# Supplementary material for: Transcriptomic analysis of developmental features of Bombyx mori wing disc during metamorphosis
Source: BMC Genomics. 2014 Sep 27;15(1):820. doi: 10.1186/1471-2164-15-820 (PMC4196006; doi:10.1186/1471-2164-15-820)
Supplement: Supplementary file 1 — Additional file 1: Table S1: Differentially expressed transcripts in L5D6-VS-PP. The criteria applied for significance difference were FDR ≤ 0.001, and estimated absolute |log2Ratio (PP/L5D6)| ≥ 1. L5D6- and PP-RPKM: reads per kb per million reads for each transcript in stages L5D6 and PP, respectively. Log2 Ratio (PP/L5D6): the ratio between the RPKM in PP and the RPKM in L5D6. Up-Down (PP/L5D6) and FDR of each gene are also shown. GO Component, GO Function and Go Process: ontology information of Cellular Components, Molecular Function and Biological Processes of Gene-corresponding GO terms. "-": no hit. Blast nr: identification of homologues in GenBank; E-values are also shown. (XLS 980 KB) [file 12864_2014_6525_MOESM1_ESM.xls]

## Sheet: Sheet1
GeneID	L5D6-RPKM	PP-RPKM	log2 Ratio(PP/L5D6)	Up-Down-Regulation(PP/L5D6)	FDR	GO Component	GO Function	GO Process	E-Value	Blast nr
Bm_nscaf1071_01	5.72499	1.55124	-1.88385	Down	0.000105677	GO:0044424//intracellular part	GO:0005488//binding;GO:0022892;GO:0016874//ligase activity	GO:0043041;GO:0048066//pigmentation during development;GO:0006570//tyrosine metabolic process;GO:0048511//rhythmic process;GO:0031327//negative regulation of cellular biosynthetic process;GO:0007564//regulation of chitin-based cuticle tanning;GO:0006584//catecholamine metabolic process	0	gi|220983689|dbj|BAH11147.1|ebony protein [Bombyx mori]
Bm_nscaf1071_09	29.8565	246.502	3.04548	UP	4.89e-165	-	-	-	0	gi|512906047|ref|XP_004926099.1|PREDICTED: uncharacterized protein LOC101738974 [Bombyx mori]
Bm_nscaf1071_13	8.16765	449.519	5.78232	UP	0	-	-	-	0	gi|512906178|ref|XP_004926131.1|PREDICTED: uncharacterized protein LOC101743499 [Bombyx mori]
Bm_nscaf1071_17	38.2859	0.001	-15.2245	Down	3.58e-06	-	-	GO:0006952//defense response	1.4857e-35	gi|112984238|ref|NP_001037460.1|cecropin-B precursor [Bombyx mori] >gi|156523056|ref|NP_001096031.1| cecropin B precursor [Bombyx mori] >gi|512906063|ref|XP_004926103.1| PREDICTED: cecropin-B-like [Bombyx mori] >gi|512906067|ref|XP_004926104.1| PREDICTED: cecropin-B-like [Bombyx mori] >gi|512906075|ref|XP_004926106.1| PREDICTED: cecropin-B-like [Bombyx mori] >gi|512906079|ref|XP_004926107.1| PRED…
Bm_nscaf1071_33	7.48182	1497.88	7.64531	UP	0	-	-	-	3.88074e-120	gi|218505755|ref|NP_001136223.1|osiris 7 precursor [Bombyx mori] >gi|211907686|gb|ACJ12371.1| osiris7 [Bombyx mori]
Bm_nscaf1071_34	0.510478	3280.42	12.6497	UP	0	-	-	-	2.40219e-93	gi|512906099|ref|XP_004926112.1|PREDICTED: uncharacterized protein LOC101740726 [Bombyx mori]
Bm_nscaf1071_35	0.001	2135.45	21.0261	UP	0	-	-	-	4.86893e-110	gi|512906103|ref|XP_004926113.1|PREDICTED: uncharacterized protein LOC101740865 [Bombyx mori]
Bm_nscaf1071_36	0.001	26.9063	14.7157	UP	1.49e-32	-	-	-	1.03672e-134	gi|512906111|ref|XP_004926115.1|PREDICTED: uncharacterized protein LOC101741151 [Bombyx mori]
Bm_nscaf1071_37	0.51913	1298.19	11.2881	UP	0	-	-	-	3.10048e-100	gi|512906118|ref|XP_004926116.1|PREDICTED: uncharacterized protein LOC101741384 [Bombyx mori]
Bm_nscaf1071_38	52.8694	5895.49	6.80103	UP	0	-	-	-	2.20144e-129	gi|209571454|ref|NP_001129360.1|osiris 9 precursor [Bombyx mori] >gi|207339262|gb|ACI23620.1| osiris 9 [Bombyx mori]
Bm_nscaf1071_49	17.3838	207.988	3.58068	UP	1.71e-50	-	-	-	9.91051e-86	gi|512906142|ref|XP_004926122.1|PREDICTED: uncharacterized protein LOC101742205 [Bombyx mori]
Bm_nscaf1071_50	30.5016	318.567	3.38464	UP	1.94e-238	-	-	-	0	gi|512906142|ref|XP_004926122.1|PREDICTED: uncharacterized protein LOC101742205 [Bombyx mori]
Bm_nscaf1071_52	4.52084	368.38	6.34846	UP	5.48e-226	-	-	-	2.19454e-155	gi|209571456|ref|NP_001129361.1|osiris 18 precursor [Bombyx mori] >gi|207339260|gb|ACI23619.1| osiris 18 [Bombyx mori]
Bm_nscaf1071_53	25.7281	415.862	4.01469	UP	1.22e-148	-	GO:0046872//metal ion binding	GO:0009790//embryonic development;GO:0040011//locomotion	9.31608e-34	gi|512888633|ref|XP_004922118.1|PREDICTED: cytochrome P450 4V2-like [Bombyx mori]
Bm_nscaf1071_54	40.5566	422.085	3.37953	UP	3.63e-95	-	-	-	-	-
Bm_nscaf1108_010	5.99058	16.2681	1.44127	UP	2.64e-15	-	-	-	0	gi|512893410|ref|XP_004923174.1|PREDICTED: uncharacterized protein LOC101744544 [Bombyx mori]
Bm_nscaf1108_011	1.45504	9.74893	2.74418	UP	7.3e-06	-	-	-	-	-
Bm_nscaf1108_021	45.2362	104	1.20104	UP	2.32e-06	GO:0030119//AP-type membrane coat adaptor complex	GO:0005488//binding	GO:0015031//protein transport	1.40677e-82	gi|289629220|ref|NP_001166194.1|coatomer protein complex subunit delta [Bombyx mori] >gi|284027826|gb|ADB66737.1| coatomer protein complex subunit delta [Bombyx mori]
Bm_nscaf1108_023	310.154	154.21	-1.00809	Down	3.74e-11	-	-	-	0	gi|512893414|ref|XP_004923175.1|PREDICTED: heterogeneous nuclear ribonucleoprotein U-like protein 1-like [Bombyx mori]
Bm_nscaf1108_025	29.7179	12.8809	-1.20609	Down	2.5e-12	-	-	-	-	-
Bm_nscaf1108_027	134.565	63.3258	-1.08744	Down	2.12e-09	-	-	-	-	-
Bm_nscaf1108_035	6.07511	27.934	2.20104	UP	0.000448175	GO:0031224//intrinsic to membrane	GO:0004871//signal transducer activity;GO:0016616//oxidoreductase activity, acting on the CH-OH group of donors, NAD or NADP as acceptor	GO:0042559//pteridine and derivative biosynthetic process;GO:0007166//cell surface receptor linked signaling pathway	2.22626e-72	gi|168823423|ref|NP_001108346.1|sex peptide receptor [Bombyx mori] >gi|158991495|gb|ABW86946.1| sex peptide receptor [Bombyx mori]
Bm_nscaf1108_036	5.47552	27.6497	2.3362	UP	6.38e-06	GO:0031224//intrinsic to membrane	GO:0008528//peptide receptor activity, G-protein coupled;GO:0016616//oxidoreductase activity, acting on the CH-OH group of donors, NAD or NADP as acceptor	GO:0042559//pteridine and derivative biosynthetic process;GO:0046662//regulation of oviposition;GO:0007621//negative regulation of female receptivity;GO:0007166//cell surface receptor linked signaling pathway	2.56131e-100	gi|168823423|ref|NP_001108346.1|sex peptide receptor [Bombyx mori] >gi|158991495|gb|ABW86946.1| sex peptide receptor [Bombyx mori]
Bm_nscaf1108_046	26.3255	7.48232	-1.8149	Down	3.18e-13	-	-	-	0	gi|512893266|ref|XP_004923139.1|PREDICTED: valine--tRNA ligase-like [Bombyx mori]
Bm_nscaf1108_050	12.2084	4.52857	-1.43074	Down	2.06e-06	-	-	-	0	gi|512893453|ref|XP_004923185.1|PREDICTED: zinc finger protein 62-like [Bombyx mori]
Bm_nscaf1108_051	24.3945	5.34136	-2.19128	Down	1.11e-05	-	-	-	1.2752e-153	gi|512893289|ref|XP_004923144.1|PREDICTED: zinc finger protein 343-like [Bombyx mori]
Bm_nscaf1108_062	126.721	40.0655	-1.66122	Down	3.64e-12	-	-	-	0	gi|512893311|ref|XP_004923149.1|PREDICTED: CCAAT/enhancer-binding protein zeta-like isoform X1 [Bombyx mori]
Bm_nscaf1108_064	128.021	29.1614	-2.13425	Down	0	-	-	-	9.1428e-111	gi|512893319|ref|XP_004923151.1|PREDICTED: ribosomal protein S6 kinase alpha-5-like isoform X1 [Bombyx mori]
Bm_nscaf1108_065	4.90059	26.9021	2.45669	UP	5.84e-06	-	-	-	-	-
Bm_nscaf1108_066	15.5739	45.0123	1.53119	UP	0.000538851	GO:0043231//intracellular membrane-bounded organelle;GO:0030529//ribonucleoprotein complex	GO:0004674//protein serine/threonine kinase activity;GO:0046872//metal ion binding;GO:0032559//adenyl ribonucleotide binding	GO:0023014;GO:0050896//response to stimulus;GO:0006468//protein amino acid phosphorylation;GO:0006351//transcription, DNA-dependent	2.27211e-41	gi|512893319|ref|XP_004923151.1|PREDICTED: ribosomal protein S6 kinase alpha-5-like isoform X1 [Bombyx mori]
Bm_nscaf1108_067	22.0747	81.564	1.88554	UP	5.83e-08	GO:0030529//ribonucleoprotein complex	GO:0004672//protein kinase activity;GO:0032559//adenyl ribonucleotide binding	GO:0006464//protein modification process	6.3979e-63	gi|512893323|ref|XP_004923152.1|PREDICTED: ribosomal protein S6 kinase alpha-5-like isoform X2 [Bombyx mori]
Bm_nscaf1108_068	14.3951	48.5634	1.75429	UP	6.44e-28	GO:0031981//nuclear lumen	GO:0004672//protein kinase activity;GO:0032559//adenyl ribonucleotide binding	GO:0023014;GO:0050896//response to stimulus;GO:0006468//protein amino acid phosphorylation;GO:0023033;GO:0006351//transcription, DNA-dependent	0	gi|512893319|ref|XP_004923151.1|PREDICTED: ribosomal protein S6 kinase alpha-5-like isoform X1 [Bombyx mori]
Bm_nscaf1108_071	62.2783	6.03574	-3.36713	Down	6.27e-05	GO:0005622//intracellular	GO:0003677//DNA binding;GO:0016779//nucleotidyltransferase activity	GO:0006259//DNA metabolic process	2.39603e-58	gi|512893327|ref|XP_004923153.1|PREDICTED: DNA polymerase epsilon subunit 3-like [Bombyx mori]
Bm_nscaf1108_089	165.654	44.2054	-1.90588	Down	0	-	-	-	0	gi|512893342|ref|XP_004923157.1|PREDICTED: WD repeat-containing protein 43-like [Bombyx mori]
Bm_nscaf1108_090	53.9065	18.1072	-1.57389	Down	0.000353882	-	-	-	-	-
Bm_nscaf1108_091	408.253	152.039	-1.42502	Down	4.95e-12	GO:0044452//nucleolar part;GO:0016604//nuclear body;GO:0030529//ribonucleoprotein complex	GO:0003723//RNA binding;GO:0016741//transferase activity, transferring one-carbon groups	GO:0006399//tRNA metabolic process;GO:0042254//ribosome biogenesis;GO:0010467//gene expression	2.6892e-168	gi|512893346|ref|XP_004923158.1|PREDICTED: rRNA 2'-O-methyltransferase fibrillarin-like [Bombyx mori]
Bm_nscaf1108_095	498.55	241.429	-1.04614	Down	3.58e-12	GO:0044444//cytoplasmic part	-	GO:0019725//cellular homeostasis;GO:0015698//inorganic anion transport	7.85763e-97	gi|512893354|ref|XP_004923160.1|PREDICTED: methylosome subunit pICln-like [Bombyx mori]
Bm_nscaf1108_111	41.6312	4.68795	-3.15064	Down	0.000165523	-	-	-	-	-
Bm_nscaf1108_112	0.001	4.16258	12.0233	UP	3.37e-05	-	-	-	0	gi|290560877|ref|NP_001166638.1|cuticular protein RR-2 motif 132 precursor [Bombyx mori] >gi|223671366|tpd|FAA00635.1| TPA: putative cuticle protein [Bombyx mori]
Bm_nscaf1108_113	57.0327	123.49	1.11453	UP	1.33e-08	GO:0000267//cell fraction	GO:0043169//cation binding;GO:0016846//carbon-sulfur lyase activity	GO:0006790//sulfur metabolic process;GO:0043066//negative regulation of apoptosis;GO:0006081//cellular aldehyde metabolic process;GO:0044238//primary metabolic process	8.93096e-127	gi|512893382|ref|XP_004923167.1|PREDICTED: lactoylglutathione lyase-like isoform X1 [Bombyx mori]
Bm_nscaf123_2	3.49377	24.7855	2.82664	UP	2.4e-17	-	-	-	0	gi|512937212|ref|XP_004933712.1|PREDICTED: Down syndrome cell adhesion molecule-like protein Dscam2-like, partial [Bombyx mori]
Bm_nscaf125_09	4.649	37.1844	2.99971	UP	2.03e-23	-	-	-	0	gi|512911020|ref|XP_004927313.1|PREDICTED: Down syndrome cell adhesion molecule-like protein Dscam2-like [Bombyx mori]
Bm_nscaf1289_5	113.934	46.9707	-1.27836	Down	4.11e-13	-	GO:0046872//metal ion binding	-	8.434e-166	gi|512912164|ref|XP_004927589.1|PREDICTED: RING finger protein 113A-like [Bombyx mori]
Bm_nscaf1516_1	22.5251	7.03718	-1.67847	Down	0.000305393	-	-	-	-	-
Bm_nscaf1681_002	80.3375	24.7366	-1.69943	Down	5.3e-13	-	-	-	-	-
Bm_nscaf1681_007	60.1188	21.5402	-1.48079	Down	6.52e-10	-	-	-	1.43497e-126	gi|512930200|ref|XP_004932007.1|PREDICTED: zinc finger protein 729-like [Bombyx mori]
Bm_nscaf1681_010	36.8706	10.584	-1.80058	Down	4.25e-12	GO:0005667//transcription factor complex	GO:0005488//binding;GO:0003702//RNA polymerase II transcription factor activity	GO:0006350//transcription	0	gi|512929653|ref|XP_004931875.1|PREDICTED: general transcription factor IIE subunit 1-like isoform X1 [Bombyx mori]
Bm_nscaf1681_012	52.5063	15.2552	-1.78319	Down	8.03e-08	GO:0044464//cell part	GO:0032561//guanyl ribonucleotide binding;GO:0005515//protein binding;GO:0032559//adenyl ribonucleotide binding	GO:0035556;GO:0006351//transcription, DNA-dependent	5.00515e-105	gi|512929650|ref|XP_004931874.1|PREDICTED: rab-like protein 3-like [Bombyx mori]
Bm_nscaf1681_022	9.32177	35.8645	1.94388	UP	6.07e-09	-	-	-	0	gi|262034563|gb|ACY06906.1|putative cuticle protein CPR149 [Bombyx mori]
Bm_nscaf1681_033	7.83764	0.001	-12.9362	Down	6.95e-06	-	-	-	9.90902e-80	gi|512929699|ref|XP_004931887.1|PREDICTED: larval cuticle protein 16/17-like [Bombyx mori]
Bm_nscaf1681_034	2.37125	15.5761	2.71561	UP	0.000971273	-	GO:0005198//structural molecule activity	-	6.89096e-78	gi|290563462|ref|NP_001166719.1|cuticular protein RR-1 motif 32 precursor [Bombyx mori] >gi|223671166|tpd|FAA00535.1| TPA: putative cuticle protein [Bombyx mori]
Bm_nscaf1681_035	6.20328	29.0327	2.22657	UP	2.74e-05	-	-	-	2.1528e-103	gi|290558788|ref|NP_001166718.1|cuticular protein RR-1 motif 33 precursor [Bombyx mori] >gi|223671168|tpd|FAA00536.1| TPA: putative cuticle protein [Bombyx mori]
Bm_nscaf1681_036	8.8352	1135.76	7.00618	UP	0	-	-	-	1.50812e-133	gi|290563241|ref|NP_001166717.1|cuticular protein RR-1 motif 34 precursor [Bombyx mori] >gi|223671170|tpd|FAA00537.1| TPA: putative cuticle protein [Bombyx mori]
Bm_nscaf1681_038	35.4648	0.001	-15.1141	Down	0	-	-	-	0	gi|290560770|ref|NP_001166716.1|cuticular protein RR-1 motif 36 precursor [Bombyx mori] >gi|223671174|tpd|FAA00539.1| TPA: putative cuticle protein [Bombyx mori]
Bm_nscaf1681_043	3.20001	31.0795	3.27982	UP	6.33e-13	-	-	-	9.00216e-118	gi|223671016|tpd|FAA00459.1|TPA: putative cuticle protein [Bombyx mori]
Bm_nscaf1681_045	88.8232	0.001	-16.4386	Down	0	-	-	-	1.18948e-95	gi|290560938|ref|NP_001166712.1|cuticular protein RR-1 motif 42 precursor [Bombyx mori] >gi|223671186|tpd|FAA00545.1| TPA: putative cuticle protein [Bombyx mori]
Bm_nscaf1681_048	19.6486	143.491	2.86846	UP	1.74e-20	-	GO:0005198//structural molecule activity	-	2.82611e-48	gi|112983677|ref|NP_001036869.1|cuticular protein RR-1 motif 45 precursor [Bombyx mori] >gi|12862599|dbj|BAB32485.1| cuticle protein [Bombyx mori] >gi|223671192|tpd|FAA00548.1| TPA: putative cuticle protein [Bombyx mori]
Bm_nscaf1681_056	55.9766	24.9755	-1.16431	Down	6.59e-06	-	GO:0005488//binding	-	4.3992e-153	gi|512929730|ref|XP_004931895.1|PREDICTED: programmed cell death protein 2-like [Bombyx mori]
Bm_nscaf1681_058	15.6476	37.2308	1.25056	UP	1.09e-17	GO:0043231//intracellular membrane-bounded organelle	-	GO:0007424//open tracheal system development	0	gi|512929742|ref|XP_004931898.1|PREDICTED: PR domain zinc finger protein 1-like [Bombyx mori]
Bm_nscaf1681_068	34.2514	80.2169	1.22774	UP	2.49e-16	GO:0044464//cell part	GO:0046872//metal ion binding	GO:0009653//anatomical structure morphogenesis;GO:0002165//instar larval or pupal development;GO:0048513//organ development;GO:0009987//cellular process	0	gi|512929750|ref|XP_004931900.1|PREDICTED: broad-complex core protein isoforms 1/2/3/4/5-like [Bombyx mori]
Bm_nscaf1681_069	423.749	189.783	-1.15886	Down	5.24e-12	-	-	-	6.07999e-86	gi|114052643|ref|NP_001040262.1|nuclear migration protein nudC [Bombyx mori] >gi|87248553|gb|ABD36329.1| nuclear migration protein nudC [Bombyx mori]
Bm_nscaf1681_070	0.001	16.5868	14.0177	UP	1.77e-05	-	-	-	2.23113e-93	gi|512929754|ref|XP_004931901.1|PREDICTED: uncharacterized serine-rich protein C1E8.05-like [Bombyx mori]
Bm_nscaf1681_073	93.6198	28.0908	-1.73671	Down	3.72e-14	-	-	-	0	gi|512929764|ref|XP_004931904.1|PREDICTED: uncharacterized protein LOC101746816 isoform X2 [Bombyx mori]
Bm_nscaf1681_078	2.74697	6.63119	1.27143	UP	4.03e-06	-	-	-	0	gi|512930260|ref|XP_004932022.1|PREDICTED: uncharacterized protein LOC101739891 [Bombyx mori]
Bm_nscaf1681_079	109.396	2226.13	4.3469	UP	0	-	-	-	2.35562e-97	gi|284413718|ref|NP_001165114.1|collagen precursor [Bombyx mori] >gi|223671394|tpd|FAA00649.1| TPA: putative cuticle protein [Bombyx mori]
Bm_nscaf1681_081	357.384	158.583	-1.17223	Down	2.98e-11	GO:0005681//spliceosomal complex	-	GO:0000377//RNA splicing, via transesterification reactions with bulged adenosine as nucleophile	7.84689e-134	gi|512929791|ref|XP_004931910.1|PREDICTED: serine/arginine repetitive matrix protein 1-like [Bombyx mori]
Bm_nscaf1681_087	73.8858	28.2287	-1.38814	Down	6.16e-13	-	-	-	2.64049e-142	gi|512930271|ref|XP_004932025.1|PREDICTED: uncharacterized protein LOC101740299 [Bombyx mori]
Bm_nscaf1681_097	74.7041	232.597	1.63857	UP	5.15e-13	-	GO:0005488//binding	-	1.61671e-34	gi|114052432|ref|NP_001040127.1|RGS-GAIP interacting protein GIPC [Bombyx mori] >gi|87248137|gb|ABD36121.1| RGS-GAIP interacting protein GIPC [Bombyx mori]
Bm_nscaf1681_098	119.84	406.951	1.76375	UP	3.58e-68	-	GO:0005488//binding	GO:0007165//signal transduction	1.76244e-160	gi|114052432|ref|NP_001040127.1|RGS-GAIP interacting protein GIPC [Bombyx mori] >gi|87248137|gb|ABD36121.1| RGS-GAIP interacting protein GIPC [Bombyx mori]
Bm_nscaf1681_100	2.4326	63.4079	4.70409	UP	8.76e-70	GO:0044421//extracellular region part	GO:0016788//hydrolase activity, acting on ester bonds	GO:0009725//response to hormone stimulus;GO:0007275//multicellular organismal development;GO:0044238//primary metabolic process	0	gi|512929849|ref|XP_004931924.1|PREDICTED: pancreatic triacylglycerol lipase-like isoform X2 [Bombyx mori]
Bm_nscaf1681_113	107.302	5.74073	-4.22429	Down	2.6e-12	-	-	-	0	gi|512929861|ref|XP_004931927.1|PREDICTED: multiple inositol polyphosphate phosphatase 1-like [Bombyx mori]
Bm_nscaf1681_119	37.7815	15.5411	-1.28159	Down	1.48e-06	-	-	-	0	gi|512929877|ref|XP_004931931.1|PREDICTED: transcription cofactor vestigial-like protein 4-like isoform X1 [Bombyx mori]
Bm_nscaf1681_122	22.1469	4.17859	-2.40602	Down	6.76e-08	-	-	-	-	-
Bm_nscaf1681_133	47.3838	12.6183	-1.90888	Down	5.72e-11	-	GO:0003824//catalytic activity	-	0	gi|512929917|ref|XP_004931941.1|PREDICTED: lambda-crystallin homolog isoform X1 [Bombyx mori] >gi|512929921|ref|XP_004931942.1| PREDICTED: lambda-crystallin homolog isoform X2 [Bombyx mori]
Bm_nscaf1681_135	0.174274	4.63627	4.73353	UP	6.44e-07	-	-	-	0	gi|512930333|ref|XP_004932041.1|PREDICTED: adhesive plaque matrix protein-like [Bombyx mori]
Bm_nscaf1681_137	21.0213	49.5157	1.23603	UP	1.06e-08	GO:0031224//intrinsic to membrane	-	GO:0006631//fatty acid metabolic process	0	gi|512929941|ref|XP_004931947.1|PREDICTED: elongation of very long chain fatty acids protein AAEL008004-like isoform X1 [Bombyx mori] >gi|512929945|ref|XP_004931948.1| PREDICTED: elongation of very long chain fatty acids protein AAEL008004-like isoform X2 [Bombyx mori] >gi|512929949|ref|XP_004931949.1| PREDICTED: elongation of very long chain fatty acids protein AAEL008004-like isoform X3 [Bombyx…
Bm_nscaf1681_142	28.4667	62.8427	1.14247	UP	7.2e-09	-	-	-	0	gi|512929969|ref|XP_004931954.1|PREDICTED: traB domain-containing protein-like [Bombyx mori]
Bm_nscaf1681_145	30.0307	90.8634	1.59726	UP	6.1e-27	-	-	-	0	gi|290560752|ref|NP_001166681.1|cuticular protein RR-2 motif 79 precursor [Bombyx mori] >gi|223671260|tpd|FAA00582.1| TPA: putative cuticle protein [Bombyx mori]
Bm_nscaf1681_159	9.07517	30.4022	1.74418	UP	0.000918818	-	GO:0005198//structural molecule activity	-	4.84426e-50	gi|290560630|ref|NP_001166671.1|cuticular protein RR-2 motif 91 precursor [Bombyx mori] >gi|223671284|tpd|FAA00594.1| TPA: putative cuticle protein [Bombyx mori]
Bm_nscaf1681_160	21.7895	88.3081	2.01891	UP	1.98e-23	-	-	-	1.23855e-158	gi|290563394|ref|NP_001166625.1|cuticular protein RR-2 motif 92 precursor [Bombyx mori] >gi|223671286|tpd|FAA00595.1| TPA: putative cuticle protein [Bombyx mori]
Bm_nscaf1681_161	0.001	7.90708	12.9489	UP	0.000121829	-	GO:0005198//structural molecule activity	-	7.20172e-129	gi|112983776|ref|NP_001036864.1|cuticular protein RR-2 motif 93 precursor [Bombyx mori] >gi|12862587|dbj|BAB32479.1| cuticle protein [Bombyx mori] >gi|223671288|tpd|FAA00596.1| TPA: putative cuticle protein [Bombyx mori]
Bm_nscaf1681_163	3.6807	176.15	5.58068	UP	1.07e-88	-	GO:0005198//structural molecule activity	-	2.63284e-132	gi|223671292|tpd|FAA00598.1|TPA: putative cuticle protein [Bombyx mori]
Bm_nscaf1681_165	1.34632	29.1838	4.43808	UP	1.46e-10	-	-	-	2.01485e-98	gi|290563418|ref|NP_001166668.1|cuticular protein RR-2 motif 97 precursor [Bombyx mori] >gi|223671296|tpd|FAA00600.1| TPA: putative cuticle protein [Bombyx mori]
Bm_nscaf1681_166	0.984054	31.9967	5.02304	UP	1.81e-16	-	-	-	1.98585e-115	gi|290560905|ref|NP_001166667.1|cuticular protein RR-2 motif 98 precursor [Bombyx mori] >gi|223671298|tpd|FAA00601.1| TPA: putative cuticle protein [Bombyx mori]
Bm_nscaf1681_167	2.95216	35.8751	3.60314	UP	6.36e-15	-	-	-	2.00761e-115	gi|223671300|tpd|FAA00602.1|TPA: putative cuticle protein [Bombyx mori]
Bm_nscaf1681_171	1.09879	71.9958	6.03393	UP	9.86e-36	-	-	-	1.45257e-99	gi|223671308|tpd|FAA00606.1|TPA: putative cuticle protein [Bombyx mori]
Bm_nscaf1681_176	0.001	22.2858	14.4438	UP	0.000832256	-	GO:0005198//structural molecule activity	-	7.67624e-34	gi|290563410|ref|NP_001166662.1|cuticular protein RR-2 motif 106 precursor [Bombyx mori] >gi|223671314|tpd|FAA00609.1| TPA: putative cuticle protein [Bombyx mori]
Bm_nscaf1681_180	0.001	18.3107	14.1604	UP	4.83e-08	-	GO:0005198//structural molecule activity	-	1.55835e-49	gi|290563416|ref|NP_001166659.1|cuticular protein RR-2 motif 109 precursor [Bombyx mori] >gi|223671320|tpd|FAA00612.1| TPA: putative cuticle protein [Bombyx mori]
Bm_nscaf1681_192	2.38356	161.579	6.08298	UP	1.03e-92	-	GO:0005198//structural molecule activity	-	3.21733e-83	gi|512929993|ref|XP_004931960.1|PREDICTED: histidine-rich glycoprotein-like [Bombyx mori] >gi|223671346|tpd|FAA00625.1| TPA: putative cuticle protein [Bombyx mori]
Bm_nscaf1681_193	0.001	22.6944	14.47	UP	1.27e-13	-	-	-	1.35235e-134	gi|290560881|ref|NP_001166646.1|cuticular protein RR-2 motif 123 precursor [Bombyx mori] >gi|223671348|tpd|FAA00626.1| TPA: putative cuticle protein [Bombyx mori]
Bm_nscaf1681_199	0.724939	183.572	7.98427	UP	7.98e-74	-	-	-	3.70566e-120	gi|290566757|ref|NP_001166629.1|cuticular protein RR-3 motif 147 [Bombyx mori] >gi|223671396|tpd|FAA00650.1| TPA: putative cuticle protein [Bombyx mori]
Bm_nscaf1681_210	89.1993	34.9437	-1.352	Down	8.72e-11	-	-	-	4.45764e-36	gi|357613842|gb|EHJ68743.1|hypothetical protein KGM_04596 [Danaus plexippus]
Bm_nscaf1681_211	133.377	49.993	-1.41572	Down	0	-	-	-	0	gi|512930019|ref|XP_004931965.1|PREDICTED: myb-like protein X-like isoform X1 [Bombyx mori]
Bm_nscaf1681_212	67.0541	8.02707	-3.06238	Down	5.21e-10	GO:0031981//nuclear lumen;GO:0000785//chromatin;GO:0005700//polytene chromosome	GO:0001071;GO:0003677//DNA binding	GO:0006351//transcription, DNA-dependent;GO:0048812//neuron projection morphogenesis;GO:0010468//regulation of gene expression;GO:0051276//chromosome organization;GO:0001700//embryonic development via the syncytial blastoderm;GO:0001654//eye development;GO:0008104//protein localization;GO:0001709//cell fate determination;GO:0006997//nucleus organization;GO:0007472//wing disc morphogenesis	0	gi|512930027|ref|XP_004931967.1|PREDICTED: uncharacterized protein LOC101743421 [Bombyx mori]
Bm_nscaf1681_213	93.1302	31.5213	-1.56292	Down	1.95e-12	-	-	-	0	gi|512930039|ref|XP_004931970.1|PREDICTED: protein misato-like isoform X1 [Bombyx mori] >gi|512930046|ref|XP_004931971.1| PREDICTED: protein misato-like isoform X2 [Bombyx mori]
Bm_nscaf1681_214	75.6218	36.5249	-1.04992	Down	0	-	-	-	0	gi|512930031|ref|XP_004931968.1|PREDICTED: calcium homeostasis endoplasmic reticulum protein-like isoform X1 [Bombyx mori]
Bm_nscaf1681_221	58.594	26.2423	-1.15886	Down	0.000525626	-	-	-	2.39925e-56	gi|512930062|ref|XP_004931975.1|PREDICTED: GATA-binding factor C-like [Bombyx mori]
Bm_nscaf1681_238	22.3288	4.05277	-2.46193	Down	7.27e-07	GO:0031980//mitochondrial lumen	GO:0030554//adenyl nucleotide binding;GO:0016627//oxidoreductase activity, acting on the CH-CH group of donors	GO:0006551//leucine metabolic process	0	gi|209571446|ref|NP_001129356.1|isovaleryl coenzyme A dehydrogenase [Bombyx mori] >gi|208609173|dbj|BAG72196.1| isovaleryl coenzyme A dehydrogenase [Bombyx mori] >gi|209172195|dbj|BAG74561.1| isovaleryl Coenzyme A dehydrogenase [Bombyx mori]
Bm_nscaf1681_239	21.5102	59.4359	1.46631	UP	1.99e-09	-	GO:0016301//kinase activity;GO:0004779//sulfate adenylyltransferase activity;GO:0032559//adenyl ribonucleotide binding	GO:0006790//sulfur metabolic process	0	gi|512930098|ref|XP_004931984.1|PREDICTED: bifunctional 3'-phosphoadenosine 5'-phosphosulfate synthase-like isoform X2 [Bombyx mori]
Bm_nscaf1681_240	14.4135	52.599	1.86762	UP	1.83e-19	-	GO:0016772//transferase activity, transferring phosphorus-containing groups	-	0	gi|512930094|ref|XP_004931983.1|PREDICTED: bifunctional 3'-phosphoadenosine 5'-phosphosulfate synthase-like isoform X1 [Bombyx mori]
Bm_nscaf1681_244	167.652	29.1198	-2.5254	Down	0	-	-	-	9.94531e-166	gi|112983548|ref|NP_001036878.1|27 kDa glycoprotein precursor [Bombyx mori] >gi|74843747|sp|Q8T113.1|P27K_BOMMO RecName: Full=27 kDa glycoprotein; AltName: Full=P27K; Flags: Precursor >gi|19911074|dbj|BAB87849.1| p27K [Bombyx mori]
Bm_nscaf1681_248	193.444	55.4479	-1.80271	Down	0	-	GO:0046872//metal ion binding	-	1.1439e-147	gi|160333136|ref|NP_001103794.1|calcyphosphine isoform 1 [Bombyx mori] >gi|95102738|gb|ABF51310.1| calcyphosphine isoform 1 [Bombyx mori]
Bm_nscaf1681_259	0.0820045	5.09038	5.95593	UP	7.82e-17	-	GO:0016787//hydrolase activity	-	0	gi|357612884|gb|EHJ68213.1|hypothetical protein KGM_12625 [Danaus plexippus]
Bm_nscaf1681_263	0.001	22.9094	14.4836	UP	9.37e-08	-	-	-	1.48139e-87	gi|512930128|ref|XP_004931990.1|PREDICTED: uncharacterized protein LOC101746958 [Bombyx mori]
Bm_nscaf1681_264	24.7089	4.73391	-2.38392	Down	7.27e-07	-	GO:0016787//hydrolase activity	GO:0008152//metabolic process	0	gi|512930418|ref|XP_004932063.1|PREDICTED: aminoacylase-1-like [Bombyx mori]
Bm_nscaf1681_269	26.0552	5.46221	-2.25401	Down	2.02e-08	-	GO:0003913//DNA photolyase activity	-	0	gi|512930143|ref|XP_004931994.1|PREDICTED: cryptochrome-1-like [Bombyx mori]
Bm_nscaf1681_271	26.9116	60.0644	1.15828	UP	1.18e-19	-	-	-	0	gi|512930426|ref|XP_004932065.1|PREDICTED: ATP-binding cassette sub-family G member 8-like [Bombyx mori]
Bm_nscaf1681_276	101.536	41.3407	-1.29636	Down	1.17e-07	GO:0005634//nucleus	GO:0003677//DNA binding	GO:0033554//cellular response to stress	2.1999e-98	gi|512930174|ref|XP_004932002.1|PREDICTED: DNA polymerase epsilon subunit 4-like [Bombyx mori]
Bm_nscaf1681_278	208.781	86.5954	-1.26963	Down	0	GO:0031981//nuclear lumen	-	GO:0035264//multicellular organism growth;GO:0035466	0	gi|512930181|ref|XP_004932003.1|PREDICTED: guanine nucleotide-binding protein-like 3 homolog [Bombyx mori]
Bm_nscaf1681_281	879.083	266.513	-1.72179	Down	1.26e-12	-	-	-	4.21462e-86	gi|512930189|ref|XP_004932005.1|PREDICTED: uncharacterized protein LOC101737035 [Bombyx mori]
Bm_nscaf1690_009	11.7301	50.9399	2.11858	UP	8.62e-14	GO:0005768//endosome;GO:0031982//vesicle;GO:0016020//membrane	-	GO:0043062//extracellular structure organization;GO:0035151//regulation of tube size, open tracheal system;GO:0016192//vesicle-mediated transport	0	gi|525344039|ref|NP_001266391.1|uncharacterized protein LOC101741444 [Bombyx mori] >gi|378466220|gb|AFC01232.1| DnaJ-18 [Bombyx mori]
Bm_nscaf1690_021	135.189	64.9362	-1.05788	Down	2.24e-07	-	-	-	5.91346e-101	gi|512921112|ref|XP_004929801.1|PREDICTED: uncharacterized protein LOC101741973 [Bombyx mori]
Bm_nscaf1690_035	43.8859	601.772	3.77739	UP	5.83e-69	-	GO:0046872//metal ion binding;GO:0005527//macrolide binding	GO:0044267//cellular protein metabolic process;GO:0002118//aggressive behavior	1.03265e-31	gi|169234934|ref|NP_001108408.1|FK506-binding protein precursor [Bombyx mori]
Bm_nscaf1690_036	166.916	1335.15	2.99981	UP	2.76e-275	-	GO:0046872//metal ion binding;GO:0005527//macrolide binding	GO:0044267//cellular protein metabolic process;GO:0002118//aggressive behavior	6.97941e-81	gi|18700445|dbj|BAB85190.1|FK506-binding protein [Bombyx mori] >gi|22474506|dbj|BAC10611.1| FK506-binding protein [Bombyx mori]
Bm_nscaf1690_037	11.3791	2.61611	-2.12089	Down	0.000352791	-	-	-	0	gi|169234694|ref|NP_001108468.1|hikaru genki [Bombyx mori] >gi|18700449|dbj|BAB85192.1| hypothetical protein [Bombyx mori] >gi|22474508|dbj|BAC10613.1| hypothetical protein [Bombyx mori]
Bm_nscaf1690_040	7.02025	1.67349	-2.06866	Down	5.23e-07	-	-	-	0	gi|169234692|ref|NP_001108467.1|projectin-like protein [Bombyx mori] >gi|18700455|dbj|BAB85195.1| projectin-like protein [Bombyx mori] >gi|22474511|dbj|BAC10616.1| projectin-like protein [Bombyx mori]
Bm_nscaf1690_045	216.265	94.4724	-1.19484	Down	7.1e-11	-	GO:0005539//glycosaminoglycan binding;GO:0005102//receptor binding	-	1.68257e-64	gi|169234710|ref|NP_001108476.1|pleiotrophin-like protein precursor [Bombyx mori] >gi|18700463|dbj|BAB85199.1| Pleiotrophin-like protein [Bombyx mori] >gi|22474517|dbj|BAC10621.1| Pleiotrophin-like protein [Bombyx mori]
Bm_nscaf1690_062	20.5307	98.067	2.25598	UP	1.6e-54	GO:0016020//membrane	-	GO:0006810//transport	0	gi|512921173|ref|XP_004929815.1|PREDICTED: UNC93-like protein-like [Bombyx mori]
Bm_nscaf1690_065	4.8045	40.2382	3.06611	UP	7.39e-15	-	-	-	7.05297e-95	gi|357631546|gb|EHJ79016.1|hypothetical protein KGM_15377 [Danaus plexippus]
Bm_nscaf1690_066	1.15037	56.6736	5.6225	UP	3.46e-26	-	-	-	1.314e-55	gi|357631545|gb|EHJ79015.1|hypothetical protein KGM_15378 [Danaus plexippus]
Bm_nscaf1690_067	7.38041	74.1741	3.32914	UP	5.66e-10	-	-	-	2.33276e-43	gi|512921181|ref|XP_004929817.1|PREDICTED: WD repeat-containing protein 47-like [Bombyx mori]
Bm_nscaf1690_068	6.72022	40.2382	2.58199	UP	7.88e-12	-	-	-	6.496e-154	gi|512921181|ref|XP_004929817.1|PREDICTED: WD repeat-containing protein 47-like [Bombyx mori]
Bm_nscaf1690_083	57.1559	24.508	-1.22165	Down	6.38e-12	GO:0043231//intracellular membrane-bounded organelle	GO:0000981;GO:0003677//DNA binding;GO:0003702//RNA polymerase II transcription factor activity	GO:0007472//wing disc morphogenesis;GO:0006357//regulation of transcription from RNA polymerase II promoter;GO:0048592//eye morphogenesis;GO:0001708//cell fate specification;GO:0048859//formation of anatomical boundary	7.73357e-94	gi|512921196|ref|XP_004929820.1|PREDICTED: homeobox protein araucan-like [Bombyx mori]
Bm_nscaf1690_084	37.2082	17.8837	-1.05698	Down	0.000315623	-	-	GO:0048592//eye morphogenesis;GO:0009987//cellular process;GO:0048646//anatomical structure formation involved in morphogenesis	2.63076e-133	gi|512921759|ref|XP_004929953.1|PREDICTED: homeobox protein caupolican-like [Bombyx mori]
Bm_nscaf1690_100	5.71312	21.2658	1.89618	UP	0.000419272	-	GO:0016787//hydrolase activity	-	4.73611e-125	gi|512921214|ref|XP_004929823.1|PREDICTED: N(G),N(G)-dimethylarginine dimethylaminohydrolase 1-like [Bombyx mori]
Bm_nscaf1690_102	36.7228	10.9174	-1.75005	Down	6.22e-11	-	-	-	0	gi|512921218|ref|XP_004929824.1|PREDICTED: transcription initiation factor TFIID subunit 7-like isoform X1 [Bombyx mori]
Bm_nscaf1690_113	4.35996	152.075	5.12432	UP	1.72e-177	-	GO:0046914//transition metal ion binding;GO:0016714//oxidoreductase activity, acting on paired donors, with incorporation or reduction of molecular oxygen, reduced pteridine as one donor, and incorporation of one atom of oxygen	GO:0006584//catecholamine metabolic process;GO:0006520//cellular amino acid metabolic process	0	gi|223890158|ref|NP_001138794.1|tyrosine hydroxylase [Bombyx mori] >gi|220983691|dbj|BAH11148.1| tyrosine hydroxylase [Bombyx mori] >gi|256539084|gb|ACU82844.1| tyrosine hydroxylase [Bombyx mori] >gi|319428697|gb|ADV56703.1| tyrosine hydroxylase [Bombyx mandarina] >gi|319428699|gb|ADV56704.1| tyrosine hydroxylase [Bombyx mandarina] >gi|319428703|gb|ADV56706.1| tyrosine hydroxylase [Bombyx mandari…
Bm_nscaf1690_119	5.67949	31.5777	2.47507	UP	2.51e-11	-	-	GO:0006909//phagocytosis	0	gi|512921791|ref|XP_004929961.1|PREDICTED: putative fatty acyl-CoA reductase CG5065-like [Bombyx mori]
Bm_nscaf1690_120	72.8088	146.237	1.00613	UP	1.14e-08	-	GO:0016861//intramolecular oxidoreductase activity, interconverting aldoses and ketoses	GO:0006631//fatty acid metabolic process;GO:0006007//glucose catabolic process	1.20326e-90	gi|187281708|ref|NP_001119730.1|triosephosphate isomerase [Bombyx mori] >gi|125987866|sp|P82204.2|TPIS_BOMMO RecName: Full=Triosephosphate isomerase; Short=TIM; AltName: Full=Triose-phosphate isomerase >gi|52222824|gb|AAU34185.1| triosephosphate isomerase [Bombyx mori]
Bm_nscaf1690_123	0.001	95.3827	16.5414	UP	3e-109	-	-	-	-	-
Bm_nscaf1690_134	28.133	2.68255	-3.39059	Down	0.000255985	-	-	-	2.56942e-76	gi|350536339|ref|NP_001233285.1|insulin-like peptide precursor [Bombyx mori] >gi|343098348|dbj|BAK57501.1| insulin-like peptide [Bombyx mori]
Bm_nscaf1690_135	0.285582	838.813	11.5202	UP	0	-	-	-	2.43553e-144	gi|512921303|ref|XP_004929844.1|PREDICTED: uncharacterized protein LOC101736626 [Bombyx mori]
Bm_nscaf1690_137	243.139	109.241	-1.15426	Down	2.31e-11	-	-	-	0	gi|512921307|ref|XP_004929845.1|PREDICTED: peroxidasin-like [Bombyx mori]
Bm_nscaf1690_144	128.963	35.7379	-1.85143	Down	1.95e-12	GO:0031980//mitochondrial lumen;GO:0015630//microtubule cytoskeleton	GO:0046912//transferase activity, transferring acyl groups, acyl groups converted into alkyl on transfer	GO:0009060//aerobic respiration;GO:0005975//carbohydrate metabolic process	0	gi|512921334|ref|XP_004929851.1|PREDICTED: probable citrate synthase 1, mitochondrial-like [Bombyx mori]
Bm_nscaf1690_154	98.0118	48.2859	-1.02135	Down	5.98e-06	-	-	-	1.59422e-71	gi|114052054|ref|NP_001040206.1|rotamase Pin1 [Bombyx mori] >gi|87248389|gb|ABD36247.1| rotamase Pin1 [Bombyx mori]
Bm_nscaf1690_155	43.4449	132.415	1.60781	UP	3.46e-36	GO:0044424//intracellular part	GO:0016211//ammonia ligase activity;GO:0000166//nucleotide binding	GO:0043112//receptor metabolic process;GO:0006541//glutamine metabolic process;GO:0007399//nervous system development;GO:0006536//glutamate metabolic process	0	gi|512921350|ref|XP_004929855.1|PREDICTED: glutamine synthetase 2 cytoplasmic-like isoform X1 [Bombyx mori]
Bm_nscaf1690_157	5.44026	14.7945	1.44331	UP	2.37e-05	-	-	-	0	gi|512921357|ref|XP_004929857.1|PREDICTED: slit homolog 3 protein-like [Bombyx mori]
Bm_nscaf1690_159	38.0046	696.696	4.19629	UP	0	-	-	-	0	gi|290563372|ref|NP_001166628.1|cuticular protein tweedle motif 1 precursor [Bombyx mori] >gi|223671400|tpd|FAA00652.1| TPA: putative cuticle protein [Bombyx mori]
Bm_nscaf1690_163	4.92797	17.534	1.83109	UP	1.39e-12	-	-	-	0	gi|512921393|ref|XP_004929866.1|PREDICTED: TBC1 domain family member CG11727-like [Bombyx mori]
Bm_nscaf1690_164	0.45292	8.47904	4.22657	UP	5.94e-09	-	-	GO:0035214//eye-antennal disc development	1.58728e-113	gi|512921827|ref|XP_004929970.1|PREDICTED: uncharacterized protein LOC101743131 [Bombyx mori]
Bm_nscaf1690_165	11.9621	4.37234	-1.45199	Down	5.18e-05	-	-	-	0	gi|153792307|ref|NP_001093306.1|MSL1 protein [Bombyx mori] >gi|147883240|gb|ABQ51914.1| MSL1 protein [Bombyx mori]
Bm_nscaf1690_177	5.06259	51.628	3.35021	UP	1.48e-115	-	-	-	4.10124e-87	gi|357627291|gb|EHJ77027.1|hypothetical protein KGM_21511 [Danaus plexippus]
Bm_nscaf1690_182	8.85087	34.4244	1.95954	UP	2.49e-08	-	-	-	0	gi|512921846|ref|XP_004929974.1|PREDICTED: protein GCY-like [Bombyx mori]
Bm_nscaf1690_189	33.7466	608.272	4.1719	UP	0	-	GO:0004175//endopeptidase activity	GO:0019538//protein metabolic process	0	gi|112983290|ref|NP_001036959.1|neutral endopeptidase 24.11 [Bombyx mori] >gi|13359138|dbj|BAB33300.1| neutral endopeptidase 24.11 [Bombyx mori]
Bm_nscaf1690_190	35.4259	626.117	4.14355	UP	0	-	GO:0004175//endopeptidase activity	GO:0019538//protein metabolic process	0	gi|112983290|ref|NP_001036959.1|neutral endopeptidase 24.11 [Bombyx mori] >gi|13359138|dbj|BAB33300.1| neutral endopeptidase 24.11 [Bombyx mori]
Bm_nscaf1690_191	23.1785	265.899	3.52002	UP	6.28e-32	-	-	-	-	-
Bm_nscaf1690_195	3.31121	16.8566	2.34788	UP	0.000105762	-	-	-	7.68722e-139	gi|512921870|ref|XP_004929980.1|PREDICTED: facilitated trehalose transporter Tret1-like [Bombyx mori]
Bm_nscaf1690_200	116.591	52.2655	-1.15752	Down	0	-	GO:0016491//oxidoreductase activity	-	0	gi|512921493|ref|XP_004929891.1|PREDICTED: procollagen-lysine,2-oxoglutarate 5-dioxygenase 3-like [Bombyx mori]
Bm_nscaf1690_202	158.098	76.3343	-1.05042	Down	9.53e-13	-	GO:0016491//oxidoreductase activity;GO:0005488//binding	-	0	gi|512921493|ref|XP_004929891.1|PREDICTED: procollagen-lysine,2-oxoglutarate 5-dioxygenase 3-like [Bombyx mori]
Bm_nscaf1690_210	5.53292	4367.15	9.62443	UP	0	-	-	-	3.47883e-57	gi|112983216|ref|NP_001036950.1|cuticular protein tweedle motif 2 precursor [Bombyx mori] >gi|68989037|dbj|BAE06188.1| glycine rich protein [Bombyx mori]
Bm_nscaf1690_217	105.938	38.792	-1.44938	Down	1.03e-12	GO:0005681//spliceosomal complex	GO:0003676//nucleic acid binding	GO:0007416//synapse assembly;GO:0000377//RNA splicing, via transesterification reactions with bulged adenosine as nucleophile;GO:0048232//male gamete generation	0	gi|512921555|ref|XP_004929905.1|PREDICTED: insulin-like growth factor 2 mRNA-binding protein 1-like isoform X1 [Bombyx mori]
Bm_nscaf1690_243	94.9489	45.4692	-1.06226	Down	5.32e-13	-	-	-	0	gi|512921621|ref|XP_004929921.1|PREDICTED: ankyrin repeat domain-containing protein 12-like isoform X2 [Bombyx mori]
Bm_nscaf1690_249	0.001	6.35341	12.6333	UP	0.000232609	-	-	-	1.37903e-103	gi|512921929|ref|XP_004929994.1|PREDICTED: uncharacterized protein LOC101735479 [Bombyx mori]
Bm_nscaf1690_258	12.9565	101.19	2.96533	UP	2.58e-89	-	-	-	0	gi|512921949|ref|XP_004929999.1|PREDICTED: peptide transporter family 1-like [Bombyx mori]
Bm_nscaf1690_259	31.5568	7.31604	-2.10882	Down	0.000139949	-	-	-	3.88418e-34	gi|512921639|ref|XP_004929925.1|PREDICTED: SPARC-related modular calcium-binding protein 1-like [Bombyx mori]
Bm_nscaf1690_260	38.0023	11.1773	-1.76551	Down	2.42e-12	-	-	-	0	gi|512921639|ref|XP_004929925.1|PREDICTED: SPARC-related modular calcium-binding protein 1-like [Bombyx mori]
Bm_nscaf1690_261	18.9812	9.10825	-1.05932	Down	3.78e-07	GO:0044424//intracellular part	-	-	0	gi|512921957|ref|XP_004930001.1|PREDICTED: uncharacterized protein LOC101736416 [Bombyx mori]
Bm_nscaf1690_263	2.32623	29.0327	3.64161	UP	3.92e-08	-	-	-	2.49192e-66	gi|512921647|ref|XP_004929927.1|PREDICTED: uncharacterized protein LOC101736369 [Bombyx mori]
Bm_nscaf1690_265	16.8198	7.97945	-1.0758	Down	0.000278588	GO:0044464//cell part	GO:0016740//transferase activity	-	0	gi|512921965|ref|XP_004930003.1|PREDICTED: polypeptide N-acetylgalactosaminyltransferase 35A-like [Bombyx mori]
Bm_nscaf1690_287	81.418	13.7523	-2.56567	Down	6.77e-08	-	-	-	3.42471e-35	gi|357624418|gb|EHJ75200.1|hypothetical protein KGM_13894 [Danaus plexippus]
Bm_nscaf1705_01	83.3482	35.2967	-1.23962	Down	2.04e-12	-	-	-	0	gi|512903954|ref|XP_004925743.1|PREDICTED: protein serrate-like [Bombyx mori]
Bm_nscaf1705_10	190.269	50.2978	-1.91947	Down	2.22e-13	GO:0005681//spliceosomal complex	-	GO:0006396//RNA processing	0	gi|512903780|ref|XP_004925701.1|PREDICTED: pinin-like isoform X1 [Bombyx mori] >gi|512903784|ref|XP_004925702.1| PREDICTED: pinin-like isoform X2 [Bombyx mori]
Bm_nscaf1705_21	12.2515	40.5257	1.72588	UP	8.2e-05	GO:0044424//intracellular part	GO:0043169//cation binding;GO:0004674//protein serine/threonine kinase activity;GO:0032559//adenyl ribonucleotide binding	GO:0006464//protein modification process;GO:0023033	6.8022e-90	gi|512903978|ref|XP_004925749.1|PREDICTED: serine/threonine-protein kinase D3-like [Bombyx mori]
Bm_nscaf1705_22	3.51157	10.7644	1.61608	UP	3.73e-05	GO:0044424//intracellular part	GO:0005488//binding;GO:0004672//protein kinase activity	-	0	gi|512903978|ref|XP_004925749.1|PREDICTED: serine/threonine-protein kinase D3-like [Bombyx mori]
Bm_nscaf1705_32	35.4604	15.8966	-1.15749	Down	9.27e-11	-	-	-	0	gi|512903989|ref|XP_004925752.1|PREDICTED: putative tyrosine-protein kinase Wsck-like [Bombyx mori]
Bm_nscaf1705_33	49.6328	3.08865	-4.00625	Down	2.34e-06	-	-	-	1.15034e-88	gi|512903993|ref|XP_004925753.1|PREDICTED: uncharacterized protein LOC101738390 [Bombyx mori]
Bm_nscaf1705_50	17.9593	7.18332	-1.32201	Down	1.02e-06	-	-	GO:0009987//cellular process	0	gi|512903867|ref|XP_004925722.1|PREDICTED: ribosome-releasing factor 2, mitochondrial-like [Bombyx mori]
Bm_nscaf1705_53	231.728	82.7758	-1.48515	Down	0	-	-	-	-	-
Bm_nscaf1705_60	14.523	4.03605	-1.84732	Down	4.06e-08	GO:0043296//apical junction complex;GO:0032991//macromolecular complex;GO:0015630//microtubule cytoskeleton	-	GO:0042461//photoreceptor cell development;GO:0007163//establishment or maintenance of cell polarity;GO:0008105//asymmetric protein localization;GO:0045216//cell-cell junction organization;GO:0001738//morphogenesis of a polarized epithelium;GO:0043954//cellular component maintenance	0	gi|512904017|ref|XP_004925759.1|PREDICTED: patj homolog [Bombyx mori]
Bm_nscaf1705_64	9.98698	2.74612	-1.86266	Down	6.71e-09	-	-	-	0	gi|512904705|ref|XP_004925762.1|PREDICTED: LOW QUALITY PROTEIN: bromodomain adjacent to zinc finger domain protein 1A-like [Bombyx mori]
Bm_nscaf1705_65	8.82989	1.08752	-3.02135	Down	0.000327919	GO:0005678//chromatin assembly complex;GO:0031010	GO:0004468//lysine N-acetyltransferase activity;GO:0003676//nucleic acid binding	GO:0032583//regulation of gene-specific transcription;GO:0009888//tissue development;GO:0048812//neuron projection morphogenesis;GO:0006333//chromatin assembly or disassembly;GO:0034728;GO:0033121;GO:0048513//organ development	2.78789e-175	gi|512904705|ref|XP_004925762.1|PREDICTED: LOW QUALITY PROTEIN: bromodomain adjacent to zinc finger domain protein 1A-like [Bombyx mori]
Bm_nscaf1705_73	20.1746	7.22843	-1.48079	Down	0.000117804	-	-	-	0	gi|512904712|ref|XP_004925764.1|PREDICTED: mitochondrial GTPase 1-like [Bombyx mori]
Bm_nscaf1705_76	56.7541	28.0817	-1.01509	Down	1.5e-13	-	-	-	0	gi|512903935|ref|XP_004925739.1|PREDICTED: nuclear export mediator factor NEMF homolog isoform X1 [Bombyx mori]
Bm_nscaf1743_2	87.8323	21.7464	-2.01397	Down	1.03e-12	GO:0043231//intracellular membrane-bounded organelle;GO:0032993//protein-DNA complex	GO:0003678//DNA helicase activity;GO:0000166//nucleotide binding	GO:0007049//cell cycle;GO:0006261//DNA-dependent DNA replication;GO:0006277//DNA amplification;GO:0010467//gene expression	0	gi|512912307|ref|XP_004927623.1|PREDICTED: LOW QUALITY PROTEIN: DNA replication licensing factor Mcm6-like [Bombyx mori]
Bm_nscaf1743_4	198.223	69.7979	-1.50587	Down	1.42e-11	-	-	GO:0007043//cell-cell junction assembly	0	gi|512912319|ref|XP_004927626.1|PREDICTED: melanotransferrin-like [Bombyx mori]
Bm_nscaf1806_1	162.917	63.3777	-1.36209	Down	0	GO:0043231//intracellular membrane-bounded organelle;GO:0030529//ribonucleoprotein complex	GO:0005488//binding	GO:0006396//RNA processing	0	gi|512936911|ref|XP_004933635.1|PREDICTED: splicing factor 3B subunit 3-like isoform X1 [Bombyx mori]
Bm_nscaf1898_010	8.89399	22.3465	1.32914	UP	1.02e-06	GO:0044464//cell part	GO:0004721//phosphoprotein phosphatase activity	GO:0009987//cellular process;GO:0048731	0	gi|512913835|ref|XP_004927990.1|PREDICTED: tyrosine-protein phosphatase 10D-like [Bombyx mori]
Bm_nscaf1898_011	19.2633	46.3119	1.26553	UP	0.000391663	GO:0044464//cell part	GO:0004721//phosphoprotein phosphatase activity	GO:0007399//nervous system development;GO:0044237//cellular metabolic process	4.17078e-89	gi|512913835|ref|XP_004927990.1|PREDICTED: tyrosine-protein phosphatase 10D-like [Bombyx mori]
Bm_nscaf1898_012	138.963	31.2964	-2.15064	Down	0	GO:0043231//intracellular membrane-bounded organelle	GO:0046914//transition metal ion binding;GO:0004518//nuclease activity	GO:0006281//DNA repair	0	gi|112983948|ref|NP_001036845.1|meiotic recombination 11 [Bombyx mori] >gi|9857264|dbj|BAB11924.1| Mre11 [Bombyx mori]
Bm_nscaf1898_021	173.001	69.8363	-1.30873	Down	0	-	-	-	0	gi|512912752|ref|XP_004927733.1|PREDICTED: spondin-1-like [Bombyx mori]
Bm_nscaf1898_023	9.0912	23.4605	1.36769	UP	0.000354154	-	-	-	3.17658e-147	gi|512912764|ref|XP_004927736.1|PREDICTED: choline/ethanolaminephosphotransferase 1-like isoform X1 [Bombyx mori]
Bm_nscaf1898_024	15.1423	78.668	2.3772	UP	2.05e-15	GO:0044464//cell part	GO:0016772//transferase activity, transferring phosphorus-containing groups	GO:0006644//phospholipid metabolic process	1.42111e-103	gi|512912764|ref|XP_004927736.1|PREDICTED: choline/ethanolaminephosphotransferase 1-like isoform X1 [Bombyx mori]
Bm_nscaf1898_030	10.0776	4.68106	-1.10624	Down	0.000583361	-	-	-	0	gi|512913855|ref|XP_004927995.1|PREDICTED: zinc finger protein 699-like [Bombyx mori]
Bm_nscaf1898_048	30.0624	14.6075	-1.04125	Down	1.15e-06	GO:0005737//cytoplasm	GO:0005488//binding;GO:0008168//methyltransferase activity	GO:0009987//cellular process;GO:0008152//metabolic process	0	gi|512912809|ref|XP_004927746.1|PREDICTED: alkylated DNA repair protein alkB homolog 8-like [Bombyx mori]
Bm_nscaf1898_056	58.1213	23.0718	-1.33294	Down	5.33e-09	GO:0005681//spliceosomal complex	GO:0005488//binding	GO:0000377//RNA splicing, via transesterification reactions with bulged adenosine as nucleophile;GO:0044092	0	gi|512912837|ref|XP_004927753.1|PREDICTED: nitric oxide synthase-interacting protein homolog [Bombyx mori]
Bm_nscaf1898_057	27.4689	7.30598	-1.91065	Down	8.77e-13	-	-	-	-	-
Bm_nscaf1898_062	1.29645	43.4318	5.06611	UP	4.89e-17	-	GO:0030247//polysaccharide binding	GO:0006022	1.26464e-113	gi|512912841|ref|XP_004927754.1|PREDICTED: uncharacterized protein LOC101737637 isoform X1 [Bombyx mori]
Bm_nscaf1898_083	73.9241	35.6006	-1.05414	Down	4.6e-08	-	-	-	0	gi|512912868|ref|XP_004927760.1|PREDICTED: uncharacterized protein LOC101738535 [Bombyx mori]
Bm_nscaf1898_089	4.07069	26.7824	2.71794	UP	1.4e-31	GO:0016020//membrane	GO:0005488//binding;GO:0022892;GO:0016817//hydrolase activity, acting on acid anhydrides	-	0	gi|512913922|ref|XP_004928012.1|PREDICTED: LOW QUALITY PROTEIN: probable phospholipid-transporting ATPase VD-like, partial [Bombyx mori]
Bm_nscaf1898_096	33.3472	114.286	1.77701	UP	1.15e-14	-	-	-	4.73128e-71	gi|389611205|dbj|BAM19214.1|tetraspanin 74F [Papilio polytes]
Bm_nscaf1898_100	543.091	105.459	-2.36452	Down	5.29e-12	GO:0044464//cell part	GO:0004518//nuclease activity	GO:0009987//cellular process	0	gi|512912903|ref|XP_004927768.1|PREDICTED: recombination repair protein 1-like isoform X1 [Bombyx mori]
Bm_nscaf1898_101	67.2704	21.8471	-1.62253	Down	2.77e-13	-	-	-	1.24479e-160	gi|512912911|ref|XP_004927770.1|PREDICTED: UPF0609 protein CG1218-like [Bombyx mori]
Bm_nscaf1898_105	67.0364	0.001	-16.0327	Down	0	-	-	-	-	-
Bm_nscaf1898_116	52.4192	25.224	-1.0553	Down	0.000222175	-	GO:0030528//transcription regulator activity;GO:0005488//binding;GO:0001071	GO:0048731;GO:0035556;GO:0006355//regulation of transcription, DNA-dependent	1.42106e-85	gi|512913957|ref|XP_004928021.1|PREDICTED: transcriptional enhancer factor TEF-3-like [Bombyx mori]
Bm_nscaf1898_122	88.9535	36.2786	-1.29393	Down	2.27e-12	-	-	-	0	gi|357618708|gb|EHJ71589.1|hypothetical protein KGM_20827 [Danaus plexippus]
Bm_nscaf1898_124	467.858	160.818	-1.54064	Down	5.16e-12	GO:0043231//intracellular membrane-bounded organelle	GO:0030528//transcription regulator activity;GO:0003677//DNA binding;GO:0005515//protein binding	GO:0016568//chromatin modification;GO:0002759;GO:0006357//regulation of transcription from RNA polymerase II promoter;GO:0051099//positive regulation of binding;GO:0007444//imaginal disc development;GO:0007389//pattern specification process	3.95611e-84	gi|332375054|gb|AEE62668.1|unknown [Dendroctonus ponderosae]
Bm_nscaf1898_132	40.7531	116.309	1.51298	UP	1.68e-65	-	-	-	0	gi|512912967|ref|XP_004927784.1|PREDICTED: flocculation protein FLO11-like [Bombyx mori]
Bm_nscaf1898_137	62.7044	11.4061	-2.45876	Down	1.77e-09	GO:0000267//cell fraction	GO:0016597//amino acid binding;GO:0042083//5,10-methylenetetrahydrofolate-dependent methyltransferase activity	GO:0019087//transformation of host cell by virus;GO:0002069;GO:0040007//growth;GO:0017085//response to insecticide;GO:0006259//DNA metabolic process;GO:0009177;GO:0006730//one-carbon metabolic process;GO:0009887//organ morphogenesis;GO:0031960//response to corticosteroid stimulus;GO:0019932//second-messenger-mediated signaling	0	gi|114053279|ref|NP_001040281.1|thymidylate synthase isoform 1 [Bombyx mori] >gi|87248619|gb|ABD36362.1| thymidylate synthase isoform 1 [Bombyx mori]
Bm_nscaf1898_141	10.5973	60.612	2.51591	UP	2.7e-33	-	-	-	0	gi|512913005|ref|XP_004927794.1|PREDICTED: DNA-binding protein Ikaros-like [Bombyx mori]
Bm_nscaf1898_147	133.001	54.9391	-1.27554	Down	1.87e-13	GO:0043231//intracellular membrane-bounded organelle	-	-	0	gi|237648966|ref|NP_001153659.1|cyclin A [Bombyx mori] >gi|223046633|gb|ACM79367.1| cyclin A [Bombyx mori]
Bm_nscaf1898_151	66.2565	24.1135	-1.45822	Down	1.3e-12	-	-	-	0	gi|512913033|ref|XP_004927801.1|PREDICTED: protein PTCD3 homolog, mitochondrial-like [Bombyx mori]
Bm_nscaf1898_152	3.38305	26.1906	2.95265	UP	1.9e-18	-	-	-	-	-
Bm_nscaf1898_174	72.82	35.3903	-1.04098	Down	9.66e-07	-	GO:0003824//catalytic activity	GO:0008152//metabolic process;GO:0002118//aggressive behavior	3.16946e-167	gi|512913085|ref|XP_004927811.1|PREDICTED: NADH-cytochrome b5 reductase 2-like isoform X2 [Bombyx mori]
Bm_nscaf1898_179	120.789	47.6058	-1.34328	Down	9.55e-14	-	-	-	5.32178e-105	gi|512914004|ref|XP_004928033.1|PREDICTED: nuclear pore complex protein Nup50-like [Bombyx mori]
Bm_nscaf1898_192	88.4127	37.3345	-1.24375	Down	6.18e-12	-	-	-	4.65381e-170	gi|512913119|ref|XP_004927819.1|PREDICTED: exonuclease 3'-5' domain-containing protein 1-like [Bombyx mori]
Bm_nscaf1898_199	0.830608	8.18405	3.30057	UP	0.000257503	GO:0044464//cell part	GO:0016491//oxidoreductase activity;GO:0005506//iron ion binding	GO:0008202//steroid metabolic process	0	gi|433338891|dbj|BAM73801.1|cytochrome P450, partial [Bombyx mori]
Bm_nscaf1898_206	875.808	40.2382	-4.44398	Down	1.34e-12	-	-	-	1.30888e-179	gi|112983390|ref|NP_001036987.1|juvenile hormone binding protein brP-2095 precursor [Bombyx mori] >gi|73992802|dbj|BAE43414.1| hypothetical protein [Bombyx mori] >gi|255977210|dbj|BAH97097.1| juvenile hormone binding protein [Bombyx mori]
Bm_nscaf1898_210	25.9533	10.3416	-1.32746	Down	8.89e-09	GO:0044444//cytoplasmic part;GO:0005874//microtubule	GO:0005488//binding	GO:0000226//microtubule cytoskeleton organization	0	gi|357626953|gb|EHJ76832.1|hypothetical protein KGM_17361 [Danaus plexippus]
Bm_nscaf1898_213	405.93	138.548	-1.55085	Down	0	GO:0044444//cytoplasmic part	-	-	0	gi|114051483|ref|NP_001040301.1|glycosyl-phosphatidyl-inositol-anchored protein [Bombyx mori] >gi|87248139|gb|ABD36122.1| glycosyl-phosphatidyl-inositol-anchored protein [Bombyx mori]
Bm_nscaf1898_223	8.44929	2.19083	-1.94735	Down	0.000115856	GO:0015630//microtubule cytoskeleton	GO:0016301//kinase activity	GO:0007606//sensory perception of chemical stimulus;GO:0009586//rhodopsin mediated phototransduction;GO:0007186//G-protein coupled receptor protein signaling pathway;GO:0030384//phosphoinositide metabolic process;GO:0009266//response to temperature stimulus;GO:0046394;GO:0030036//actin cytoskeleton organization;GO:0016310//phosphorylation;GO:0043954//cellular component maintenance	0	gi|512914044|ref|XP_004928043.1|PREDICTED: eye-specific diacylglycerol kinase-like [Bombyx mori]
Bm_nscaf1898_227	12.7288	43.8963	1.786	UP	8.64e-06	-	GO:0004672//protein kinase activity;GO:0032559//adenyl ribonucleotide binding	GO:0006464//protein modification process	5.05562e-105	gi|512914052|ref|XP_004928045.1|PREDICTED: tyrosine-protein kinase Btk29A-like [Bombyx mori]
Bm_nscaf1898_235	84.5747	27.2582	-1.63354	Down	2.53e-09	GO:0043231//intracellular membrane-bounded organelle	-	GO:0045449//regulation of transcription	5.72801e-81	gi|512913194|ref|XP_004927837.1|PREDICTED: mediator of RNA polymerase II transcription subunit 7-like [Bombyx mori]
Bm_nscaf1898_241	39.3231	11.5611	-1.7661	Down	0	GO:0016020//membrane	GO:0004713//protein tyrosine kinase activity;GO:0005488//binding	GO:0007010//cytoskeleton organization;GO:0048513//organ development;GO:0030154//cell differentiation;GO:0002376//immune system process	0	gi|512914060|ref|XP_004928047.1|PREDICTED: vascular endothelial growth factor receptor 1-like [Bombyx mori]
Bm_nscaf1898_248	33.1619	96.8138	1.54569	UP	9.41e-24	-	GO:0016810//hydrolase activity, acting on carbon-nitrogen (but not peptide) bonds	-	0	gi|512913198|ref|XP_004927838.1|PREDICTED: putative N-acetylglucosamine-6-phosphate deacetylase-like [Bombyx mori]
Bm_nscaf1898_252	35.4697	9.94121	-1.83509	Down	0	-	-	-	0	gi|512914076|ref|XP_004928051.1|PREDICTED: teneurin-a-like [Bombyx mori]
Bm_nscaf1898_253	16.3954	4.083	-2.00559	Down	3.44e-09	-	GO:0003824//catalytic activity	-	0	gi|512914076|ref|XP_004928051.1|PREDICTED: teneurin-a-like [Bombyx mori]
Bm_nscaf1898_257	78.513	22.1027	-1.82871	Down	6.75e-13	GO:0044424//intracellular part	GO:0005515//protein binding;GO:0016787//hydrolase activity	-	0	gi|512913210|ref|XP_004927841.1|PREDICTED: exosome complex component RRP43-like [Bombyx mori]
Bm_nscaf1898_259	66.495	30.0665	-1.14509	Down	1.29e-07	GO:0044464//cell part	GO:0015075//ion transmembrane transporter activity;GO:0005488//binding	GO:0006811//ion transport	0	gi|512913202|ref|XP_004927839.1|PREDICTED: zinc transporter 9-like [Bombyx mori]
Bm_nscaf1898_260	98.0118	44.9937	-1.12323	Down	7.8e-05	-	-	-	-	-
Bm_nscaf1898_263	103.522	48.327	-1.09903	Down	2.88e-12	-	-	-	0	gi|512913245|ref|XP_004927849.1|PREDICTED: uncharacterized protein LOC101739643 [Bombyx mori]
Bm_nscaf1898_265	14.0335	3.5117	-1.99863	Down	4.14e-07	-	-	-	0	gi|512913249|ref|XP_004927850.1|PREDICTED: uncharacterized protein T20G5.4-like isoform X1 [Bombyx mori] >gi|512913253|ref|XP_004927851.1| PREDICTED: uncharacterized protein T20G5.4-like isoform X2 [Bombyx mori]
Bm_nscaf1898_272	1.84485	0.165249	-3.48079	Down	0.000433395	-	-	GO:0050794//regulation of cellular process	0	gi|357619561|gb|EHJ72087.1|hypothetical protein KGM_05261 [Danaus plexippus]
Bm_nscaf1898_275	205.366	66.8708	-1.61875	Down	0	GO:0000314//organellar small ribosomal subunit	GO:0005198//structural molecule activity	GO:0010467//gene expression	3.46622e-97	gi|512913265|ref|XP_004927854.1|PREDICTED: probable 28S ribosomal protein S6, mitochondrial-like [Bombyx mori]
Bm_nscaf1898_278	66.9479	32.9822	-1.02135	Down	9.84e-05	GO:0000152//nuclear ubiquitin ligase complex	GO:0005488//binding	GO:0007088//regulation of mitosis	5.10535e-134	gi|114051628|ref|NP_001040166.1|anaphase promoting complex subunit 10 [Bombyx mori] >gi|87248261|gb|ABD36183.1| anaphase promoting complex subunit 10 [Bombyx mori]
Bm_nscaf1898_284	0.001	9.78768	13.2568	UP	0.000121758	GO:0043232	GO:0008092//cytoskeletal protein binding	GO:0065008;GO:0000768//syncytium formation by plasma membrane fusion	2.01832e-131	gi|114052470|ref|NP_001040476.1|muscular protein 20 [Bombyx mori] >gi|95103052|gb|ABF51467.1| muscular protein 20 [Bombyx mori]
Bm_nscaf1898_286	27.7632	6.90157	-2.00818	Down	0	GO:0043231//intracellular membrane-bounded organelle	GO:0003677//DNA binding	GO:0006281//DNA repair	0	gi|298160921|ref|NP_001177140.1|nucleotide excision repair protein [Bombyx mori] >gi|288552958|gb|ADC53488.1| nucleotide excision repair protein [Bombyx mori]
Bm_nscaf1898_290	32.6706	12.0715	-1.43639	Down	1.35e-05	-	-	GO:0009987//cellular process	0	gi|512913293|ref|XP_004927861.1|PREDICTED: ankyrin repeat, SAM and basic leucine zipper domain-containing protein 1-like [Bombyx mori]
Bm_nscaf1898_291	247.879	832.838	1.7484	UP	1.47e-77	-	-	GO:0006950//response to stress	1.5465e-85	gi|112983414|ref|NP_001036985.1|heat shock protein hsp21.4 [Bombyx mori] >gi|56378321|dbj|BAD74197.1| heat shock protein hsp21.4 [Bombyx mori]
Bm_nscaf1898_292	196.534	455.195	1.21171	UP	1.15e-18	-	-	GO:0006950//response to stress	4.79967e-35	gi|350417746|ref|XP_003491574.1|PREDICTED: heat shock protein beta-1-like isoform 4 [Bombus impatiens]
Bm_nscaf1898_296	29.4507	67.3217	1.19277	UP	1.7e-06	-	-	-	1.64904e-125	gi|512913301|ref|XP_004927863.1|PREDICTED: semaphorin-2A-like [Bombyx mori]
Bm_nscaf1898_298	10.3475	43.6367	2.07626	UP	2.76e-12	-	-	-	0	gi|512913305|ref|XP_004927864.1|PREDICTED: alpha-tocopherol transfer protein-like [Bombyx mori]
Bm_nscaf1898_308	65.2351	16.4611	-1.98659	Down	1.33e-08	-	GO:0046872//metal ion binding;GO:0032559//adenyl ribonucleotide binding;GO:0042623//ATPase activity, coupled	-	9.81089e-79	gi|114051744|ref|NP_001040177.1|centrin [Bombyx mori] >gi|87248293|gb|ABD36199.1| centrin [Bombyx mori]
Bm_nscaf1898_325	156.275	51.8356	-1.59207	Down	2.01e-12	GO:0070603;GO:0005678//chromatin assembly complex;GO:0005694//chromosome;GO:0031010	GO:0003676//nucleic acid binding;GO:0004386//helicase activity;GO:0003702//RNA polymerase II transcription factor activity;GO:0032559//adenyl ribonucleotide binding;GO:0042623//ATPase activity, coupled;GO:0003682//chromatin binding	GO:0032583//regulation of gene-specific transcription;GO:0048812//neuron projection morphogenesis;GO:0010557//positive regulation of macromolecule biosynthetic process;GO:0030518//steroid hormone receptor signaling pathway;GO:0034728;GO:0048513//organ development;GO:0006338//chromatin remodeling	0	gi|512913393|ref|XP_004927884.1|PREDICTED: chromatin-remodeling complex ATPase chain Iswi-like [Bombyx mori]
Bm_nscaf1898_328	0.001	3.24194	11.6626	UP	3.37e-05	GO:0016021//integral to membrane	GO:0015291//secondary active transmembrane transporter activity;GO:0005326//neurotransmitter transporter activity	GO:0006810//transport	0	gi|512914131|ref|XP_004928065.1|PREDICTED: sodium- and chloride-dependent glycine transporter 1-like [Bombyx mori]
Bm_nscaf1898_335	113.383	52.4847	-1.11124	Down	1.97e-07	-	-	-	2.8591e-112	gi|512913427|ref|XP_004927893.1|PREDICTED: coiled-coil domain-containing protein 22 homolog [Bombyx mori]
Bm_nscaf1898_336	94.0566	37.5451	-1.3249	Down	3.56e-12	-	-	-	1.40997e-153	gi|512913427|ref|XP_004927893.1|PREDICTED: coiled-coil domain-containing protein 22 homolog [Bombyx mori]
Bm_nscaf1898_337	73.7257	33.8286	-1.12392	Down	5.35e-10	-	-	-	0	gi|512913423|ref|XP_004927892.1|PREDICTED: interaptin-like [Bombyx mori]
Bm_nscaf1898_353	33.1121	11.419	-1.53593	Down	0.00089144	-	-	-	-	-
Bm_nscaf1898_354	32.2184	12.1132	-1.4113	Down	9.92e-06	-	-	-	-	-
Bm_nscaf1898_355	207.063	77.735	-1.41344	Down	4.56e-12	-	-	-	7.9392e-90	gi|379699026|ref|NP_001243987.1|laminin beta-2 chain [Bombyx mori] >gi|346714240|dbj|BAK79119.1| laminin beta-2 chain [Bombyx mori]
Bm_nscaf1898_356	78.4094	36.4827	-1.10382	Down	3.81e-07	-	-	-	2.96651e-132	gi|379699026|ref|NP_001243987.1|laminin beta-2 chain [Bombyx mori] >gi|346714240|dbj|BAK79119.1| laminin beta-2 chain [Bombyx mori]
Bm_nscaf1898_360	7.88722	37.3024	2.24168	UP	2.34e-09	GO:0044424//intracellular part	GO:0003933//GTP cyclohydrolase activity	GO:0042559//pteridine and derivative biosynthetic process;GO:0002168//instar larval development;GO:0033301;GO:0019889//pteridine metabolic process;GO:0048069//eye pigmentation;GO:0009396//folic acid and derivative biosynthetic process;GO:0009790//embryonic development	4.45884e-151	gi|290560920|ref|NP_001166803.1|GTP cyclohydrolase I isoform A [Bombyx mori] >gi|220983693|dbj|BAH11149.1| GTP cyclohydrolase I isoform A [Bombyx mori]
Bm_nscaf1898_374	100.591	46.1681	-1.12353	Down	2.6e-11	GO:0043234//protein complex;GO:0044424//intracellular part	-	GO:0006355//regulation of transcription, DNA-dependent	0	gi|114053023|ref|NP_001040120.1|elongation protein 4-like protein [Bombyx mori] >gi|87248119|gb|ABD36112.1| elongation protein 4-like protein [Bombyx mori]
Bm_nscaf1898_379	73.9922	33.7049	-1.13442	Down	2.58e-12	GO:0044444//cytoplasmic part	GO:0005515//protein binding;GO:0032559//adenyl ribonucleotide binding	GO:0044267//cellular protein metabolic process;GO:0050896//response to stimulus	0	gi|525343668|ref|NP_001266361.1|heat shock protein 75 kDa, mitochondrial-like [Bombyx mori] >gi|382929294|gb|AFG30049.1| Hsp90-related protein TRAP1 [Bombyx mori]
Bm_nscaf1898_380	13.5375	3.66813	-1.88385	Down	2.01e-08	-	-	GO:0007409//axonogenesis	0	gi|512913538|ref|XP_004927921.1|PREDICTED: neurotactin-like isoform X1 [Bombyx mori]
Bm_nscaf1898_381	22.3061	8.15865	-1.45104	Down	1.21e-09	-	-	-	0	gi|512913546|ref|XP_004927923.1|PREDICTED: putative leucine-rich repeat-containing protein DDB_G0290503-like [Bombyx mori]
Bm_nscaf1898_388	36.9489	3.83221	-3.26928	Down	6.28e-05	GO:0016020//membrane	-	GO:0009987//cellular process	4.69009e-123	gi|512913554|ref|XP_004927925.1|PREDICTED: zinc transporter 8-like [Bombyx mori]
Bm_nscaf1898_393	56.8982	14.0156	-2.02135	Down	2.74e-11	-	-	-	1.14586e-107	gi|512913570|ref|XP_004927929.1|PREDICTED: coiled-coil domain-containing protein 94-like [Bombyx mori]
Bm_nscaf1898_395	26.6032	6.20819	-2.09936	Down	5.7e-05	-	-	GO:0009987//cellular process	2.27628e-109	gi|512913574|ref|XP_004927930.1|PREDICTED: G1/S-specific cyclin-D3-like [Bombyx mori]
Bm_nscaf1898_410	1.0842	11.2169	3.37096	UP	2.03e-08	-	-	-	0	gi|512913606|ref|XP_004927938.1|PREDICTED: otopetrin-2-like [Bombyx mori]
Bm_nscaf1898_423	80.2351	38.3447	-1.06521	Down	9.8e-08	-	-	-	2.33257e-158	gi|512913648|ref|XP_004927947.1|PREDICTED: transcriptional adapter 1-like [Bombyx mori]
Bm_nscaf1898_425	33.3512	8.71829	-1.93562	Down	1.39e-12	GO:0031980//mitochondrial lumen	GO:0004386//helicase activity;GO:0003676//nucleic acid binding;GO:0000166//nucleotide binding	GO:0032392//DNA geometric change	0	gi|512914257|ref|XP_004928097.1|PREDICTED: ATP-dependent RNA helicase SUV3 homolog, mitochondrial-like [Bombyx mori]
Bm_nscaf1898_430	75.8425	37.0048	-1.03529	Down	5.07e-09	GO:0044464//cell part	GO:0016879//ligase activity, forming carbon-nitrogen bonds	GO:0043412	0	gi|512913687|ref|XP_004927956.1|PREDICTED: ubiquitin-protein ligase E3A-like isoform X2 [Bombyx mori]
Bm_nscaf1898_438	19.1959	73.4302	1.93558	UP	1.28e-13	GO:0043231//intracellular membrane-bounded organelle	GO:0030528//transcription regulator activity;GO:0042802//identical protein binding;GO:0001071;GO:0003677//DNA binding	GO:0003002;GO:0006915//apoptosis;GO:0006355//regulation of transcription, DNA-dependent;GO:0007431//salivary gland development;GO:0008363//larval chitin-based cuticle development	2.0046e-102	gi|512913707|ref|XP_004927961.1|PREDICTED: cyclic AMP response element-binding protein A-like [Bombyx mori]
Bm_nscaf1898_439	4.37553	48.8607	3.48115	UP	4.08e-07	GO:0043231//intracellular membrane-bounded organelle	GO:0030528//transcription regulator activity;GO:0003676//nucleic acid binding;GO:0005515//protein binding	GO:0003002;GO:0006355//regulation of transcription, DNA-dependent;GO:0007431//salivary gland development;GO:0008363//larval chitin-based cuticle development	3.36565e-37	gi|512913707|ref|XP_004927961.1|PREDICTED: cyclic AMP response element-binding protein A-like [Bombyx mori]
Bm_nscaf1898_444	3.48619	13.4127	1.94388	UP	6.07e-09	-	GO:0070011//peptidase activity, acting on L-amino acid peptides	-	0	gi|512914285|ref|XP_004928104.1|PREDICTED: venom dipeptidyl peptidase 4-like [Bombyx mori]
Bm_nscaf1898_455	135.307	54.2974	-1.31729	Down	0	-	-	-	3.3982e-178	gi|512913756|ref|XP_004927971.1|PREDICTED: adenosine deaminase-like protein-like [Bombyx mori]
Bm_nscaf1898_457	53.787	19.2509	-1.48233	Down	0	-	-	-	0	gi|512914293|ref|XP_004928106.1|PREDICTED: gem-associated protein 5-like [Bombyx mori]
Bm_nscaf1898_458	74.9362	31.9367	-1.23045	Down	0	-	-	-	0	gi|512914293|ref|XP_004928106.1|PREDICTED: gem-associated protein 5-like [Bombyx mori]
Bm_nscaf1898_459	24.7237	8.70016	-1.50678	Down	0	-	-	-	0	gi|512914297|ref|XP_004928107.1|PREDICTED: LOW QUALITY PROTEIN: centromere-associated protein E-like [Bombyx mori]
Bm_nscaf1898_461	14.5241	2.35705	-2.62339	Down	7.29e-07	-	GO:0005488//binding	-	0	gi|512914297|ref|XP_004928107.1|PREDICTED: LOW QUALITY PROTEIN: centromere-associated protein E-like [Bombyx mori]
Bm_nscaf1898_462	124.12	60.0938	-1.04644	Down	4.08e-10	-	-	-	4.61506e-101	gi|512914301|ref|XP_004928108.1|PREDICTED: protein MAK16 homolog [Bombyx mori]
Bm_nscaf1898_467	21.9196	9.25608	-1.24375	Down	0.000765437	-	-	-	0	gi|512914308|ref|XP_004928110.1|PREDICTED: tyrosine-protein phosphatase Lar-like [Bombyx mori]
Bm_nscaf1898_472	0.418139	2.74664	2.71561	UP	0.000971764	-	-	-	2.92144e-94	gi|357624912|gb|EHJ75508.1|hypothetical protein KGM_17167 [Danaus plexippus]
Bm_nscaf1898_476	44.6818	19.8824	-1.16819	Down	0.000743987	-	-	GO:0003008	2.81242e-82	gi|357611196|gb|EHJ67359.1|hypothetical protein KGM_19212 [Danaus plexippus]
Bm_nscaf1898_481	6.9348	1.26535	-2.45431	Down	0.000283434	-	-	-	0	gi|512914327|ref|XP_004928114.1|PREDICTED: iduronate 2-sulfatase-like [Bombyx mori]
Bm_nscaf1898_488	11.3405	4.39629	-1.36713	Down	0.000134093	GO:0031513//nonmotile primary cilium	-	-	0	gi|512914334|ref|XP_004928116.1|PREDICTED: WD repeat-containing protein 19-like [Bombyx mori]
Bm_nscaf1898_495	27.8687	2.78572	-3.32252	Down	1.1e-08	GO:0005622//intracellular	GO:0005488//binding	GO:0007444//imaginal disc development;GO:0048468//cell development;GO:0050896//response to stimulus;GO:0003002;GO:0007399//nervous system development;GO:0016477//cell migration	0	gi|512914338|ref|XP_004928117.1|PREDICTED: uncharacterized protein LOC101745530 [Bombyx mori]
Bm_nscaf1898_501	9.06273	53.2468	2.55468	UP	4.71e-23	-	-	-	0	gi|512913795|ref|XP_004927980.1|PREDICTED: DNA-binding protein D-ETS-4-like isoform X2 [Bombyx mori]
Bm_nscaf1898_510	0.001	118.94	16.8599	UP	2.21e-39	GO:0031224//intrinsic to membrane	-	-	3.09285e-82	gi|512914357|ref|XP_004928122.1|PREDICTED: elongation of very long chain fatty acids protein 4-like, partial [Bombyx mori]
Bm_nscaf1898_516	2.6828	34.364	3.67909	UP	5.68e-16	-	GO:0016787//hydrolase activity	-	0	gi|512914365|ref|XP_004928124.1|PREDICTED: uncharacterized protein LOC101746664 [Bombyx mori]
Bm_nscaf1898_518	15.0325	0.001	-13.8758	Down	5.35e-12	-	-	-	0	gi|512914369|ref|XP_004928125.1|PREDICTED: sensory neuron membrane protein 2-like [Bombyx mori]
Bm_nscaf1898_519	62.1594	27.4719	-1.17802	Down	3.01e-12	-	-	-	0	gi|512914373|ref|XP_004928126.1|PREDICTED: periodic tryptophan protein 2 homolog [Bombyx mori]
Bm_nscaf1962_02	31.023	8.80751	-1.81653	Down	2.94e-06	-	GO:0005488//binding	-	6.53892e-153	gi|512910349|ref|XP_004927150.1|PREDICTED: uncharacterized protein LOC101740680 [Bombyx mori]
Bm_nscaf1962_04	21.0286	4.204	-2.32252	Down	7.27e-07	-	-	-	-	-
Bm_nscaf1962_19	0.001	52.6755	15.6848	UP	4.18e-28	-	-	-	2.42849e-156	gi|512910329|ref|XP_004927145.1|PREDICTED: protein takeout-like isoform X1 [Bombyx mori] >gi|512910333|ref|XP_004927146.1| PREDICTED: protein takeout-like isoform X2 [Bombyx mori]
Bm_nscaf1962_22	68.7663	144.079	1.06708	UP	2.3e-08	GO:0044424//intracellular part	GO:0003824//catalytic activity;GO:0016209//antioxidant activity;GO:0043169//cation binding	GO:0006800//oxygen and reactive oxygen species metabolic process	4.29335e-105	gi|112982998|ref|NP_001037084.1|superoxide dismutase [Cu-Zn] [Bombyx mori] >gi|55583801|sp|P82205.3|SODC_BOMMO RecName: Full=Superoxide dismutase [Cu-Zn] >gi|292659733|pdb|3L9E|A Chain A, Crystal Structures Of Holo And Cu-Deficient CuZNSOD FROM THE SILKWORM Bombyx Mori And The Implications In Amyotrophic Lateral Sclerosis >gi|292659734|pdb|3L9E|B Chain B, Crystal Structures Of Holo And Cu-Deficie…
Bm_nscaf1962_26	72.0087	28.7416	-1.32503	Down	2.97e-12	-	-	-	0	gi|512910385|ref|XP_004927159.1|PREDICTED: formin-binding protein 4-like [Bombyx mori]
Bm_nscaf1986_4	90.8513	23.6536	-1.94145	Down	1.12e-12	-	GO:0005488//binding;GO:0003824//catalytic activity	GO:0008152//metabolic process	0	gi|512937099|ref|XP_004933683.1|PREDICTED: tRNA-dihydrouridine(47) synthase [NAD(P)(+)]-like [Bombyx mori]
Bm_nscaf2014_1	27.0487	2.61287	-3.37185	Down	0.000102979	GO:0005667//transcription factor complex	GO:0003712//transcription cofactor activity;GO:0046983//protein dimerization activity	GO:0006357//regulation of transcription from RNA polymerase II promoter	3.05524e-145	gi|512937196|ref|XP_004933708.1|PREDICTED: protein big brother-like [Bombyx mori]
Bm_nscaf2053_18	67.5793	152.504	1.1742	UP	1.89e-17	-	-	-	3.95266e-118	gi|512908888|ref|XP_004926789.1|PREDICTED: protein ERGIC-53-like [Bombyx mori]
Bm_nscaf2053_20	21.6796	4.96768	-2.12569	Down	1.76e-05	-	-	-	-	-
Bm_nscaf2053_21	166.347	536.313	1.68888	UP	2.29e-125	-	-	-	0	gi|512908815|ref|XP_004926771.1|PREDICTED: 3-oxo-5-beta-steroid 4-dehydrogenase-like isoform X2 [Bombyx mori]
Bm_nscaf2053_36	40.0957	17.9243	-1.16153	Down	5.53e-06	GO:0005622//intracellular	GO:0003676//nucleic acid binding	-	0	gi|379698875|ref|NP_001243910.1|atf2 [Bombyx mori] >gi|304421426|gb|ADM32512.1| atf2 [Bombyx mori]
Bm_nscaf2053_39	158.674	9.64041	-4.04082	Down	8.59e-13	-	-	-	0	gi|512908854|ref|XP_004926780.1|PREDICTED: alcohol dehydrogenase [NADP(+)]-like isoform X2 [Bombyx mori]
Bm_nscaf2053_42	12.7345	3.89402	-1.70941	Down	9.34e-06	-	-	-	0	gi|512908903|ref|XP_004926792.1|PREDICTED: uncharacterized protein LOC101737726 [Bombyx mori]
Bm_nscaf2053_46	6.84357	0.58635	-3.54492	Down	2.21e-05	-	-	-	0	gi|512908866|ref|XP_004926783.1|PREDICTED: uncharacterized protein LOC101736358 [Bombyx mori]
Bm_nscaf2053_47	51.2714	25.259	-1.02135	Down	1.79e-07	-	-	-	0	gi|512908870|ref|XP_004926784.1|PREDICTED: uncharacterized protein LOC101736478 [Bombyx mori]
Bm_nscaf2053_49	16.5866	5.94288	-1.48079	Down	0.000664587	-	GO:0004674//protein serine/threonine kinase activity;GO:0005515//protein binding;GO:0032559//adenyl ribonucleotide binding	GO:0006996//organelle organization;GO:0016049//cell growth;GO:0007243//protein kinase cascade;GO:0007049//cell cycle;GO:0009880//embryonic pattern specification;GO:0060541//respiratory system development;GO:0006464//protein modification process	0	gi|274318355|ref|NP_001162052.1|cyclin dependent kinase 4 [Bombyx mori] >gi|254839139|gb|ACT83400.1| cyclin dependent kinase 4 [Bombyx mori]
Bm_nscaf2136_008	1265.88	396.292	-1.67551	Down	4.99e-11	GO:0032991//macromolecular complex;GO:0043231//intracellular membrane-bounded organelle;GO:0015630//microtubule cytoskeleton;GO:0044446	GO:0005488//binding;GO:0016859//cis-trans isomerase activity	GO:0044267//cellular protein metabolic process;GO:0010507//negative regulation of autophagy	1.56736e-160	gi|112983564|ref|NP_001037356.1|45 kDa immunophilin FKBP45 [Bombyx mori] >gi|68160236|gb|AAY86706.1| 45 kDa immunophilin FKBP45 [Bombyx mori]
Bm_nscaf2136_016	87.7718	38.6549	-1.1831	Down	3.73e-12	GO:0043231//intracellular membrane-bounded organelle	GO:0005488//binding	-	0	gi|512920351|ref|XP_004929611.1|PREDICTED: protein ENL-like [Bombyx mori]
Bm_nscaf2136_019	154.27	58.5406	-1.39795	Down	2.57e-12	-	-	-	0	gi|512920369|ref|XP_004929616.1|PREDICTED: DNA ligase 1-like isoform X1 [Bombyx mori] >gi|512920373|ref|XP_004929617.1| PREDICTED: DNA ligase 1-like isoform X2 [Bombyx mori]
Bm_nscaf2136_020	53.552	25.054	-1.0959	Down	7.29e-07	-	-	-	0	gi|512920859|ref|XP_004929738.1|PREDICTED: 2-oxoglutarate and iron-dependent oxygenase domain-containing protein 3-like [Bombyx mori]
Bm_nscaf2136_030	0.659864	10.4027	3.97865	UP	9.89e-11	GO:0031224//intrinsic to membrane	-	GO:0006810//transport	0	gi|512920408|ref|XP_004929625.1|PREDICTED: synaptic vesicle glycoprotein 2B-like isoform X1 [Bombyx mori] >gi|512920412|ref|XP_004929626.1| PREDICTED: synaptic vesicle glycoprotein 2B-like isoform X2 [Bombyx mori]
Bm_nscaf2136_031	80.3747	36.6799	-1.13175	Down	3.04e-12	-	-	-	0	gi|512920879|ref|XP_004929743.1|PREDICTED: mucin-17-like [Bombyx mori]
Bm_nscaf2136_038	3.18812	25.1302	2.97865	UP	6.87e-10	GO:0043234//protein complex	GO:0004661//protein geranylgeranyltransferase activity;GO:0046914//transition metal ion binding;GO:0008289//lipid binding	GO:0010558//negative regulation of macromolecule biosynthetic process;GO:0018342//protein prenylation;GO:0051726//regulation of cell cycle;GO:0008283//cell proliferation;GO:0010033//response to organic substance	3.51146e-173	gi|300068969|ref|NP_001177770.1|geranylgeranyltransferase type I beta subunit [Bombyx mori] >gi|298354673|dbj|BAJ09607.1| geranylgeranyltransferase type I beta subunit [Bombyx mori]
Bm_nscaf2136_049	99.287	40.3878	-1.29768	Down	2.58e-12	-	-	-	0	gi|512920438|ref|XP_004929632.1|PREDICTED: U3 small nucleolar RNA-associated protein 15 homolog [Bombyx mori]
Bm_nscaf2136_054	54.635	14.029	-1.96141	Down	1.17e-12	-	-	-	0	gi|512920442|ref|XP_004929633.1|PREDICTED: uncharacterized protein LOC101746488 [Bombyx mori]
Bm_nscaf2136_057	9.78416	0.001	-13.2562	Down	4.77e-07	-	-	-	4.08649e-147	gi|512920453|ref|XP_004929636.1|PREDICTED: uncharacterized protein LOC101746915 isoform X1 [Bombyx mori] >gi|512920457|ref|XP_004929637.1| PREDICTED: uncharacterized protein LOC101746915 isoform X2 [Bombyx mori] >gi|512920461|ref|XP_004929638.1| PREDICTED: uncharacterized protein LOC101746915 isoform X3 [Bombyx mori]
Bm_nscaf2136_069	103.457	26.0591	-1.98917	Down	1.86e-12	-	-	-	0	gi|512920917|ref|XP_004929753.1|PREDICTED: chromatin assembly factor 1 subunit A-like [Bombyx mori]
Bm_nscaf2136_071	97.488	32.9743	-1.56388	Down	0	-	-	-	0	gi|512920481|ref|XP_004929643.1|PREDICTED: G patch domain and KOW motifs-containing protein-like isoform X1 [Bombyx mori]
Bm_nscaf2136_080	24.2859	11.363	-1.09578	Down	1.45e-08	-	-	-	0	gi|512920932|ref|XP_004929757.1|PREDICTED: elongation factor Tu GTP-binding domain-containing protein 1-like [Bombyx mori]
Bm_nscaf2136_081	4.1143	147.74	5.16627	UP	1.21e-82	-	-	-	1.76977e-176	gi|512920489|ref|XP_004929645.1|PREDICTED: zonadhesin-like [Bombyx mori]
Bm_nscaf2136_082	7.85944	251.907	5.00232	UP	5.59e-137	-	-	-	7.26262e-128	gi|512920489|ref|XP_004929645.1|PREDICTED: zonadhesin-like [Bombyx mori]
Bm_nscaf2136_089	78.482	37.1332	-1.07965	Down	1.97e-12	-	-	-	0	gi|512920505|ref|XP_004929649.1|PREDICTED: arginine-glutamic acid dipeptide repeats protein-like isoform X1 [Bombyx mori]
Bm_nscaf2136_094	1.58766	10.5593	2.73353	UP	1e-12	-	-	-	0	gi|290563249|ref|NP_001166728.1|cuticular protein RR-1 motif 20 precursor [Bombyx mori] >gi|223671141|tpd|FAA00522.1| TPA: putative cuticle protein [Bombyx mori]
Bm_nscaf2136_098	3.64627	8.26321	1.18028	UP	0.000352206	-	-	-	0	gi|512920948|ref|XP_004929761.1|PREDICTED: flocculation protein FLO11-like [Bombyx mori]
Bm_nscaf2136_111	89.2528	34.685	-1.36359	Down	5.62e-13	-	-	-	0	gi|512920528|ref|XP_004929654.1|PREDICTED: microfibrillar-associated protein 1-like [Bombyx mori]
Bm_nscaf2136_114	78.6362	35.4615	-1.14894	Down	3.62e-13	GO:0015630//microtubule cytoskeleton	-	-	0	gi|512920532|ref|XP_004929655.1|PREDICTED: 28S ribosomal protein S30, mitochondrial-like [Bombyx mori]
Bm_nscaf2136_115	46.3979	14.3423	-1.69378	Down	1.26e-12	GO:0044424//intracellular part	-	-	2.50543e-115	gi|304307733|ref|NP_001182006.1|elongator complex protein 1 [Bombyx mori] >gi|302190084|dbj|BAJ14102.1| elongator complex protein 1 [Bombyx mori]
Bm_nscaf2136_116	106.975	53.4136	-1.00199	Down	8.09e-12	-	-	-	0	gi|512920544|ref|XP_004929658.1|PREDICTED: G kinase-anchoring protein 1-like isoform X1 [Bombyx mori] >gi|512920548|ref|XP_004929659.1| PREDICTED: G kinase-anchoring protein 1-like isoform X2 [Bombyx mori]
Bm_nscaf2136_117	51.6257	221.184	2.09908	UP	3.49e-97	-	GO:0016787//hydrolase activity	-	0	gi|512920972|ref|XP_004929767.1|PREDICTED: A disintegrin and metalloproteinase with thrombospondin motifs 7-like [Bombyx mori]
Bm_nscaf2136_118	24.7505	86.5732	1.80647	UP	3.31e-07	-	-	-
Bm_nscaf2136_119	11.5892	60.3574	2.38074	UP	1.59e-05	-	-	-	-	-
Bm_nscaf2136_139	75.7292	26.9557	-1.49026	Down	0	GO:0005667//transcription factor complex	GO:0004674//protein serine/threonine kinase activity;GO:0032559//adenyl ribonucleotide binding;GO:0003702//RNA polymerase II transcription factor activity	GO:0006352//transcription initiation;GO:0051726//regulation of cell cycle;GO:0000087//M phase of mitotic cell cycle;GO:0006464//protein modification process	0	gi|289803005|ref|NP_001166283.1|cyclin dependent kinase 7 [Bombyx mori] >gi|281318765|gb|ACT83402.2| cyclin dependent kinase 7 [Bombyx mori]
Bm_nscaf2136_142	86.021	32.3618	-1.4104	Down	2.32e-11	-	-	-	7.1299e-167	gi|512920610|ref|XP_004929675.1|PREDICTED: methyl-CpG-binding domain protein 2-like isoform X1 [Bombyx mori]
Bm_nscaf2136_149	62.2221	29.7034	-1.0668	Down	1.89e-11	GO:0043231//intracellular membrane-bounded organelle	-	GO:0010468//regulation of gene expression	0	gi|201025390|ref|NP_001128361.1|groucho [Bombyx mori] >gi|194399145|gb|ACF60606.1| groucho protein [Bombyx mori]
Bm_nscaf2136_154	99.5842	49.0605	-1.02135	Down	1.03e-06	GO:0044424//intracellular part	GO:0016301//kinase activity	GO:0008203//cholesterol metabolic process	6.27353e-110	gi|146424700|dbj|BAF62110.1|phosphomevalonate kinase [Bombyx mori]
Bm_nscaf2136_184	301.366	147.8	-1.02787	Down	0	-	GO:0016881//acid-amino acid ligase activity	GO:0060255;GO:0006464//protein modification process	0	gi|114052140|ref|NP_001040223.1|ubiquitin conjugating enzyme E2 [Bombyx mori] >gi|87248433|gb|ABD36269.1| ubiquitin conjugating enzyme E2 [Bombyx mori]
Bm_nscaf2136_185	19.379	6.63446	-1.54644	Down	1.75e-09	GO:0005622//intracellular	GO:0004386//helicase activity;GO:0042623//ATPase activity, coupled;GO:0000166//nucleotide binding	-	0	gi|512920749|ref|XP_004929710.1|PREDICTED: probable ATP-dependent RNA helicase DHX34-like [Bombyx mori]
Bm_nscaf2136_186	29.4228	10.9309	-1.42853	Down	7.53e-05	-	GO:0005488//binding;GO:0017111//nucleoside-triphosphatase activity	-	0	gi|512920749|ref|XP_004929710.1|PREDICTED: probable ATP-dependent RNA helicase DHX34-like [Bombyx mori]
Bm_nscaf2136_199	14.4854	4.81483	-1.58904	Down	3.53e-07	-	-	-	0	gi|512920761|ref|XP_004929713.1|PREDICTED: uncharacterized protein LOC101744711 [Bombyx mori]
Bm_nscaf2136_202	36.7882	13.6344	-1.43199	Down	5.56e-08	GO:0005739//mitochondrion	GO:0004030//aldehyde dehydrogenase [NAD(P)+] activity	GO:0010033//response to organic substance;GO:0008152//metabolic process	0	gi|114052408|ref|NP_001040475.1|mitochondrial aldehyde dehydrogenase [Bombyx mori] >gi|95103046|gb|ABF51464.1| mitochondrial aldehyde dehydrogenase [Bombyx mori]
Bm_nscaf2136_204	23.116	9.11055	-1.34328	Down	4.95e-05	-	GO:0005488//binding	GO:0044238//primary metabolic process;GO:0044260;GO:0010468//regulation of gene expression;GO:0010259//multicellular organismal aging	0	gi|512920769|ref|XP_004929715.1|PREDICTED: NAD-dependent protein deacetylase Sirt6-like [Bombyx mori]
Bm_nscaf2136_209	87.5105	34.8819	-1.32698	Down	0	GO:0070822//Sin3-type complex;GO:0043189//H4/H2A histone acetyltransferase complex	GO:0005515//protein binding	GO:0006476//protein amino acid deacetylation;GO:0050789//regulation of biological process;GO:0000725//recombinational repair;GO:0016573//histone acetylation	0	gi|225703088|ref|NP_001139536.1|mortality factor 4-like [Bombyx mori] >gi|116518235|gb|ABJ99463.1| mrg15-like protein [Bombyx mori]
Bm_nscaf2136_210	46.8034	292.971	2.64607	UP	5.36e-32	-	-	-	3.55868e-44	gi|114052272|ref|NP_001040465.1|tropomyosin-2 isoform 2 [Bombyx mori] >gi|95103002|gb|ABF51442.1| tropomyosin isoform 2 [Bombyx mori]
Bm_nscaf2136_211	13.5016	33.5045	1.31122	UP	0.00010559	-	-	GO:0009987//cellular process;GO:0032501//multicellular organismal process;GO:0016043//cellular component organization	2.79749e-72	gi|357621410|gb|EHJ73254.1|hypothetical protein KGM_04777 [Danaus plexippus]
Bm_nscaf2136_214	56.3661	122.551	1.12048	UP	1.89e-12	-	-	-	3.13407e-52	gi|307206952|gb|EFN84796.1|Tropomyosin [Harpegnathos saltator]
Bm_nscaf2136_222	33.1121	15.2688	-1.11677	Down	7.98e-12	-	-	-	0	gi|512920785|ref|XP_004929719.1|PREDICTED: mucin-4-like isoform X2 [Bombyx mori]
Bm_nscaf2136_229	89.0732	28.331	-1.65261	Down	4e-14	-	GO:0016811//hydrolase activity, acting on carbon-nitrogen (but not peptide) bonds, in linear amides	GO:0019856//pyrimidine base biosynthetic process	0	gi|284813565|ref|NP_001165388.1|aliphatic nitrilase [Bombyx mori] >gi|283558277|gb|ADB27116.1| aliphatic nitrilase [Bombyx mori]
Bm_nscaf2136_246	3.53931	15.827	2.16085	UP	1.65e-07	-	-	-	0	gi|512920828|ref|XP_004929730.1|PREDICTED: organic cation transporter protein-like [Bombyx mori]
Bm_nscaf2136_249	10.0823	2.10724	-2.25839	Down	0.000108644	GO:0031981//nuclear lumen	GO:0030528//transcription regulator activity;GO:0005515//protein binding	GO:0010556;GO:0048519;GO:0010468//regulation of gene expression;GO:0010604//positive regulation of macromolecule metabolic process;GO:0006350//transcription;GO:0022402//cell cycle process;GO:0050794//regulation of cellular process	0	gi|512920839|ref|XP_004929733.1|PREDICTED: histone H4 transcription factor-like [Bombyx mori]
Bm_nscaf2176_002	84.1184	35.5922	-1.24086	Down	0	GO:0016020//membrane	GO:0005515//protein binding	GO:0009617//response to bacterium;GO:0007389//pattern specification process;GO:0050832//defense response to fungus;GO:0019730//antimicrobial humoral response;GO:0009987//cellular process;GO:0002682//regulation of immune system process;GO:0008152//metabolic process	0	gi|512889475|ref|XP_004922286.1|PREDICTED: protein toll-like [Bombyx mori]
Bm_nscaf2176_007	19.4819	5.541	-1.81391	Down	1.11e-09	-	-	-	0	gi|512888813|ref|XP_004922149.1|PREDICTED: E3 ubiquitin-protein ligase RFWD3-like [Bombyx mori]
Bm_nscaf2176_011	9.08203	22.6454	1.31813	UP	6.97e-08	-	-	-	0	gi|512888829|ref|XP_004922151.1|PREDICTED: microtubule-associated protein futsch-like isoform X2 [Bombyx mori]
Bm_nscaf2176_012	56.6026	1.46766	-5.26928	Down	0.000165347	-	-	-	0	gi|512888835|ref|XP_004922152.1|PREDICTED: myb-like protein X-like isoform X1 [Bombyx mori] >gi|512888841|ref|XP_004922153.1| PREDICTED: myb-like protein X-like isoform X2 [Bombyx mori]
Bm_nscaf2176_015	20.7525	6.15891	-1.75254	Down	4.21e-08	-	-	-	0	gi|512889489|ref|XP_004922290.1|PREDICTED: zinc finger protein 570-like [Bombyx mori]
Bm_nscaf2176_019	20.3837	4.60264	-2.14688	Down	5.99e-09	-	-	-	0	gi|512888864|ref|XP_004922157.1|PREDICTED: zinc finger protein 879-like [Bombyx mori]
Bm_nscaf2176_021	24.3895	6.14751	-1.98819	Down	3.01e-05	-	-	-	3.0447e-139	gi|512888881|ref|XP_004922160.1|PREDICTED: RNA-binding protein 48-like [Bombyx mori]
Bm_nscaf2176_022	18.943	7.51437	-1.33394	Down	2.15e-05	-	-	-	0	gi|512888875|ref|XP_004922159.1|PREDICTED: zinc finger and SCAN domain-containing protein 2-like [Bombyx mori]
Bm_nscaf2176_030	62.2727	16.8956	-1.88195	Down	0	GO:0005635//nuclear envelope;GO:0000775//chromosome, centromeric region	GO:0005488//binding	-	0	gi|512888893|ref|XP_004922162.1|PREDICTED: ran GTPase-activating protein 1-like [Bombyx mori]
Bm_nscaf2176_031	6.40418	16.4611	1.36198	UP	0.000188101	-	GO:0051536//iron-sulfur cluster binding	-	0	gi|512888904|ref|XP_004922163.1|PREDICTED: cytoplasmic aconitate hydratase-like [Bombyx mori]
Bm_nscaf2176_041	91.2855	14.748	-2.62987	Down	5.64e-13	-	-	-	0	gi|512889506|ref|XP_004922295.1|PREDICTED: lysosomal alpha-mannosidase-like [Bombyx mori]
Bm_nscaf2176_044	22.7993	10.3681	-1.13683	Down	4.8e-05	-	-	-	0	gi|512888938|ref|XP_004922169.1|PREDICTED: S-phase kinase-associated protein 2-like [Bombyx mori]
Bm_nscaf2176_050	17.2409	4.89036	-1.81782	Down	6.69e-07	-	-	-	0	gi|512888962|ref|XP_004922173.1|PREDICTED: uncharacterized protein LOC101742376 [Bombyx mori]
Bm_nscaf2176_052	12.5805	3.43265	-1.8738	Down	5.04e-07	-	-	-	0	gi|512889516|ref|XP_004922298.1|PREDICTED: zinc finger protein 845-like [Bombyx mori]
Bm_nscaf2176_053	20.1897	5.42538	-1.89582	Down	3.75e-09	-	-	-	1.10453e-145	gi|512888980|ref|XP_004922176.1|PREDICTED: uncharacterized protein LOC101742816 [Bombyx mori]
Bm_nscaf2176_056	32.2104	13.0349	-1.30515	Down	3.19e-07	-	-	-	0	gi|512888995|ref|XP_004922179.1|PREDICTED: zinc finger protein Xfin-like isoform X1 [Bombyx mori] >gi|512889001|ref|XP_004922180.1| PREDICTED: zinc finger protein Xfin-like isoform X2 [Bombyx mori]
Bm_nscaf2176_059	68.0637	15.0893	-2.17336	Down	3.16e-13	-	-	-	0	gi|512889013|ref|XP_004922182.1|PREDICTED: uncharacterized protein LOC101743619 [Bombyx mori]
Bm_nscaf2176_061	20.9916	5.64088	-1.89582	Down	3.7e-06	-	-	-	0	gi|512889022|ref|XP_004922183.1|PREDICTED: zinc finger protein 132-like [Bombyx mori]
Bm_nscaf2176_068	31.1275	5.50491	-2.4994	Down	7.27e-07	-	GO:0016787//hydrolase activity	-	0	gi|512889052|ref|XP_004922188.1|PREDICTED: serine protease snake-like [Bombyx mori]
Bm_nscaf2176_072	145.19	62.3582	-1.21929	Down	2.79e-12	-	-	-	0	gi|512889069|ref|XP_004922191.1|PREDICTED: FAM203 family protein CG6073-like [Bombyx mori]
Bm_nscaf2176_082	113.681	11.7309	-3.27661	Down	2.74e-11	GO:0044444//cytoplasmic part	-	GO:0006909//phagocytosis	1.90688e-164	gi|389609783|dbj|BAM18503.1|gelsolin precursor [Papilio xuthus]
Bm_nscaf2176_085	105.616	11.2984	-3.22464	Down	3.71e-08	-	-	-	-	-
Bm_nscaf2176_089	9.13042	2.05797	-2.14946	Down	3.72e-12	-	-	-	0	gi|512889563|ref|XP_004922313.1|PREDICTED: uncharacterized protein LOC101739668 [Bombyx mori]
Bm_nscaf2176_111	46.5102	138.598	1.57529	UP	5.27e-10	-	GO:0005488//binding	-	2.72292e-63	gi|512889187|ref|XP_004922212.1|PREDICTED: calmodulin-like protein 4-like [Bombyx mori]
Bm_nscaf2176_123	24.7636	7.44836	-1.73323	Down	5.08e-09	-	-	-	0	gi|512889199|ref|XP_004922215.1|PREDICTED: solute carrier family 2, facilitated glucose transporter member 1 [Bombyx mori]
Bm_nscaf2176_125	13.8934	2.17784	-2.67343	Down	3.76e-05	GO:0005622//intracellular	GO:0003676//nucleic acid binding	GO:0044260;GO:0010468//regulation of gene expression;GO:0090304	5.53536e-136	gi|512889595|ref|XP_004922321.1|PREDICTED: zinc finger protein 28-like [Bombyx mori]
Bm_nscaf2176_127	12.1189	4.75769	-1.34893	Down	1.69e-08	-	-	-	0	gi|512889606|ref|XP_004922324.1|PREDICTED: uncharacterized protein LOC101741336 [Bombyx mori]
Bm_nscaf2176_134	31.0164	9.16821	-1.75832	Down	0.000225554	-	-	-	-	-
Bm_nscaf2176_136	4.28973	1.35255	-1.66521	Down	6.2e-05	-	-	-	2.83796e-132	gi|512889621|ref|XP_004922328.1|PREDICTED: uncharacterized protein LOC101741899 [Bombyx mori]
Bm_nscaf2176_137	17.5021	2.87416	-2.60632	Down	6.71e-05	-	-	-	-	-
Bm_nscaf2176_139	22.1124	4.71082	-2.23081	Down	4.87e-05	-	-	-	4.00066e-77	gi|512889229|ref|XP_004922224.1|PREDICTED: zinc finger protein 99-like isoform X1 [Bombyx mori] >gi|512889233|ref|XP_004922225.1| PREDICTED: zinc finger protein 99-like isoform X2 [Bombyx mori]
Bm_nscaf2176_143	18.7582	4.96721	-1.91702	Down	1.17e-12	-	-	-	0	gi|512889636|ref|XP_004922332.1|PREDICTED: uncharacterized protein LOC101742764 [Bombyx mori]
Bm_nscaf2176_145	13.5709	2.97144	-2.19128	Down	6.61e-05	-	-	-	-	-
Bm_nscaf2176_147	16.3507	7.71485	-1.08364	Down	0.000665172	-	-	-	0	gi|512889644|ref|XP_004922334.1|PREDICTED: uncharacterized protein LOC101743060 [Bombyx mori]
Bm_nscaf2176_152	42.6689	5.41135	-2.97913	Down	1.3e-06	-	-	-	-	-
Bm_nscaf2176_155	15.6497	1.98254	-2.98071	Down	1.28e-05	-	GO:0005488//binding	-	0	gi|512889260|ref|XP_004922231.1|PREDICTED: G2/M phase-specific E3 ubiquitin-protein ligase-like [Bombyx mori]
Bm_nscaf2176_156	50.4273	108.71	1.10821	UP	1.08e-14	-	-	-	0	gi|512889263|ref|XP_004922232.1|PREDICTED: cyclin-G2-like isoform X1 [Bombyx mori] >gi|512889267|ref|XP_004922233.1| PREDICTED: cyclin-G2-like isoform X2 [Bombyx mori] >gi|512889270|ref|XP_004922234.1| PREDICTED: cyclin-G2-like isoform X3 [Bombyx mori]
Bm_nscaf2176_158	17.7742	6.56738	-1.43639	Down	3.3e-08	-	-	-	-	-
Bm_nscaf2176_170	38.5944	3.53743	-3.44762	Down	2.21e-05	-	-	-	0	gi|512889309|ref|XP_004922244.1|PREDICTED: uncharacterized protein LOC101740622 [Bombyx mori]
Bm_nscaf2176_174	4.45508	0.516427	-3.10882	Down	0.000165894	-	-	-	0	gi|512889660|ref|XP_004922338.1|PREDICTED: uncharacterized protein LOC101744060 [Bombyx mori]
Bm_nscaf2176_175	40.4437	19.2444	-1.07148	Down	2.3e-09	GO:0005681//spliceosomal complex	GO:0003676//nucleic acid binding;GO:0046872//metal ion binding;GO:0042623//ATPase activity, coupled;GO:0000166//nucleotide binding;GO:0003724//RNA helicase activity	GO:0012501//programmed cell death;GO:0048731;GO:0007163//establishment or maintenance of cell polarity;GO:0000377//RNA splicing, via transesterification reactions with bulged adenosine as nucleophile	0	gi|512889324|ref|XP_004922248.1|PREDICTED: ATP-dependent RNA helicase abstrakt-like isoform X1 [Bombyx mori] >gi|512889328|ref|XP_004922249.1| PREDICTED: ATP-dependent RNA helicase abstrakt-like isoform X2 [Bombyx mori]
Bm_nscaf2176_182	116.509	40.2382	-1.5338	Down	7.14e-08	GO:0035097//histone methyltransferase complex;GO:0043189//H4/H2A histone acetyltransferase complex	GO:0003677//DNA binding;GO:0005515//protein binding;GO:0004386//helicase activity;GO:0032559//adenyl ribonucleotide binding	GO:0006259//DNA metabolic process;GO:0010468//regulation of gene expression;GO:0016573//histone acetylation	6.95752e-57	gi|389611221|dbj|BAM19222.1|reptin [Papilio polytes]
Bm_nscaf2176_183	79.6346	22.3677	-1.83198	Down	0	GO:0015630//microtubule cytoskeleton;GO:0043189//H4/H2A histone acetyltransferase complex;GO:0000790//nuclear chromatin;GO:0031519//PcG protein complex	GO:0003712//transcription cofactor activity;GO:0004468//lysine N-acetyltransferase activity;GO:0004386//helicase activity;GO:0032559//adenyl ribonucleotide binding	GO:0016458//gene silencing;GO:0016570//histone modification;GO:0008283//cell proliferation;GO:0034728;GO:0035466	0	gi|512889339|ref|XP_004922252.1|PREDICTED: LOW QUALITY PROTEIN: ruvB-like 2-like [Bombyx mori]
Bm_nscaf2176_187	38.3917	11.1258	-1.78689	Down	5.99e-07	GO:0016585//chromatin remodeling complex	GO:0005488//binding	GO:0043484//regulation of RNA splicing;GO:0007049//cell cycle;GO:0048812//neuron projection morphogenesis;GO:0048513//organ development;GO:0034728	3.82705e-158	gi|512889351|ref|XP_004922255.1|PREDICTED: histone chaperone asf1-like [Bombyx mori]
Bm_nscaf2176_196	105.42	47.0226	-1.16472	Down	0	-	-	-	0	gi|512889360|ref|XP_004922258.1|PREDICTED: 28S ribosomal protein S35, mitochondrial-like [Bombyx mori]
Bm_nscaf2176_200	5.81557	13.7523	1.24168	UP	0.000132824	-	-	-	0	gi|512889366|ref|XP_004922260.1|PREDICTED: uncharacterized protein LOC101743059 [Bombyx mori]
Bm_nscaf2176_207	21.4717	9.70696	-1.14534	Down	8.06e-05	-	-	-	4.25326e-157	gi|512885950|ref|XP_004921681.1|PREDICTED: juvenile hormone esterase-like [Bombyx mori]
Bm_nscaf2176_211	38.982	17.3756	-1.16574	Down	6.98e-05	-	-	-	0	gi|512889390|ref|XP_004922267.1|PREDICTED: zinc finger protein 62-like [Bombyx mori]
Bm_nscaf2176_212	1834.47	621.734	-1.56099	Down	3.71e-12	-	-	-	1.02471e-44	gi|357625250|gb|EHJ75755.1|hypothetical protein KGM_01391 [Danaus plexippus]
Bm_nscaf2176_220	25.2594	6.78771	-1.89582	Down	2.05e-13	-	-	-	0	gi|512889725|ref|XP_004922355.1|PREDICTED: zinc finger protein Xfin-like [Bombyx mori]
Bm_nscaf2176_237	92.7612	39.6634	-1.22571	Down	2.49e-06	GO:0030532//small nuclear ribonucleoprotein complex	GO:0003676//nucleic acid binding	GO:0006396//RNA processing	3.38468e-69	gi|512889435|ref|XP_004922277.1|PREDICTED: U6 snRNA-associated Sm-like protein LSm4-like [Bombyx mori]
Bm_nscaf2176_248	158.299	67.5285	-1.22908	Down	2.29e-12	GO:0043231//intracellular membrane-bounded organelle	GO:0005488//binding;GO:0004518//nuclease activity	-	4.83634e-36	gi|357617175|gb|EHJ70625.1|putative XPMC2 prevents mitotic catastrophe 2-like protein [Danaus plexippus]
Bm_nscaf2176_255	21.2163	8.45849	-1.3267	Down	6.65e-11	-	-	-	0	gi|512889762|ref|XP_004922366.1|PREDICTED: LOW QUALITY PROTEIN: endoribonuclease Dcr-1-like [Bombyx mori]
Bm_nscaf2176_258	18.6379	9.11781	-1.03148	Down	1.85e-06	-	GO:0005488//binding	-	0	gi|512889762|ref|XP_004922366.1|PREDICTED: LOW QUALITY PROTEIN: endoribonuclease Dcr-1-like [Bombyx mori]
Bm_nscaf2204_002	0.001	14.569	13.8306	UP	0.000232479	-	-	-	1.44277e-71	gi|512935882|ref|XP_004933383.1|PREDICTED: proton-coupled folate transporter-like [Bombyx mori]
Bm_nscaf2204_003	0.001	18.0662	14.141	UP	8.59e-13	-	-	-	1.06452e-176	gi|512935882|ref|XP_004933383.1|PREDICTED: proton-coupled folate transporter-like [Bombyx mori]
Bm_nscaf2204_009	0.633151	23.3943	5.20747	UP	5.01e-19	-	-	-	0	gi|512935904|ref|XP_004933389.1|PREDICTED: ADAMTS-like protein 4-like isoform X2 [Bombyx mori]
Bm_nscaf2204_012	0.990685	21.8002	4.45977	UP	1.1e-15	-	GO:0003824//catalytic activity	GO:0007126//meiosis;GO:0008152//metabolic process	0	gi|512935916|ref|XP_004933392.1|PREDICTED: peptidyl-alpha-hydroxyglycine alpha-amidating lyase 2-like [Bombyx mori]
Bm_nscaf2204_013	10.5013	518.642	5.6261	UP	0	-	-	-	0	gi|512935928|ref|XP_004933395.1|PREDICTED: uncharacterized protein LOC101743244 isoform X2 [Bombyx mori] >gi|512935932|ref|XP_004933396.1| PREDICTED: uncharacterized protein LOC101743244 isoform X3 [Bombyx mori]
Bm_nscaf2204_014	0.745526	38.4426	5.6883	UP	2.7e-41	-	-	-	0	gi|512935936|ref|XP_004933397.1|PREDICTED: RING finger protein nhl-1-like [Bombyx mori]
Bm_nscaf2204_016	86.9161	43.2751	-1.00609	Down	6.58e-08	-	GO:0004175//endopeptidase activity	GO:0019538//protein metabolic process	2.18743e-179	gi|114053053|ref|NP_001040502.1|phosphatidylinositol glycan precursor [Bombyx mori] >gi|95103156|gb|ABF51519.1| phosphatidylinositol glycan [Bombyx mori]
Bm_nscaf2204_022	193.167	90.3509	-1.09624	Down	7.48e-12	GO:0043231//intracellular membrane-bounded organelle	GO:0034062//RNA polymerase activity;GO:0003676//nucleic acid binding	GO:0006351//transcription, DNA-dependent	1.68328e-115	gi|512935950|ref|XP_004933401.1|PREDICTED: DNA-directed RNA polymerases I, II, and III subunit RPABC1-like [Bombyx mori]
Bm_nscaf2204_037	20.8787	75.6893	1.85806	UP	7.33e-19	-	GO:0004659//prenyltransferase activity	GO:0006720//isoprenoid metabolic process	0	gi|153791944|ref|NP_001093302.1|farnesyl diphosphate synthase 3 [Bombyx mori] >gi|146424710|dbj|BAF62115.1| farnesyl diphosphate synthase 3 [Bombyx mori]
Bm_nscaf2204_040	39.3599	3.82354	-3.36375	Down	3.75e-05	-	-	-	1.21428e-158	gi|525343447|ref|NP_001266344.1|uncharacterized LOC101745204 [Bombyx mori] >gi|433339031|dbj|BAM73871.1| cytochrome P450 [Bombyx mori]
Bm_nscaf2204_047	0.409748	23.0125	5.81154	UP	4.2e-15	-	-	-	0	gi|512936285|ref|XP_004933481.1|PREDICTED: mast cell carboxypeptidase A-like [Bombyx mori]
Bm_nscaf2204_048	20.4679	950.16	5.53674	UP	0	-	GO:0046914//transition metal ion binding;GO:0008235//metalloexopeptidase activity	GO:0019538//protein metabolic process	0	gi|237648992|ref|NP_001153673.1|carboxypeptidase B-like precursor [Bombyx mori] >gi|224176023|dbj|BAH23565.1| similar to carboxypeptidase B [Bombyx mori]
Bm_nscaf2204_051	62.6016	155.151	1.3094	UP	1.02e-23	GO:0043229//intracellular organelle;GO:0044459//plasma membrane part	GO:0008092//cytoskeletal protein binding	GO:0009987//cellular process;GO:0065007//biological regulation	0	gi|512936016|ref|XP_004933416.1|PREDICTED: dystroglycan-like isoform X4 [Bombyx mori]
Bm_nscaf2204_056	101.924	39.3591	-1.37273	Down	4.18e-12	-	-	-	0	gi|512936023|ref|XP_004933417.1|PREDICTED: mitotic spindle assembly checkpoint protein MAD1-like [Bombyx mori]
Bm_nscaf2204_059	31.5224	14.4089	-1.12941	Down	2.86e-05	-	-	-	0	gi|512936031|ref|XP_004933419.1|PREDICTED: dentin sialophosphoprotein-like [Bombyx mori]
Bm_nscaf2204_064	34.6403	73.7841	1.09086	UP	5.18e-13	GO:0031224//intrinsic to membrane	GO:0005267//potassium channel activity	GO:0030001//metal ion transport	0	gi|357626970|gb|EHJ76842.1|putative hyperpolarization-activated ion channel isoform 1 [Danaus plexippus]
Bm_nscaf2204_066	22.8874	66.3268	1.53504	UP	0.000198141	GO:0031224//intrinsic to membrane	GO:0015075//ion transmembrane transporter activity	GO:0006810//transport	7.88809e-59	gi|357618210|gb|EHJ71280.1|cyclic nucleotide and voltage-activated ion channel [Danaus plexippus]
Bm_nscaf2204_085	62.0687	6.7952	-3.19128	Down	1.23e-07	-	-	-	0	gi|512936078|ref|XP_004933431.1|PREDICTED: putative ribosome-binding factor A, mitochondrial-like [Bombyx mori]
Bm_nscaf2204_100	141.283	291.256	1.0437	UP	6.94e-23	-	GO:0048037//cofactor binding;GO:0016857//racemase and epimerase activity, acting on carbohydrates and derivatives	GO:0019318//hexose metabolic process	4.83694e-173	gi|512936333|ref|XP_004933493.1|PREDICTED: UDP-glucose 4-epimerase-like [Bombyx mori]
Bm_nscaf2204_102	113.641	45.9731	-1.30562	Down	2.01e-12	-	-	-	0	gi|512936126|ref|XP_004933443.1|PREDICTED: transcriptional regulator ATRX homolog isoform X1 [Bombyx mori] >gi|512936130|ref|XP_004933444.1| PREDICTED: transcriptional regulator ATRX homolog isoform X2 [Bombyx mori]
Bm_nscaf2204_105	8938.42	57.1807	-7.28835	Down	3.16e-13	-	-	-	-	-
Bm_nscaf2204_107	5.89418	0.001	-12.5251	Down	0.000188902	-	-	-
Bm_nscaf2204_125	90.1524	43.2751	-1.05883	Down	1.2e-05	-	-	-	1.40287e-89	gi|512936165|ref|XP_004933452.1|PREDICTED: polynucleotide 5'-hydroxyl-kinase NOL9-like [Bombyx mori]
Bm_nscaf2204_126	63.5262	31.6403	-1.00559	Down	1.11e-07	-	-	-	0	gi|512936165|ref|XP_004933452.1|PREDICTED: polynucleotide 5'-hydroxyl-kinase NOL9-like [Bombyx mori]
Bm_nscaf2204_131	0.259565	6.39379	4.6225	UP	2.24e-06	-	GO:0008233//peptidase activity	-	0	gi|512936397|ref|XP_004933509.1|PREDICTED: uncharacterized protein LOC101736552 [Bombyx mori]
Bm_nscaf2204_132	42.9031	5.19932	-3.04469	Down	3.25e-09	-	-	-	0	gi|512936188|ref|XP_004933457.1|PREDICTED: HAUS augmin-like complex subunit 3-like [Bombyx mori]
Bm_nscaf2204_145	9.83866	21.4655	1.12549	UP	5.36e-05	-	-	-	0	gi|512936212|ref|XP_004933463.1|PREDICTED: nicalin-like [Bombyx mori]
Bm_nscaf2204_151	12.8213	0.601568	-4.41367	Down	0.000255417	-	-	-	8.43201e-137	gi|357619457|gb|EHJ72021.1|colmedin [Danaus plexippus]
Bm_nscaf2204_157	617.111	167.34	-1.88275	Down	0	-	GO:0004866//endopeptidase inhibitor activity	-	0	gi|14028769|gb|AAK52495.1|AF361483_1chymotrypsin inhibitor CI-8A [Bombyx mori]
Bm_nscaf2204_159	129.385	285.616	1.14241	UP	9.25e-70	-	-	-	0	gi|512936235|ref|XP_004933468.1|PREDICTED: transmembrane protein 214-like isoform X2 [Bombyx mori]
Bm_nscaf2210_054	0.001	13.2032	13.6886	UP	2.45e-10	-	-	-	1.03759e-114	gi|512933433|ref|XP_004932790.1|PREDICTED: putative golgin subfamily A member 6-like protein 6-like [Bombyx mori]
Bm_nscaf2210_058	0.001	522.453	18.9949	UP	1.92e-160	-	-	-	-	-
Bm_nscaf2210_072	0.285915	1.30293	2.1881	UP	4.39e-05	-	-	-	0	gi|512933725|ref|XP_004932862.1|PREDICTED: uncharacterized protein LOC101741548 [Bombyx mori]
Bm_nscaf2210_075	0.780349	5.89477	2.91725	UP	0.000198176	-	GO:0004672//protein kinase activity	GO:0006464//protein modification process	0	gi|512933729|ref|XP_004932863.1|PREDICTED: mitogen-activated protein kinase kinase kinase 12-like [Bombyx mori]
Bm_nscaf2210_081	9.27061	3.60692	-1.3619	Down	1.39e-12	-	-	-	0	gi|512933737|ref|XP_004932865.1|PREDICTED: mucin-17-like [Bombyx mori]
Bm_nscaf2210_084	12.636	3.51859	-1.84448	Down	3.72e-05	-	-	-	1.84774e-176	gi|357622622|gb|EHJ74048.1|hypothetical protein KGM_18595 [Danaus plexippus]
Bm_nscaf2210_085	6.02532	0.659643	-3.19128	Down	0.000957351	-	-	GO:0006950//response to stress	0	gi|512933479|ref|XP_004932801.1|PREDICTED: uncharacterized protein LOC101745262 [Bombyx mori]
Bm_nscaf2210_099	11.1552	77.6971	2.80015	UP	3.8e-64	-	GO:0030246//carbohydrate binding	GO:0009987//cellular process	0	gi|512933513|ref|XP_004932809.1|PREDICTED: CUB and sushi domain-containing protein 3-like [Bombyx mori]
Bm_nscaf2210_115	9.42421	23.82	1.33773	UP	0.000266763	GO:0044424//intracellular part	GO:0046914//transition metal ion binding	-	0	gi|512933569|ref|XP_004932823.1|PREDICTED: probable E3 ubiquitin-protein ligase Roquin-like [Bombyx mori]
Bm_nscaf2210_116	17.7324	47.6506	1.42611	UP	0.000104838	-	GO:0005488//binding	-	7.68288e-18	gi|512933569|ref|XP_004932823.1|PREDICTED: probable E3 ubiquitin-protein ligase Roquin-like [Bombyx mori]
Bm_nscaf2210_117	4.33133	18.2901	2.07818	UP	0.000448683	-	-	-	-	-
Bm_nscaf2210_128	117.494	57.389	-1.03374	Down	1.82e-05	-	-	-	5.52507e-14	gi|328925134|dbj|BAK19082.1|apterous A splicing isoform type E [Bombyx mori]
Bm_nscaf2210_146	2.47505	23.7771	3.26405	UP	1.14e-07	-	GO:0005488//binding	GO:0007472//wing disc morphogenesis	5.99271e-107	gi|512933623|ref|XP_004932837.1|PREDICTED: sushi, von Willebrand factor type A, EGF and pentraxin domain-containing protein 1-like [Bombyx mori]
Bm_nscaf2210_147	7.69794	53.9938	2.81025	UP	5.97e-66	-	-	GO:0007472//wing disc morphogenesis	0	gi|512933623|ref|XP_004932837.1|PREDICTED: sushi, von Willebrand factor type A, EGF and pentraxin domain-containing protein 1-like [Bombyx mori]
Bm_nscaf2216_05	487.79	0.001	-18.8959	Down	0	-	-	-	2.33477e-21	gi|267844873|ref|NP_001161189.1|cuticular protein glycine-rich 16 precursor [Bombyx mori] >gi|261748899|gb|ACX94092.1| hemolymph protein [Bombyx mori]
Bm_nscaf2216_10	22.0251	0.001	-14.4269	Down	5.05e-05	-	-	-	4.60643e-42	gi|512898746|ref|XP_004924472.1|PREDICTED: protein FAM188B2-like [Bombyx mori]
Bm_nscaf2216_25	0.001	285.421	18.1227	UP	0	-	-	-	0	gi|512898706|ref|XP_004924462.1|PREDICTED: transcription factor Ken 1-like [Bombyx mori]
Bm_nscaf2216_31	15.1931	153.521	3.33695	UP	1.81e-89	-	-	-	0	gi|512898718|ref|XP_004924465.1|PREDICTED: uncharacterized protein LOC101737575 [Bombyx mori]
Bm_nscaf2216_45	21.2199	8.28434	-1.35696	Down	0.000441959	GO:0043231//intracellular membrane-bounded organelle	GO:0046914//transition metal ion binding;GO:0001071;GO:0003677//DNA binding	GO:0010468//regulation of gene expression;GO:0006351//transcription, DNA-dependent	1.61232e-73	gi|1078990|pir||S53812BmGATA beta isoform 3 - silkworm (fragment) >gi|603166|gb|AAA67887.1| BmGATA beta isoform 3, partial [Bombyx mori]
Bm_nscaf2216_48	15.4019	2.0694	-2.89582	Down	0.000483794	-	GO:0005488//binding	GO:0006350//transcription	3.44086e-21	gi|357609506|gb|EHJ66486.1|hypothetical protein KGM_20698 [Danaus plexippus]
Bm_nscaf2279_04	173.838	60.3574	-1.52615	Down	2.15e-08	GO:0000931//gamma-tubulin large complex	GO:0005488//binding	GO:0034629//cellular protein complex localization	5.3476e-45	gi|512909113|ref|XP_004926843.1|PREDICTED: mitotic-spindle organizing protein 1-like isoform X1 [Bombyx mori] >gi|512909117|ref|XP_004926844.1| PREDICTED: mitotic-spindle organizing protein 1-like isoform X2 [Bombyx mori] >gi|512909121|ref|XP_004926845.1| PREDICTED: mitotic-spindle organizing protein 1-like isoform X3 [Bombyx mori] >gi|512909125|ref|XP_004926846.1| PREDICTED: mitotic-spindle orga…
Bm_nscaf2279_06	23.5391	8.9486	-1.39533	Down	7.79e-09	-	-	-	0	gi|512909129|ref|XP_004926847.1|PREDICTED: putative leucine-rich repeat-containing protein DDB_G0290503-like [Bombyx mori]
Bm_nscaf2279_11	1145.51	2312.19	1.01327	UP	9.8e-173	-	GO:0016765//transferase activity, transferring alkyl or aryl (other than methyl) groups	-	6.17507e-118	gi|112983444|ref|NP_001036974.1|glutathione S-transferase delta 2 [Bombyx mori] >gi|407943671|pdb|3VK9|A Chain A, Crystal Structure Of Delta-Class Glutathione Transferase From Silkmoth >gi|407943672|pdb|3VK9|B Chain B, Crystal Structure Of Delta-Class Glutathione Transferase From Silkmoth >gi|407943673|pdb|3VK9|C Chain C, Crystal Structure Of Delta-Class Glutathione Transferase From Silkmoth >gi|…
Bm_nscaf2279_12	43.7949	14.2017	-1.62469	Down	4.54e-07	-	GO:0003824//catalytic activity	-	2.58316e-132	gi|112982796|ref|NP_001037546.1|glutathione S-transferase delta 3 [Bombyx mori] >gi|85740625|gb|ABC79690.1| glutathione S-transferase 3 [Bombyx mori]
Bm_nscaf2279_13	5.04868	0.001	-12.3017	Down	9.81e-05	-	-	-	0	gi|512909175|ref|XP_004926857.1|PREDICTED: uncharacterized protein LOC101737771 [Bombyx mori]
Bm_nscaf2279_15	39.6075	18.8513	-1.07111	Down	8.84e-06	GO:0015934//large ribosomal subunit	-	-	0	gi|512909140|ref|XP_004926849.1|PREDICTED: 39S ribosomal protein L1, mitochondrial-like [Bombyx mori]
Bm_nscaf2279_16	101.921	34.3917	-1.56732	Down	3.36e-13	-	-	-	0	gi|512909179|ref|XP_004926858.1|PREDICTED: uncharacterized protein LOC101737909 [Bombyx mori]
Bm_nscaf2279_17	63.6596	22.4861	-1.50135	Down	0	-	-	-	0	gi|512909179|ref|XP_004926858.1|PREDICTED: uncharacterized protein LOC101737909 [Bombyx mori]
Bm_nscaf2279_19	23.2356	90.536	1.96216	UP	1.53e-09	-	-	-	4.82048e-81	gi|512909144|ref|XP_004926850.1|PREDICTED: mitochondrial pyruvate carrier 1-like [Bombyx mori]
Bm_nscaf2330_002	5.47989	0.001	-12.4199	Down	0.000188848	-	GO:0030246//carbohydrate binding	-	0	gi|512888320|ref|XP_004922068.1|PREDICTED: macrophage mannose receptor 1-like [Bombyx mori]
Bm_nscaf2330_009	0.119294	2.11574	4.14857	UP	0.000160508	-	-	-	0	gi|512888330|ref|XP_004922070.1|PREDICTED: uncharacterized protein LOC101737006 [Bombyx mori]
Bm_nscaf2330_033	50.9774	23.8654	-1.09493	Down	1.21e-08	-	-	-	0	gi|512888376|ref|XP_004922077.1|PREDICTED: protein SHQ1 homolog [Bombyx mori]
Bm_nscaf2330_053	2467.24	759.604	-1.69958	Down	1.94e-11	-	GO:0005488//binding	-	5.96784e-85	gi|114052609|ref|NP_001040261.1|nucleoplasmin isoform 2 [Bombyx mori] >gi|87248551|gb|ABD36328.1| nucleoplasmin isoform 2 [Bombyx mori]
Bm_nscaf2330_054	48.3806	11.2689	-2.10208	Down	1.66e-12	-	-	-	0	gi|512888420|ref|XP_004922084.1|PREDICTED: antigen KI-67-like [Bombyx mori]
Bm_nscaf2330_057	27.2569	74.8078	1.45657	UP	4.99e-54	-	-	-	0	gi|512888432|ref|XP_004922086.1|PREDICTED: uncharacterized protein LOC101739289 [Bombyx mori]
Bm_nscaf2330_058	4.86814	115.518	4.56861	UP	3.95e-68	-	-	-	5.83361e-164	gi|512888679|ref|XP_004922125.1|PREDICTED: uncharacterized protein LOC101745646 [Bombyx mori]
Bm_nscaf2330_059	3.07568	79.803	4.69746	UP	6.19e-38	-	-	-	1.17753e-114	gi|512888679|ref|XP_004922125.1|PREDICTED: uncharacterized protein LOC101745646 [Bombyx mori]
Bm_nscaf2330_060	0.492027	13.0895	4.73353	UP	6.44e-07	-	-	-	1.86383e-122	gi|512888444|ref|XP_004922088.1|PREDICTED: uncharacterized protein LOC101739569 [Bombyx mori]
Bm_nscaf2330_064	3.3969	0.001	-11.73	Down	9.81e-05	GO:0031224//intrinsic to membrane	GO:0022857//transmembrane transporter activity	GO:0006810//transport	0	gi|284813579|ref|NP_001165395.1|sugar transporter 4 [Bombyx mori] >gi|283100192|gb|ADB08386.1| sugar transporter 4 [Bombyx mori]
Bm_nscaf2330_093	258.642	72.333	-1.83823	Down	0	-	-	-	9.10314e-13	gi|50838657|dbj|BAD34493.1|Gag-Pol [Ipomoea batatas]
Bm_nscaf2330_095	30.9728	13.6991	-1.17692	Down	1.11e-11	-	GO:0017111//nucleoside-triphosphatase activity;GO:0003676//nucleic acid binding;GO:0032559//adenyl ribonucleotide binding	-	0	gi|512888728|ref|XP_004922134.1|PREDICTED: helicase ARIP4-like [Bombyx mori]
Bm_nscaf2330_096	24.1131	10.5351	-1.19461	Down	0	-	GO:0005488//binding;GO:0008276//protein methyltransferase activity	-	0	gi|512888732|ref|XP_004922135.1|PREDICTED: uncharacterized protein LOC101747197 [Bombyx mori]
Bm_nscaf2330_115	2.99861	11.1148	1.89011	UP	2.3e-08	-	-	-	0	gi|512888763|ref|XP_004922140.1|PREDICTED: LOW QUALITY PROTEIN: bifunctional protein NCOAT-like [Bombyx mori]
Bm_nscaf2330_123	19.8078	7.95127	-1.31681	Down	0.000536653	-	-	-	0	gi|512888580|ref|XP_004922109.1|PREDICTED: uncharacterized protein CG7816-like [Bombyx mori]
Bm_nscaf2360_1	98.7619	9.85426	-3.32513	Down	2.24e-07	GO:0015630//microtubule cytoskeleton;GO:0000775//chromosome, centromeric region;GO:0044430//cytoskeletal part	GO:0004672//protein kinase activity;GO:0032559//adenyl ribonucleotide binding	GO:0006468//protein amino acid phosphorylation;GO:0000070//mitotic sister chromatid segregation;GO:0051313//attachment of spindle microtubules to chromosome;GO:0051301//cell division	2.45938e-124	gi|512937305|ref|XP_004933735.1|PREDICTED: aurora kinase B-like [Bombyx mori] >gi|443301764|dbj|BAM76581.1| Aurora-B kinase [Bombyx mori]
Bm_nscaf2360_2	35.6688	6.11214	-2.54492	Down	0.000637082	GO:0044427//chromosomal part	GO:0004672//protein kinase activity;GO:0000166//nucleotide binding	-	4.20055e-36	gi|512937305|ref|XP_004933735.1|PREDICTED: aurora kinase B-like [Bombyx mori] >gi|443301764|dbj|BAM76581.1| Aurora-B kinase [Bombyx mori]
Bm_nscaf2366_2	31.4328	13.6848	-1.19969	Down	1.63e-11	-	-	-	0	gi|512912553|ref|XP_004927685.1|PREDICTED: zinc finger protein Xfin-like [Bombyx mori]
Bm_nscaf2398_02	48.7015	20.7439	-1.23128	Down	8.79e-11	-	-	-	0	gi|114050869|ref|NP_001040162.1|WD repeat domain 61 [Bombyx mori] >gi|87248251|gb|ABD36178.1| WD repeat domain 61 [Bombyx mori]
Bm_nscaf2398_03	119.291	40.2382	-1.56784	Down	3.87e-09	-	-	-	1.90443e-67	gi|114051355|ref|NP_001040373.1|WD repeat domain 61 [Bombyx mori] >gi|95102668|gb|ABF51272.1| WD repeat domain 61 [Bombyx mori]
Bm_nscaf2398_11	6.51141	13.9172	1.09583	UP	7.6e-07	GO:0016020//membrane	GO:0004175//endopeptidase activity	GO:0019538//protein metabolic process	0	gi|512908708|ref|XP_004926747.1|PREDICTED: furin-like protease 2-like [Bombyx mori]
Bm_nscaf2398_13	0.142294	4.7669	5.06611	UP	7.86e-09	-	GO:0008233//peptidase activity	-	0	gi|512908743|ref|XP_004926756.1|PREDICTED: furin-like protease 2-like [Bombyx mori]
Bm_nscaf2511_009	13.5292	2.96232	-2.19128	Down	6.61e-05	-	GO:0004000//adenosine deaminase activity	GO:0008033//tRNA processing	0	gi|512926510|ref|XP_004931103.1|PREDICTED: tRNA-specific adenosine deaminase 1-like isoform X2 [Bombyx mori]
Bm_nscaf2511_011	55.6885	12.8031	-2.12089	Down	0.000352984	-	-	-	2.88714e-40	gi|512926518|ref|XP_004931105.1|PREDICTED: complex III assembly factor LYRM7-like isoform X1 [Bombyx mori]
Bm_nscaf2511_021	83.0343	39.2091	-1.08252	Down	5.88e-12	GO:0000178//exosome (RNase complex);GO:0034399//nuclear periphery	GO:0008408//3'-5' exonuclease activity	GO:0006396//RNA processing	0	gi|357611416|gb|EHJ67473.1|hypothetical protein KGM_03529 [Danaus plexippus]
Bm_nscaf2511_022	30.1997	12.8492	-1.23286	Down	1.89e-05	GO:0000178//exosome (RNase complex);GO:0034399//nuclear periphery	GO:0004518//nuclease activity	-	0	gi|512927018|ref|XP_004931229.1|PREDICTED: exosome complex exonuclease RRP44-like [Bombyx mori]
Bm_nscaf2511_033	28.4217	9.97116	-1.51116	Down	3.46e-10	GO:0000178//exosome (RNase complex);GO:0034399//nuclear periphery	GO:0008408//3'-5' exonuclease activity	GO:0006396//RNA processing	0	gi|512927018|ref|XP_004931229.1|PREDICTED: exosome complex exonuclease RRP44-like [Bombyx mori]
Bm_nscaf2511_043	40.1341	8.02783	-2.32175	Down	5.31e-13	GO:0016471//vacuolar proton-transporting V-type ATPase complex	GO:0015077//monovalent inorganic cation transmembrane transporter activity	GO:0006754//ATP biosynthetic process	0	gi|512926607|ref|XP_004931128.1|PREDICTED: V-type proton ATPase 116 kDa subunit a isoform 1-like isoform X1 [Bombyx mori] >gi|512926611|ref|XP_004931129.1| PREDICTED: V-type proton ATPase 116 kDa subunit a isoform 1-like isoform X2 [Bombyx mori]
Bm_nscaf2511_050	15.4019	46.5614	1.59603	UP	5.44e-11	-	GO:0004175//endopeptidase activity;GO:0046914//transition metal ion binding	GO:0019538//protein metabolic process;GO:0007166//cell surface receptor linked signaling pathway	0	gi|112983432|ref|NP_001036981.1|A disintegrin and metalloproteinase with thrombospondin motifs 1 precursor [Bombyx mori] >gi|55468618|dbj|BAD69559.2| A disintegrin and metalloproteinase with thrombospondin motifs 1 [Bombyx mori]
Bm_nscaf2511_061	12.4343	5.64537	-1.13919	Down	1.48e-05	-	-	-	0	gi|512926639|ref|XP_004931136.1|PREDICTED: Fanconi anemia group M protein-like [Bombyx mori]
Bm_nscaf2511_063	66.3073	30.2869	-1.13048	Down	1.06e-07	GO:0043231//intracellular membrane-bounded organelle	GO:0003677//DNA binding;GO:0004518//nuclease activity	GO:0006259//DNA metabolic process	0	gi|512926643|ref|XP_004931137.1|PREDICTED: DNA excision repair protein ERCC-1-like isoform X1 [Bombyx mori]
Bm_nscaf2511_074	33.8871	161.809	2.25549	UP	2.29e-23	-	-	-	-	-
Bm_nscaf2511_076	27.9391	12.024	-1.21637	Down	1.07e-09	-	-	-	0	gi|512926698|ref|XP_004931151.1|PREDICTED: PH and SEC7 domain-containing protein 4-like [Bombyx mori]
Bm_nscaf2511_077	127.128	63.1353	-1.00977	Down	3.42e-10	-	-	-	5.41556e-158	gi|512926702|ref|XP_004931152.1|PREDICTED: RWD domain-containing protein 1-like [Bombyx mori]
Bm_nscaf2511_082	18.0841	5.38468	-1.74779	Down	0	-	GO:0005488//binding;GO:0016787//hydrolase activity	GO:0006139//nucleobase, nucleoside, nucleotide and nucleic acid metabolic process	0	gi|512926716|ref|XP_004931155.1|PREDICTED: DNA polymerase theta-like [Bombyx mori]
Bm_nscaf2511_098	30.6287	66.6111	1.12088	UP	7.16e-52	GO:0005819//spindle	-	GO:0007450//dorsal/ventral pattern formation, imaginal disc	0	gi|512927086|ref|XP_004931246.1|PREDICTED: uncharacterized protein LOC101747225 [Bombyx mori]
Bm_nscaf2511_105	94.8889	46.1556	-1.03973	Down	0.000501906	-	-	-	9.51916e-66	gi|512926756|ref|XP_004931165.1|PREDICTED: thiosulfate sulfurtransferase/rhodanese-like domain-containing protein 3-like [Bombyx mori]
Bm_nscaf2511_110	56.1136	121.636	1.11615	UP	1.24e-06	GO:0030133//transport vesicle	GO:0032561//guanyl ribonucleotide binding;GO:0017111//nucleoside-triphosphatase activity	GO:0048079;GO:0008363//larval chitin-based cuticle development;GO:0015031//protein transport;GO:0006996//organelle organization;GO:0009790//embryonic development;GO:0031345//negative regulation of cell projection organization	5.26459e-91	gi|512926764|ref|XP_004931167.1|PREDICTED: GTP-binding protein SAR1b-like isoform X1 [Bombyx mori] >gi|512926768|ref|XP_004931168.1| PREDICTED: GTP-binding protein SAR1b-like isoform X2 [Bombyx mori]
Bm_nscaf2511_125	85.1239	192.046	1.17382	UP	2.48e-12	GO:0044444//cytoplasmic part;GO:0043232	GO:0008092//cytoskeletal protein binding	-	3.05256e-96	gi|512926818|ref|XP_004931180.1|PREDICTED: tropomodulin-like isoform X2 [Bombyx mori]
Bm_nscaf2511_126	22.4454	51.1425	1.1881	UP	3.2e-06	GO:0043232	GO:0008092//cytoskeletal protein binding	-	8.80467e-169	gi|512926814|ref|XP_004931179.1|PREDICTED: tropomodulin-like isoform X1 [Bombyx mori]
Bm_nscaf2511_128	34.7316	14.6663	-1.24375	Down	1.14e-05	-	-	-	0	gi|512926838|ref|XP_004931185.1|PREDICTED: uncharacterized protein LOC101738272 [Bombyx mori]
Bm_nscaf2511_129	8.36554	18.6124	1.15373	UP	0.000410087	GO:0044297//cell body;GO:0042995//cell projection;GO:0005887//integral to plasma membrane	GO:0005488//binding;GO:0005227//calcium activated cation channel activity;GO:0005267//potassium channel activity	GO:0008049//male courtship behavior;GO:0042221//response to chemical stimulus;GO:0030001//metal ion transport;GO:0007622//rhythmic behavior	0	gi|512926842|ref|XP_004931186.1|PREDICTED: calcium-activated potassium channel slowpoke-like [Bombyx mori]
Bm_nscaf2511_133	36.9856	136.203	1.88072	UP	3.93e-29	-	-	-	0	gi|167736344|ref|NP_001108066.1|spatzle-1 precursor [Bombyx mori]
Bm_nscaf2511_138	7.39313	94.1783	3.67114	UP	1.15e-36	-	-	-	8.16822e-132	gi|512927108|ref|XP_004931252.1|PREDICTED: uncharacterized protein LOC101736774 [Bombyx mori]
Bm_nscaf2511_139	0.001	84.3087	16.3634	UP	7.4e-52	-	-	-	-	-
Bm_nscaf2511_140	34.3901	328.067	3.25392	UP	0	-	-	-	-	-
Bm_nscaf2511_156	21.9237	2.96492	-2.88642	Down	3.75e-05	GO:0043231//intracellular membrane-bounded organelle;GO:0044425//membrane part	GO:0046914//transition metal ion binding;GO:0016714//oxidoreductase activity, acting on paired donors, with incorporation or reduction of molecular oxygen, reduced pteridine as one donor, and incorporation of one atom of oxygen	GO:0044255//cellular lipid metabolic process;GO:0006662//glycerol ether metabolic process	0	gi|512927119|ref|XP_004931255.1|PREDICTED: alkylglycerol monooxygenase-like [Bombyx mori]
Bm_nscaf2511_162	357.917	1256.62	1.81186	UP	0	GO:0044464//cell part	GO:0008238//exopeptidase activity	GO:0019538//protein metabolic process	0	gi|112983824|ref|NP_001036859.1|ecdysteroid-inducible angiotensin-converting enzyme-related gene product precursor [Bombyx mori] >gi|8918492|dbj|BAA97657.1| BmAcer [Bombyx mori] >gi|224176029|dbj|BAH23568.1| male reproductive organ angiotensin-converting enzyme-related protein 1 [Bombyx mori]
Bm_nscaf2511_168	0.001	8.31269	13.0211	UP	6.7e-07	-	-	-	2.55555e-27	gi|290563356|ref|NP_001166791.1|cuticular protein glycine-rich 11 precursor [Bombyx mori] >gi|223670996|tpd|FAA00449.1| TPA: putative cuticle protein [Bombyx mori]
Bm_nscaf2511_169	4.14134	635.538	7.26173	UP	0	-	-	-	2.26902e-15	gi|112983226|ref|NP_001036952.1|cuticular protein glycine-rich 12 precursor [Bombyx mori] >gi|68989041|dbj|BAE06190.1| glycine rich protein [Bombyx mori]
Bm_nscaf2511_170	4.71211	48.9288	3.37624	UP	6.13e-26	-	-	-	1.75921e-91	gi|290560853|ref|NP_001166790.1|cuticular protein glycine-rich 13 precursor [Bombyx mori] >gi|223671000|tpd|FAA00451.1| TPA: putative cuticle protein [Bombyx mori]
Bm_nscaf2511_172	1.86498	15.9728	3.09839	UP	7.63e-20	-	GO:0003824//catalytic activity	-	0	gi|512926893|ref|XP_004931199.1|PREDICTED: uncharacterized protein YBL113C-like isoform X1 [Bombyx mori]
Bm_nscaf2511_174	240.964	5.8755	-5.35796	Down	6e-09	-	-	-	0	gi|512927135|ref|XP_004931259.1|PREDICTED: nuclear factor of activated T-cells 5-like [Bombyx mori]
Bm_nscaf2511_175	23.2734	6.92271	-1.74927	Down	1.78e-05	-	-	-	0	gi|512927139|ref|XP_004931260.1|PREDICTED: neurogenic locus notch homolog protein 1-like [Bombyx mori]
Bm_nscaf2511_177	20.0777	1.00932	-4.31414	Down	0.00010301	-	-	-	0	gi|512926901|ref|XP_004931201.1|PREDICTED: putative uncharacterized protein DDB_G0282133-like [Bombyx mori]
Bm_nscaf2511_184	29.6715	10.3739	-1.51612	Down	2.81e-05	-	-	GO:0008152//metabolic process	3.27199e-174	gi|512926905|ref|XP_004931202.1|PREDICTED: protoporphyrinogen oxidase-like [Bombyx mori]
Bm_nscaf2511_194	27.5314	6.78173	-2.02135	Down	5.04e-05	-	-	-	5.04466e-119	gi|512926933|ref|XP_004931209.1|PREDICTED: peptide deformylase, mitochondrial-like [Bombyx mori]
Bm_nscaf2511_200	272.769	40.9975	-2.73407	Down	2.61e-12	-	GO:0005198//structural molecule activity	-	1.06976e-48	gi|112983982|ref|NP_001036835.1|cuticular protein RR-1 motif 4 precursor [Bombyx mori] >gi|4063820|dbj|BAA36273.1| LCP18 [Bombyx mori] >gi|5360249|dbj|BAA81902.1| cuticle protein LCP18 [Bombyx mori] >gi|223671109|tpd|FAA00506.1| TPA: putative cuticle protein [Bombyx mori]
Bm_nscaf2529_006	49.9731	16.6777	-1.58323	Down	0	-	-	-	0	gi|512931491|ref|XP_004932316.1|PREDICTED: probable ATP-dependent RNA helicase Dbp73D-like [Bombyx mori]
Bm_nscaf2529_007	24.2395	6.23044	-1.95995	Down	2.07e-09	GO:0043229//intracellular organelle	-	GO:0009987//cellular process	0	gi|357628809|gb|EHJ77984.1|hypothetical protein KGM_17376 [Danaus plexippus]
Bm_nscaf2529_012	53.1024	203.683	1.93948	UP	7.01e-55	-	GO:0046914//transition metal ion binding;GO:0016836//hydro-lyase activity	GO:0044237//cellular metabolic process	7.12479e-167	gi|114051832|ref|NP_001040186.1|erythrocyte carbonic anhydrase [Bombyx mori] >gi|87248315|gb|ABD36210.1| erythrocyte carbonic anhydrase [Bombyx mori]
Bm_nscaf2529_019	1103.69	270.694	-2.02761	Down	0	GO:0015630//microtubule cytoskeleton	GO:0016790//thiolester hydrolase activity	GO:0070646	5.83437e-169	gi|512931543|ref|XP_004932329.1|PREDICTED: ubiquitin carboxyl-terminal hydrolase-like isoform X1 [Bombyx mori] >gi|512931547|ref|XP_004932330.1| PREDICTED: ubiquitin carboxyl-terminal hydrolase-like isoform X2 [Bombyx mori] >gi|312597590|gb|ADQ89804.1| ubiquitin carboxy-terminal hydrolase CG4265 [Bombyx mori]
Bm_nscaf2529_026	114.098	56.2107	-1.02135	Down	2.43e-12	-	GO:0016787//hydrolase activity	-	0	gi|512931571|ref|XP_004932336.1|PREDICTED: myrosinase 1-like [Bombyx mori]
Bm_nscaf2529_032	111.118	37.0566	-1.58429	Down	0	GO:0031224//intrinsic to membrane	GO:0046872//metal ion binding;GO:0004871//signal transducer activity	-	6.11294e-45	gi|162462046|ref|NP_001104809.1|lipophorin receptor isoform 2 precursor [Bombyx mori] >gi|84469398|dbj|BAE71407.1| lipophorin receptor [Bombyx mori]
Bm_nscaf2529_036	40.2195	830.371	4.36779	UP	0	-	GO:0005198//structural molecule activity	-	5.50151e-140	gi|223671103|tpd|FAA00503.1|TPA: putative cuticle protein [Bombyx mori]
Bm_nscaf2529_040	74.0193	0.001	-16.1756	Down	0	-	-	-	1.70592e-97	gi|512931590|ref|XP_004932340.1|PREDICTED: pheromone-binding protein-related protein 3-like [Bombyx mori]
Bm_nscaf2529_041	257.024	0.001	-17.9715	Down	0	-	GO:0005488//binding	GO:0051234//establishment of localization	3.09625e-83	gi|237648976|ref|NP_001153665.1|odorant binding protein LOC100301497 precursor [Bombyx mori] >gi|226000893|dbj|BAH36760.1| odorant binding protein [Bombyx mori]
Bm_nscaf2529_045	8315.91	164.452	-5.66014	Down	1.62e-12	-	GO:0005488//binding	GO:0051234//establishment of localization	4.30076e-92	gi|164448664|ref|NP_001106744.1|antennal binding protein precursor [Bombyx mori] >gi|87248601|gb|ABD36353.1| antennal binding protein [Bombyx mori]
Bm_nscaf2529_048	4.6848	1161.41	7.95367	UP	0	-	-	-	7.75763e-174	gi|512931990|ref|XP_004932435.1|PREDICTED: uncharacterized protein LOC101737971 [Bombyx mori]
Bm_nscaf2529_049	4.71211	2258.76	8.90494	UP	0	-	-	-	8.14965e-114	gi|512931608|ref|XP_004932345.1|PREDICTED: uncharacterized protein LOC101736422 [Bombyx mori]
Bm_nscaf2529_057	161.607	32.1641	-2.32896	Down	5.64e-13	GO:0000178//exosome (RNase complex);GO:0034399//nuclear periphery	GO:0003676//nucleic acid binding;GO:0008408//3'-5' exonuclease activity	GO:0010467//gene expression	0	gi|114052969|ref|NP_001040497.1|exosc7 protein [Bombyx mori] >gi|95103140|gb|ABF51511.1| exosc7 protein [Bombyx mori]
Bm_nscaf2529_069	31.7767	5.42945	-2.54909	Down	4.84e-11	-	-	GO:0007472//wing disc morphogenesis;GO:0007480//imaginal disc-derived leg morphogenesis	0	gi|512932010|ref|XP_004932440.1|PREDICTED: uncharacterized protein LOC101738767 [Bombyx mori]
Bm_nscaf2529_081	5.73067	2.48103	-1.20777	Down	0.000328133	-	-	-	2.21059e-122	gi|357615575|gb|EHJ69732.1|hypothetical protein KGM_01703 [Danaus plexippus]
Bm_nscaf2529_090	570.908	253.936	-1.16879	Down	0	-	-	-	0	gi|512931715|ref|XP_004932371.1|PREDICTED: uncharacterized protein LOC101739845 isoform X1 [Bombyx mori]
Bm_nscaf2529_095	80.6185	13.7602	-2.55061	Down	5.99e-09	-	-	-	3.22133e-33	gi|290559935|ref|NP_001166792.1|cuticular protein glycine-rich 10 precursor [Bombyx mori] >gi|223670994|tpd|FAA00448.1| TPA: putative cuticle protein [Bombyx mori]
Bm_nscaf2529_096	154.877	74.0232	-1.06507	Down	2.18e-06	-	-	-	7.57983e-60	gi|512931735|ref|XP_004932376.1|PREDICTED: uncharacterized protein LOC101740428 isoform X1 [Bombyx mori]
Bm_nscaf2529_098	14.1551	62.5216	2.14303	UP	3.11e-15	-	-	-	-	-
Bm_nscaf2529_102	282.601	25.7525	-3.45598	Down	1.12e-12	-	-	-	-	-
Bm_nscaf2529_104	16.1454	7.25224	-1.15462	Down	0.000441202	GO:0016020//membrane	GO:0004672//protein kinase activity;GO:0005515//protein binding	GO:0035567;GO:0060026//convergent extension;GO:0051283;GO:0042074//cell migration involved in gastrulation	0	gi|512931779|ref|XP_004932386.1|PREDICTED: tyrosine-protein kinase Dnt-like [Bombyx mori]
Bm_nscaf2529_105	26.6751	7.88494	-1.75832	Down	0	-	-	-	0	gi|357611064|gb|EHJ67289.1|hypothetical protein KGM_13097 [Danaus plexippus]
Bm_nscaf2529_106	76.9228	30.019	-1.35754	Down	3.16e-14	-	-	-	0	gi|512932030|ref|XP_004932445.1|PREDICTED: uncharacterized protein LOC101739757 [Bombyx mori]
Bm_nscaf2529_108	32.348	11.7954	-1.45545	Down	2.37e-09	-	-	-	0	gi|512932034|ref|XP_004932446.1|PREDICTED: guanine nucleotide exchange factor DBS-like [Bombyx mori]
Bm_nscaf2529_112	26.1853	10.2267	-1.35642	Down	0	-	-	-	0	gi|512932038|ref|XP_004932447.1|PREDICTED: nucleoporin NUP188 homolog [Bombyx mori]
Bm_nscaf2529_118	3.37403	9.82562	1.54208	UP	2.29e-10	-	GO:0030247//polysaccharide binding;GO:0016787//hydrolase activity	GO:0006022	0	gi|512932050|ref|XP_004932450.1|PREDICTED: uncharacterized protein LOC101740429 [Bombyx mori]
Bm_nscaf2529_131	29.9164	2.80732	-3.41367	Down	6.28e-05	-	GO:0019840//isoprenoid binding	GO:0051234//establishment of localization	0	gi|226501956|ref|NP_001140192.1|32 kDa apolipoprotein precursor [Bombyx mori] >gi|221579621|gb|ACM24341.1| 32 kDa apolipoprotein [Bombyx mori]
Bm_nscaf2529_152	271.946	135.347	-1.00666	Down	8.36e-12	GO:0043231//intracellular membrane-bounded organelle	GO:0030234//enzyme regulator activity	GO:0042742//defense response to bacterium;GO:0006140	1.94161e-36	gi|148298770|ref|NP_001091821.1|ATPase inhibitor-like protein [Bombyx mori] >gi|116272501|gb|ABJ97186.1| ATPase inhibitor-like protein [Bombyx mori]
Bm_nscaf2529_154	0.521339	26.1977	5.65107	UP	9.21e-27	-	-	-	0	gi|512931840|ref|XP_004932399.1|PREDICTED: mucin-21-like [Bombyx mori]
Bm_nscaf2529_162	0.747041	20.0578	4.74683	UP	2.3e-26	-	GO:0016627//oxidoreductase activity, acting on the CH-CH group of donors	GO:0008152//metabolic process	0	gi|512931852|ref|XP_004932402.1|PREDICTED: probable peroxisomal acyl-coenzyme A oxidase 1-like [Bombyx mori]
Bm_nscaf2529_164	38.9534	89.1432	1.19438	UP	7.39e-08	-	GO:0016627//oxidoreductase activity, acting on the CH-CH group of donors	GO:0006631//fatty acid metabolic process	1.42956e-122	gi|512931860|ref|XP_004932404.1|PREDICTED: probable peroxisomal acyl-coenzyme A oxidase 1-like [Bombyx mori]
Bm_nscaf2529_165	13.0892	43.3335	1.72711	UP	8.46e-15	-	GO:0016627//oxidoreductase activity, acting on the CH-CH group of donors	GO:0006631//fatty acid metabolic process	0	gi|512931860|ref|XP_004932404.1|PREDICTED: probable peroxisomal acyl-coenzyme A oxidase 1-like [Bombyx mori]
Bm_nscaf2529_166	46.4711	9.71268	-2.25839	Down	1.56e-10	-	-	-	0	gi|512931868|ref|XP_004932406.1|PREDICTED: zinc finger protein 184-like [Bombyx mori]
Bm_nscaf2529_167	28.1859	12.2196	-1.20578	Down	0.000118711	-	-	-	0	gi|512931864|ref|XP_004932405.1|PREDICTED: zinc finger protein 85-like [Bombyx mori]
Bm_nscaf2529_168	17.2521	5.17349	-1.73756	Down	8.14e-07	-	GO:0016773//phosphotransferase activity, alcohol group as acceptor	GO:0008152//metabolic process	0	gi|512931872|ref|XP_004932407.1|PREDICTED: N-acetylgalactosamine kinase-like [Bombyx mori]
Bm_nscaf2529_173	46.7426	13.0895	-1.83632	Down	1.32e-09	-	GO:0032559//adenyl ribonucleotide binding;GO:0019136//deoxynucleoside kinase activity	GO:0006796//phosphate metabolic process;GO:0009132//nucleoside diphosphate metabolic process	4.68381e-172	gi|112983202|ref|NP_001037019.1|putative deoxynucleoside kinase [Bombyx mori] >gi|13506751|gb|AAK28318.1|AF226281_1 putative deoxynucleoside kinase [Bombyx mori]
Bm_nscaf2529_179	5.36917	0.001	-12.3905	Down	9.3e-07	-	-	-	7.7369e-18	gi|262034573|gb|ACY06911.1|putative cuticle protein CPG32 [Bombyx mori]
Bm_nscaf2529_180	173.194	531.339	1.61725	UP	1.93e-85	-	-	-	-	-
Bm_nscaf2529_183	0.001	10.5168	13.3604	UP	6.7e-07	-	-	-	-	-
Bm_nscaf2556_11	33.1619	9.98393	-1.73185	Down	0.000581187	-	-	-	-	-
Bm_nscaf2556_16	0.563101	6.26163	3.47507	UP	1.9e-15	-	-	-	0	gi|512908767|ref|XP_004926762.1|PREDICTED: LOW QUALITY PROTEIN: cadherin-89D-like [Bombyx mori]
Bm_nscaf2556_20	1.77558	22.7434	3.67909	UP	8.17e-06	-	-	-	-	-
Bm_nscaf2564_06	52.3097	7.4599	-2.80985	Down	4.16e-06	-	-	GO:0006259//DNA metabolic process	7.39622e-86	gi|512910737|ref|XP_004927244.1|PREDICTED: DNA replication licensing factor MCM4-like [Bombyx mori]
Bm_nscaf2564_07	20.7877	3.05055	-2.76859	Down	3.75e-05	GO:0043231//intracellular membrane-bounded organelle	GO:0003676//nucleic acid binding;GO:0003678//DNA helicase activity;GO:0032559//adenyl ribonucleotide binding	GO:0000278//mitotic cell cycle;GO:0006261//DNA-dependent DNA replication	0	gi|512910737|ref|XP_004927244.1|PREDICTED: DNA replication licensing factor MCM4-like [Bombyx mori]
Bm_nscaf2564_10	169.719	62.1326	-1.44973	Down	2.97e-12	-	GO:0003824//catalytic activity	GO:0043412	0	gi|114052607|ref|NP_001040485.1|SUMO-1 activating enzyme [Bombyx mori] >gi|95103086|gb|ABF51484.1| SUMO-1 activating enzyme [Bombyx mori]
Bm_nscaf2564_12	19.8078	3.61421	-2.45431	Down	4.05e-07	GO:0043231//intracellular membrane-bounded organelle;GO:0000808//origin recognition complex	GO:0005488//binding	GO:0006260//DNA replication;GO:0071897	0	gi|317108188|ref|NP_001186936.1|origin recognition complex subunit 1 [Bombyx mori] >gi|315420624|gb|ADU15869.1| origin recognition complex subunit 1 protein [Bombyx mori]
Bm_nscaf2564_13	51.5119	19.6619	-1.3895	Down	0	-	-	-	0	gi|512910689|ref|XP_004927232.1|PREDICTED: protein AATF-like [Bombyx mori]
Bm_nscaf2564_18	51.8621	25.1798	-1.04242	Down	2.34e-06	GO:0005634//nucleus	-	GO:0044238//primary metabolic process;GO:0044260;GO:0065007//biological regulation	0	gi|512910741|ref|XP_004927245.1|PREDICTED: uncharacterized protein LOC101747121 [Bombyx mori]
Bm_nscaf2575_001	11.0056	73.6564	2.74258	UP	3.84e-55	GO:0016020//membrane	GO:0004888//transmembrane receptor activity	GO:0007166//cell surface receptor linked signaling pathway	0	gi|512885183|ref|XP_004921552.1|PREDICTED: probable G-protein coupled receptor Mth-like 1-like [Bombyx mori]
Bm_nscaf2575_007	98.0393	35.7673	-1.45472	Down	6.97e-13	-	-	-	0	gi|512885794|ref|XP_004921655.1|PREDICTED: flocculation protein FLO11-like, partial [Bombyx mori]
Bm_nscaf2575_008	17.8667	863.865	5.59546	UP	2.57e-179	-	-	-	7.5281e-52	gi|512885193|ref|XP_004921554.1|PREDICTED: uncharacterized protein LOC101745456 isoform X1 [Bombyx mori] >gi|512885199|ref|XP_004921555.1| PREDICTED: uncharacterized protein LOC101745456 isoform X2 [Bombyx mori]
Bm_nscaf2575_009	215.282	442.067	1.03803	UP	1.27e-114	-	-	-	0	gi|512885205|ref|XP_004921556.1|PREDICTED: zonadhesin-like [Bombyx mori]
Bm_nscaf2575_011	31.8265	10.1158	-1.65362	Down	2.39e-08	-	-	-	0	gi|512885211|ref|XP_004921557.1|PREDICTED: ester hydrolase C11orf54 homolog [Bombyx mori]
Bm_nscaf2575_021	10.3666	1.39286	-2.89582	Down	0.000483922	-	-	-	3.79444e-106	gi|512885825|ref|XP_004921660.1|PREDICTED: U11/U12 small nuclear ribonucleoprotein 48 kDa protein-like [Bombyx mori]
Bm_nscaf2575_025	23.5293	9.19351	-1.35577	Down	7.7e-08	-	-	-	0	gi|357622581|gb|EHJ74008.1|hypothetical protein KGM_13512 [Danaus plexippus]
Bm_nscaf2575_029	116.118	52.6006	-1.14245	Down	2.32e-12	GO:0043234//protein complex;GO:0005681//spliceosomal complex;GO:0015630//microtubule cytoskeleton	GO:0019787//small conjugating protein ligase activity	GO:0000377//RNA splicing, via transesterification reactions with bulged adenosine as nucleophile;GO:0032446//protein modification by small protein conjugation	0	gi|512885239|ref|XP_004921562.1|PREDICTED: pre-mRNA-processing factor 19-like isoform X1 [Bombyx mori]
Bm_nscaf2575_032	50.6521	7.79811	-2.69943	Down	9.6e-10	-	-	-	0	gi|512885255|ref|XP_004921564.1|PREDICTED: GTP-binding protein 10 homolog [Bombyx mori]
Bm_nscaf2575_043	26.2209	8.90884	-1.55741	Down	3.71e-05	-	-	-	2.77697e-171	gi|512885857|ref|XP_004921665.1|PREDICTED: probable elongator complex protein 2-like [Bombyx mori]
Bm_nscaf2575_045	20.576	3.71022	-2.47139	Down	1.56e-10	GO:0043231//intracellular membrane-bounded organelle	GO:0003678//DNA helicase activity;GO:0032559//adenyl ribonucleotide binding	GO:0033554//cellular response to stress;GO:0000018//regulation of DNA recombination	0	gi|512885863|ref|XP_004921666.1|PREDICTED: regulator of telomere elongation helicase 1 homolog [Bombyx mori]
Bm_nscaf2575_058	1.39561	7.1702	2.36112	UP	5.01e-10	-	-	-	0	gi|512885887|ref|XP_004921670.1|PREDICTED: G-protein coupled receptor 64-like [Bombyx mori]
Bm_nscaf2575_065	126.795	44.2796	-1.51778	Down	0	GO:0016020//membrane	-	-	3.22734e-149	gi|512885352|ref|XP_004921581.1|PREDICTED: sugar transporter SWEET1-like isoform X1 [Bombyx mori] >gi|512885358|ref|XP_004921582.1| PREDICTED: sugar transporter SWEET1-like isoform X2 [Bombyx mori]
Bm_nscaf2575_074	65.3174	30.8601	-1.08173	Down	3.01e-13	-	GO:0005488//binding	-	0	gi|512885415|ref|XP_004921591.1|PREDICTED: uncharacterized protein LOC101738424 [Bombyx mori]
Bm_nscaf2575_077	6.78282	20.0495	1.56361	UP	0.000222948	-	-	-	1.25094e-118	gi|512885915|ref|XP_004921675.1|PREDICTED: leucine-rich repeat flightless-interacting protein 2-like [Bombyx mori]
Bm_nscaf2575_086	18.3971	4.01729	-2.19518	Down	1.46e-12	-	GO:0016462//pyrophosphatase activity;GO:0032559//adenyl ribonucleotide binding	-	0	gi|512885927|ref|XP_004921677.1|PREDICTED: DNA polymerase eta-like [Bombyx mori]
Bm_nscaf2575_089	62.6559	20.9459	-1.58078	Down	2.59e-09	-	-	-	5.63141e-149	gi|112983382|ref|NP_001036969.1|fibroin-modulator-binding protein-1 [Bombyx mori] >gi|58865227|dbj|BAD89531.1| fibroin-modulator-binding protein-1 [Bombyx mori]
Bm_nscaf2575_095	55.2943	11.751	-2.23435	Down	9.34e-12	GO:0044444//cytoplasmic part	GO:0003723//RNA binding;GO:0003824//catalytic activity;GO:0032559//adenyl ribonucleotide binding	GO:0002097//tRNA wobble base modification	9.65321e-140	gi|512885493|ref|XP_004921604.1|PREDICTED: cytoplasmic tRNA 2-thiolation protein 1-like [Bombyx mori]
Bm_nscaf2575_099	72.4662	195.712	1.43335	UP	2.97e-25	GO:0031224//intrinsic to membrane	-	GO:0051234//establishment of localization	6.80361e-175	gi|512885509|ref|XP_004921607.1|PREDICTED: transmembrane emp24 domain-containing protein 5-like [Bombyx mori]
Bm_nscaf2575_117	114.736	260.591	1.18347	UP	2.23e-07	GO:0016020//membrane;GO:0043231//intracellular membrane-bounded organelle;GO:0043232;GO:0044421//extracellular region part	GO:0005102//receptor binding;GO:0005504//fatty acid binding	GO:0006732//coenzyme metabolic process;GO:0006635//fatty acid beta-oxidation;GO:0010524//positive regulation of calcium ion transport into cytosol;GO:0008202//steroid metabolic process;GO:0007417//central nervous system development;GO:0008610//lipid biosynthetic process;GO:0007589//body fluid secretion;GO:0008283//cell proliferation;GO:0007584//response to nutrient	2.00422e-23	gi|112983208|ref|NP_001037022.1|acyl-CoA binding protein [Bombyx mori] >gi|8575539|gb|AAF78042.1|AF246695_1 acyl-CoA binding protein [Bombyx mori]
Bm_nscaf2575_128	8.32885	23.5606	1.50018	UP	5.52e-07	GO:0043231//intracellular membrane-bounded organelle;GO:0016020//membrane	GO:0005488//binding;GO:0016491//oxidoreductase activity	GO:0006457//protein folding	0	gi|219943195|gb|ACL54851.1|endoplasmic reticulum oxidoreduction 1-like protein [Bombyx mori]
Bm_nscaf2575_141	49.8607	23.8622	-1.06317	Down	1.84e-09	GO:0005681//spliceosomal complex	GO:0016853//isomerase activity	GO:0000377//RNA splicing, via transesterification reactions with bulged adenosine as nucleophile	0	gi|512885620|ref|XP_004921624.1|PREDICTED: peptidyl-prolyl cis-trans isomerase-like 2-like [Bombyx mori]
Bm_nscaf2575_142	257.735	119.821	-1.10501	Down	0	-	GO:0016881//acid-amino acid ligase activity	GO:0060255;GO:0006464//protein modification process	2.81002e-56	gi|512885626|ref|XP_004921625.1|PREDICTED: ubiquitin-conjugating enzyme E2-24 kDa-like isoform X1 [Bombyx mori] >gi|512885632|ref|XP_004921626.1| PREDICTED: ubiquitin-conjugating enzyme E2-24 kDa-like isoform X2 [Bombyx mori]
Bm_nscaf2575_145	25.0495	7.18006	-1.80271	Down	7.61e-06	-	-	-	3.0963e-175	gi|512885654|ref|XP_004921630.1|PREDICTED: CD63 antigen-like [Bombyx mori]
Bm_nscaf2575_148	71.597	27.6798	-1.37106	Down	1.07e-12	-	-	-	0	gi|512886032|ref|XP_004921694.1|PREDICTED: putative methyltransferase NSUN5-like [Bombyx mori]
Bm_nscaf2575_157	21.561	54.004	1.32464	UP	3.53e-16	-	-	-	0	gi|357623937|gb|EHJ74891.1|hypothetical protein KGM_12240 [Danaus plexippus]
Bm_nscaf2575_159	11.0579	38.7394	1.80872	UP	7.67e-21	-	-	-	5.99655e-173	gi|512886064|ref|XP_004921699.1|PREDICTED: uncharacterized protein LOC101741998 [Bombyx mori]
Bm_nscaf2575_164	130.165	38.6457	-1.75196	Down	9.35e-13	-	-	-	0	gi|512885677|ref|XP_004921634.1|PREDICTED: FACT complex subunit spt16-like [Bombyx mori]
Bm_nscaf2575_165	8.75105	0.001	-13.0952	Down	0.00036301	-	GO:0005488//binding	-	1.23962e-79	gi|512885686|ref|XP_004921636.1|PREDICTED: DNA repair protein RAD51 homolog 4-like isoform X2 [Bombyx mori]
Bm_nscaf2575_168	223.661	89.8342	-1.31597	Down	7.14e-10	-	-	-	3.29555e-15	gi|357605668|gb|EHJ64730.1|putative Chromodomain helicase-DNA-binding protein Mi-2-like protein [Danaus plexippus]
Bm_nscaf2575_170	47.3695	12.3048	-1.94473	Down	2.05e-13	-	-	-	0	gi|512886078|ref|XP_004921701.1|PREDICTED: protein downstream neighbor of son homolog [Bombyx mori]
Bm_nscaf2575_182	19.7219	5.29967	-1.89582	Down	0.000462301	-	-	-	7.70345e-129	gi|512885744|ref|XP_004921646.1|PREDICTED: uncharacterized protein C4orf22 homolog [Bombyx mori]
Bm_nscaf2589_025	40.3079	16.7224	-1.26928	Down	5.15e-05	-	-	-	-	-
Bm_nscaf2589_027	109.598	45.5091	-1.26799	Down	0	GO:0044464//cell part;GO:0032991//macromolecular complex	GO:0046914//transition metal ion binding;GO:0003676//nucleic acid binding	GO:0006351//transcription, DNA-dependent	0	gi|512925594|ref|XP_004930877.1|PREDICTED: uncharacterized protein LOC101738225 [Bombyx mori]
Bm_nscaf2589_028	182.174	78.2022	-1.22004	Down	2.34e-12	-	-	-	4.91972e-53	gi|512925594|ref|XP_004930877.1|PREDICTED: uncharacterized protein LOC101738225 [Bombyx mori]
Bm_nscaf2589_037	17.9397	3.44899	-2.37891	Down	2.54e-05	-	-	GO:0007399//nervous system development	4.78031e-135	gi|357617728|gb|EHJ70961.1|bmp-induced factor [Danaus plexippus]
Bm_nscaf2589_057	67.833	26.5982	-1.35066	Down	1.08e-12	-	GO:0016740//transferase activity	-	0	gi|512925614|ref|XP_004930882.1|PREDICTED: protein arginine N-methyltransferase 3-like [Bombyx mori]
Bm_nscaf2589_061	0.177558	4.72362	4.73353	UP	6.44e-07	-	-	-	0	gi|512925622|ref|XP_004930884.1|PREDICTED: acid trehalase-like protein 1-like [Bombyx mori]
Bm_nscaf2589_078	23.0203	5.76663	-1.99711	Down	9.12e-07	-	-	-	0	gi|512925630|ref|XP_004930886.1|PREDICTED: venom serine carboxypeptidase-like [Bombyx mori]
Bm_nscaf2589_080	70.2247	33.7359	-1.0577	Down	0	-	-	-	0	gi|512926299|ref|XP_004931051.1|PREDICTED: transmembrane 9 superfamily member 2-like [Bombyx mori]
Bm_nscaf2589_081	39.4	11.1876	-1.81629	Down	3.35e-13	-	GO:0003824//catalytic activity	-	0	gi|512925638|ref|XP_004930888.1|PREDICTED: DNA repair protein complementing XP-G cells-like [Bombyx mori]
Bm_nscaf2589_093	41.806	6.29319	-2.73185	Down	4.16e-06	-	-	-	9.28105e-143	gi|512926311|ref|XP_004931054.1|PREDICTED: uncharacterized protein LOC101739229 [Bombyx mori]
Bm_nscaf2589_095	29.3198	8.76987	-1.74125	Down	1.05e-05	-	-	-	-	-
Bm_nscaf2589_106	0.001	69.3072	16.0807	UP	1.78e-143	-	-	-	0	gi|350399820|ref|XP_003485649.1|PREDICTED: hypothetical protein LOC100741088 [Bombus impatiens]
Bm_nscaf2589_109	56.6578	22.8658	-1.30909	Down	0	-	-	GO:0006909//phagocytosis;GO:0007067//mitosis	0	gi|512925695|ref|XP_004930901.1|PREDICTED: cell division cycle protein 23 homolog [Bombyx mori]
Bm_nscaf2589_111	41.8087	19.6219	-1.09134	Down	2.93e-12	-	-	-	0	gi|512925703|ref|XP_004930903.1|PREDICTED: LOW QUALITY PROTEIN: regulator of nonsense transcripts 2-like [Bombyx mori]
Bm_nscaf2589_112	69.241	30.436	-1.18585	Down	1.41e-12	-	-	-	0	gi|512925707|ref|XP_004930904.1|PREDICTED: nuclear pore complex protein Nup93-like [Bombyx mori]
Bm_nscaf2589_113	42.3369	13.2897	-1.67161	Down	4.32e-10	-	-	-	7.02299e-172	gi|512925711|ref|XP_004930905.1|PREDICTED: general transcription factor 3C polypeptide 5-like [Bombyx mori]
Bm_nscaf2589_116	3.45112	73.1089	4.40491	UP	2.7e-10	-	-	-	-	-
Bm_nscaf2589_117	0.001	120.715	16.8812	UP	6.52e-46	-	GO:0005501//retinoid binding	-	1.9161e-105	gi|512925719|ref|XP_004930907.1|PREDICTED: alpha-tocopherol transfer protein-like [Bombyx mori]
Bm_nscaf2589_118	41.3792	145.897	1.81797	UP	7.15e-34	GO:0044464//cell part	GO:0019842//vitamin binding	GO:0051234//establishment of localization	0	gi|512925727|ref|XP_004930909.1|PREDICTED: alpha-tocopherol transfer protein-like isoform X2 [Bombyx mori]
Bm_nscaf2589_120	67.4029	6.2506	-3.43074	Down	2.24e-07	-	-	-	0	gi|512925735|ref|XP_004930911.1|PREDICTED: alpha-tocopherol transfer protein-like [Bombyx mori]
Bm_nscaf2589_124	82.6605	38.1375	-1.11599	Down	3.73e-12	-	-	-	0	gi|512925747|ref|XP_004930914.1|PREDICTED: uncharacterized protein LOC101743418 [Bombyx mori]
Bm_nscaf2589_125	16.8127	8.28284	-1.02135	Down	4.87e-05	-	-	-	0	gi|512925751|ref|XP_004930915.1|PREDICTED: protein FAN-like [Bombyx mori]
Bm_nscaf2589_136	152.765	52.1607	-1.55028	Down	0	-	GO:0008238//exopeptidase activity	-	1.40843e-172	gi|512925795|ref|XP_004930926.1|PREDICTED: probable alpha-aspartyl dipeptidase-like [Bombyx mori]
Bm_nscaf2589_138	44.9859	20.7478	-1.11651	Down	3.37e-09	GO:0005681//spliceosomal complex	-	GO:0006909//phagocytosis;GO:0000380//alternative nuclear mRNA splicing, via spliceosome	0	gi|512926331|ref|XP_004931059.1|PREDICTED: pre-mRNA-splicing factor SYF1-like [Bombyx mori]
Bm_nscaf2589_142	33.6124	74.8767	1.15552	UP	5.05e-15	-	-	-	0	gi|512925815|ref|XP_004930931.1|PREDICTED: uncharacterized protein LOC101745835 isoform X1 [Bombyx mori]
Bm_nscaf2589_156	42.1144	113.17	1.42611	UP	0.000104807	-	-	-	1.11761e-37	gi|512925843|ref|XP_004930938.1|PREDICTED: uncharacterized protein LOC101746777 [Bombyx mori]
Bm_nscaf2589_160	15.443	46.3247	1.58483	UP	3.74e-21	-	-	GO:0007165//signal transduction	0	gi|512925850|ref|XP_004930939.1|PREDICTED: ral guanine nucleotide dissociation stimulator-like isoform X1 [Bombyx mori]
Bm_nscaf2589_161	2.76349	19.0602	2.786	UP	0.000573827	-	-	-	-	-
Bm_nscaf2589_163	47.4251	11.2494	-2.0758	Down	5.21e-10	-	GO:0017111//nucleoside-triphosphatase activity	-	1.71569e-109	gi|357604316|gb|EHJ64131.1|werner helicase interacting protein [Danaus plexippus]
Bm_nscaf2589_170	45.943	16.6777	-1.46193	Down	0.000102176	-	-	-	2.65209e-63	gi|512925869|ref|XP_004930943.1|PREDICTED: KDEL motif-containing protein 1-like isoform X2 [Bombyx mori]
Bm_nscaf2589_172	290.456	86.2636	-1.7515	Down	1.69e-12	GO:0005874//microtubule	-	GO:0023014;GO:0007010//cytoskeleton organization;GO:0032989//cellular component morphogenesis;GO:0007169//transmembrane receptor protein tyrosine kinase signaling pathway;GO:0042221//response to chemical stimulus	3.53968e-96	gi|512925881|ref|XP_004930946.1|PREDICTED: vegetative cell wall protein gp1-like [Bombyx mori]
Bm_nscaf2589_178	703.098	238.076	-1.5623	Down	3.73e-12	GO:0005681//spliceosomal complex	-	GO:0000278//mitotic cell cycle;GO:0016070//RNA metabolic process	1.45297e-56	gi|148298654|ref|NP_001091757.1|small nuclear ribonucleoprotein polypeptide [Bombyx mori] >gi|87248407|gb|ABD36256.1| small nuclear ribonucleoprotein polypeptide [Bombyx mori]
Bm_nscaf2589_179	95.8353	2.7671	-5.11411	Down	2.21e-05	GO:0044464//cell part	GO:0046914//transition metal ion binding	GO:0009653//anatomical structure morphogenesis;GO:0002165//instar larval or pupal development	0	gi|295424086|ref|NP_001171332.1|Kruppel homolog 1 [Bombyx mori] >gi|294345369|dbj|BAJ05087.1| Kruppel homolog 1 [Bombyx mori]
Bm_nscaf2589_185	125.815	54.9051	-1.1963	Down	3.73e-12	-	-	-	0	gi|512925924|ref|XP_004930956.1|PREDICTED: nucleolar complex protein 2 homolog isoform X1 [Bombyx mori] >gi|512925928|ref|XP_004930957.1| PREDICTED: nucleolar complex protein 2 homolog isoform X2 [Bombyx mori]
Bm_nscaf2589_191	4.13686	17.8721	2.1111	UP	4.21e-07	-	-	-	0	gi|512925944|ref|XP_004930961.1|PREDICTED: uncharacterized protein LOC101738011 [Bombyx mori]
Bm_nscaf2589_196	21.1289	5.00288	-2.07838	Down	2.74e-11	-	GO:0016740//transferase activity	-	0	gi|512925960|ref|XP_004930965.1|PREDICTED: annulin-like isoform X2 [Bombyx mori]
Bm_nscaf2589_217	0.001	37.143	15.1808	UP	3.49e-07	-	-	-	-	-
Bm_nscaf2589_218	0.328458	48.8684	7.21705	UP	1.5e-42	-	-	-	0	gi|512926004|ref|XP_004930976.1|PREDICTED: zinc transporter ZIP10-like [Bombyx mori]
Bm_nscaf2589_233	2.26579	10.8436	2.25875	UP	5.91e-09	-	-	GO:0048513//organ development	0	gi|512926419|ref|XP_004931081.1|PREDICTED: uncharacterized protein MAL13P1.304-like [Bombyx mori]
Bm_nscaf2589_244	89.2904	42.5571	-1.06911	Down	9.6e-10	GO:0000315//organellar large ribosomal subunit	GO:0005198//structural molecule activity	GO:0010467//gene expression	0	gi|512926069|ref|XP_004930993.1|PREDICTED: 39S ribosomal protein L15, mitochondrial-like [Bombyx mori]
Bm_nscaf2589_258	20.4191	2.59602	-2.97555	Down	2.21e-05	-	-	-	-	-
Bm_nscaf2589_259	32.9239	8.73388	-1.91444	Down	1.95e-10	-	-	-	0	gi|512926447|ref|XP_004931088.1|PREDICTED: uncharacterized protein LOC101744334 [Bombyx mori]
Bm_nscaf2589_260	28.5561	13.6144	-1.06866	Down	5.23e-06	-	-	-	0	gi|512926109|ref|XP_004931003.1|PREDICTED: vacuolar protein sorting-associated protein 52 homolog [Bombyx mori]
Bm_nscaf2589_261	1.45111	88.2382	5.92618	UP	2.4e-115	GO:0043231//intracellular membrane-bounded organelle	GO:0004879//ligand-dependent nuclear receptor activity;GO:0046914//transition metal ion binding;GO:0003677//DNA binding;GO:0001071	GO:0010468//regulation of gene expression;GO:0006351//transcription, DNA-dependent	0	gi|512926451|ref|XP_004931089.1|PREDICTED: probable nuclear hormone receptor HR38 [Bombyx mori]
Bm_nscaf2589_262	41.1258	16.7187	-1.29858	Down	6.59e-09	-	GO:0003824//catalytic activity	GO:0055092//sterol homeostasis;GO:0051726//regulation of cell cycle	0	gi|512926113|ref|XP_004931004.1|PREDICTED: LOW QUALITY PROTEIN: 5'-AMP-activated protein kinase subunit gamma-like [Bombyx mori]
Bm_nscaf2589_266	49.2964	138.561	1.49097	UP	1.03e-113	GO:0031224//intrinsic to membrane	GO:0008375//acetylglucosaminyltransferase activity	GO:0016331//morphogenesis of embryonic epithelium;GO:0040003//chitin-based cuticle development;GO:0035151//regulation of tube size, open tracheal system;GO:0006031//chitin biosynthetic process	0	gi|385298713|ref|NP_001245291.1|chitin synthase A [Bombyx mori] >gi|378408630|gb|AFB83705.1| chitin synthase A [Bombyx mori]
Bm_nscaf2589_270	5.41502	0.001	-12.4027	Down	5.05e-05	-	GO:0008375//acetylglucosaminyltransferase activity	-	0	gi|378927014|gb|AFC69002.1|chitin synthase B [Bombyx mori]
Bm_nscaf2589_272	50.1325	21.0904	-1.24916	Down	1.03e-12	-	-	-	0	gi|357602867|gb|EHJ63543.1|hypothetical protein KGM_00027 [Danaus plexippus]
Bm_nscaf2589_273	71.6596	30.0648	-1.25308	Down	4.11e-09	-	GO:0005488//binding	-	6.38509e-139	gi|512926156|ref|XP_004931015.1|PREDICTED: negative elongation factor E-like [Bombyx mori]
Bm_nscaf2589_274	36.4365	1784.7	5.61415	UP	0	-	GO:0016829//lyase activity	-	0	gi|512926160|ref|XP_004931016.1|PREDICTED: alpha-methyldopa hypersensitive protein-like [Bombyx mori]
Bm_nscaf2589_278	12.1754	3.24905	-1.90588	Down	1.6e-05	-	-	-	0	gi|512926164|ref|XP_004931017.1|PREDICTED: protein phosphatase PHLPP-like protein-like [Bombyx mori]
Bm_nscaf2589_279	7.3959	1.26735	-2.54492	Down	0.000637414	-	-	-	9.75159e-170	gi|512926164|ref|XP_004931017.1|PREDICTED: protein phosphatase PHLPP-like protein-like [Bombyx mori]
Bm_nscaf2589_283	24.2718	10.8188	-1.16574	Down	6.97e-05	-	-	-	2.59439e-165	gi|512926176|ref|XP_004931020.1|PREDICTED: ATP-dependent helicase brm-like [Bombyx mori]
Bm_nscaf2589_291	50.9467	23.9039	-1.09174	Down	0.000172854	GO:0043234//protein complex	GO:0016740//transferase activity	GO:0009987//cellular process;GO:0065008	1.27235e-136	gi|512926202|ref|XP_004931026.1|PREDICTED: geranylgeranyl transferase type-2 subunit alpha-like [Bombyx mori]
Bm_nscaf2589_294	55.6521	26.957	-1.04578	Down	4.08e-12	GO:0044464//cell part	GO:0046914//transition metal ion binding	-	0	gi|512926479|ref|XP_004931096.1|PREDICTED: LOW QUALITY PROTEIN: homeotic protein spalt-major-like [Bombyx mori]
Bm_nscaf2623_08	45.5291	12.2346	-1.89582	Down	3.71e-06	-	-	-	1.84028e-105	gi|512900787|ref|XP_004924976.1|PREDICTED: protein FAM136A-like [Bombyx mori]
Bm_nscaf2623_23	92.9039	29.5405	-1.65305	Down	5.63e-13	-	-	-	0	gi|512900835|ref|XP_004924988.1|PREDICTED: G patch domain-containing protein 4-like [Bombyx mori]
Bm_nscaf2623_27	15.2814	5.45163	-1.48702	Down	6.97e-05	-	-	-	0	gi|512900851|ref|XP_004924992.1|PREDICTED: zinc finger protein 235-like [Bombyx mori]
Bm_nscaf2623_36	3.40319	19.2808	2.50221	UP	0.000657832	-	-	-	-	-
Bm_nscaf2623_43	9.6431	47.8186	2.31	UP	9.06e-39	GO:0043231//intracellular membrane-bounded organelle;GO:0031224//intrinsic to membrane;GO:0031090//organelle membrane	GO:0048037//cofactor binding;GO:0000166//nucleotide binding;GO:0016616//oxidoreductase activity, acting on the CH-OH group of donors, NAD or NADP as acceptor	GO:0006732//coenzyme metabolic process;GO:0008354//germ cell migration;GO:0008610//lipid biosynthetic process;GO:0009790//embryonic development;GO:0006720//isoprenoid metabolic process	0	gi|153791820|ref|NP_001093298.1|3-hydroxy-3-methylglutaryl-CoA reductase precursor [Bombyx mori] >gi|146424696|dbj|BAF62108.1| 3-hydroxy-3-methylglutaryl-CoA reductase [Bombyx mori]
Bm_nscaf2623_50	12.7448	125.576	3.30057	UP	4.19e-57	-	-	-	0	gi|512900875|ref|XP_004924998.1|PREDICTED: uncharacterized protein LOC101740538 [Bombyx mori]
Bm_nscaf2623_57	6.44814	324.024	5.65107	UP	1.64e-53	-	-	-	-	-
Bm_nscaf2623_58	14.4702	1229.01	6.40826	UP	0	-	-	-	-	-
Bm_nscaf2623_59	24.7752	69.3439	1.48487	UP	6.81e-36	-	-	-	0	gi|512901012|ref|XP_004925031.1|PREDICTED: uncharacterized protein LOC101746182 [Bombyx mori]
Bm_nscaf2623_60	7.77871	1.14966	-2.75832	Down	0.000971028	-	-	-	5.60374e-135	gi|512901016|ref|XP_004925032.1|PREDICTED: nucleoporin nup211-like [Bombyx mori]
Bm_nscaf2623_64	17.1118	3.82547	-2.16128	Down	2.83e-10	-	-	-	0	gi|512900908|ref|XP_004925005.1|PREDICTED: YEATS domain-containing protein 2-like [Bombyx mori]
Bm_nscaf2623_66	84.6536	17.7916	-2.25038	Down	4.02e-13	-	GO:0003824//catalytic activity	-	0	gi|512901020|ref|XP_004925033.1|PREDICTED: LOW QUALITY PROTEIN: presequence protease, mitochondrial-like [Bombyx mori]
Bm_nscaf2623_85	27.942	13.0598	-1.0973	Down	0.000291904	-	-	-	-	-
Bm_nscaf2655_001	29.9326	5.82997	-2.36016	Down	1.23e-07	GO:0015630//microtubule cytoskeleton;GO:0005657//replication fork	GO:0003677//DNA binding;GO:0016462//pyrophosphatase activity;GO:0032559//adenyl ribonucleotide binding	GO:0006259//DNA metabolic process;GO:0000226//microtubule cytoskeleton organization	0	gi|114052591|ref|NP_001040483.1|replication factor C4 [Bombyx mori] >gi|95103078|gb|ABF51480.1| replication factor C4 [Bombyx mori]
Bm_nscaf2655_017	41.8921	3.11522	-3.74927	Down	2.21e-05	-	-	-	0	gi|512892998|ref|XP_004923072.1|PREDICTED: pancreatic triacylglycerol lipase-like [Bombyx mori]
Bm_nscaf2655_018	96.9464	9.18482	-3.39987	Down	3.73e-12	GO:0005815//microtubule organizing center;GO:0000777//condensed chromosome kinetochore	GO:0004674//protein serine/threonine kinase activity;GO:0005488//binding	GO:0033036;GO:0006909//phagocytosis;GO:0007097//nuclear migration;GO:0000741//karyogamy;GO:0007405//neuroblast proliferation;GO:0051301//cell division;GO:0007056//spindle assembly involved in female meiosis;GO:0006464//protein modification process;GO:0007140//male meiosis;GO:0000087//M phase of mitotic cell cycle	0	gi|524846534|gb|AGR34361.1|polo-like kinase 1 [Bombyx mori]
Bm_nscaf2655_019	98.3739	39.8418	-1.30399	Down	4.38e-10	GO:0044424//intracellular part	GO:0005488//binding	GO:0009987//cellular process	1.06694e-120	gi|512892628|ref|XP_004922978.1|PREDICTED: steroid receptor RNA activator 1-like [Bombyx mori]
Bm_nscaf2655_022	24.8581	11.809	-1.07382	Down	1.5e-05	GO:0016591//DNA-directed RNA polymerase II, holoenzyme	GO:0005488//binding	GO:0016073//snRNA metabolic process	0	gi|512892624|ref|XP_004922977.1|PREDICTED: integrator complex subunit 4-like [Bombyx mori]
Bm_nscaf2655_025	77.6769	189.783	1.2888	UP	2.35e-17	-	-	-	2.81932e-81	gi|512892632|ref|XP_004922979.1|PREDICTED: retinol dehydrogenase 13-like isoform X1 [Bombyx mori] >gi|512892636|ref|XP_004922980.1| PREDICTED: retinol dehydrogenase 13-like isoform X2 [Bombyx mori]
Bm_nscaf2655_028	62.1153	26.0365	-1.25441	Down	1.68e-10	-	-	-	3.26409e-175	gi|357616763|gb|EHJ70391.1|hypothetical protein KGM_20851 [Danaus plexippus]
Bm_nscaf2655_035	19.8787	4.23682	-2.23017	Down	3.39e-13	GO:0043232;GO:0044446	-	GO:0048869//cellular developmental process;GO:0007049//cell cycle;GO:0048856//anatomical structure development;GO:0051297//centrosome organization	0	gi|512893029|ref|XP_004923080.1|PREDICTED: uncharacterized threonine-rich GPI-anchored glycoprotein PJ4664.02-like [Bombyx mori]
Bm_nscaf2655_038	94.4384	8.80212	-3.42345	Down	3.75e-05	-	-	-	1.29925e-48	gi|512892688|ref|XP_004922993.1|PREDICTED: HIG1 domain family member 1A, mitochondrial-like isoform X1 [Bombyx mori] >gi|512892692|ref|XP_004922994.1| PREDICTED: HIG1 domain family member 1A, mitochondrial-like isoform X2 [Bombyx mori] >gi|512892696|ref|XP_004922995.1| PREDICTED: HIG1 domain family member 1A, mitochondrial-like isoform X3 [Bombyx mori] >gi|512892700|ref|XP_004922996.1| PREDICTED:…
Bm_nscaf2655_044	60.9614	12.8296	-2.24842	Down	5.99e-09	GO:0016020//membrane	GO:0005488//binding	GO:0035114;GO:0007423//sensory organ development;GO:0007178//transmembrane receptor protein serine/threonine kinase signaling pathway;GO:0048812//neuron projection morphogenesis;GO:0003002;GO:0048667//cell morphogenesis involved in neuron differentiation;GO:0040008//regulation of growth;GO:0035120//post-embryonic appendage morphogenesis;GO:0050794//regulation of cellular process;GO:0007472//wing …	1.40686e-95	gi|512892728|ref|XP_004923003.1|PREDICTED: division abnormally delayed protein-like [Bombyx mori]
Bm_nscaf2655_045	37.0666	7.30439	-2.34328	Down	3.7e-08	-	-	-	8.1288e-175	gi|512892728|ref|XP_004923003.1|PREDICTED: division abnormally delayed protein-like [Bombyx mori]
Bm_nscaf2655_047	49.0059	8.38297	-2.54742	Down	4.93e-13	GO:0043231//intracellular membrane-bounded organelle;GO:0043234//protein complex;GO:0015630//microtubule cytoskeleton;GO:0044427//chromosomal part;GO:0032993//protein-DNA complex	GO:0003678//DNA helicase activity;GO:0003676//nucleic acid binding;GO:0032559//adenyl ribonucleotide binding	GO:0060255;GO:0006270//DNA replication initiation;GO:0010467//gene expression	0	gi|112982871|ref|NP_001036918.1|minichromosome maintenance complex component 7 [Bombyx mori] >gi|54290089|dbj|BAD61056.1| MCM7 [Bombyx mori]
Bm_nscaf2655_048	27.0988	5.01178	-2.43484	Down	2.05e-13	GO:0031981//nuclear lumen;GO:0043232	GO:0016779//nucleotidyltransferase activity;GO:0005488//binding	GO:0006281//DNA repair;GO:0006271//DNA strand elongation during DNA replication	0	gi|512892731|ref|XP_004923004.1|PREDICTED: DNA polymerase alpha catalytic subunit-like [Bombyx mori]
Bm_nscaf2655_049	47.6446	20.5914	-1.21027	Down	1.87e-13	-	-	-	1.19692e-133	gi|357608359|gb|EHJ65950.1|hypothetical protein KGM_08056 [Danaus plexippus]
Bm_nscaf2655_054	135.218	44.3399	-1.60862	Down	1.74e-12	-	-	-	0	gi|512893040|ref|XP_004923082.1|PREDICTED: maternal protein pumilio-like [Bombyx mori]
Bm_nscaf2655_055	0.001	26.6843	14.7037	UP	2.49e-06	-	-	-	-	-
Bm_nscaf2655_057	100.697	41.3407	-1.28439	Down	0	-	-	-	0	gi|512892735|ref|XP_004923005.1|PREDICTED: pre-mRNA 3'-end-processing factor FIP1-like isoform X1 [Bombyx mori]
Bm_nscaf2655_058	93.3446	42.1544	-1.14688	Down	1.54e-07	-	-	-	2.39776e-122	gi|512892743|ref|XP_004923007.1|PREDICTED: uncharacterized protein LOC101743665 [Bombyx mori]
Bm_nscaf2655_064	112.382	1384.59	3.62298	UP	0	-	-	-	5.66629e-165	gi|112983410|ref|NP_001036986.1|juvenile hormone binding protein brP-1649 precursor [Bombyx mori] >gi|73992800|dbj|BAE43413.1| hypothetical protein [Bombyx mori] >gi|255977208|dbj|BAH97096.1| juvenile hormone binding protein [Bombyx mori]
Bm_nscaf2655_065	38.068	4.75463	-3.00118	Down	6.77e-08	-	-	-	0	gi|512892747|ref|XP_004923008.1|PREDICTED: uncharacterized protein LOC101743813 [Bombyx mori]
Bm_nscaf2655_081	60.9742	28.5512	-1.09465	Down	5.32e-13	GO:0005622//intracellular	GO:0005488//binding	-	0	gi|512893056|ref|XP_004923086.1|PREDICTED: PHD finger protein 20-like [Bombyx mori]
Bm_nscaf2655_085	153.291	54.2342	-1.499	Down	4.02e-13	GO:0043231//intracellular membrane-bounded organelle	GO:0016859//cis-trans isomerase activity;GO:0003676//nucleic acid binding;GO:0008144//drug binding	GO:0010468//regulation of gene expression;GO:0044260;GO:0090304	4.72625e-111	gi|512892819|ref|XP_004923026.1|PREDICTED: peptidyl-prolyl cis-trans isomerase E-like isoform X1 [Bombyx mori]
Bm_nscaf2655_086	80.906	19.3599	-2.06317	Down	1.4e-07	GO:0031980//mitochondrial lumen;GO:0005626//insoluble fraction;GO:0019866//organelle inner membrane	GO:0008144//drug binding;GO:0003676//nucleic acid binding;GO:0016859//cis-trans isomerase activity	GO:0044267//cellular protein metabolic process;GO:0006915//apoptosis;GO:0007006//mitochondrial membrane organization	3.91814e-70	gi|512892819|ref|XP_004923026.1|PREDICTED: peptidyl-prolyl cis-trans isomerase E-like isoform X1 [Bombyx mori]
Bm_nscaf2655_091	30.6287	6.13804	-2.31903	Down	2.36e-06	-	-	-	1.39168e-166	gi|512893076|ref|XP_004923091.1|PREDICTED: uncharacterized protein LOC101743385 [Bombyx mori]
Bm_nscaf2655_095	3.86889	0.001	-11.9177	Down	0.000693671	-	-	-	0	gi|148298863|ref|NP_001091773.1|SCP-related protein [Bombyx mori] >gi|110559661|gb|ABG76067.1| SCP-related protein [Bombyx mori]
Bm_nscaf2655_112	129.629	53.4779	-1.27737	Down	2.42e-12	-	-	-	0	gi|512892863|ref|XP_004923037.1|PREDICTED: periodic tryptophan protein 1 homolog isoform X1 [Bombyx mori] >gi|512892866|ref|XP_004923038.1| PREDICTED: periodic tryptophan protein 1 homolog isoform X2 [Bombyx mori]
Bm_nscaf2655_113	59.0025	119.234	1.01494	UP	1.01e-12	-	GO:0048037//cofactor binding;GO:0008483//transaminase activity	-	0	gi|512892870|ref|XP_004923039.1|PREDICTED: aspartate aminotransferase, cytoplasmic-like isoform X1 [Bombyx mori] >gi|512892874|ref|XP_004923040.1| PREDICTED: aspartate aminotransferase, cytoplasmic-like isoform X2 [Bombyx mori]
Bm_nscaf2655_115	60.0334	12.9788	-2.2096	Down	2.27e-12	GO:0043231//intracellular membrane-bounded organelle;GO:0015630//microtubule cytoskeleton;GO:0005657//replication fork	GO:0016462//pyrophosphatase activity;GO:0000166//nucleotide binding;GO:0003677//DNA binding	GO:0006259//DNA metabolic process;GO:0006350//transcription	0	gi|512892886|ref|XP_004923043.1|PREDICTED: replication factor C subunit 1-like [Bombyx mori]
Bm_nscaf2655_128	75.4373	9.5007	-2.98917	Down	1.23e-07	-	-	-	-	-
Bm_nscaf2655_145	1.93106	19.6611	3.34788	UP	1.42e-17	-	-	-	0	gi|512893124|ref|XP_004923103.1|PREDICTED: solute carrier family 22 member 3-like [Bombyx mori]
Bm_nscaf2655_148	73.6576	29.3234	-1.32878	Down	0	-	-	-	0	gi|512892948|ref|XP_004923059.1|PREDICTED: kelch domain-containing protein 4-like [Bombyx mori]
Bm_nscaf2655_156	33.0109	12.4068	-1.41181	Down	4.52e-07	-	GO:0004812//aminoacyl-tRNA ligase activity;GO:0000166//nucleotide binding	GO:0006418//tRNA aminoacylation for protein translation	0	gi|512892956|ref|XP_004923061.1|PREDICTED: probable glutamate--tRNA ligase, mitochondrial-like [Bombyx mori]
Bm_nscaf2655_166	147.817	56.421	-1.3895	Down	0	-	-	-	7.53013e-110	gi|512892963|ref|XP_004923063.1|PREDICTED: pre-rRNA-processing protein TSR2 homolog [Bombyx mori]
Bm_nscaf2655_167	12.1354	2.91129	-2.05949	Down	1.56e-10	-	-	-	0	gi|512893144|ref|XP_004923108.1|PREDICTED: DNA topoisomerase 2-binding protein 1-like [Bombyx mori]
Bm_nscaf2674_003	251.546	47.9969	-2.38981	Down	4.95e-12	-	-	-	0	gi|512922005|ref|XP_004930014.1|PREDICTED: uncharacterized protein LOC101746535 [Bombyx mori]
Bm_nscaf2674_004	46.8439	120.715	1.36567	UP	5.79e-07	-	GO:0004175//endopeptidase activity;GO:0032561//guanyl ribonucleotide binding	GO:0016192//vesicle-mediated transport;GO:0035556;GO:0019094//pole plasm mRNA localization;GO:0048592//eye morphogenesis;GO:0019538//protein metabolic process;GO:0007017//microtubule-based process	1.17421e-53	gi|114052691|ref|NP_001040270.1|ras small monomeric GTPase Rab6 [Bombyx mori] >gi|87248577|gb|ABD36341.1| ras small monomeric GTPase Rab6 [Bombyx mori]
Bm_nscaf2674_007	69.1109	30.9525	-1.15886	Down	4.07e-08	-	GO:0003676//nucleic acid binding	-	1.14243e-138	gi|512922995|ref|XP_004930252.1|PREDICTED: U2 snRNP-associated SURP motif-containing protein-like [Bombyx mori]
Bm_nscaf2674_012	2194.46	1083.77	-1.0178	Down	1.66e-11	-	-	-	7.98287e-77	gi|114052559|ref|NP_001040253.1|Lix1 protein [Bombyx mori] >gi|87248523|gb|ABD36314.1| Lix1 protein [Bombyx mori]
Bm_nscaf2674_015	15.9215	5.84961	-1.44457	Down	8.79e-05	-	-	-	0	gi|512922024|ref|XP_004930018.1|PREDICTED: uncharacterized protein LOC101747185 [Bombyx mori]
Bm_nscaf2674_023	192.314	90.8968	-1.08116	Down	2.42e-12	-	GO:0005488//binding;GO:0003824//catalytic activity	GO:0044238//primary metabolic process	8.64364e-178	gi|512922052|ref|XP_004930025.1|PREDICTED: glucose-6-phosphate 1-epimerase-like, partial [Bombyx mori]
Bm_nscaf2674_024	109.052	47.4236	-1.20133	Down	0	-	-	-	0	gi|512922048|ref|XP_004930024.1|PREDICTED: 28S ribosomal protein S31, mitochondrial-like [Bombyx mori]
Bm_nscaf2674_026	88.7508	42.7729	-1.05306	Down	0.000130981	-	-	-	-	-
Bm_nscaf2674_027	83.0847	27.7505	-1.58207	Down	2.49e-05	-	-	-	-	-
Bm_nscaf2674_028	113.967	47.7244	-1.25582	Down	3.71e-05	-	-	-	-	-
Bm_nscaf2674_033	20.318	4.18318	-2.28009	Down	7.29e-07	-	GO:0003913//DNA photolyase activity	GO:0006259//DNA metabolic process	0	gi|512922060|ref|XP_004930027.1|PREDICTED: deoxyribodipyrimidine photo-lyase-like [Bombyx mori]
Bm_nscaf2674_043	7.65717	81.1052	3.40491	UP	1.14e-08	GO:0044464//cell part	-	GO:0006351//transcription, DNA-dependent	9.05755e-30	gi|389615060|dbj|BAM20527.1|simila to CG13188, partial [Papilio polytes]
Bm_nscaf2674_045	3.82859	65.0728	4.08717	UP	2.79e-15	GO:0044464//cell part	-	GO:0006351//transcription, DNA-dependent	2.25845e-74	gi|512922075|ref|XP_004930030.1|PREDICTED: uncharacterized protein LOC101737074 [Bombyx mori]
Bm_nscaf2674_047	4.33681	117.51	4.76001	UP	3.73e-53	-	-	-	2.69657e-98	gi|512922075|ref|XP_004930030.1|PREDICTED: uncharacterized protein LOC101737074 [Bombyx mori]
Bm_nscaf2674_055	178.261	21.7224	-3.03673	Down	0	-	-	-	-	-
Bm_nscaf2674_056	100.064	17.0644	-2.55187	Down	2.84e-10	-	-	-	9.67259e-113	gi|512923057|ref|XP_004930260.1|PREDICTED: atlastin-like [Bombyx mori]
Bm_nscaf2674_057	1380.18	164.405	-3.06953	Down	2.11e-12	-	-	-	0	gi|512922101|ref|XP_004930037.1|PREDICTED: atlastin-like [Bombyx mori]
Bm_nscaf2674_075	21.1754	8.34571	-1.34328	Down	4.95e-05	GO:0005694//chromosome;GO:0034399//nuclear periphery	GO:0005488//binding;GO:0019787//small conjugating protein ligase activity	-	2.72541e-156	gi|512922151|ref|XP_004930050.1|PREDICTED: E3 ubiquitin-protein ligase Topors-like [Bombyx mori]
Bm_nscaf2674_095	22.9951	2.78572	-3.0452	Down	4.05e-07	GO:0034704//calcium channel complex	-	GO:0006906//vesicle fusion;GO:0008582//regulation of synaptic growth at neuromuscular junction	0	gi|512923120|ref|XP_004930275.1|PREDICTED: voltage-dependent calcium channel subunit alpha-2/delta-3-like [Bombyx mori]
Bm_nscaf2674_110	81.8405	28.4415	-1.52482	Down	0	-	-	-	0	gi|357606475|gb|EHJ65086.1|hypothetical protein KGM_17241 [Danaus plexippus]
Bm_nscaf2674_112	10.6675	2.86658	-1.89582	Down	0.000462178	-	-	-	0	gi|512922243|ref|XP_004930073.1|PREDICTED: leucine-rich repeat-containing protein 70-like [Bombyx mori]
Bm_nscaf2674_113	64.9802	28.0112	-1.214	Down	9.56e-06	-	-	-	-	-
Bm_nscaf2674_120	3.51352	0.451551	-2.95995	Down	0.000383839	-	-	-	0	gi|512923143|ref|XP_004930281.1|PREDICTED: voltage-dependent calcium channel subunit alpha-2/delta-3-like [Bombyx mori]
Bm_nscaf2674_125	364.98	177.087	-1.04336	Down	0	GO:0034399//nuclear periphery;GO:0015630//microtubule cytoskeleton;GO:0005882//intermediate filament;GO:0012505//endomembrane system;GO:0044444//cytoplasmic part	GO:0005488//binding	GO:0000278//mitotic cell cycle;GO:0016458//gene silencing;GO:0003006//reproductive developmental process;GO:0040023//establishment of nucleus localization;GO:0048592//eye morphogenesis;GO:0006997//nucleus organization;GO:0042335//cuticle development;GO:0060446;GO:0007399//nervous system development	0	gi|512922266|ref|XP_004930078.1|PREDICTED: lamin-C-like [Bombyx mori]
Bm_nscaf2674_126	20.3616	5.44066	-1.904	Down	1.45e-06	-	-	-	0	gi|512922270|ref|XP_004930079.1|PREDICTED: UPF0489 protein C5orf22 homolog isoform X1 [Bombyx mori] >gi|512922274|ref|XP_004930080.1| PREDICTED: UPF0489 protein C5orf22 homolog isoform X2 [Bombyx mori]
Bm_nscaf2674_135	6.68749	107.009	4.00013	UP	1.74e-87	-	GO:0003824//catalytic activity	GO:0006520//cellular amino acid metabolic process	0	gi|512922286|ref|XP_004930083.1|PREDICTED: mitochondrial enolase superfamily member 1-like [Bombyx mori]
Bm_nscaf2674_142	1099.02	203.328	-2.43434	Down	0	-	-	-	0	gi|512922306|ref|XP_004930088.1|PREDICTED: uncharacterized protein LOC101744379 isoform X3 [Bombyx mori] >gi|512922310|ref|XP_004930089.1| PREDICTED: uncharacterized protein LOC101744379 isoform X4 [Bombyx mori]
Bm_nscaf2674_143	154.614	28.4887	-2.44021	Down	3.72e-12	-	GO:0008233//peptidase activity	-	0	gi|512923175|ref|XP_004930289.1|PREDICTED: cytosolic carboxypeptidase 1-like [Bombyx mori]
Bm_nscaf2674_144	9.66066	109.465	3.50221	UP	3.59e-49	-	-	-	-	-
Bm_nscaf2674_151	0.001	26.7452	14.707	UP	1.34e-21	-	-	-	0	gi|512923187|ref|XP_004930292.1|PREDICTED: pancreatic lipase-related protein 2-like [Bombyx mori]
Bm_nscaf2674_157	2.69263	30.5103	3.50221	UP	4.67e-05	-	-	-	-	-
Bm_nscaf2674_160	35.0042	12.9337	-1.43639	Down	0.000490502	-	GO:0016740//transferase activity	-	1.88257e-101	gi|512922406|ref|XP_004930112.1|PREDICTED: mitochondrial ribonuclease P protein 1 homolog [Bombyx mori]
Bm_nscaf2674_161	90.6397	33.9032	-1.41872	Down	2.98e-12	-	-	-	0	gi|512922402|ref|XP_004930111.1|PREDICTED: microtubule-associated protein futsch-like [Bombyx mori]
Bm_nscaf2674_166	37.2493	18.3083	-1.02472	Down	0	-	-	GO:0035220//wing disc development;GO:0003002;GO:0009887//organ morphogenesis	0	gi|512923199|ref|XP_004930295.1|PREDICTED: uncharacterized protein LOC101737452 [Bombyx mori]
Bm_nscaf2674_170	0.777871	32.1906	5.37096	UP	3.82e-43	-	-	-	0	gi|512922456|ref|XP_004930123.1|PREDICTED: uncharacterized protein LOC101737216 [Bombyx mori]
Bm_nscaf2674_177	26.7137	74.4256	1.47822	UP	2.21e-06	GO:0044424//intracellular part	GO:0008092//cytoskeletal protein binding	GO:0065008;GO:0001654//eye development;GO:0007015//actin filament organization;GO:0007450//dorsal/ventral pattern formation, imaginal disc;GO:0032989//cellular component morphogenesis;GO:0007292//female gamete generation;GO:0009887//organ morphogenesis;GO:0007017//microtubule-based process	3.9682e-78	gi|512922477|ref|XP_004930127.1|PREDICTED: adenylyl cyclase-associated protein 1-like isoform X2 [Bombyx mori] >gi|512922481|ref|XP_004930128.1| PREDICTED: adenylyl cyclase-associated protein 1-like isoform X3 [Bombyx mori]
Bm_nscaf2674_191	1.41909	461.885	8.34643	UP	0	GO:0044448//cell cortex part;GO:0005884//actin filament	-	GO:0008360//regulation of cell shape;GO:0031589//cell-substrate adhesion;GO:0030036//actin cytoskeleton organization	0	gi|357618009|gb|EHJ71105.1|hypothetical protein KGM_08135 [Danaus plexippus]
Bm_nscaf2674_193	199.937	32.6936	-2.61247	Down	1.39e-12	-	-	-	-	-
Bm_nscaf2674_194	213.176	12.0715	-4.14237	Down	3.72e-12	-	-	-	0	gi|512922547|ref|XP_004930143.1|PREDICTED: poly(U)-specific endoribonuclease homolog [Bombyx mori]
Bm_nscaf2674_196	20.5444	117.259	2.51288	UP	6.36e-66	-	-	-	0	gi|512922551|ref|XP_004930144.1|PREDICTED: poly(U)-specific endoribonuclease homolog [Bombyx mori]
Bm_nscaf2674_198	15.6347	3.53558	-2.14474	Down	7.99e-07	GO:0031981//nuclear lumen	GO:0005488//binding	GO:0006259//DNA metabolic process	0	gi|512922555|ref|XP_004930145.1|PREDICTED: DNA helicase MCM8-like isoform X1 [Bombyx mori]
Bm_nscaf2674_203	22.5902	3.89926	-2.53442	Down	1.77e-09	GO:0044459//plasma membrane part	-	GO:0001654//eye development	0	gi|512922563|ref|XP_004930147.1|PREDICTED: uncharacterized protein LOC101740603 [Bombyx mori]
Bm_nscaf2674_204	20.7652	9.00245	-1.20578	Down	2.2e-08	-	-	-	0	gi|512922567|ref|XP_004930148.1|PREDICTED: uncharacterized protein LOC101740740 [Bombyx mori]
Bm_nscaf2674_207	2.97366	7.76442	1.38464	UP	2.47e-07	-	-	-	0	gi|512923235|ref|XP_004930304.1|PREDICTED: agrin-like [Bombyx mori]
Bm_nscaf2674_216	4.45002	0.822121	-2.43639	Down	0.000102814	-	-	GO:0023052;GO:0071842;GO:0032501//multicellular organismal process	0	gi|512923247|ref|XP_004930307.1|PREDICTED: agrin-like [Bombyx mori]
Bm_nscaf2674_218	0.742514	5.12123	2.786	UP	0.000573677	-	-	-	0	gi|525344524|ref|NP_001266428.1|uncharacterized protein LOC101741261 [Bombyx mori] >gi|383792121|dbj|BAM10430.1| Bm-re [Bombyx mori]
Bm_nscaf2674_222	107.794	41.6419	-1.37217	Down	0	GO:0044428//nuclear part	-	-	1.332e-69	gi|512923254|ref|XP_004930309.1|PREDICTED: LIN1-like protein-like [Bombyx mori]
Bm_nscaf2674_223	35.0548	15.6999	-1.15886	Down	1.52e-05	GO:0031090//organelle membrane	GO:0016772//transferase activity, transferring phosphorus-containing groups	GO:0006506//GPI anchor biosynthetic process	0	gi|512922604|ref|XP_004930156.1|PREDICTED: GPI ethanolamine phosphate transferase 1-like [Bombyx mori]
Bm_nscaf2674_224	24.4575	2.76047	-3.14729	Down	1.97e-12	GO:0031981//nuclear lumen;GO:0043232;GO:0042995//cell projection;GO:0016020//membrane	GO:0008047//enzyme activator activity;GO:0019902//phosphatase binding	-	0	gi|512922608|ref|XP_004930157.1|PREDICTED: ras GTPase-activating-like protein IQGAP1-like [Bombyx mori]
Bm_nscaf2674_229	10.4162	2.24813	-2.21204	Down	3.25e-09	-	-	-	0	gi|357622038|gb|EHJ73658.1|hypothetical protein KGM_01870 [Danaus plexippus]
Bm_nscaf2674_244	5.61526	67.3991	3.5853	UP	1.06e-26	-	GO:0003824//catalytic activity	GO:0008152//metabolic process	1.96719e-151	gi|512922658|ref|XP_004930170.1|PREDICTED: long-chain-fatty-acid--CoA ligase ACSBG2 isoform X4 [Bombyx mori]
Bm_nscaf2674_245	6.28281	54.1669	3.10793	UP	1.08e-06	-	GO:0003824//catalytic activity	GO:0008152//metabolic process	4.04203e-47	gi|103058188|gb|ABF71571.1|AMP-binding enzyme [Bombyx mori]
Bm_nscaf2674_246	4.5137	65.4401	3.85779	UP	2.43e-43	-	GO:0003824//catalytic activity	GO:0008152//metabolic process	0	gi|512922651|ref|XP_004930168.1|PREDICTED: long-chain-fatty-acid--CoA ligase ACSBG2 isoform X2 [Bombyx mori]
Bm_nscaf2674_255	2.05168	21.0818	3.36112	UP	6.64e-14	-	-	-	0	gi|512923276|ref|XP_004930315.1|PREDICTED: neurabin-2-like [Bombyx mori]
Bm_nscaf2674_257	1.83887	176.429	6.58413	UP	3.48e-215	GO:0043231//intracellular membrane-bounded organelle;GO:0016020//membrane	-	-	0	gi|512922686|ref|XP_004930177.1|PREDICTED: uncharacterized protein LOC101744953 [Bombyx mori]
Bm_nscaf2674_258	2.5465	23.1393	3.18376	UP	5e-15	GO:0030425//dendrite;GO:0044425//membrane part;GO:0005886//plasma membrane	GO:0005216//ion channel activity	GO:0007267//cell-cell signaling;GO:0051899//membrane depolarization;GO:0007610//behavior	0	gi|158186748|ref|NP_001103391.1|nicotinic acetylcholine receptor subunit alpha 7 isoform 2 precursor [Bombyx mori] >gi|157427762|gb|ABV45520.2| nicotinic acetylcholine receptor subunit alpha 7 [Bombyx mori]
Bm_nscaf2674_263	109.908	834.492	2.92461	UP	0	GO:0044444//cytoplasmic part	-	GO:0006909//phagocytosis	0	gi|512922710|ref|XP_004930183.1|PREDICTED: translocating chain-associated membrane protein 1-like isoform X1 [Bombyx mori] >gi|512922714|ref|XP_004930184.1| PREDICTED: translocating chain-associated membrane protein 1-like isoform X2 [Bombyx mori] >gi|512922718|ref|XP_004930185.1| PREDICTED: translocating chain-associated membrane protein 1-like isoform X3 [Bombyx mori]
Bm_nscaf2674_264	264.719	1206.07	2.18778	UP	6.24e-131	-	-	-	-	-
Bm_nscaf2674_266	357.264	50.0193	-2.83643	Down	0	-	-	-	0	gi|112983304|ref|NP_001036961.1|wing disc-specific protein [Bombyx mori] >gi|17298115|dbj|BAB78526.1| wing disc-specific protein [Bombyx mori]
Bm_nscaf2674_268	13.2581	227.64	4.10181	UP	4.69e-206	-	GO:0004620//phospholipase activity	GO:0006684//sphingomyelin metabolic process	0	gi|512922738|ref|XP_004930190.1|PREDICTED: sphingomyelin phosphodiesterase-like [Bombyx mori]
Bm_nscaf2674_269	25.423	12.1669	-1.06317	Down	3.42e-05	-	-	-	0	gi|512922745|ref|XP_004930192.1|PREDICTED: zinc finger protein 729-like isoform X1 [Bombyx mori] >gi|512922749|ref|XP_004930193.1| PREDICTED: zinc finger protein 729-like isoform X2 [Bombyx mori]
Bm_nscaf2674_271	19.3556	48.6212	1.32883	UP	6.1e-14	-	-	-	0	gi|512922753|ref|XP_004930194.1|PREDICTED: delta and Notch-like epidermal growth factor-related receptor-like [Bombyx mori]
Bm_nscaf2674_287	231.247	90.1049	-1.35975	Down	4.47e-12	-	-	-	0	gi|512922777|ref|XP_004930200.1|PREDICTED: uncharacterized protein LOC101735936 [Bombyx mori]
Bm_nscaf2674_290	29.5318	10.4752	-1.49528	Down	2.48e-13	GO:0005739//mitochondrion	GO:0004812//aminoacyl-tRNA ligase activity	GO:0006412//translation	0	gi|512922785|ref|XP_004930202.1|PREDICTED: probable leucine--tRNA ligase, mitochondrial-like [Bombyx mori]
Bm_nscaf2674_292	192.095	83.3194	-1.2051	Down	2.63e-12	-	-	-	0	gi|512922836|ref|XP_004930212.1|PREDICTED: nuclear speckle splicing regulatory protein 1-like isoform X1 [Bombyx mori]
Bm_nscaf2674_302	117.869	318.572	1.43444	UP	1.78e-122	-	GO:0070011//peptidase activity, acting on L-amino acid peptides	-	0	gi|512922852|ref|XP_004930216.1|PREDICTED: transmembrane protease serine 9-like [Bombyx mori]
Bm_nscaf2674_315	42.4653	14.909	-1.5101	Down	5.15e-07	GO:0015630//microtubule cytoskeleton;GO:0044430//cytoskeletal part	-	-	6.89125e-173	gi|512922893|ref|XP_004930227.1|PREDICTED: regulator of microtubule dynamics protein 1-like isoform X3 [Bombyx mori]
Bm_nscaf2674_322	128.005	17.9364	-2.83524	Down	0	-	-	-	0	gi|512922940|ref|XP_004930238.1|PREDICTED: uncharacterized protein LOC101740936 [Bombyx mori]
Bm_nscaf2674_323	74.0678	8.72084	-3.08631	Down	1.62e-12	GO:0043231//intracellular membrane-bounded organelle	-	GO:0009987//cellular process	0	gi|112983608|ref|NP_001037343.1|cyclin B homolog [Bombyx mori] >gi|1865641|dbj|BAA12669.1| cyclin B homolog [Bombyx mori]
Bm_nscaf2681_03	44.0287	4.71542	-3.22299	Down	2.02e-08	GO:0043231//intracellular membrane-bounded organelle	GO:0005488//binding	GO:0033301;GO:0033205//cell cycle cytokinesis;GO:0000087//M phase of mitotic cell cycle	0	gi|158508578|ref|NP_001103478.1|cyclin 3 [Bombyx mori] >gi|157695098|gb|ABV66133.1| cyclin 3 [Bombyx mori]
Bm_nscaf2681_09	24.0087	346.142	3.84974	UP	8.23e-208	-	GO:0030247//polysaccharide binding	GO:0006022	1.28627e-84	gi|512937967|ref|XP_004933892.1|PREDICTED: putative uncharacterized protein DDB_G0271606-like, partial [Bombyx mori]
Bm_nscaf2681_27	63.0769	17.9279	-1.8149	Down	2.64e-10	-	-	-	5.8381e-143	gi|512904960|ref|XP_004925825.1|PREDICTED: N-acetylserotonin O-methyltransferase-like protein-like [Bombyx mori]
Bm_nscaf2681_28	65.0474	31.2642	-1.05698	Down	2.57e-12	-	GO:0008233//peptidase activity	-	0	gi|512904964|ref|XP_004925826.1|PREDICTED: sentrin-specific protease-like [Bombyx mori]
Bm_nscaf2681_31	15.4575	32.153	1.05665	UP	1.09e-07	-	-	-	0	gi|512904970|ref|XP_004925828.1|PREDICTED: long-chain-fatty-acid--CoA ligase 4-like isoform X2 [Bombyx mori]
Bm_nscaf2686_04	32.8424	2.40909	-3.769	Down	1.97e-12	-	-	-	0	gi|512907552|ref|XP_004926471.1|PREDICTED: uncharacterized protein LOC101743782 [Bombyx mori]
Bm_nscaf2686_16	346.206	150.716	-1.1998	Down	0	GO:0032991//macromolecular complex;GO:0031981//nuclear lumen	GO:0003676//nucleic acid binding;GO:0016866//intramolecular transferase activity;GO:0016836//hydro-lyase activity	GO:0009451//RNA modification;GO:0042254//ribosome biogenesis;GO:0003006//reproductive developmental process;GO:0010467//gene expression	0	gi|512907580|ref|XP_004926478.1|PREDICTED: H/ACA ribonucleoprotein complex subunit 4-like [Bombyx mori]
Bm_nscaf2686_29	75.2801	30.5423	-1.30146	Down	0.000900889	-	-	-	-	-
Bm_nscaf2686_30	51.6358	13.5883	-1.92601	Down	1.17e-12	-	-	-	0	gi|512907599|ref|XP_004926483.1|PREDICTED: uncharacterized protein LOC101745471 [Bombyx mori]
Bm_nscaf2686_44	362.721	107.408	-1.75576	Down	2.27e-12	GO:0032991//macromolecular complex	GO:0005488//binding	-	9.14592e-42	gi|114050791|ref|NP_001040404.1|small nuclear ribonucleoprotein Sm D1 [Bombyx mori] >gi|95102768|gb|ABF51325.1| small nuclear ribonucleoprotein Sm D1 [Bombyx mori]
Bm_nscaf2686_45	56.0867	17.6217	-1.6703	Down	1.03e-12	-	-	-	0	gi|512907701|ref|XP_004926508.1|PREDICTED: transferrin-like [Bombyx mori]
Bm_nscaf2734_10	51.1366	4.98604	-3.35839	Down	3.7e-08	-	-	-	0	gi|512900584|ref|XP_004924927.1|PREDICTED: proton-coupled amino acid transporter 1-like isoform X1 [Bombyx mori] >gi|512900588|ref|XP_004924928.1| PREDICTED: proton-coupled amino acid transporter 1-like isoform X2 [Bombyx mori]
Bm_nscaf2734_11	5.23567	358.017	6.09551	UP	1.38e-93	-	GO:0003677//DNA binding	-	1.43932e-34	gi|157092626|gb|ABV22507.1|PAR domain protein 1 [Danaus plexippus]
Bm_nscaf2734_12	3.3875	224.741	6.0519	UP	1.1e-108	GO:0043231//intracellular membrane-bounded organelle	GO:0042802//identical protein binding;GO:0001071;GO:0003677//DNA binding	GO:0031667//response to nutrient levels;GO:0006261//DNA-dependent DNA replication;GO:0000087//M phase of mitotic cell cycle;GO:0048511//rhythmic process	5.89379e-97	gi|512900604|ref|XP_004924932.1|PREDICTED: hepatic leukemia factor-like isoform X4 [Bombyx mori]
Bm_nscaf2734_13	0.001	29.9761	14.8715	UP	6.64e-11	-	-	-	-	-
Bm_nscaf2734_19	35.0042	16.2595	-1.10624	Down	0.000583513	-	-	-	9.59762e-140	gi|160333368|ref|NP_001103822.1|ociad protein isoform 2 [Bombyx mori] >gi|95102820|gb|ABF51351.1| ociad protein isoform 2 [Bombyx mori] >gi|95103066|gb|ABF51474.1| OCIA domain containing protein 2 [Bombyx mori]
Bm_nscaf2734_29	19.1517	0.55501	-5.10882	Down	0.000384265	-	GO:0031406//carboxylic acid binding;GO:0046914//transition metal ion binding;GO:0016714//oxidoreductase activity, acting on paired donors, with incorporation or reduction of molecular oxygen, reduced pteridine as one donor, and incorporation of one atom of oxygen	GO:0006558//L-phenylalanine metabolic process	0	gi|512900616|ref|XP_004924935.1|PREDICTED: protein henna-like isoform X1 [Bombyx mori]
Bm_nscaf2734_33	133.139	34.6769	-1.94089	Down	0	-	-	-	0	gi|344925807|dbj|BAK64380.1|similar to amino acid transporter [Bombyx mori]
Bm_nscaf2734_46	0.001	15.5761	13.927	UP	4.79e-06	-	-	-	-	-
Bm_nscaf2734_73	13.8378	0.665095	-4.37891	Down	0.000383435	-	-	-	6.37005e-08	gi|195391938|ref|XP_002054616.1|GJ22709 [Drosophila virilis] >gi|194152702|gb|EDW68136.1| GJ22709 [Drosophila virilis]
Bm_nscaf2759_20	34.5416	3.1907	-3.43639	Down	6.27e-05	-	GO:0019136//deoxynucleoside kinase activity	GO:0006796//phosphate metabolic process;GO:0009132//nucleoside diphosphate metabolic process	1.61519e-168	gi|512908415|ref|XP_004926676.1|PREDICTED: deoxynucleoside kinase-like isoform X1 [Bombyx mori] >gi|512908419|ref|XP_004926677.1| PREDICTED: deoxynucleoside kinase-like isoform X2 [Bombyx mori]
Bm_nscaf2759_21	0.001	54.8073	15.7421	UP	1.66e-46	-	-	-	9.48469e-161	gi|512908451|ref|XP_004926685.1|PREDICTED: cytochrome P450 9e2-like [Bombyx mori]
Bm_nscaf2759_22	0.001	28.8274	14.8152	UP	1.79e-09	GO:0044464//cell part	-	-	6.28622e-66	gi|512908451|ref|XP_004926685.1|PREDICTED: cytochrome P450 9e2-like [Bombyx mori]
Bm_nscaf2761_1	2.48646	9.577	1.94548	UP	4.23e-05	-	-	-	0	gi|512936840|ref|XP_004933618.1|PREDICTED: sodium-independent sulfate anion transporter-like [Bombyx mori]
Bm_nscaf2763_2	74.139	34.6986	-1.09535	Down	0	-	-	-	0	gi|512937034|ref|XP_004933666.1|PREDICTED: BAH and coiled-coil domain-containing protein 1-like [Bombyx mori]
Bm_nscaf2765_1	47.3	17.5724	-1.42853	Down	7.53e-05	-	-	-	3.55325e-58	gi|357610349|gb|EHJ66940.1|phd finger transcription factor [Danaus plexippus]
Bm_nscaf2766_01	36.4077	11.3882	-1.67671	Down	4.89e-06	-	-	-	4.20445e-136	gi|512907289|ref|XP_004926405.1|PREDICTED: uncharacterized protein LOC101744651 [Bombyx mori]
Bm_nscaf2766_12	118.043	16.7415	-2.81782	Down	3.71e-08	GO:0044464//cell part	-	-	6.09683e-85	gi|304421452|gb|ADM32525.1|survivin-2 [Bombyx mori]
Bm_nscaf2766_14	6.38811	0.001	-12.6412	Down	1.66e-08	-	GO:0016491//oxidoreductase activity;GO:0005506//iron ion binding	GO:0008152//metabolic process	0	gi|134254438|ref|NP_001077079.1|cytochrome P450 9a20 [Bombyx mori] >gi|126238315|gb|ABO07439.1| cytochrome P450 [Bombyx mori]
Bm_nscaf2766_24	75.9751	18.0288	-2.07522	Down	8.58e-13	GO:0043231//intracellular membrane-bounded organelle	GO:0003677//DNA binding;GO:0001071	GO:0006351//transcription, DNA-dependent	0	gi|112982753|ref|NP_001036902.1|transcription factor Ets [Bombyx mori] >gi|32997078|dbj|BAC79385.1| transcription factor BmEts [Bombyx mori]
Bm_nscaf2766_40	172.375	71.1188	-1.27725	Down	1.03e-12	-	-	-	5.28218e-125	gi|512907336|ref|XP_004926416.1|PREDICTED: uncharacterized protein LOC101746288 [Bombyx mori]
Bm_nscaf2767_001	86.3629	34.6313	-1.31834	Down	9.44e-11	-	-	-	6.76207e-122	gi|512889769|ref|XP_004922368.1|PREDICTED: pentatricopeptide repeat-containing protein 2, mitochondrial-like [Bombyx mori]
Bm_nscaf2767_008	36.3905	78.8829	1.11615	UP	0.000895257	-	GO:0016881//acid-amino acid ligase activity	GO:0060255;GO:0006464//protein modification process	5.07517e-49	gi|512889786|ref|XP_004922372.1|PREDICTED: ubiquitin-conjugating enzyme E2 R2-like [Bombyx mori]
Bm_nscaf2767_031	13.2724	138.822	3.38673	UP	3.38e-26	-	-	-	1.98898e-68	gi|112983910|ref|NP_001037400.1|chemosensory protein 6 precursor [Bombyx mori] >gi|77415580|emb|CAJ01459.1| hypothetical protein [Bombyx mori] >gi|87248381|gb|ABD36243.1| antennal-specific protein 3c precursor [Bombyx mori] >gi|112032153|gb|ABH88199.1| chemosensory protein 6 [Bombyx mori] >gi|115551746|dbj|BAF34355.1| chemosensory protein7 [Bombyx mori]
Bm_nscaf2767_032	97.6134	22.5727	-2.1125	Down	3.25e-09	-	-	-	1.47382e-82	gi|112983052|ref|NP_001037068.1|chemosensory protein 7 precursor [Bombyx mori] >gi|77415578|emb|CAJ01458.1| hypothetical protein [Bombyx mori] >gi|112032179|gb|ABH88200.1| chemosensory protein 7 [Bombyx mori] >gi|115551754|dbj|BAF34359.1| chemosensory protein11 [Bombyx mori]
Bm_nscaf2767_040	24.6858	0.001	-14.5914	Down	3.26e-08	-	-	-	-	-
Bm_nscaf2767_042	118.802	30.7884	-1.9481	Down	0	GO:0000314//organellar small ribosomal subunit	GO:0005198//structural molecule activity	GO:0010467//gene expression	0	gi|512889844|ref|XP_004922386.1|PREDICTED: 28S ribosomal protein S9, mitochondrial-like [Bombyx mori]
Bm_nscaf2767_043	143.085	36.9596	-1.95285	Down	1.3e-12	-	GO:0030246//carbohydrate binding	-	0	gi|512889850|ref|XP_004922388.1|PREDICTED: probable RNA-binding protein CG14230-like isoform X1 [Bombyx mori] >gi|512889853|ref|XP_004922389.1| PREDICTED: probable RNA-binding protein CG14230-like isoform X2 [Bombyx mori]
Bm_nscaf2767_044	27.2041	5.13275	-2.40602	Down	2.84e-10	-	-	-	-	-
Bm_nscaf2767_047	155.928	58.9856	-1.40244	Down	0	-	-	-	7.16686e-11	gi|307183188|gb|EFN70097.1|hypothetical protein EAG_07492 [Camponotus floridanus]
Bm_nscaf2767_048	94.0001	23.2516	-2.01533	Down	0	-	GO:0032559//adenyl ribonucleotide binding;GO:0042623//ATPase activity, coupled	-	0	gi|112983588|ref|NP_001037347.1|vasa-like [Bombyx mori] >gi|1944405|dbj|BAA19572.1| BmVLG [Bombyx mori]
Bm_nscaf2767_050	18.987	8.60297	-1.14211	Down	3.56e-07	-	GO:0016740//transferase activity	GO:0001745//compound eye morphogenesis;GO:0003006//reproductive developmental process;GO:0009791//post-embryonic development;GO:0048468//cell development;GO:0050896//response to stimulus;GO:0002009//morphogenesis of an epithelium;GO:0009790//embryonic development;GO:0002376//immune system process;GO:0050794//regulation of cellular process;GO:0048569//post-embryonic organ development;GO:0048477//o…	0	gi|512889861|ref|XP_004922391.1|PREDICTED: tyrosine-protein kinase hopscotch-like [Bombyx mori]
Bm_nscaf2767_065	10.9777	3.71957	-1.56137	Down	2.01e-12	-	GO:0003824//catalytic activity	-	0	gi|512890270|ref|XP_004922489.1|PREDICTED: LOW QUALITY PROTEIN: midasin-like [Bombyx mori]
Bm_nscaf2767_078	38.9038	15.2482	-1.35127	Down	1.16e-11	-	-	-	0	gi|512890293|ref|XP_004922493.1|PREDICTED: uncharacterized protein LOC101736351 [Bombyx mori]
Bm_nscaf2767_080	78.6289	24.7735	-1.66626	Down	0	-	-	GO:0042078//germ-line stem cell division	0	gi|512889902|ref|XP_004922402.1|PREDICTED: cyclin-related protein FAM58A-like [Bombyx mori]
Bm_nscaf2767_087	90.4275	30.3093	-1.577	Down	1.12e-12	-	-	-	-	-
Bm_nscaf2767_088	50.2454	18.756	-1.42164	Down	9.5e-13	-	-	-	0	gi|512890305|ref|XP_004922495.1|PREDICTED: muscle M-line assembly protein unc-89-like [Bombyx mori]
Bm_nscaf2767_105	54.1756	20.5843	-1.3961	Down	0	-	-	-	0	gi|512889939|ref|XP_004922411.1|PREDICTED: RNA polymerase II subunit A C-terminal domain phosphatase-like [Bombyx mori]
Bm_nscaf2767_115	64.8607	220.127	1.76292	UP	1.63e-19	-	-	-	-	-
Bm_nscaf2767_124	43.8356	19.9345	-1.13683	Down	5.44e-08	GO:0044464//cell part	-	-	0	gi|512890003|ref|XP_004922428.1|PREDICTED: inhibitor of Bruton tyrosine kinase-like [Bombyx mori]
Bm_nscaf2767_125	60.478	25.1873	-1.26371	Down	2.69e-11	-	-	-	0	gi|512890003|ref|XP_004922428.1|PREDICTED: inhibitor of Bruton tyrosine kinase-like [Bombyx mori]
Bm_nscaf2767_138	12.8681	35.9239	1.48115	UP	5.02e-10	-	GO:0046912//transferase activity, transferring acyl groups, acyl groups converted into alkyl on transfer;GO:0016747//transferase activity, transferring acyl groups other than amino-acyl groups	GO:0006694//steroid biosynthetic process;GO:0006720//isoprenoid metabolic process	0	gi|153791703|ref|NP_001093297.1|3-hydroxy-3-methylglutaryl-CoA synthase [Bombyx mori] >gi|146424694|dbj|BAF62107.1| 3-hydroxy-3-methylglutaryl-CoA synthase [Bombyx mori]
Bm_nscaf2767_139	52.7645	10.3266	-2.3532	Down	8.68e-11	-	GO:0016798//hydrolase activity, acting on glycosyl bonds;GO:0043167//ion binding	GO:0044238//primary metabolic process	0	gi|114051916|ref|NP_001040191.1|alpha-N-acetylgalactosaminidase precursor [Bombyx mori] >gi|87248331|gb|ABD36218.1| alpha-N-acetylgalactosaminidase [Bombyx mori]
Bm_nscaf2767_148	78.1761	27.8794	-1.48753	Down	6.39e-13	-	-	-	0	gi|512890074|ref|XP_004922448.1|PREDICTED: phosphorylated adapter RNA export protein-like [Bombyx mori]
Bm_nscaf2767_150	14.5218	4.03054	-1.84917	Down	1.75e-07	-	-	-	-	-
Bm_nscaf2767_155	31.5038	4.402	-2.83929	Down	6.39e-13	-	-	-	0	gi|512890394|ref|XP_004922508.1|PREDICTED: golgin subfamily A member 4-like [Bombyx mori]
Bm_nscaf2767_156	7.7541	22.7295	1.55154	UP	1.91e-09	-	GO:0015929//hexosaminidase activity;GO:0043167//ion binding	GO:0044238//primary metabolic process	0	gi|289177020|ref|NP_001165928.1|fused lobes [Bombyx mori] >gi|259018850|gb|ACV89847.1| fused lobes [Bombyx mori]
Bm_nscaf2767_158	62.7424	13.1689	-2.25231	Down	2.61e-12	-	-	-	0	gi|512890082|ref|XP_004922450.1|PREDICTED: uncharacterized protein LOC101742045 [Bombyx mori]
Bm_nscaf2767_160	81.2722	22.7087	-1.83952	Down	4.41e-07	-	-	-	-	-
Bm_nscaf2767_161	28.5164	60.8777	1.09412	UP	8.03e-06	-	-	-	3.18867e-55	gi|112983038|ref|NP_001037069.1|chemosensory protein 9 precursor [Bombyx mori] >gi|77415582|emb|CAJ01460.1| hypothetical protein [Bombyx mori] >gi|112032214|gb|ABH88202.1| chemosensory protein 9 [Bombyx mori] >gi|115551748|dbj|BAF34356.1| chemosensory protein8 [Bombyx mori]
Bm_nscaf2767_164	38.0904	11.2032	-1.76551	Down	2.42e-12	-	-	-	8.45323e-162	gi|357623730|gb|EHJ74765.1|hypothetical protein KGM_10600 [Danaus plexippus]
Bm_nscaf2767_174	45.556	20.0465	-1.18429	Down	6.72e-06	-	-	-	0	gi|512890099|ref|XP_004922454.1|PREDICTED: WD repeat-containing protein 91-like isoform X1 [Bombyx mori] >gi|512890103|ref|XP_004922455.1| PREDICTED: WD repeat-containing protein 91-like isoform X2 [Bombyx mori] >gi|512890107|ref|XP_004922456.1| PREDICTED: WD repeat-containing protein 91-like isoform X3 [Bombyx mori]
Bm_nscaf2767_185	0.442291	23.9686	5.76001	UP	3.92e-58	-	-	-	5.27654e-177	gi|357618538|gb|EHJ71483.1|hypothetical protein KGM_16353 [Danaus plexippus]
Bm_nscaf2767_189	9.66066	1.73068	-2.48079	Down	2.27e-05	GO:0031980//mitochondrial lumen	GO:0016421//CoA carboxylase activity	GO:0006631//fatty acid metabolic process;GO:0006549//isoleucine metabolic process;GO:0006566//threonine metabolic process;GO:0006573//valine metabolic process;GO:0000098	0	gi|512890158|ref|XP_004922469.1|PREDICTED: probable methylcrotonoyl-CoA carboxylase beta chain, mitochondrial-like [Bombyx mori]
Bm_nscaf2770_08	29.8882	308.022	3.36538	UP	0	-	-	-	0	gi|512897881|ref|XP_004924261.1|PREDICTED: protein split ends-like [Bombyx mori]
Bm_nscaf2770_41	123.184	268.475	1.12397	UP	1.07e-36	GO:0043231//intracellular membrane-bounded organelle;GO:0031224//intrinsic to membrane	GO:0004190//aspartic-type endopeptidase activity	GO:0060541//respiratory system development;GO:0051603//proteolysis involved in cellular protein catabolic process	0	gi|114051566|ref|NP_001040306.1|presenilin-like signal peptide peptidase [Bombyx mori] >gi|87248229|gb|ABD36167.1| presenilin-like signal peptide peptidase [Bombyx mori]
Bm_nscaf2770_42	48.3487	22.6629	-1.09314	Down	2.65e-05	-	GO:0005488//binding;GO:0003824//catalytic activity	-	0	gi|512897800|ref|XP_004924242.1|PREDICTED: RNA 3'-terminal phosphate cyclase-like [Bombyx mori]
Bm_nscaf2770_43	16.079	6.37153	-1.33546	Down	2.8e-06	-	-	-	0	gi|512897804|ref|XP_004924243.1|PREDICTED: piggyBac transposable element-derived protein 4-like [Bombyx mori]
Bm_nscaf2770_62	53.218	11.1566	-2.25401	Down	4.94e-13	-	-	-	0	gi|512897857|ref|XP_004924255.1|PREDICTED: bile salt-activated lipase-like isoform X1 [Bombyx mori] >gi|512897861|ref|XP_004924256.1| PREDICTED: bile salt-activated lipase-like isoform X2 [Bombyx mori]
Bm_nscaf2770_67	33.0715	13.3305	-1.31086	Down	6.69e-06	-	GO:0008172//S-methyltransferase activity	-	0	gi|114052514|ref|NP_001040249.1|homocysteine S-methyltransferase [Bombyx mori] >gi|87248513|gb|ABD36309.1| homocysteine S-methyltransferase [Bombyx mori]
Bm_nscaf2770_69	96.0337	47.1542	-1.02615	Down	2.16e-12	-	-	-	0	gi|512897869|ref|XP_004924258.1|PREDICTED: WD repeat-containing protein 89-like [Bombyx mori]
Bm_nscaf2780_09	138.914	25.9806	-2.41869	Down	0	-	GO:0003676//nucleic acid binding;GO:0004520//endodeoxyribonuclease activity	GO:0006259//DNA metabolic process	0	gi|512910894|ref|XP_004927283.1|PREDICTED: flap endonuclease 1-like isoform X1 [Bombyx mori] >gi|512910898|ref|XP_004927284.1| PREDICTED: flap endonuclease 1-like isoform X2 [Bombyx mori]
Bm_nscaf2781_10	86.9192	43.2289	-1.00768	Down	7.73e-05	-	-	-	-	-
Bm_nscaf2789_09	371.257	179.243	-1.0505	Down	1.3e-12	GO:0043231//intracellular membrane-bounded organelle	GO:0005488//binding	-	3.17294e-32	gi|512902208|ref|XP_004925319.1|PREDICTED: protein DEK-like isoform X3 [Bombyx mori]
Bm_nscaf2789_10	543.912	197.654	-1.4604	Down	2.93e-12	-	-	-	1.08285e-146	gi|512902208|ref|XP_004925319.1|PREDICTED: protein DEK-like isoform X3 [Bombyx mori]
Bm_nscaf2789_11	228.323	65.8444	-1.79394	Down	1.12e-12	-	-	-	-	-
Bm_nscaf2789_26	21.6787	7.64265	-1.50414	Down	1.63e-08	-	-	-	-	-
Bm_nscaf2789_31	28.3718	10.4196	-1.44516	Down	3.82e-08	GO:0043231//intracellular membrane-bounded organelle	GO:0004519//endonuclease activity;GO:0043169//cation binding	GO:0006260//DNA replication	5.88028e-176	gi|304421436|gb|ADM32517.1|endog [Bombyx mori]
Bm_nscaf2789_54	14.7518	2.70992	-2.44457	Down	4.16e-06	-	-	-	0	gi|512902393|ref|XP_004925365.1|PREDICTED: uncharacterized protein LOC101744317 [Bombyx mori]
Bm_nscaf2789_55	60.3659	21.8341	-1.46715	Down	0	-	-	-	-	-
Bm_nscaf2789_56	42.3508	5.21607	-3.02135	Down	3.75e-05	-	-	-	-	-
Bm_nscaf2789_67	77.4446	37.5279	-1.0452	Down	9.49e-06	GO:0016020//membrane	-	-	1.71632e-128	gi|512902309|ref|XP_004925344.1|PREDICTED: mitochondrial import inner membrane translocase subunit Tim23-like [Bombyx mori]
Bm_nscaf2789_69	10.8775	1.88029	-2.53232	Down	7.32e-06	GO:0043231//intracellular membrane-bounded organelle	GO:0004611//phosphoenolpyruvate carboxykinase activity;GO:0032561//guanyl ribonucleotide binding;GO:0016772//transferase activity, transferring phosphorus-containing groups	GO:0006006//glucose metabolic process	0	gi|114052671|ref|NP_001040542.1|mitochondrial phosphoenolpyruvate carboxykinase isoform 1 [Bombyx mori] >gi|95103054|gb|ABF51468.1| mitochondrial phosphoenolpyruvate carboxykinase isoform 1 [Bombyx mori]
Bm_nscaf2789_70	47.6233	10.4064	-2.19419	Down	0	GO:0043231//intracellular membrane-bounded organelle	GO:0004611//phosphoenolpyruvate carboxykinase activity;GO:0032561//guanyl ribonucleotide binding;GO:0016772//transferase activity, transferring phosphorus-containing groups	GO:0006006//glucose metabolic process	0	gi|114052671|ref|NP_001040542.1|mitochondrial phosphoenolpyruvate carboxykinase isoform 1 [Bombyx mori] >gi|95103054|gb|ABF51468.1| mitochondrial phosphoenolpyruvate carboxykinase isoform 1 [Bombyx mori]
Bm_nscaf2789_71	33.6521	11.657	-1.5295	Down	4.59e-10	GO:0044464//cell part	-	GO:0000910//cytokinesis;GO:0048856//anatomical structure development;GO:0007275//multicellular organismal development;GO:0071842	0	gi|512902401|ref|XP_004925367.1|PREDICTED: actin-binding protein anillin-like [Bombyx mori]
Bm_nscaf2789_72	46.0177	10.0105	-2.20068	Down	1.24e-07	GO:0044464//cell part	-	GO:0000910//cytokinesis;GO:0048856//anatomical structure development;GO:0007275//multicellular organismal development;GO:0071842	2.39979e-91	gi|512902405|ref|XP_004925368.1|PREDICTED: actin-binding protein anillin-like [Bombyx mori]
Bm_nscaf2789_73	39.2047	7.4286	-2.39987	Down	2.02e-08	-	-	GO:0051301//cell division;GO:0016043//cellular component organization	0	gi|512902405|ref|XP_004925368.1|PREDICTED: actin-binding protein anillin-like [Bombyx mori]
Bm_nscaf2789_83	7.63981	1.09492	-2.80271	Down	2.21e-05	-	-	-	0	gi|512902337|ref|XP_004925351.1|PREDICTED: N-acetyltransferase ESCO1-like [Bombyx mori]
Bm_nscaf2792_3	26.9532	11.2194	-1.26447	Down	6.15e-11	GO:0005622//intracellular	-	-	0	gi|512936931|ref|XP_004933640.1|PREDICTED: G patch domain-containing protein 1 homolog [Bombyx mori]
Bm_nscaf2793_1	3.29341	11.2494	1.7722	UP	2.18e-05	-	GO:0005488//binding	GO:0007169//transmembrane receptor protein tyrosine kinase signaling pathway	6.55049e-144	gi|512912015|ref|XP_004927553.1|PREDICTED: RNA-binding protein fusilli-like [Bombyx mori]
Bm_nscaf2795_003	8.69459	2.72582	-1.67343	Down	0.000179448	-	-	-	0	gi|512890457|ref|XP_004922518.1|PREDICTED: zinc finger protein 208-like [Bombyx mori]
Bm_nscaf2795_016	20.8996	51.1262	1.29059	UP	7.88e-05	-	-	-	1.84291e-80	gi|512890952|ref|XP_004922601.1|PREDICTED: protein piccolo-like [Bombyx mori]
Bm_nscaf2795_018	574.128	171.223	-1.7455	Down	1.42e-12	GO:0030312//external encapsulating structure	GO:0001871;GO:0004175//endopeptidase activity;GO:0004888//transmembrane receptor activity	GO:0019538//protein metabolic process;GO:0002376//immune system process	3.42928e-172	gi|182509202|ref|NP_001116812.1|tubulointerstitial nephritis antigen precursor [Bombyx mori] >gi|81303350|gb|ABB71105.1| TIN-ag-RP [Bombyx mori]
Bm_nscaf2795_019	28.827	2.70509	-3.41367	Down	2.21e-05	-	-	-	0	gi|304421428|gb|ADM32513.1|caspase-X [Bombyx mori]
Bm_nscaf2795_028	97.3835	22.1429	-2.13683	Down	3.99e-13	GO:0000139//Golgi membrane;GO:0030672//synaptic vesicle membrane;GO:0016021//integral to membrane;GO:0005789//endoplasmic reticulum membrane;GO:0044459//plasma membrane part;GO:0010008//endosome membrane	GO:0005515//protein binding	GO:0016055//Wnt receptor signaling pathway;GO:0007365//periodic partitioning;GO:0006886//intracellular protein transport;GO:0048592//eye morphogenesis;GO:0048522//positive regulation of cellular process;GO:0007476//imaginal disc-derived wing morphogenesis;GO:0046903//secretion	0	gi|512890511|ref|XP_004922527.1|PREDICTED: protein wntless-like [Bombyx mori]
Bm_nscaf2795_032	9.29845	18.9277	1.02544	UP	5.19e-08	GO:0044424//intracellular part	GO:0005488//binding	GO:0048812//neuron projection morphogenesis;GO:0048513//organ development;GO:0048667//cell morphogenesis involved in neuron differentiation;GO:0065007//biological regulation	0	gi|512890964|ref|XP_004922603.1|PREDICTED: dystonin-like [Bombyx mori]
Bm_nscaf2795_033	13.3896	3.56207	-1.91032	Down	5.33e-13	-	-	-	0	gi|357627916|gb|EHJ77437.1|hypothetical protein KGM_14760 [Danaus plexippus]
Bm_nscaf2795_035	3.38974	11.6102	1.77615	UP	3.08e-07	GO:0030427//site of polarized growth;GO:0005818//aster;GO:0070161;GO:0044444//cytoplasmic part	GO:0008092//cytoskeletal protein binding	GO:0001558//regulation of cell growth;GO:0016198//axon choice point recognition;GO:0007420//brain development;GO:0035148//tube formation;GO:0035146;GO:0001709//cell fate determination;GO:0007019//microtubule depolymerization;GO:0060541//respiratory system development	0	gi|512890964|ref|XP_004922603.1|PREDICTED: dystonin-like [Bombyx mori]
Bm_nscaf2795_059	55.9095	7.1854	-2.95995	Down	4.05e-07	GO:0044421//extracellular region part	-	-	0	gi|525343768|ref|NP_001266369.1|low molecular mass 30 kDa lipoprotein 19G1-like precursor [Bombyx mori] >gi|379046484|gb|AFC87803.1| 30K protein 5 [Bombyx mori]
Bm_nscaf2795_061	6.30591	0.001	-12.6225	Down	0.000188956	GO:0005576//extracellular region	-	-	1.01671e-166	gi|512890630|ref|XP_004922545.1|PREDICTED: low molecular mass 30 kDa lipoprotein 19G1-like [Bombyx mori]
Bm_nscaf2795_066	160.63	1.07302	-7.22592	Down	0.000383953	GO:0044421//extracellular region part	-	-	3.68771e-147	gi|379046496|gb|AFC87809.1|30K protein 11 [Bombyx mori]
Bm_nscaf2795_067	46.1419	0.62709	-6.20126	Down	0.000384474	GO:0044421//extracellular region part	-	-	0	gi|512890676|ref|XP_004922553.1|PREDICTED: low molecular mass 30 kDa lipoprotein 19G1-like [Bombyx mori] >gi|379046480|gb|AFC87801.1| 30K protein 3 [Bombyx mori]
Bm_nscaf2795_070	1255.18	2.81824	-8.79888	Down	6.27e-05	GO:0044421//extracellular region part	-	-	0	gi|525342977|ref|NP_001266309.1|low molecular mass 30 kDa lipoprotein 19G1-like precursor [Bombyx mori] >gi|312597592|gb|ADQ89805.1| 30kDa protein [Bombyx mori] >gi|379046478|gb|AFC87800.1| 30K protein 2 [Bombyx mori]
Bm_nscaf2795_071	824.71	8.92444	-6.52998	Down	3.71e-08	GO:0044421//extracellular region part	-	-	0	gi|379046476|gb|AFC87799.1|30K protein 1 [Bombyx mori]
Bm_nscaf2795_072	931.855	20.1191	-5.53347	Down	8.78e-13	GO:0044421//extracellular region part	-	-	0	gi|379046486|gb|AFC87804.1|30K protein 6 [Bombyx mori]
Bm_nscaf2795_073	1604.13	28.1824	-5.83085	Down	0	GO:0044421//extracellular region part	-	-	2.41923e-178	gi|112984502|ref|NP_001037486.1|low molecular 30 kDa lipoprotein PBMHP-6 precursor [Bombyx mori] >gi|126415|sp|P09334.1|LP1_BOMMO RecName: Full=Low molecular 30 kDa lipoprotein PBMHP-6; Flags: Precursor >gi|5882|emb|CAA30432.1| 30K protein precursor [Bombyx mori] >gi|379046494|gb|AFC87808.1| 30K protein 10 [Bombyx mori]
Bm_nscaf2795_079	29.5725	5.5501	-2.41367	Down	2.24e-07	-	-	-	0	gi|512890687|ref|XP_004922555.1|PREDICTED: uncharacterized protein LOC101736167 [Bombyx mori]
Bm_nscaf2795_107	20.6701	5.52995	-1.90221	Down	1.46e-12	-	-	-	0	gi|512890764|ref|XP_004922569.1|PREDICTED: uncharacterized protein LOC101738067 [Bombyx mori]
Bm_nscaf2795_121	22.3076	461.926	4.37205	UP	5.57e-303	-	-	-	0	gi|512890834|ref|XP_004922581.1|PREDICTED: retinaldehyde-binding protein 1-like isoform X1 [Bombyx mori]
Bm_nscaf2795_124	27.9598	8.01426	-1.80271	Down	7.62e-06	-	-	-	1.24281e-145	gi|512890854|ref|XP_004922585.1|PREDICTED: probable enoyl-CoA hydratase, mitochondrial-like [Bombyx mori]
Bm_nscaf2795_126	8.75105	34.4899	1.97865	UP	2.72e-05	-	-	-	-	-
Bm_nscaf2795_136	46.9695	19.7416	-1.25049	Down	1.88e-08	-	-	-	0	gi|512890872|ref|XP_004922588.1|PREDICTED: tetratricopeptide repeat protein 4-like [Bombyx mori]
Bm_nscaf2795_146	7.67371	29.201	1.92802	UP	9.29e-12	-	GO:0004175//endopeptidase activity	GO:0007166//cell surface receptor linked signaling pathway;GO:0019538//protein metabolic process	0	gi|357628561|gb|EHJ77852.1|A disintegrin and metalloproteinase with thrombospondin motifs like protein [Danaus plexippus]
Bm_nscaf2795_148	25.0299	66.1984	1.40314	UP	3.25e-07	-	GO:0004175//endopeptidase activity	GO:0007166//cell surface receptor linked signaling pathway;GO:0019538//protein metabolic process	1.55533e-114	gi|112983064|ref|NP_001036935.1|A disintegrin and metalloproteinase with thrombospondin motifs like precursor [Bombyx mori] >gi|55416036|dbj|BAD69560.1| A disintegrin and metalloproteinase with thrombospondin motifs like [Bombyx mori]
Bm_nscaf2796_2	110.103	26.8255	-2.03718	Down	0	-	GO:0003676//nucleic acid binding;GO:0008408//3'-5' exonuclease activity	GO:0010467//gene expression	1.54174e-162	gi|153791339|ref|NP_001093283.1|mRNA transport regulator 3 [Bombyx mori] >gi|95103116|gb|ABF51499.1| mRNA transport regulator 3 [Bombyx mori]
Bm_nscaf2797_19	33.6916	0.001	-15.0401	Down	9.3e-07	-	-	-	-	-
Bm_nscaf2797_20	6.25075	0.923837	-2.75832	Down	0.000971519	-	-	-	0	gi|512905981|ref|XP_004926082.1|PREDICTED: solute carrier family 41 member 1-like [Bombyx mori]
Bm_nscaf2797_27	45.8169	21.8758	-1.06654	Down	3.35e-10	-	-	-	-	-
Bm_nscaf2797_28	95.0259	45.9977	-1.04676	Down	0	-	-	-	-	-
Bm_nscaf2797_29	53.2974	8.86605	-2.5877	Down	1.3e-06	-	-	-	-	-
Bm_nscaf2797_38	38.8749	12.7679	-1.60632	Down	4.95e-11	GO:0016020//membrane	GO:0005215//transporter activity	GO:0015766	0	gi|512905938|ref|XP_004926071.1|PREDICTED: facilitated trehalose transporter Tret1-like [Bombyx mori]
Bm_nscaf2800_07	63.8744	29.9877	-1.09087	Down	1.27e-12	-	-	-	0	gi|512894789|ref|XP_004923514.1|PREDICTED: fibrillin-2-like [Bombyx mori]
Bm_nscaf2800_11	74.8017	22.4444	-1.73671	Down	3.72e-14	GO:0044464//cell part	GO:0001871;GO:0004888//transmembrane receptor activity	GO:0002376//immune system process	8.8303e-174	gi|201023283|ref|NP_001128387.1|scavenger receptor type C precursor [Bombyx mori] >gi|198041265|dbj|BAG70411.1| scavenger receptor type C [Bombyx mori]
Bm_nscaf2800_15	6.09526	51.0485	3.06611	UP	7.38e-15	-	-	-	4.13556e-121	gi|512894706|ref|XP_004923494.1|PREDICTED: serine/arginine repetitive matrix protein 1-like [Bombyx mori]
Bm_nscaf2800_16	9.88022	49.2316	2.31697	UP	1.26e-22	-	-	-	0	gi|512894706|ref|XP_004923494.1|PREDICTED: serine/arginine repetitive matrix protein 1-like [Bombyx mori]
Bm_nscaf2800_31	0.632606	4.98649	2.97865	UP	0.000115019	-	-	-	0	gi|307611929|ref|NP_001182631.1|sugar transporter protein 3 [Bombyx mori] >gi|306411085|gb|ADM86147.1| sugar transporter protein 3 [Bombyx mori]
Bm_nscaf2800_33	0.001	3.5282	11.7847	UP	0.000232544	-	-	-	0	gi|512894733|ref|XP_004923500.1|PREDICTED: facilitated trehalose transporter Tret1-like [Bombyx mori]
Bm_nscaf2800_49	25.2016	9.83419	-1.35764	Down	5.89e-07	-	-	-	0	gi|512894741|ref|XP_004923502.1|PREDICTED: zinc finger protein 484-like [Bombyx mori]
Bm_nscaf2800_55	18.5597	7.80793	-1.24916	Down	2.78e-10	-	-	-	0	gi|357609023|gb|EHJ66255.1|hypothetical protein KGM_13459 [Danaus plexippus]
Bm_nscaf2800_56	20.4191	7.48019	-1.44877	Down	4.7e-06	-	-	-	0	gi|512894837|ref|XP_004923526.1|PREDICTED: uncharacterized protein LOC101735862 [Bombyx mori]
Bm_nscaf2800_61	59.3065	27.6798	-1.09936	Down	6.38e-13	GO:0044464//cell part	GO:0046914//transition metal ion binding	-	0	gi|512894845|ref|XP_004923528.1|PREDICTED: GATA zinc finger domain-containing protein 14-like [Bombyx mori]
Bm_nscaf2800_73	86.8374	16.5817	-2.38872	Down	9.59e-10	GO:0030529//ribonucleoprotein complex	-	GO:0006950//response to stress	1.38765e-116	gi|112983152|ref|NP_001037038.1|heat shock protein 20.4 [Bombyx mori] >gi|49036077|gb|AAG30945.2|AF315318_1 heat shock protein hsp20.4 [Bombyx mori]
Bm_nscaf2800_74	77.3088	25.8213	-1.58207	Down	8.99e-10	-	-	GO:0006950//response to stress	2.89779e-122	gi|148298693|ref|NP_001091794.1|heat shock protein hsp20.8 [Bombyx mori] >gi|11120618|gb|AAG30944.1|AF315317_1 heat shock protein hsp20.8 [Bombyx mori] >gi|11120622|gb|AAG30946.1|AF315319_1 heat shock protein hsp20.8A [Bombyx mori] >gi|221579595|gb|ACM24338.1| heat shock protein 20.8 [Bombyx mori]
Bm_nscaf2801_04	0.001	5.06309	12.3058	UP	9.18e-06	-	-	-	0	gi|357620074|gb|EHJ72396.1|hypothetical protein KGM_07733 [Danaus plexippus]
Bm_nscaf2801_08	5.46941	1.53973	-1.82871	Down	0.000422358	-	-	-	0	gi|328785091|ref|XP_392015.3|PREDICTED: chloride channel protein 2-like [Apis mellifera]
Bm_nscaf2801_12	5.03041	75.1469	3.90097	UP	2.39e-99	GO:0043234//protein complex;GO:0044425//membrane part	GO:0017111//nucleoside-triphosphatase activity;GO:0000166//nucleotide binding;GO:0005215//transporter activity	GO:0006810//transport	0	gi|512909694|ref|XP_004926984.1|PREDICTED: ATP-binding cassette sub-family D member 2-like [Bombyx mori]
Bm_nscaf2801_17	8.49112	124.061	3.86895	UP	5.53e-109	-	-	-	0	gi|512909670|ref|XP_004926978.1|PREDICTED: facilitated trehalose transporter Tret1-like [Bombyx mori]
Bm_nscaf2801_21	2347.26	1130.04	-1.05461	Down	1.76e-10	GO:0044424//intracellular part	GO:0005515//protein binding;GO:0032559//adenyl ribonucleotide binding	GO:0044267//cellular protein metabolic process;GO:0050896//response to stimulus	0	gi|112983556|ref|NP_001036876.1|90-kDa heat shock protein [Bombyx mori] >gi|13699184|dbj|BAB41209.1| 90-kDa heat shock protein [Bombyx mori]
Bm_nscaf2808_3	1145.47	364.677	-1.65125	Down	6.53e-12	GO:0000228//nuclear chromosome;GO:0031981//nuclear lumen	GO:0003676//nucleic acid binding	-	1.4399e-87	gi|112983406|ref|NP_001037642.1|nucleolar phosphoprotein [Bombyx mori] >gi|109706827|gb|ABG43000.1| nucleolar phosphoprotein [Bombyx mori]
Bm_nscaf2808_4	98.5861	38.0377	-1.37395	Down	1.77e-13	GO:0030529//ribonucleoprotein complex	-	-	0	gi|512937136|ref|XP_004933693.1|PREDICTED: PCI domain-containing protein 2 homolog [Bombyx mori]
Bm_nscaf2810_03	502.579	143.624	-1.80705	Down	2e-12	GO:0032991//macromolecular complex;GO:0043231//intracellular membrane-bounded organelle	GO:0003676//nucleic acid binding	GO:0006396//RNA processing	2.8663e-58	gi|389612857|dbj|BAM19829.1|small ribonucleoprotein particle protein SmE [Papilio xuthus]
Bm_nscaf2810_09	145.937	57.9904	-1.33146	Down	0	-	GO:0032561//guanyl ribonucleotide binding	GO:0006810//transport;GO:0035556	4.62133e-136	gi|148298847|ref|NP_001091822.1|small GTP-binding protein Rab10 [Bombyx mori] >gi|111608111|gb|ABH10799.1| small GTP-binding protein Rab10 [Bombyx mori]
Bm_nscaf2810_12	14.0017	83.6381	2.57856	UP	3.5e-14	-	-	-	-	-
Bm_nscaf2810_13	5.03485	33.0725	2.71561	UP	0.00097201	-	-	-	-	-
Bm_nscaf2811_05	34.4969	7.99766	-2.10882	Down	1.59e-11	-	-	-	0	gi|512910396|ref|XP_004927161.1|PREDICTED: esterase FE4-like [Bombyx mori]
Bm_nscaf2811_16	62.5988	29.6647	-1.07739	Down	1.2e-09	-	-	-	0	gi|512910458|ref|XP_004927176.1|PREDICTED: ran-binding protein 3-like [Bombyx mori]
Bm_nscaf2813_03	32.255	6.81023	-2.24375	Down	2.06e-13	-	-	-	0	gi|512907721|ref|XP_004926513.1|PREDICTED: titin-like [Bombyx mori]
Bm_nscaf2813_10	1912.3	569.983	-1.74631	Down	6.5e-12	-	GO:0003676//nucleic acid binding	-	2.46123e-28	gi|164448650|ref|NP_001106737.1|high mobility group protein A [Bombyx mori] >gi|89213696|gb|ABD64155.1| HMGA [Bombyx mori]
Bm_nscaf2813_25	85.7871	21.1317	-2.02135	Down	0	GO:0035097//histone methyltransferase complex	GO:0004386//helicase activity;GO:0032559//adenyl ribonucleotide binding	GO:0006259//DNA metabolic process;GO:0010467//gene expression	0	gi|512907753|ref|XP_004926521.1|PREDICTED: ruvB-like helicase 1-like [Bombyx mori]
Bm_nscaf2813_26	3.6073	439.023	6.92723	UP	0	-	-	-	0	gi|357623021|gb|EHJ74339.1|hypothetical protein KGM_03143 [Danaus plexippus]
Bm_nscaf2813_29	216.183	101.153	-1.09571	Down	5.42e-12	GO:0044444//cytoplasmic part	-	GO:0019538//protein metabolic process	0	gi|512907757|ref|XP_004926522.1|PREDICTED: dipeptidyl peptidase 3-like isoform X1 [Bombyx mori]
Bm_nscaf2815_14	56.2966	11.8628	-2.24661	Down	0	-	GO:0005488//binding	GO:0009987//cellular process	0	gi|512897237|ref|XP_004924104.1|PREDICTED: structural maintenance of chromosomes protein 2-like [Bombyx mori]
Bm_nscaf2815_16	7.36931	0.001	-12.8473	Down	5.05e-05	-	-	-	0	gi|512897142|ref|XP_004924081.1|PREDICTED: phytanoyl-CoA dioxygenase, peroxisomal-like isoform X1 [Bombyx mori] >gi|512897146|ref|XP_004924082.1| PREDICTED: phytanoyl-CoA dioxygenase, peroxisomal-like isoform X2 [Bombyx mori]
Bm_nscaf2815_39	12.693	4.53133	-1.48602	Down	1.25e-05	-	-	-	0	gi|512897174|ref|XP_004924089.1|PREDICTED: translation initiation factor IF-2, mitochondrial-like [Bombyx mori]
Bm_nscaf2815_41	64.5508	18.6048	-1.79476	Down	0	-	-	-	0	gi|512897182|ref|XP_004924091.1|PREDICTED: HIV Tat-specific factor 1 homolog [Bombyx mori]
Bm_nscaf2815_48	0.001	85.5063	16.3837	UP	6.32e-35	-	-	-	4.81815e-91	gi|512897273|ref|XP_004924113.1|PREDICTED: non-specific lipid-transfer protein-like [Bombyx mori]
Bm_nscaf2818_002	135.641	39.2802	-1.78792	Down	0	-	-	-	5.17177e-138	gi|512894047|ref|XP_004923336.1|PREDICTED: RRP15-like protein-like isoform X1 [Bombyx mori] >gi|512894049|ref|XP_004923337.1| PREDICTED: RRP15-like protein-like isoform X2 [Bombyx mori]
Bm_nscaf2818_004	9.61439	1.62397	-2.56567	Down	7.04e-05	-	-	-	0	gi|512894065|ref|XP_004923342.1|PREDICTED: tubulin--tyrosine ligase-like protein 12-like [Bombyx mori]
Bm_nscaf2818_006	131.63	60.3574	-1.12489	Down	1.39e-12	GO:0005840//ribosome	GO:0003676//nucleic acid binding;GO:0005198//structural molecule activity	GO:0010467//gene expression	0	gi|114052779|ref|NP_001040341.1|mitochondrial ribosomal protein S5 [Bombyx mori] >gi|95102562|gb|ABF51219.1| mitochondrial ribosomal protein S5 isoform 1 [Bombyx mori]
Bm_nscaf2818_008	9.06609	4.18478	-1.11533	Down	8.46e-06	-	-	-	0	gi|512894349|ref|XP_004923408.1|PREDICTED: autophagy-related protein 2 homolog A-like [Bombyx mori]
Bm_nscaf2818_019	6.01874	17.132	1.50916	UP	7.21e-10	-	-	-	1.03215e-48	gi|498972086|ref|XP_004527225.1|PREDICTED: serine-rich adhesin for platelets-like [Ceratitis capitata]
Bm_nscaf2818_021	5.70101	2.58394	-1.14165	Down	1.76e-05	GO:0005856//cytoskeleton	GO:0000166//nucleotide binding	-	0	gi|512894377|ref|XP_004923415.1|PREDICTED: myosin-I heavy chain-like [Bombyx mori]
Bm_nscaf2818_026	10.4287	1.55427	-2.74625	Down	6.77e-08	-	GO:0005488//binding;GO:0016740//transferase activity	-	0	gi|357630899|gb|EHJ78718.1|hypothetical protein KGM_00715 [Danaus plexippus]
Bm_nscaf2818_027	14.4621	2.84993	-2.34328	Down	7.26e-07	GO:0043231//intracellular membrane-bounded organelle	GO:0046914//transition metal ion binding;GO:0003676//nucleic acid binding;GO:0034061	GO:0006259//DNA metabolic process	0	gi|512894110|ref|XP_004923352.1|PREDICTED: DNA polymerase epsilon catalytic subunit A-like [Bombyx mori]
Bm_nscaf2818_030	86.5209	36.268	-1.25435	Down	9.39e-13	GO:0005681//spliceosomal complex	-	GO:0006396//RNA processing	0	gi|512894128|ref|XP_004923357.1|PREDICTED: splicing factor 3B subunit 2-like [Bombyx mori]
Bm_nscaf2818_034	36.6281	3.73345	-3.29437	Down	0.000258149	-	GO:0003677//DNA binding	GO:0006909//phagocytosis	7.05788e-54	gi|512894136|ref|XP_004923359.1|PREDICTED: metastasis-associated protein MTA1-like [Bombyx mori]
Bm_nscaf2818_035	117.09	45.2123	-1.37283	Down	1.97e-12	-	GO:0003676//nucleic acid binding	GO:0006909//phagocytosis	0	gi|512894136|ref|XP_004923359.1|PREDICTED: metastasis-associated protein MTA1-like [Bombyx mori]
Bm_nscaf2818_036	93.0173	191.063	1.03848	UP	9.91e-46	GO:0012507//ER to Golgi transport vesicle membrane;GO:0044431//Golgi apparatus part	GO:0046914//transition metal ion binding;GO:0008047//enzyme activator activity	GO:0048079;GO:0034613//cellular protein localization;GO:0007163//establishment or maintenance of cell polarity;GO:0065008;GO:0016337//cell-cell adhesion;GO:0008363//larval chitin-based cuticle development;GO:0015031//protein transport;GO:0006996//organelle organization;GO:0048193//Golgi vesicle transport;GO:0035148//tube formation;GO:0031345//negative regulation of cell projection organization;GO…	0	gi|512894140|ref|XP_004923360.1|PREDICTED: protein transport protein Sec23A-like isoform X1 [Bombyx mori]
Bm_nscaf2818_039	32.5889	7.24288	-2.16975	Down	4.83e-11	GO:0044427//chromosomal part	GO:0003676//nucleic acid binding	GO:0010468//regulation of gene expression;GO:0007275//multicellular organismal development	0	gi|512894147|ref|XP_004923362.1|PREDICTED: protein distal antenna-like isoform X1 [Bombyx mori] >gi|512894151|ref|XP_004923363.1| PREDICTED: protein distal antenna-like isoform X2 [Bombyx mori]
Bm_nscaf2818_050	55.5737	24.8896	-1.15886	Down	4.33e-07	-	-	-	-	-
Bm_nscaf2818_051	36.332	15.8178	-1.19969	Down	3.67e-05	-	GO:0005488//binding	GO:0016477//cell migration;GO:0010468//regulation of gene expression;GO:0016570//histone modification;GO:0007154//cell communication;GO:0006350//transcription	8.09747e-143	gi|512894163|ref|XP_004923366.1|PREDICTED: ataxin-7-like protein 3-like [Bombyx mori]
Bm_nscaf2818_052	90.2118	28.335	-1.67073	Down	0	-	-	-	0	gi|512894167|ref|XP_004923367.1|PREDICTED: N-acetylneuraminate lyase-like isoform X1 [Bombyx mori]
Bm_nscaf2818_056	90.5544	37.4391	-1.27424	Down	0	-	-	-	0	gi|512894191|ref|XP_004923373.1|PREDICTED: uncharacterized protein LOC101744638 [Bombyx mori]
Bm_nscaf2818_057	80.3957	30.7247	-1.38772	Down	2.49e-12	-	-	-	0	gi|512894191|ref|XP_004923373.1|PREDICTED: uncharacterized protein LOC101744638 [Bombyx mori]
Bm_nscaf2818_066	58.2933	1.94701	-4.904	Down	0.000383642	-	-	-	7.12909e-84	gi|512894208|ref|XP_004923377.1|PREDICTED: lopap-like [Bombyx mori]
Bm_nscaf2818_067	14.261	0.001	-13.7998	Down	9.3e-07	GO:0044464//cell part	-	GO:0032502//developmental process	5.58213e-126	gi|512894212|ref|XP_004923378.1|PREDICTED: insecticyanin-A-like [Bombyx mori]
Bm_nscaf2818_084	9.08096	2.46829	-1.87933	Down	2.11e-11	-	GO:0004672//protein kinase activity	GO:0006446//regulation of translational initiation;GO:0051716//cellular response to stimulus	0	gi|512894436|ref|XP_004923430.1|PREDICTED: eukaryotic translation initiation factor 2-alpha kinase 4-like [Bombyx mori]
Bm_nscaf2818_090	21.6202	60.3574	1.48115	UP	5.02e-10	-	-	-	0	gi|357630313|gb|EHJ78521.1|hypothetical protein KGM_01097 [Danaus plexippus]
Bm_nscaf2818_097	31.5218	12.0094	-1.39219	Down	1.12e-12	GO:0005815//microtubule organizing center;GO:0005819//spindle	GO:0005515//protein binding	GO:0007097//nuclear migration;GO:0000087//M phase of mitotic cell cycle;GO:0000226//microtubule cytoskeleton organization;GO:0033036	0	gi|512894444|ref|XP_004923432.1|PREDICTED: putative leucine-rich repeat-containing protein DDB_G0290503-like [Bombyx mori]
Bm_nscaf2818_104	23.3581	5.73099	-2.02707	Down	0	-	-	-	0	gi|512894452|ref|XP_004923434.1|PREDICTED: transcription termination factor 2-like [Bombyx mori]
Bm_nscaf2818_106	31.9604	14.7911	-1.11155	Down	0.000830364	-	GO:0005488//binding	-	1.6535e-142	gi|512894313|ref|XP_004923399.1|PREDICTED: RNA-binding protein 4.1-like isoform X1 [Bombyx mori]
Bm_nscaf2818_112	11.6681	3343.06	8.16246	UP	0	-	-	-	5.47772e-35	gi|290563265|ref|NP_001166746.1|cuticular protein hypothetical 33 precursor [Bombyx mori] >gi|223671099|tpd|FAA00501.1| TPA: putative cuticle protein [Bombyx mori]
Bm_nscaf2819_04	24.3597	62.4752	1.35879	UP	2.55e-11	GO:0044444//cytoplasmic part	-	GO:0006810//transport	0	gi|512910616|ref|XP_004927216.1|PREDICTED: zinc transporter 7-like [Bombyx mori]
Bm_nscaf2822_004	9.81031	22.7043	1.21059	UP	6.92e-06	-	GO:0004866//endopeptidase inhibitor activity	-	0	gi|226342886|ref|NP_001139705.1|serine protease inhibitor 13 precursor [Bombyx mori] >gi|195972028|gb|ACG61176.1| serpin-13 [Bombyx mori]
Bm_nscaf2822_006	31.4638	6.15783	-2.3532	Down	2.05e-13	-	-	-	1.08464e-106	gi|357628023|gb|EHJ77501.1|enolase-phosphatase e-1 [Danaus plexippus]
Bm_nscaf2822_007	336.271	141.363	-1.25022	Down	0	-	GO:0016791//phosphatase activity	GO:0043102	1.44326e-120	gi|357628023|gb|EHJ77501.1|enolase-phosphatase e-1 [Danaus plexippus]
Bm_nscaf2822_011	37.0961	16.3518	-1.18182	Down	0.000139004	-	GO:0016787//hydrolase activity;GO:0005488//binding	-	3.68478e-172	gi|512899180|ref|XP_004924579.1|PREDICTED: intron-binding protein aquarius-like [Bombyx mori]
Bm_nscaf2822_014	63.7324	26.8255	-1.24842	Down	2.49e-06	GO:0005681//spliceosomal complex	GO:0042623//ATPase activity, coupled;GO:0032559//adenyl ribonucleotide binding	GO:0000377//RNA splicing, via transesterification reactions with bulged adenosine as nucleophile	9.48784e-128	gi|512899180|ref|XP_004924579.1|PREDICTED: intron-binding protein aquarius-like [Bombyx mori]
Bm_nscaf2822_015	37.7768	18.6109	-1.02135	Down	3.17e-09	-	GO:0032559//adenyl ribonucleotide binding;GO:0042623//ATPase activity, coupled	-	0	gi|512899180|ref|XP_004924579.1|PREDICTED: intron-binding protein aquarius-like [Bombyx mori]
Bm_nscaf2822_018	37.2928	7.24547	-2.36375	Down	2.15e-13	GO:0044444//cytoplasmic part	GO:0004486//methylenetetrahydrofolate dehydrogenase activity;GO:0019238//cyclohydrolase activity;GO:0016879//ligase activity, forming carbon-nitrogen bonds;GO:0032559//adenyl ribonucleotide binding	GO:0006760//folic acid and derivative metabolic process;GO:0000097//sulfur amino acid biosynthetic process;GO:0006547//histidine metabolic process;GO:0006163//purine nucleotide metabolic process	0	gi|512898830|ref|XP_004924493.1|PREDICTED: c-1-tetrahydrofolate synthase, cytoplasmic-like [Bombyx mori]
Bm_nscaf2822_020	19.8858	7.76988	-1.35577	Down	2.71e-11	GO:0005622//intracellular	GO:0005488//binding	GO:0009987//cellular process;GO:0019953//sexual reproduction;GO:0032501//multicellular organismal process;GO:0022414	0	gi|512898834|ref|XP_004924494.1|PREDICTED: probable ATP-dependent RNA helicase spindle-E-like [Bombyx mori]
Bm_nscaf2822_022	20.9565	7.14758	-1.55187	Down	0.000106318	-	-	-	0	gi|512898838|ref|XP_004924495.1|PREDICTED: zinc finger protein 732-like [Bombyx mori]
Bm_nscaf2822_043	18.9996	4.51873	-2.07198	Down	0.000542985	-	-	-	-	-
Bm_nscaf2822_044	102.866	35.8728	-1.51981	Down	0	GO:0043231//intracellular membrane-bounded organelle	GO:0001071;GO:0003677//DNA binding	GO:0006351//transcription, DNA-dependent;GO:0006909//phagocytosis;GO:0007450//dorsal/ventral pattern formation, imaginal disc;GO:0003006//reproductive developmental process;GO:0001752//compound eye photoreceptor fate commitment;GO:0010468//regulation of gene expression;GO:0016337//cell-cell adhesion;GO:0042685//cardioblast cell fate specification;GO:0055002//striated muscle cell development;GO:00…	1.25241e-70	gi|512898894|ref|XP_004924509.1|PREDICTED: ETS-like protein pointed, isoform P2/D-like [Bombyx mori]
Bm_nscaf2822_049	84.5592	38.3447	-1.14094	Down	6.07e-09	GO:0005840//ribosome	-	-	0	gi|512898914|ref|XP_004924514.1|PREDICTED: 39S ribosomal protein L9, mitochondrial-like [Bombyx mori]
Bm_nscaf2822_050	4.36686	0.478078	-3.19128	Down	0.000957109	-	-	-	0	gi|512898910|ref|XP_004924513.1|PREDICTED: putative cyclin-dependent serine/threonine-protein kinase DDB_G0272797/DDB_G0274007-like isoform X2 [Bombyx mori]
Bm_nscaf2822_051	120.402	47.8696	-1.33068	Down	1.58e-07	-	-	-	2.15675e-77	gi|512898918|ref|XP_004924515.1|PREDICTED: uncharacterized protein LOC101746420 [Bombyx mori]
Bm_nscaf2822_059	0.861264	13.7899	4.00101	UP	3.37e-14	-	-	-	0	gi|512898957|ref|XP_004924525.1|PREDICTED: venom carboxylesterase-6-like [Bombyx mori]
Bm_nscaf2822_065	43.0457	6.52512	-2.72179	Down	2.2e-05	-	GO:0016757//transferase activity, transferring glycosyl groups	GO:0008152//metabolic process	3.17857e-106	gi|512898997|ref|XP_004924535.1|PREDICTED: glucoside xylosyltransferase 1-like [Bombyx mori]
Bm_nscaf2822_066	58.7571	23.8145	-1.30292	Down	7.77e-09	GO:0005634//nucleus	GO:0005488//binding	GO:0031349//positive regulation of defense response;GO:0032481//positive regulation of type I interferon production;GO:0006350//transcription	0	gi|512899001|ref|XP_004924536.1|PREDICTED: DNA-directed RNA polymerase III subunit RPC6-like [Bombyx mori]
Bm_nscaf2822_068	31.8158	14.5045	-1.13325	Down	0.000606323	-	-	-	2.21955e-138	gi|512899228|ref|XP_004924591.1|PREDICTED: uncharacterized protein C15orf41 homolog [Bombyx mori]
Bm_nscaf2822_072	70.6627	27.882	-1.34161	Down	3.01e-12	-	-	-	0	gi|512899021|ref|XP_004924541.1|PREDICTED: digestive organ expansion factor homolog [Bombyx mori]
Bm_nscaf2822_079	36.1975	13.7176	-1.39987	Down	8.48e-06	-	GO:0016408;GO:0015645//fatty-acid ligase activity;GO:0004497//monooxygenase activity	GO:0035337	0	gi|512899037|ref|XP_004924545.1|PREDICTED: luciferin 4-monooxygenase-like [Bombyx mori]
Bm_nscaf2822_081	90.4275	34.4899	-1.39059	Down	1.1e-06	-	-	-	-	-
Bm_nscaf2822_089	78.3653	35.1632	-1.15615	Down	7.96e-11	GO:0044451//nucleoplasm part;GO:0044452//nucleolar part;GO:0015630//microtubule cytoskeleton	GO:0005488//binding	GO:0006351//transcription, DNA-dependent	0	gi|512899076|ref|XP_004924554.1|PREDICTED: DNA-directed RNA polymerases I and III subunit RPAC1-like [Bombyx mori]
Bm_nscaf2822_090	0.001	67.4862	16.0423	UP	9.37e-42	-	-	-	-	-
Bm_nscaf2822_092	51.2099	164.785	1.68609	UP	9.5e-22	-	-	-	3.78874e-114	gi|512899100|ref|XP_004924560.1|PREDICTED: adipocyte plasma membrane-associated protein-like [Bombyx mori]
Bm_nscaf2822_098	48.4361	164.93	1.7677	UP	3.54e-21	-	GO:0016836//hydro-lyase activity	GO:0042559//pteridine and derivative biosynthetic process	1.8198e-50	gi|512899125|ref|XP_004924566.1|PREDICTED: DNA repair protein XRCC3-like [Bombyx mori]
Bm_nscaf2822_110	54.8195	4.99774	-3.45534	Down	5.21e-10	GO:0031224//intrinsic to membrane	GO:0005488//binding	-	0	gi|512899264|ref|XP_004924600.1|PREDICTED: uncharacterized protein LOC101746938 [Bombyx mori]
Bm_nscaf2822_123	31.4955	2.84705	-3.46761	Down	2.02e-08	-	-	-	0	gi|512899165|ref|XP_004924576.1|PREDICTED: rho GTPase-activating protein 11A-like [Bombyx mori]
Bm_nscaf2823_005	26.6336	78.727	1.56361	UP	0.000368318	-	-	-	-	-
Bm_nscaf2823_011	58.6617	19.4371	-1.59361	Down	9.51e-13	-	-	-	-	-
Bm_nscaf2823_012	91.9632	12.1627	-2.91859	Down	0	-	-	-	0	gi|512886596|ref|XP_004921784.1|PREDICTED: chromosome-associated kinesin KIF4-like [Bombyx mori]
Bm_nscaf2823_015	43.1024	96.8362	1.16778	UP	7.25e-56	-	-	-	0	gi|512887229|ref|XP_004921888.1|PREDICTED: putative epidermal cell surface receptor-like [Bombyx mori]
Bm_nscaf2823_029	28.827	4.73391	-2.60632	Down	0.000439569	GO:0044448//cell cortex part;GO:0016020//membrane;GO:0043231//intracellular membrane-bounded organelle;GO:0015630//microtubule cytoskeleton	GO:0001071;GO:0003676//nucleic acid binding;GO:0016564//transcription repressor activity	GO:0006351//transcription, DNA-dependent;GO:0006909//phagocytosis;GO:0007417//central nervous system development;GO:0014017;GO:0007409//axonogenesis;GO:0001752//compound eye photoreceptor fate commitment;GO:0010468//regulation of gene expression;GO:0007405//neuroblast proliferation;GO:0051301//cell division;GO:0050767//regulation of neurogenesis;GO:0042675//compound eye cone cell differentiation;…	1.60261e-65	gi|357619048|gb|EHJ71784.1|hypothetical protein KGM_10139 [Danaus plexippus]
Bm_nscaf2823_031	31.3341	8.92557	-1.81172	Down	3.4e-13	GO:0005938//cell cortex	-	GO:0007417//central nervous system development;GO:0007409//axonogenesis;GO:0045165//cell fate commitment;GO:0007405//neuroblast proliferation;GO:0048592//eye morphogenesis;GO:0050794//regulation of cellular process	0	gi|512886631|ref|XP_004921790.1|PREDICTED: homeobox protein prospero [Bombyx mori]
Bm_nscaf2823_036	30.6043	12.1003	-1.33869	Down	1.14e-12	-	-	-	0	gi|512887257|ref|XP_004921893.1|PREDICTED: putative uncharacterized protein DDB_G0282133-like [Bombyx mori]
Bm_nscaf2823_042	32.0676	2.83558	-3.4994	Down	3.75e-05	-	-	-	2.00734e-159	gi|512886667|ref|XP_004921796.1|PREDICTED: serine/threonine-protein kinase prpf4B-like [Bombyx mori]
Bm_nscaf2823_045	139.431	62.1252	-1.1663	Down	0	-	-	-	1.05179e-162	gi|512886678|ref|XP_004921798.1|PREDICTED: ribosomal RNA processing protein 36 homolog [Bombyx mori]
Bm_nscaf2823_047	18.3485	194.255	3.40421	UP	0	-	-	-	0	gi|512887275|ref|XP_004921896.1|PREDICTED: neurogenic locus notch homolog protein 3-like [Bombyx mori]
Bm_nscaf2823_079	122.515	53.2885	-1.20106	Down	7.15e-12	GO:0044424//intracellular part	GO:0016859//cis-trans isomerase activity	GO:0006558//L-phenylalanine metabolic process;GO:0006570//tyrosine metabolic process	1.76419e-156	gi|112984030|ref|NP_001037418.1|glutathione S-transferase zeta 1 [Bombyx mori] >gi|85740627|gb|ABC79691.1| glutathione S-transferase 4 [Bombyx mori] >gi|95102880|gb|ABF51381.1| glutathione-S-transferase [Bombyx mori]
Bm_nscaf2823_080	28.8415	14.3303	-1.00908	Down	2.72e-05	-	GO:0005488//binding	-	0	gi|512886807|ref|XP_004921820.1|PREDICTED: PHD finger and CXXC domain-containing protein CG17446-like isoform X1 [Bombyx mori]
Bm_nscaf2823_091	121.93	56.1491	-1.11872	Down	1.26e-12	GO:0031224//intrinsic to membrane	GO:0042625//ATPase activity, coupled to transmembrane movement of ions;GO:0022890//inorganic cation transmembrane transporter activity;GO:0032559//adenyl ribonucleotide binding	GO:0009206;GO:0006812//cation transport	0	gi|512886882|ref|XP_004921830.1|PREDICTED: sodium/potassium-transporting ATPase subunit alpha-like isoform X4 [Bombyx mori]
Bm_nscaf2823_100	110.117	38.0826	-1.53184	Down	1.07e-11	-	-	-	-	-
Bm_nscaf2823_104	45.1667	22.5297	-1.00343	Down	7.58e-07	-	-	-	0	gi|512886951|ref|XP_004921841.1|PREDICTED: probable Dol-P-Man:Man(7)GlcNAc(2)-PP-Dol alpha-1,6-mannosyltransferase-like [Bombyx mori]
Bm_nscaf2823_107	28.5471	11.7199	-1.28439	Down	1.65e-07	GO:0000152//nuclear ubiquitin ligase complex	-	GO:0007049//cell cycle;GO:0051969;GO:0008582//regulation of synaptic growth at neuromuscular junction	0	gi|512886963|ref|XP_004921843.1|PREDICTED: anaphase-promoting complex subunit 2-like, partial [Bombyx mori]
Bm_nscaf2823_112	57.1312	325.242	2.50916	UP	5.41e-72	-	-	-	2.32816e-138	gi|512886969|ref|XP_004921844.1|PREDICTED: uncharacterized protein LOC101745936 [Bombyx mori]
Bm_nscaf2823_113	0.965528	11.3104	3.55019	UP	3.27e-21	-	-	-	0	gi|512887338|ref|XP_004921907.1|PREDICTED: LOW QUALITY PROTEIN: inversin-A-like [Bombyx mori]
Bm_nscaf2823_114	0.001	0.489657	8.93563	UP	3.37e-05	GO:0043229//intracellular organelle;GO:0042995//cell projection	GO:0017111//nucleoside-triphosphatase activity	-	0	gi|512887344|ref|XP_004921908.1|PREDICTED: dynein beta chain, ciliary-like [Bombyx mori]
Bm_nscaf2823_115	42.829	16.6445	-1.36354	Down	2.13e-13	GO:0043231//intracellular membrane-bounded organelle;GO:0044427//chromosomal part;GO:0043234//protein complex	GO:0003676//nucleic acid binding;GO:0032559//adenyl ribonucleotide binding;GO:0003678//DNA helicase activity	GO:0007131//reciprocal meiotic recombination;GO:0006270//DNA replication initiation;GO:0010468//regulation of gene expression;GO:0051276//chromosome organization;GO:0006915//apoptosis	0	gi|512886980|ref|XP_004921846.1|PREDICTED: DNA replication licensing factor Mcm5-like [Bombyx mori]
Bm_nscaf2823_117	39.6879	10.2012	-1.95995	Down	1.79e-05	-	GO:0016740//transferase activity	-	5.51813e-98	gi|512886985|ref|XP_004921847.1|PREDICTED: N-alpha-acetyltransferase 40-like [Bombyx mori]
Bm_nscaf2823_121	20.8195	108.091	2.37624	UP	3.98e-18	-	-	-	2.30317e-104	gi|512887002|ref|XP_004921850.1|PREDICTED: alcohol dehydrogenase [NADP(+)]-like [Bombyx mori]
Bm_nscaf2823_122	10.6535	60.5592	2.50703	UP	4.61e-21	-	-	-	1.10319e-121	gi|512887002|ref|XP_004921850.1|PREDICTED: alcohol dehydrogenase [NADP(+)]-like [Bombyx mori]
Bm_nscaf2823_125	51.2938	25.4519	-1.01101	Down	3.96e-06	-	-	-	0	gi|512887026|ref|XP_004921854.1|PREDICTED: protein HEXIM1-like [Bombyx mori]
Bm_nscaf2823_126	96.8318	45.6527	-1.08478	Down	5.61e-12	GO:0044428//nuclear part	GO:0005488//binding	-	0	gi|512887032|ref|XP_004921855.1|PREDICTED: DNA polymerase alpha subunit B-like isoform X1 [Bombyx mori]
Bm_nscaf2823_131	78.3773	22.667	-1.78985	Down	0	GO:0005815//microtubule organizing center;GO:0005819//spindle	GO:0005488//binding	GO:0007097//nuclear migration;GO:0000087//M phase of mitotic cell cycle;GO:0000226//microtubule cytoskeleton organization;GO:0033036	2.4803e-63	gi|512887050|ref|XP_004921858.1|PREDICTED: transforming acidic coiled-coil-containing protein 2-like [Bombyx mori]
Bm_nscaf2823_132	77.5335	155.121	1.00051	UP	1.51e-10	-	GO:0016407//acetyltransferase activity	-	2.3787e-140	gi|114052422|ref|NP_001040128.1|glucosamine-6-phosphate N-acetyltransferase [Bombyx mori] >gi|87248141|gb|ABD36123.1| glucosamine-6-phosphate N-acetyltransferase [Bombyx mori]
Bm_nscaf2823_138	18.329	87.4469	2.25428	UP	9.5e-23	-	-	-	3.51503e-93	gi|512887095|ref|XP_004921866.1|PREDICTED: UPF0554 protein C2orf43-like [Bombyx mori]
Bm_nscaf2823_151	308.501	137.004	-1.17106	Down	1.97e-12	-	-	-	0	gi|512887118|ref|XP_004921870.1|PREDICTED: cell growth-regulating nucleolar protein-like isoform X1 [Bombyx mori] >gi|512887123|ref|XP_004921871.1| PREDICTED: cell growth-regulating nucleolar protein-like isoform X2 [Bombyx mori]
Bm_nscaf2823_178	14.8374	4.17698	-1.82871	Down	0.000422132	-	GO:0004175//endopeptidase activity	GO:0009950//dorsal/ventral axis specification;GO:0051605//protein maturation by peptide bond cleavage	0	gi|112983934|ref|NP_001036844.1|BzArgOEtase precursor [Bombyx mori] >gi|81171071|gb|ABB58762.1| pro-BAEEase [Bombyx mori] >gi|84778397|dbj|BAE73254.1| serine protease zymogen (proBAEEase) [Bombyx mori]
Bm_nscaf2823_180	32.834	11.1058	-1.56388	Down	7.53e-06	-	-	-	5.22899e-118	gi|512887183|ref|XP_004921880.1|PREDICTED: zinc transporter ZIP1-like [Bombyx mori]
Bm_nscaf2825_03	19.9259	53.8454	1.43418	UP	1.63e-18	GO:0016020//membrane	GO:0017111//nucleoside-triphosphatase activity;GO:0015405//P-P-bond-hydrolysis-driven transmembrane transporter activity;GO:0000166//nucleotide binding	-	0	gi|525344139|ref|NP_001266398.1|ATP-binding cassette sub-family G member 1-like [Bombyx mori] >gi|326371147|gb|ADZ56942.1| ATP-binding cassette transporter subfamily G [Bombyx mori]
Bm_nscaf2825_24	107.043	30.4898	-1.81179	Down	0	-	GO:0005488//binding	-	0	gi|512908957|ref|XP_004926804.1|PREDICTED: la-related protein 7-like [Bombyx mori]
Bm_nscaf2825_25	36.8148	15.461	-1.25165	Down	0	-	-	-	0	gi|512908961|ref|XP_004926805.1|PREDICTED: VWFA and cache domain-containing protein 1-like [Bombyx mori]
Bm_nscaf2825_29	0.001	11.2092	13.4524	UP	9.37e-08	-	GO:0003824//catalytic activity	-	0	gi|512908965|ref|XP_004926806.1|PREDICTED: pancreatic triacylglycerol lipase-like [Bombyx mori]
Bm_nscaf2825_33	20.4848	4.6578	-2.13683	Down	3.21e-06	-	-	-	0	gi|512908981|ref|XP_004926810.1|PREDICTED: myb/SANT-like DNA-binding domain-containing protein 3-like [Bombyx mori]
Bm_nscaf2825_38	10.0155	22.2611	1.15229	UP	2.48e-05	-	-	GO:0005991//trehalose metabolic process	0	gi|512908989|ref|XP_004926812.1|PREDICTED: alpha,alpha-trehalose-phosphate synthase [UDP-forming] A-like [Bombyx mori]
Bm_nscaf2827_01	148.896	69.6092	-1.09695	Down	5.85e-15	-	-	-	0	gi|512897293|ref|XP_004924118.1|PREDICTED: COP9 signalosome complex subunit 7b-like [Bombyx mori]
Bm_nscaf2827_10	79.989	308.937	1.94944	UP	8.39e-94	-	-	-	0	gi|512897308|ref|XP_004924121.1|PREDICTED: translocation protein SEC62-like isoform X2 [Bombyx mori]
Bm_nscaf2827_15	1.92029	1536.75	9.64434	UP	0	-	-	-	2.57615e-34	gi|112983218|ref|NP_001036951.1|cuticular protein tweedle motif 3 [Bombyx mori] >gi|68989039|dbj|BAE06189.1| glycine rich protein [Bombyx mori]
Bm_nscaf2827_40	266.998	47.4534	-2.49224	Down	6.88e-13	-	GO:0005198//structural molecule activity	-	9.56578e-86	gi|223671105|tpd|FAA00504.1|TPA: putative cuticle protein [Bombyx mori]
Bm_nscaf2827_48	0.489081	13.734	4.81154	UP	6.15e-14	-	GO:0016798//hydrolase activity, acting on glycosyl bonds;GO:0043169//cation binding	GO:0044238//primary metabolic process	0	gi|290560875|ref|NP_001166624.1|alpha-amylase precursor [Bombyx mori] >gi|254047522|gb|ACT64133.1| alpha-amylase [Bombyx mori]
Bm_nscaf2827_52	228.086	80.9046	-1.49528	Down	2.42e-12	-	GO:0005488//binding	-	5.28599e-114	gi|112983328|ref|NP_001037646.1|spliceosomal protein on the X [Bombyx mori] >gi|109706833|gb|ABG43003.1| spliceosomal protein on the X [Bombyx mori]
Bm_nscaf2828_021	65.0563	29.4769	-1.14211	Down	3.55e-07	-	GO:0016641//oxidoreductase activity, acting on the CH-NH2 group of donors, oxygen as acceptor;GO:0000166//nucleotide binding	GO:0008614//pyridoxine metabolic process	0	gi|112984194|ref|NP_001037442.1|pyridoxine 5'-phosphate oxidase [Bombyx mori] >gi|91265778|gb|ABE28379.1| pyridoxine 5'-phosphate oxidase [Bombyx mori]
Bm_nscaf2828_024	26.9757	9.96727	-1.43639	Down	0.000490631	-	GO:0030528//transcription regulator activity	GO:0007423//sensory organ development;GO:0035220//wing disc development;GO:0006355//regulation of transcription, DNA-dependent;GO:0003002;GO:0048869//cellular developmental process;GO:0009887//organ morphogenesis	3.52064e-137	gi|512931264|ref|XP_004932259.1|PREDICTED: protein hairy-like [Bombyx mori]
Bm_nscaf2828_030	107.291	38.393	-1.48261	Down	0	-	-	-	0	gi|512930522|ref|XP_004932080.1|PREDICTED: ESF1 homolog isoform X1 [Bombyx mori]
Bm_nscaf2828_034	30.1861	5.4161	-2.47856	Down	2.69e-13	GO:0043231//intracellular membrane-bounded organelle	GO:0046914//transition metal ion binding;GO:0003676//nucleic acid binding;GO:0008757//S-adenosylmethionine-dependent methyltransferase activity	GO:0009653//anatomical structure morphogenesis;GO:0031016//pancreas development;GO:0006306//DNA methylation;GO:0051052//regulation of DNA metabolic process;GO:0034968//histone lysine methylation	0	gi|112983430|ref|NP_001036980.1|DNA cytosine-5 methyltransferase [Bombyx mori] >gi|54888739|dbj|BAD67189.1| DNA cytosine-5 methyltransferase [Bombyx mori]
Bm_nscaf2828_035	64.9145	23.4223	-1.47066	Down	1.07e-05	GO:0044424//intracellular part	GO:0004812//aminoacyl-tRNA ligase activity;GO:0032559//adenyl ribonucleotide binding	GO:0006418//tRNA aminoacylation for protein translation	1.72208e-61	gi|512930546|ref|XP_004932086.1|PREDICTED: serine--tRNA ligase, mitochondrial-like [Bombyx mori]
Bm_nscaf2828_036	121.043	50.3884	-1.26436	Down	1.66e-12	GO:0031981//nuclear lumen	GO:0003676//nucleic acid binding	GO:0042254//ribosome biogenesis	0	gi|512930542|ref|XP_004932085.1|PREDICTED: KRR1 small subunit processome component homolog [Bombyx mori]
Bm_nscaf2828_039	45.4057	11.6479	-1.9628	Down	8.8e-13	GO:0043231//intracellular membrane-bounded organelle	GO:0060089//molecular transducer activity;GO:0003676//nucleic acid binding	GO:0010468//regulation of gene expression;GO:0006351//transcription, DNA-dependent;GO:0023060	0	gi|209974344|gb|ACJ04052.1|methoprene-tolerant protein [Bombyx mori]
Bm_nscaf2828_048	11.2227	30.7162	1.45258	UP	2.03e-07	-	-	-	0	gi|512930574|ref|XP_004932093.1|PREDICTED: facilitated trehalose transporter Tret1-like [Bombyx mori]
Bm_nscaf2828_049	38.8715	12.3109	-1.65878	Down	6.52e-10	-	-	-	0	gi|512930578|ref|XP_004932094.1|PREDICTED: general transcription factor IIH subunit 2-like isoform X1 [Bombyx mori]
Bm_nscaf2828_051	84.7947	19.9209	-2.08969	Down	0	-	-	-	4.06016e-139	gi|357603401|gb|EHJ63744.1|hypothetical protein KGM_18067 [Danaus plexippus]
Bm_nscaf2828_053	74.5388	27.2409	-1.45222	Down	0	-	-	-	0	gi|512930586|ref|XP_004932096.1|PREDICTED: uncharacterized protein LOC101744580 [Bombyx mori]
Bm_nscaf2828_064	108.645	27.3316	-1.99098	Down	1.12e-12	-	-	-	1.0525e-133	gi|112983110|ref|NP_001036939.1|replication protein A2 [Bombyx mori] >gi|55700850|dbj|BAD69790.1| Replication protein A middle subunit [Bombyx mori]
Bm_nscaf2828_066	41.0626	7.62758	-2.42853	Down	3.25e-09	GO:0005737//cytoplasm;GO:0005856//cytoskeleton	-	GO:0006996//organelle organization	0	gi|512930625|ref|XP_004932105.1|PREDICTED: spindle assembly abnormal protein 6 homolog [Bombyx mori]
Bm_nscaf2828_070	24.0104	3.33634	-2.84732	Down	4.16e-06	GO:0043231//intracellular membrane-bounded organelle	GO:0004672//protein kinase activity;GO:0032559//adenyl ribonucleotide binding	GO:0031570//DNA integrity checkpoint;GO:0008629//induction of apoptosis by intracellular signals;GO:0003006//reproductive developmental process;GO:0043280//positive regulation of caspase activity;GO:0006974//response to DNA damage stimulus;GO:0006464//protein modification process	0	gi|112983072|ref|NP_001036936.1|cell cycle checkpoint kinase 2 [Bombyx mori] >gi|56378065|dbj|BAD74191.1| cell cycle checkpoint kinase 2 [Bombyx mori]
Bm_nscaf2828_073	262.769	107.059	-1.29539	Down	1.3e-12	GO:0016604//nuclear body	GO:0003676//nucleic acid binding	GO:0000956//nuclear-transcribed mRNA catabolic process;GO:0006396//RNA processing	1.64885e-70	gi|114050961|ref|NP_001040150.1|ribonucleic acid binding protein S1 [Bombyx mori] >gi|87248215|gb|ABD36160.1| ribonucleic acid binding protein S1 [Bombyx mori]
Bm_nscaf2828_081	230.519	97.7215	-1.23814	Down	2.39e-12	-	-	-	0	gi|512930660|ref|XP_004932114.1|PREDICTED: serine/arginine repetitive matrix protein 2-like [Bombyx mori]
Bm_nscaf2828_089	105.371	25.3377	-2.05612	Down	0	GO:0043234//protein complex;GO:0043231//intracellular membrane-bounded organelle;GO:0015630//microtubule cytoskeleton	GO:0003677//DNA binding	GO:0000278//mitotic cell cycle;GO:0006260//DNA replication	0	gi|112983132|ref|NP_001036938.1|replication protein A1 [Bombyx mori] >gi|55700848|dbj|BAD69789.1| Replication protein A large subunit [Bombyx mori]
Bm_nscaf2828_092	345.389	81.9854	-2.07478	Down	7.91e-12	-	-	-	0	gi|512931320|ref|XP_004932273.1|PREDICTED: DNA repair protein RAD50-like [Bombyx mori]
Bm_nscaf2828_094	15.3143	6.66283	-1.20068	Down	0.000100642	-	-	-	0	gi|512931324|ref|XP_004932274.1|PREDICTED: zinc finger protein 628-like [Bombyx mori]
Bm_nscaf2828_095	65.5753	26.7424	-1.29402	Down	5.72e-13	-	-	-	0	gi|512930699|ref|XP_004932124.1|PREDICTED: WD repeat-containing protein 75-like [Bombyx mori]
Bm_nscaf2828_096	174.023	81.1455	-1.1007	Down	0	GO:0043234//protein complex;GO:0031981//nuclear lumen	-	GO:0000470	0	gi|512930703|ref|XP_004932125.1|PREDICTED: ribosome biogenesis protein WDR12 homolog [Bombyx mori]
Bm_nscaf2828_097	29.2763	88.1061	1.58951	UP	9.03e-22	-	GO:0003676//nucleic acid binding	GO:0009629//response to gravity	2.48278e-168	gi|512931340|ref|XP_004932278.1|PREDICTED: protein alan shepard-like [Bombyx mori]
Bm_nscaf2828_099	92.6518	26.0291	-1.83169	Down	0	-	-	-	0	gi|512930711|ref|XP_004932127.1|PREDICTED: methyltransferase-like protein 2-like isoform X1 [Bombyx mori]
Bm_nscaf2828_100	9.3928	0.804765	-3.54492	Down	0.000409935	-	-	-	0	gi|433338963|dbj|BAM73837.1|cytochrome P450 [Bombyx mori]
Bm_nscaf2828_106	32.8698	102.068	1.63469	UP	6e-09	-	-	-	8.7569e-80	gi|512930727|ref|XP_004932131.1|PREDICTED: transducin beta-like protein 2-like [Bombyx mori]
Bm_nscaf2828_113	7.62856	43.2949	2.50472	UP	5.35e-40	-	-	GO:0009987//cellular process;GO:0003002;GO:0009880//embryonic pattern specification;GO:0009798//axis specification;GO:0048513//organ development;GO:0007178//transmembrane receptor protein serine/threonine kinase signaling pathway	0	gi|512931348|ref|XP_004932280.1|PREDICTED: dorsal-ventral patterning protein Sog-like [Bombyx mori]
Bm_nscaf2828_118	31.9943	13.3273	-1.26343	Down	1.67e-07	GO:0044424//intracellular part	GO:0005488//binding;GO:0008171//O-methyltransferase activity	GO:0006730//one-carbon metabolic process;GO:0000154//rRNA modification	2.84443e-147	gi|114051497|ref|NP_001040360.1|cell division protein [Bombyx mori] >gi|95102628|gb|ABF51252.1| cell division protein [Bombyx mori]
Bm_nscaf2828_129	97.2911	39.4493	-1.30231	Down	3.52e-13	GO:0031519//PcG protein complex;GO:0000785//chromatin	GO:0005488//binding;GO:0016790//thiolester hydrolase activity;GO:0019783//small conjugating protein-specific protease activity	GO:0016458//gene silencing;GO:0019941//modification-dependent protein catabolic process;GO:0035521	0	gi|512930806|ref|XP_004932151.1|PREDICTED: ubiquitin carboxyl-terminal hydrolase calypso-like isoform X2 [Bombyx mori]
Bm_nscaf2828_130	7.2781	25.6967	1.81995	UP	9.62e-05	-	-	-	7.1266e-101	gi|512930814|ref|XP_004932153.1|PREDICTED: formin-like protein 3-like isoform X1 [Bombyx mori]
Bm_nscaf2828_135	41.9755	15.6878	-1.4199	Down	1.87e-12	-	GO:0005488//binding	-	0	gi|512931360|ref|XP_004932283.1|PREDICTED: protein suppressor of sable-like [Bombyx mori]
Bm_nscaf2828_151	0.001	21.9481	14.4218	UP	4.79e-06	GO:0031224//intrinsic to membrane	GO:0030554//adenyl nucleotide binding;GO:0016209//antioxidant activity;GO:0005506//iron ion binding;GO:0003824//catalytic activity	GO:0006950//response to stress;GO:0008152//metabolic process	1.34257e-62	gi|525344320|ref|NP_001266413.1|dual oxidase-like precursor [Bombyx mori] >gi|410112056|gb|AFV61649.1| dual oxidase 1 [Bombyx mori]
Bm_nscaf2828_152	1.56568	44.1592	4.81785	UP	3.28e-111	GO:0031224//intrinsic to membrane	GO:0030554//adenyl nucleotide binding;GO:0016209//antioxidant activity;GO:0005506//iron ion binding;GO:0003824//catalytic activity	GO:0006950//response to stress;GO:0008152//metabolic process	0	gi|525344320|ref|NP_001266413.1|dual oxidase-like precursor [Bombyx mori] >gi|410112056|gb|AFV61649.1| dual oxidase 1 [Bombyx mori]
Bm_nscaf2828_155	71.64	28.6442	-1.32252	Down	7.57e-09	-	-	-	4.20614e-151	gi|512930906|ref|XP_004932176.1|PREDICTED: vacuolar fusion protein CCZ1 homolog [Bombyx mori]
Bm_nscaf2828_159	150.861	30.297	-2.31597	Down	3.57e-13	-	-	-	0	gi|512930910|ref|XP_004932177.1|PREDICTED: uncharacterized protein LOC101743138 isoform X1 [Bombyx mori] >gi|512930914|ref|XP_004932178.1| PREDICTED: uncharacterized protein LOC101743138 isoform X2 [Bombyx mori]
Bm_nscaf2828_160	256.493	1255.15	2.29087	UP	7.41e-220	GO:0071256;GO:0031227//intrinsic to endoplasmic reticulum membrane;GO:0048500//signal recognition particle	-	GO:0006612//protein targeting to membrane	4.73605e-107	gi|154146197|ref|NP_001093086.1|translocon-associated protein gamma isoform 2 [Bombyx mori] >gi|87248629|gb|ABD36367.1| translocon-associated protein gamma [Bombyx mori]
Bm_nscaf2828_161	29.0755	2.08129	-3.80426	Down	1.23e-07	-	-	-	0	gi|512931391|ref|XP_004932291.1|PREDICTED: condensin complex subunit 1-like [Bombyx mori]
Bm_nscaf2828_162	17.4625	1.36555	-3.67671	Down	0.000103071	GO:0000793//condensed chromosome	-	GO:0000070//mitotic sister chromatid segregation	2.52545e-153	gi|512931391|ref|XP_004932291.1|PREDICTED: condensin complex subunit 1-like [Bombyx mori]
Bm_nscaf2828_166	77.6727	32.3484	-1.26371	Down	4.14e-06	-	-	-	1.06166e-106	gi|512930934|ref|XP_004932183.1|PREDICTED: histone RNA hairpin-binding protein-like isoform X1 [Bombyx mori] >gi|512930938|ref|XP_004932184.1| PREDICTED: histone RNA hairpin-binding protein-like isoform X2 [Bombyx mori] >gi|512930942|ref|XP_004932185.1| PREDICTED: histone RNA hairpin-binding protein-like isoform X3 [Bombyx mori]
Bm_nscaf2828_167	61.2574	16.7027	-1.8748	Down	8.79e-13	GO:0031981//nuclear lumen	GO:0005488//binding	GO:0009987//cellular process	0	gi|512930926|ref|XP_004932181.1|PREDICTED: high mobility group protein 20A-like isoform X1 [Bombyx mori]
Bm_nscaf2828_168	61.7298	30.1011	-1.03615	Down	4.18e-12	-	-	-	0	gi|512930954|ref|XP_004932188.1|PREDICTED: cap-specific mRNA (nucleoside-2'-O-)-methyltransferase 1-like [Bombyx mori]
Bm_nscaf2828_169	651.49	246.163	-1.40413	Down	8.75e-12	GO:0005681//spliceosomal complex;GO:0031981//nuclear lumen;GO:0000785//chromatin;GO:0005635//nuclear envelope	GO:0005488//binding	GO:0016070//RNA metabolic process;GO:0048232//male gamete generation;GO:0010467//gene expression;GO:0007140//male meiosis	2.05011e-164	gi|112983092|ref|NP_001037596.1|ALY [Bombyx mori] >gi|95115188|gb|ABF55960.1| ALY [Bombyx mori]
Bm_nscaf2828_170	42.9996	9.07882	-2.24375	Down	2.84e-10	GO:0005657//replication fork	GO:0003677//DNA binding;GO:0016462//pyrophosphatase activity;GO:0032559//adenyl ribonucleotide binding	GO:0006259//DNA metabolic process	8.14827e-118	gi|114050971|ref|NP_001040148.1|replication factor C (activator 1) 5 [Bombyx mori] >gi|87248211|gb|ABD36158.1| replication factor C (activator 1) 5 [Bombyx mori]
Bm_nscaf2828_171	19.4468	145.624	2.90465	UP	1.03e-12	-	-	-	-	-
Bm_nscaf2828_173	35.3786	295.009	3.05981	UP	3.41e-78	-	GO:0046914//transition metal ion binding;GO:0008235//metalloexopeptidase activity	GO:0019538//protein metabolic process	1.72739e-84	gi|357620189|gb|EHJ72473.1|hypothetical protein KGM_16475 [Danaus plexippus]
Bm_nscaf2828_174	4.48225	141.325	4.97865	UP	8.04e-24	-	GO:0046914//transition metal ion binding;GO:0008235//metalloexopeptidase activity	GO:0019538//protein metabolic process	8.85217e-30	gi|512930966|ref|XP_004932191.1|PREDICTED: carboxypeptidase M-like [Bombyx mori]
Bm_nscaf2828_176	174.824	80.0244	-1.1274	Down	2.56e-12	-	GO:0008135//translation factor activity, nucleic acid binding	GO:0006412//translation	3.24883e-106	gi|512930974|ref|XP_004932193.1|PREDICTED: density-regulated protein-like [Bombyx mori]
Bm_nscaf2828_181	90.4697	38.2031	-1.24375	Down	2.96e-12	GO:0043234//protein complex;GO:0044428//nuclear part	-	GO:0009987//cellular process;GO:0006810//transport	0	gi|512930990|ref|XP_004932197.1|PREDICTED: THO complex subunit 5 homolog isoform X1 [Bombyx mori] >gi|512930994|ref|XP_004932198.1| PREDICTED: THO complex subunit 5 homolog isoform X2 [Bombyx mori] >gi|512930998|ref|XP_004932199.1| PREDICTED: THO complex subunit 5 homolog isoform X3 [Bombyx mori] >gi|512931002|ref|XP_004932200.1| PREDICTED: THO complex subunit 5 homolog isoform X4 [Bombyx mori] >…
Bm_nscaf2828_184	183.172	46.1556	-1.98862	Down	0	-	-	-	5.76262e-83	gi|512931022|ref|XP_004932205.1|PREDICTED: PRKR-interacting protein 1 homolog [Bombyx mori]
Bm_nscaf2828_192	56.7664	18.0541	-1.65271	Down	4.07e-13	-	GO:0003676//nucleic acid binding	-	0	gi|512931030|ref|XP_004932207.1|PREDICTED: probable RNA-binding protein 19-like [Bombyx mori]
Bm_nscaf2828_193	83.2176	23.9152	-1.79896	Down	0	-	-	-	0	gi|512931030|ref|XP_004932207.1|PREDICTED: probable RNA-binding protein 19-like [Bombyx mori]
Bm_nscaf2828_198	34.8394	9.32072	-1.90221	Down	1.46e-12	-	GO:0003824//catalytic activity	-	0	gi|512931427|ref|XP_004932300.1|PREDICTED: beta-glucuronidase-like [Bombyx mori]
Bm_nscaf2828_206	92.4003	41.4273	-1.15732	Down	0	-	-	-	0	gi|512931106|ref|XP_004932226.1|PREDICTED: myb-like protein X-like [Bombyx mori]
Bm_nscaf2828_207	55.4579	15.7143	-1.81931	Down	8.81e-13	-	-	-	0	gi|512931094|ref|XP_004932223.1|PREDICTED: prostaglandin reductase 1-like [Bombyx mori]
Bm_nscaf2828_210	12.324	32.8573	1.41475	UP	0.000879637	-	-	-	1.86403e-85	gi|262034627|gb|ACY06938.1|putative cuticle protein CPH43 [Bombyx mori]
Bm_nscaf2828_214	529.149	3344.78	2.66017	UP	0	-	-	-	3.14756e-83	gi|148298789|ref|NP_001091801.1|uncharacterized protein LOC778506 precursor [Bombyx mori] >gi|116272505|gb|ABJ97188.1| hypothetical protein [Bombyx mori]
Bm_nscaf2828_237	28.5132	13.0502	-1.12755	Down	7.46e-08	GO:0043231//intracellular membrane-bounded organelle;GO:0044444//cytoplasmic part	-	-	0	gi|512931467|ref|XP_004932310.1|PREDICTED: ADP-ribosylation factor-binding protein GGA1-like [Bombyx mori]
Bm_nscaf2828_238	57.5248	28.5562	-1.01038	Down	7.95e-06	GO:0044424//intracellular part	-	-	0	gi|512931220|ref|XP_004932248.1|PREDICTED: target of rapamycin complex subunit lst8-like isoform X1 [Bombyx mori]
Bm_nscaf2828_239	2311.44	668.961	-1.7888	Down	4.25e-12	GO:0043231//intracellular membrane-bounded organelle	GO:0043565//sequence-specific DNA binding	GO:0051276//chromosome organization;GO:0048812//neuron projection morphogenesis;GO:0048513//organ development	3.72778e-31	gi|357608070|gb|EHJ65807.1|mobility group protein 1B [Danaus plexippus]
Bm_nscaf2828_240	130.205	53.2109	-1.29099	Down	5.72e-12	GO:0008023//transcription elongation factor complex	GO:0003723//RNA binding;GO:0005515//protein binding;GO:0031490//chromatin DNA binding	GO:0050789//regulation of biological process;GO:0006259//DNA metabolic process;GO:0033554//cellular response to stress;GO:0006333//chromatin assembly or disassembly;GO:0051098//regulation of binding;GO:0010467//gene expression	0	gi|357608069|gb|EHJ65806.1|hypothetical protein KGM_13851 [Danaus plexippus]
Bm_nscaf2828_246	56.2698	20.6652	-1.44516	Down	0	-	GO:0016740//transferase activity	-	0	gi|512931236|ref|XP_004932252.1|PREDICTED: LOW QUALITY PROTEIN: tRNA (uracil-5-)-methyltransferase homolog A-like [Bombyx mori]
Bm_nscaf2829_008	33.3795	2.03738	-4.03418	Down	1.56e-10	GO:0015630//microtubule cytoskeleton;GO:0044430//cytoskeletal part	GO:0008092//cytoskeletal protein binding	GO:0007293//germarium-derived egg chamber formation;GO:0051640//organelle localization;GO:0022402//cell cycle process;GO:0000226//microtubule cytoskeleton organization;GO:0008356//asymmetric cell division;GO:0007281//germ cell development	0	gi|512888040|ref|XP_004922021.1|PREDICTED: protein abnormal spindle-like [Bombyx mori]
Bm_nscaf2829_011	82.1406	174.213	1.08469	UP	1.68e-32	-	GO:0003723//RNA binding	GO:0007033//vacuole organization;GO:0006914//autophagy	0	gi|148298713|ref|NP_001091777.1|putative signal recognition particle 68 kDa protein [Bombyx mori] >gi|111608121|gb|ABH10804.1| putative signal recognition particle 68 kDa protein [Bombyx mori]
Bm_nscaf2829_015	49.6601	8.49691	-2.54708	Down	8.66e-11	-	-	-	0	gi|512887524|ref|XP_004921939.1|PREDICTED: facilitated trehalose transporter Tret1-like isoform X3 [Bombyx mori]
Bm_nscaf2829_018	29.4456	4.14471	-2.82871	Down	2.21e-05	-	-	-	-	-
Bm_nscaf2829_035	95.4594	44.765	-1.09251	Down	7.17e-09	-	GO:0016491//oxidoreductase activity;GO:0000166//nucleotide binding	GO:0008152//metabolic process	4.8767e-78	gi|389612916|dbj|BAM19854.1|unknown unsecreted protein, partial [Papilio xuthus]
Bm_nscaf2829_036	73.8389	31.7029	-1.21977	Down	5.42e-10	-	-	-	0	gi|512887556|ref|XP_004921944.1|PREDICTED: nudC domain-containing protein 3-like isoform X2 [Bombyx mori]
Bm_nscaf2829_037	94.2421	399.287	2.08298	UP	4.81e-24	-	-	GO:0021782//glial cell development	8.6711e-23	gi|512887574|ref|XP_004921947.1|PREDICTED: uncharacterized protein LOC101739854 isoform X1 [Bombyx mori]
Bm_nscaf2829_039	84.1926	462.835	2.45873	UP	3.88e-109	-	-	GO:0021782//glial cell development	1.18922e-121	gi|512887578|ref|XP_004921948.1|PREDICTED: uncharacterized protein LOC101739854 isoform X2 [Bombyx mori]
Bm_nscaf2829_040	168.179	604.671	1.84615	UP	6.03e-52	-	-	-	-	-
Bm_nscaf2829_060	31.341	114.632	1.87089	UP	4.36e-47	-	-	-	0	gi|512887669|ref|XP_004921961.1|PREDICTED: zinc finger and SCAN domain-containing protein 10-like isoform X2 [Bombyx mori]
Bm_nscaf2829_065	254.877	126.137	-1.01481	Down	0	-	GO:0016763//transferase activity, transferring pentosyl groups;GO:0016831//carboxy-lyase activity	GO:0006220//pyrimidine nucleotide metabolic process;GO:0019856//pyrimidine base biosynthetic process	0	gi|114050831|ref|NP_001040160.1|uridine 5'-monophosphate synthase [Bombyx mori] >gi|87248245|gb|ABD36175.1| uridine 5'-monophosphate synthase [Bombyx mori]
Bm_nscaf2829_084	53.4808	25.8098	-1.0511	Down	9.54e-09	-	-	-	0	gi|512887719|ref|XP_004921969.1|PREDICTED: U3 small nucleolar RNA-interacting protein 2-like [Bombyx mori]
Bm_nscaf2829_089	248.5	105.668	-1.23371	Down	5.71e-12	-	-	-	0	gi|512887748|ref|XP_004921974.1|PREDICTED: ribosome biogenesis regulatory protein homolog [Bombyx mori]
Bm_nscaf2829_091	32.5573	9.40467	-1.79153	Down	0	-	-	-	0	gi|512887754|ref|XP_004921975.1|PREDICTED: dual specificity mitogen-activated protein kinase kinase 6-like isoform X1 [Bombyx mori]
Bm_nscaf2829_094	15.9079	3.74309	-2.08744	Down	2.5e-07	-	-	-	0	gi|512888160|ref|XP_004922043.1|PREDICTED: uncharacterized protein KIAA0195-like [Bombyx mori]
Bm_nscaf2829_105	116.882	321.212	1.45848	UP	2.28e-31	-	-	GO:0032501//multicellular organismal process;GO:0030030//cell projection organization;GO:0019725//cellular homeostasis	6.7396e-107	gi|512887792|ref|XP_004921981.1|PREDICTED: mesencephalic astrocyte-derived neurotrophic factor homolog [Bombyx mori]
Bm_nscaf2829_107	127.109	47.0284	-1.43446	Down	2.79e-12	GO:0043231//intracellular membrane-bounded organelle	GO:0000175//3'-5'-exoribonuclease activity;GO:0043169//cation binding;GO:0003676//nucleic acid binding	GO:0006401//RNA catabolic process	0	gi|237649000|ref|NP_001153677.1|poly(A)-specific ribonuclease [Bombyx mori] >gi|224176033|dbj|BAH23570.1| similar to poly(A)-specific ribonuclease, PARN [Bombyx mori]
Bm_nscaf2829_108	83.6212	32.5738	-1.36016	Down	4.53e-06	GO:0043231//intracellular membrane-bounded organelle	GO:0000175//3'-5'-exoribonuclease activity;GO:0043169//cation binding;GO:0003676//nucleic acid binding	GO:0006401//RNA catabolic process	1.02172e-43	gi|237649000|ref|NP_001153677.1|poly(A)-specific ribonuclease [Bombyx mori] >gi|224176033|dbj|BAH23570.1| similar to poly(A)-specific ribonuclease, PARN [Bombyx mori]
Bm_nscaf2829_118	10.0353	35.8436	1.83663	UP	8.21e-09	GO:0043231//intracellular membrane-bounded organelle	GO:0016755	-	0	gi|512887846|ref|XP_004921989.1|PREDICTED: glutaminyl-peptide cyclotransferase-like [Bombyx mori]
Bm_nscaf2829_122	210.047	70.743	-1.57005	Down	1.17e-11	-	-	-	0	gi|512887852|ref|XP_004921990.1|PREDICTED: U3 small nucleolar RNA-associated protein 14 homolog A-like [Bombyx mori]
Bm_nscaf2829_123	9.85751	0.001	-13.267	Down	0.000188741	-	-	-	8.85875e-124	gi|112982697|ref|NP_001037683.1|gloverin 2 precursor [Bombyx mori] >gi|82949290|dbj|BAE53372.1| antibacterial peptide [Bombyx mori] >gi|139001737|dbj|BAF51564.1| gloverin2 [Bombyx mori]
Bm_nscaf2829_135	20.8081	3.83221	-2.44089	Down	2.03e-08	-	GO:0004386//helicase activity;GO:0003677//DNA binding	GO:0006259//DNA metabolic process	0	gi|512887888|ref|XP_004921996.1|PREDICTED: ATP-dependent DNA helicase Q1-like [Bombyx mori]
Bm_nscaf2829_151	82.4429	230.911	1.48587	UP	3.57e-98	GO:0031224//intrinsic to membrane	GO:0004553//hydrolase activity, hydrolyzing O-glycosyl compounds;GO:0030247//polysaccharide binding;GO:0043167//ion binding	GO:0006026	0	gi|512887937|ref|XP_004922005.1|PREDICTED: probable chitinase 3-like isoform X2 [Bombyx mori]
Bm_nscaf2829_152	25.6426	95.4489	1.89618	UP	2.4e-07	-	GO:0004553//hydrolase activity, hydrolyzing O-glycosyl compounds;GO:0030247//polysaccharide binding;GO:0043167//ion binding	GO:0006026	1.9894e-33	gi|357626752|gb|EHJ76713.1|chitinase [Danaus plexippus]
Bm_nscaf2829_153	52.7098	157.912	1.58297	UP	2.01e-17	GO:0031224//intrinsic to membrane	GO:0004553//hydrolase activity, hydrolyzing O-glycosyl compounds;GO:0043167//ion binding	GO:0006026	1.77427e-61	gi|512887937|ref|XP_004922005.1|PREDICTED: probable chitinase 3-like isoform X2 [Bombyx mori]
Bm_nscaf2829_163	40.6008	86.3251	1.08827	UP	4.99e-06	-	-	-	1.79798e-88	gi|512888270|ref|XP_004922059.1|PREDICTED: uncharacterized protein LOC101744777 [Bombyx mori]
Bm_nscaf2829_164	66.3116	712.137	3.42482	UP	0	-	-	-	0	gi|512888270|ref|XP_004922059.1|PREDICTED: uncharacterized protein LOC101744777 [Bombyx mori]
Bm_nscaf2829_180	41.3066	229.801	2.47594	UP	7.3e-113	-	GO:0016787//hydrolase activity	GO:0009100//glycoprotein metabolic process	0	gi|512887989|ref|XP_004922014.1|PREDICTED: N-sulphoglucosamine sulphohydrolase-like [Bombyx mori]
Bm_nscaf2829_181	30.2626	66.85	1.14339	UP	3.6e-07	-	GO:0016853//isomerase activity	GO:0008152//metabolic process	0	gi|512887983|ref|XP_004922013.1|PREDICTED: phosphomannomutase 1-like [Bombyx mori]
Bm_nscaf2829_184	7.6075	3.35629	-1.18055	Down	0.000382974	-	-	-	0	gi|300068973|ref|NP_001177772.1|regulatory-associated protein of TOR [Bombyx mori] >gi|284517120|gb|ADB91965.1| regulatory-associated protein of TOR [Bombyx mori]
Bm_nscaf2829_192	0.935227	59.8966	6.00101	UP	2.06e-17	-	-	-	-	-
Bm_nscaf2829_193	1.5911	130.121	6.35369	UP	2.41e-45	-	-	-	-	-
Bm_nscaf2830_04	36.7125	16.1229	-1.18716	Down	2.04e-09	-	-	-	0	gi|512910568|ref|XP_004927204.1|PREDICTED: nuclear pore complex protein Nup85-like [Bombyx mori]
Bm_nscaf2830_19	6.40767	0.001	-12.6456	Down	1.25e-07	-	-	GO:0044238//primary metabolic process	0	gi|511636162|gb|AGN90922.1|acid lipase-1 [Bombyx mori]
Bm_nscaf2833_01	50.197	14.251	-1.81653	Down	2.94e-06	GO:0015630//microtubule cytoskeleton;GO:0043234//protein complex	GO:0003677//DNA binding;GO:0019899//enzyme binding;GO:0016564//transcription repressor activity	GO:0009880//embryonic pattern specification;GO:0042127//regulation of cell proliferation;GO:0016055//Wnt receptor signaling pathway;GO:0010557//positive regulation of macromolecule biosynthetic process;GO:0001709//cell fate determination;GO:0007431//salivary gland development;GO:0002682//regulation of immune system process;GO:0035466;GO:0007472//wing disc morphogenesis	4.66555e-59	gi|512909017|ref|XP_004926819.1|PREDICTED: protein pangolin, isoforms A/H/I-like [Bombyx mori]
Bm_nscaf2833_02	56.1136	23.0372	-1.28439	Down	0.000328676	GO:0043231//intracellular membrane-bounded organelle;GO:0015630//microtubule cytoskeleton;GO:0043234//protein complex	GO:0003677//DNA binding;GO:0019899//enzyme binding;GO:0016564//transcription repressor activity	GO:0042127//regulation of cell proliferation;GO:0016055//Wnt receptor signaling pathway;GO:0010557//positive regulation of macromolecule biosynthetic process;GO:0007365//periodic partitioning;GO:0001709//cell fate determination;GO:0007431//salivary gland development;GO:0002682//regulation of immune system process;GO:0035466;GO:0007472//wing disc morphogenesis	5.12771e-80	gi|512909017|ref|XP_004926819.1|PREDICTED: protein pangolin, isoforms A/H/I-like [Bombyx mori]
Bm_nscaf2836_07	28.7666	12.9066	-1.15628	Down	3.92e-06	-	-	-	0	gi|512909239|ref|XP_004926873.1|PREDICTED: uncharacterized protein LOC101739962 [Bombyx mori]
Bm_nscaf2836_19	10.3597	28.1816	1.44377	UP	4.18e-09	-	-	-	0	gi|512909254|ref|XP_004926876.1|PREDICTED: probable cation-transporting ATPase 13A3-like [Bombyx mori]
Bm_nscaf2836_20	5.37051	23.1508	2.10793	UP	1.63e-08	-	GO:0016820//hydrolase activity, acting on acid anhydrides, catalyzing transmembrane movement of substances;GO:0016887//ATPase activity	-	0	gi|512909254|ref|XP_004926876.1|PREDICTED: probable cation-transporting ATPase 13A3-like [Bombyx mori]
Bm_nscaf2838_005	242.295	21.0173	-3.52711	Down	1.39e-12	-	-	GO:0050896//response to stimulus	1.44412e-165	gi|169646838|ref|NP_001112375.1|heat shock protein 25.4 precursor [Bombyx mori] >gi|168487823|gb|ACA25336.1| heat shock protein 25.4 [Bombyx mori]
Bm_nscaf2838_009	7.24939	0.001	-12.8236	Down	3.57e-06	-	GO:0003824//catalytic activity	-	0	gi|512896247|ref|XP_004923866.1|PREDICTED: myrosinase 1-like [Bombyx mori]
Bm_nscaf2838_025	107.63	30.4607	-1.82105	Down	1.91e-09	GO:0031012//extracellular matrix	GO:0005488//binding;GO:0004672//protein kinase activity	GO:0007224//smoothened signaling pathway;GO:0031647//regulation of protein stability	1.15915e-41	gi|114052190|ref|NP_001040227.1|Wnt inhibitory factor 1 precursor [Bombyx mori] >gi|87248443|gb|ABD36274.1| Wnt inhibitory factor 1 precursor [Bombyx mori]
Bm_nscaf2838_026	263.673	59.4826	-2.14821	Down	0	-	GO:0004672//protein kinase activity	-	4.87964e-85	gi|114052190|ref|NP_001040227.1|Wnt inhibitory factor 1 precursor [Bombyx mori] >gi|87248443|gb|ABD36274.1| Wnt inhibitory factor 1 precursor [Bombyx mori]
Bm_nscaf2838_031	18.3432	6.91711	-1.40701	Down	5.03e-06	-	-	-	0	gi|512896277|ref|XP_004923872.1|PREDICTED: scm-like with four MBT domains protein 2-like [Bombyx mori]
Bm_nscaf2838_034	312.821	1102.53	1.81741	UP	1.35e-125	GO:0031224//intrinsic to membrane;GO:0043231//intracellular membrane-bounded organelle	GO:0004871//signal transducer activity	-	5.21122e-92	gi|114052941|ref|NP_001040332.1|signal sequence receptor beta subunit precursor [Bombyx mori] >gi|87248411|gb|ABD36258.1| signal sequence receptor beta subunit [Bombyx mori]
Bm_nscaf2838_046	44.2773	15.107	-1.55135	Down	0	GO:0043296//apical junction complex	-	GO:0009954//proximal/distal pattern formation;GO:0007043//cell-cell junction assembly;GO:0001885//endothelial cell development;GO:0007143//female meiosis;GO:0035150//regulation of tube size	0	gi|512896307|ref|XP_004923879.1|PREDICTED: neuroligin-2-like [Bombyx mori]
Bm_nscaf2838_058	3.74499	15.8142	2.07818	UP	2.65e-07	-	GO:0016775//phosphotransferase activity, nitrogenous group as acceptor;GO:0032559//adenyl ribonucleotide binding	-	0	gi|408535165|dbj|BAM62792.1|arginine kinase isoform 2 [Bombyx mori]
Bm_nscaf2838_059	67.0002	11.317	-2.56567	Down	2.34e-06	GO:0005622//intracellular	GO:0003677//DNA binding	-	8.03092e-71	gi|512896353|ref|XP_004923890.1|PREDICTED: chromatin accessibility complex protein 1-like [Bombyx mori]
Bm_nscaf2838_076	1294	437.466	-1.56459	Down	0	-	-	-	1.07025e-124	gi|512896393|ref|XP_004923900.1|PREDICTED: alpha-crystallin B chain-like [Bombyx mori]
Bm_nscaf2838_078	47.1211	759.476	4.01056	UP	0	-	-	-	7.94603e-113	gi|512896405|ref|XP_004923903.1|PREDICTED: alpha-crystallin B chain-like [Bombyx mori]
Bm_nscaf2838_091	6.56329	15.6282	1.25166	UP	0.000636292	GO:0016010//dystrophin-associated glycoprotein complex	GO:0005515//protein binding	-	3.85408e-177	gi|499006826|ref|XP_004535918.1|PREDICTED: gamma-1-syntrophin-like [Ceratitis capitata]
Bm_nscaf2838_108	33.4131	4.98821	-2.74382	Down	9.61e-10	GO:0043231//intracellular membrane-bounded organelle;GO:0044425//membrane part	GO:0005488//binding	GO:0006996//organelle organization	0	gi|512896449|ref|XP_004923914.1|PREDICTED: uncharacterized protein LOC101744356, partial [Bombyx mori]
Bm_nscaf2839_01	6.00562	23.8386	1.98891	UP	5.05e-15	-	-	-	0	gi|512909429|ref|XP_004926919.1|PREDICTED: protein turtle-like [Bombyx mori]
Bm_nscaf2839_02	282.42	713.314	1.33669	UP	1.27e-53	GO:0016459//myosin complex	GO:0046872//metal ion binding;GO:0016887//ATPase activity;GO:0017022//myosin binding	-	6.39596e-104	gi|357620591|gb|EHJ72740.1|nonmuscle myosin essential light chain [Danaus plexippus]
Bm_nscaf2839_04	13.7931	5.32957	-1.37185	Down	0.000519564	-	GO:0016301//kinase activity	GO:0000075//cell cycle checkpoint;GO:0000226//microtubule cytoskeleton organization;GO:0000279//M phase;GO:0007346//regulation of mitotic cell cycle;GO:0009790//embryonic development	0	gi|512909503|ref|XP_004926936.1|PREDICTED: serine/threonine-protein kinase grp-like [Bombyx mori]
Bm_nscaf2839_15	76.7562	255.973	1.73764	UP	7.65e-46	-	-	-	-	-
Bm_nscaf2839_16	71.9774	268.59	1.89979	UP	9.16e-18	-	-	-	-	-
Bm_nscaf2839_24	21.6723	44.8867	1.05044	UP	5.83e-05	-	-	-	4.91287e-174	gi|512909528|ref|XP_004926943.1|PREDICTED: WD repeat-containing protein 26-like [Bombyx mori]
Bm_nscaf2839_26	28.0955	12.253	-1.1972	Down	0.00063843	-	-	-	1.64197e-139	gi|512909461|ref|XP_004926927.1|PREDICTED: out at first protein-like isoform X1 [Bombyx mori]
Bm_nscaf2842_02	6.86999	26.3241	1.938	UP	9.89e-08	-	GO:0003676//nucleic acid binding	-	0	gi|512899714|ref|XP_004924714.1|PREDICTED: protein elav-like [Bombyx mori]
Bm_nscaf2842_10	17.5749	6.52512	-1.42944	Down	2.28e-05	GO:0031981//nuclear lumen	GO:0004553//hydrolase activity, hydrolyzing O-glycosyl compounds	GO:0032507//maintenance of protein location in cell;GO:0016458//gene silencing;GO:0006909//phagocytosis;GO:0008380//RNA splicing;GO:0016573//histone acetylation;GO:0006950//response to stress	0	gi|512899809|ref|XP_004924738.1|PREDICTED: poly(ADP-ribose) glycohydrolase-like [Bombyx mori]
Bm_nscaf2842_11	49.3543	16.8772	-1.5481	Down	6.32e-13	-	-	-	0	gi|512899726|ref|XP_004924717.1|PREDICTED: retinoblastoma-binding protein 5-like [Bombyx mori]
Bm_nscaf2844_4	11.0623	2.99743	-1.88385	Down	0.000105645	-	-	-	0	gi|512911541|ref|XP_004927438.1|PREDICTED: ankyrin-3-like [Bombyx mori]
Bm_nscaf2846_3	93.9363	30.1175	-1.64108	Down	0	-	-	-	0	gi|512911884|ref|XP_004927521.1|PREDICTED: nucleolar protein 10-like [Bombyx mori]
Bm_nscaf2846_8	25.2856	5.93193	-2.09174	Down	2.05e-08	-	-	-	1.11999e-163	gi|512911892|ref|XP_004927523.1|PREDICTED: LOW QUALITY PROTEIN: WD repeat-containing protein 35-like [Bombyx mori]
Bm_nscaf2847_001	594.645	170.314	-1.80383	Down	1.78e-11	-	-	GO:0042254//ribosome biogenesis	0	gi|512918402|ref|XP_004929125.1|PREDICTED: nucleolar protein 58-like isoform X1 [Bombyx mori]
Bm_nscaf2847_044	569.222	237.715	-1.25976	Down	0	-	-	-	-	-
Bm_nscaf2847_047	2.72255	5840.68	11.067	UP	0	-	-	-	-	-
Bm_nscaf2847_048	1.41909	13.9824	3.30057	UP	4.1e-06	GO:0043296//apical junction complex	GO:0008556//potassium-transporting ATPase activity	GO:0007043//cell-cell junction assembly;GO:0035151//regulation of tube size, open tracheal system;GO:0006811//ion transport;GO:0021782//glial cell development	5.03879e-150	gi|357618867|gb|EHJ71674.1|putative Sodium/potassium-transporting ATPase subunit beta-2 [Danaus plexippus]
Bm_nscaf2847_054	85.1819	36.7843	-1.21146	Down	4.86e-09	GO:0005732//small nucleolar ribonucleoprotein complex	GO:0016866//intramolecular transferase activity;GO:0030556//rRNA modification guide activity	GO:0000154//rRNA modification	3.24826e-70	gi|512918514|ref|XP_004929153.1|PREDICTED: probable H/ACA ribonucleoprotein complex subunit 1-like [Bombyx mori]
Bm_nscaf2847_067	24.9567	9.38892	-1.4104	Down	0.000215221	GO:0030529//ribonucleoprotein complex	-	-	1.12211e-133	gi|512919240|ref|XP_004929326.1|PREDICTED: LOW QUALITY PROTEIN: enhancer of mRNA-decapping protein 4-like [Bombyx mori]
Bm_nscaf2847_073	188.596	50.377	-1.90446	Down	0	-	-	-	1.51288e-103	gi|512918538|ref|XP_004929158.1|PREDICTED: rRNA-processing protein UTP23 homolog isoform X1 [Bombyx mori]
Bm_nscaf2847_075	609.489	284.418	-1.09959	Down	5.43e-12	GO:0015630//microtubule cytoskeleton	GO:0008092//cytoskeletal protein binding	GO:0007276//gamete generation;GO:0048731	8.01317e-180	gi|114052122|ref|NP_001040215.1|stathmin [Bombyx mori] >gi|87248413|gb|ABD36259.1| stathmin [Bombyx mori]
Bm_nscaf2847_084	347.763	131.403	-1.40411	Down	1.74e-12	GO:0016604//nuclear body;GO:0000790//nuclear chromatin;GO:0034708;GO:0016585//chromatin remodeling complex;GO:0000775//chromosome, centromeric region;GO:0000792//heterochromatin	GO:0042393//histone binding;GO:0016564//transcription repressor activity;GO:0019899//enzyme binding	GO:0006355//regulation of transcription, DNA-dependent;GO:0006325//chromatin organization	9.68513e-88	gi|114052857|ref|NP_001040539.1|chromobox-like protein 5 [Bombyx mori] >gi|95103018|gb|ABF51450.1| chromobox-like protein 5 [Bombyx mori]
Bm_nscaf2847_086	18.6948	7.3323	-1.3503	Down	5.01e-07	-	-	-	0	gi|512919264|ref|XP_004929332.1|PREDICTED: dedicator of cytokinesis protein 7-like [Bombyx mori]
Bm_nscaf2847_089	28.6229	13.8875	-1.04338	Down	3.97e-06	-	-	-	0	gi|512919264|ref|XP_004929332.1|PREDICTED: dedicator of cytokinesis protein 7-like [Bombyx mori]
Bm_nscaf2847_092	0.351381	267.742	9.57359	UP	0	-	-	-	0	gi|512918554|ref|XP_004929162.1|PREDICTED: uncharacterized protein LOC101735700 [Bombyx mori]
Bm_nscaf2847_095	43.0105	18.5292	-1.21489	Down	1.6e-12	-	GO:0003824//catalytic activity	-	0	gi|512918558|ref|XP_004929163.1|PREDICTED: methyltransferase-like protein 13-like [Bombyx mori]
Bm_nscaf2847_107	77.9274	27.705	-1.49198	Down	0	-	-	-	9.12881e-179	gi|512918586|ref|XP_004929170.1|PREDICTED: probable RNA polymerase II nuclear localization protein SLC7A6OS-like [Bombyx mori]
Bm_nscaf2847_108	20.3928	7.63229	-1.41787	Down	3.71e-09	GO:0044464//cell part	GO:0005488//binding	GO:0048534;GO:0001700//embryonic development via the syncytial blastoderm;GO:0050794//regulation of cellular process;GO:0008152//metabolic process	0	gi|512919292|ref|XP_004929339.1|PREDICTED: zinc finger protein ush-like [Bombyx mori]
Bm_nscaf2847_125	24.3312	10.1536	-1.26082	Down	1.89e-05	-	-	-	0	gi|512918626|ref|XP_004929180.1|PREDICTED: protein saal1-like [Bombyx mori]
Bm_nscaf2847_126	667.516	274.719	-1.28084	Down	8.97e-13	-	GO:0005488//binding	-	0	gi|512918630|ref|XP_004929181.1|PREDICTED: la protein homolog isoform X1 [Bombyx mori] >gi|512918634|ref|XP_004929182.1| PREDICTED: la protein homolog isoform X2 [Bombyx mori]
Bm_nscaf2847_127	28.1643	5.5501	-2.34328	Down	2.02e-08	-	-	GO:0048569//post-embryonic organ development;GO:0009887//organ morphogenesis;GO:0009791//post-embryonic development	8.21918e-76	gi|357617845|gb|EHJ71028.1|hypothetical protein KGM_09987 [Danaus plexippus]
Bm_nscaf2847_132	23.7563	10.7005	-1.15064	Down	0.000373336	-	-	-	0	gi|512919307|ref|XP_004929343.1|PREDICTED: RNA pseudouridylate synthase domain-containing protein 2-like [Bombyx mori]
Bm_nscaf2847_133	41.7664	6.17291	-2.75832	Down	1.28e-05	-	GO:0016866//intramolecular transferase activity;GO:0003676//nucleic acid binding	GO:0006771;GO:0009451//RNA modification	1.43178e-91	gi|357621120|gb|EHJ73069.1|ribosomal pseudouridine synthase [Danaus plexippus]
Bm_nscaf2847_139	60.1436	0.001	-15.8761	Down	0	-	-	-	-	-
Bm_nscaf2847_147	16.8261	45.0737	1.42159	UP	2.17e-06	-	GO:0016757//transferase activity, transferring glycosyl groups;GO:0004672//protein kinase activity;GO:0032559//adenyl ribonucleotide binding	GO:0006464//protein modification process	9.57427e-124	gi|512918674|ref|XP_004929190.1|PREDICTED: tribbles homolog 2-like [Bombyx mori]
Bm_nscaf2847_151	49.9423	13.071	-1.93389	Down	5.77e-12	-	-	-	0	gi|512918690|ref|XP_004929194.1|PREDICTED: beta-lactamase-like protein 2 homolog isoform X4 [Bombyx mori]
Bm_nscaf2847_167	17.1951	5.50629	-1.64284	Down	0.000456034	GO:0031012//extracellular matrix	GO:0060089//molecular transducer activity	GO:0032501//multicellular organismal process;GO:0035567	0	gi|357615448|gb|EHJ69660.1|protein Wnt-1 precursor [Danaus plexippus]
Bm_nscaf2847_168	85.4152	37.4046	-1.19128	Down	1.39e-10	GO:0031012//extracellular matrix;GO:0016020//membrane	GO:0060089//molecular transducer activity;GO:0005102//receptor binding	GO:0003002;GO:0035567;GO:0006357//regulation of transcription from RNA polymerase II promoter;GO:0032583//regulation of gene-specific transcription	6.04986e-176	gi|512918721|ref|XP_004929201.1|PREDICTED: LOW QUALITY PROTEIN: protein Wnt-6-like [Bombyx mori]
Bm_nscaf2847_173	39.9541	5.55386	-2.84678	Down	5.68e-12	GO:0005887//integral to plasma membrane	GO:0004871//signal transducer activity	GO:0031589//cell-substrate adhesion;GO:0007166//cell surface receptor linked signaling pathway	0	gi|269959182|ref|NP_001161755.1|integrin beta subunit 2 precursor [Bombyx mori] >gi|264981086|gb|ACY74432.1| integrin beta subunit 2 [Bombyx mori]
Bm_nscaf2847_174	5.55832	0.912777	-2.60632	Down	0.000439452	GO:0016020//membrane	-	GO:0009987//cellular process;GO:0040011//locomotion;GO:0007275//multicellular organismal development	0	gi|512919351|ref|XP_004929354.1|PREDICTED: integrin beta-PS-like [Bombyx mori]
Bm_nscaf2847_175	2.53917	12.1966	2.26405	UP	1.7e-05	GO:0044459//plasma membrane part	GO:0005515//protein binding	GO:0044260;GO:0048519;GO:0032879//regulation of localization;GO:0031323//regulation of cellular metabolic process;GO:0048522//positive regulation of cellular process;GO:0060255	0	gi|512919355|ref|XP_004929355.1|PREDICTED: integrin beta-3-like [Bombyx mori]
Bm_nscaf2847_179	93.5152	22.7945	-2.03651	Down	0	-	-	GO:0006464//protein modification process	2.73219e-120	gi|512918732|ref|XP_004929203.1|PREDICTED: tubulin glycylase 3A-like [Bombyx mori]
Bm_nscaf2847_180	90.7229	236.081	1.37974	UP	1.85e-19	-	-	-	5.12528e-96	gi|158635927|ref|NP_001040213.1|mannose-P-dolichol utilization defect 1 protein [Bombyx mori] >gi|87248405|gb|ABD36255.1| suppressor of Lec15 glycosylation mutation-like protein [Bombyx mori]
Bm_nscaf2847_181	226.883	93.8422	-1.27364	Down	1.03e-11	-	-	-	0	gi|512918740|ref|XP_004929205.1|PREDICTED: tetratricopeptide repeat protein 14 homolog isoform X1 [Bombyx mori]
Bm_nscaf2847_192	51.0478	19.5274	-1.38635	Down	3.7e-06	-	GO:0003824//catalytic activity	-	3.39827e-129	gi|114052993|ref|NP_001040500.1|inosine triphosphatase [Bombyx mori] >gi|95103150|gb|ABF51516.1| inosine triphosphatase [Bombyx mori]
Bm_nscaf2847_194	36.1171	12.5599	-1.52385	Down	3.67e-08	-	GO:0048037//cofactor binding	GO:0008152//metabolic process	0	gi|112982820|ref|NP_001037542.1|L-threonine dehydrogenase [Bombyx mori] >gi|76496246|gb|ABA43639.1| L-threonine dehydrogenase [Bombyx mori]
Bm_nscaf2847_196	35.432	3.93368	-3.1711	Down	2.24e-07	GO:0043231//intracellular membrane-bounded organelle;GO:0043234//protein complex	GO:0003899//DNA-directed RNA polymerase activity;GO:0034061	GO:0006260//DNA replication;GO:0048592//eye morphogenesis;GO:0051320	0	gi|512918775|ref|XP_004929214.1|PREDICTED: DNA primase large subunit-like [Bombyx mori]
Bm_nscaf2847_223	145.831	54.3007	-1.42525	Down	0	GO:0043231//intracellular membrane-bounded organelle	GO:0008135//translation factor activity, nucleic acid binding;GO:0030528//transcription regulator activity;GO:0046914//transition metal ion binding	GO:0006354//RNA elongation;GO:0006355//regulation of transcription, DNA-dependent	6.88769e-161	gi|114050769|ref|NP_001040406.1|transcription elongation factor S-II [Bombyx mori] >gi|95102774|gb|ABF51328.1| transcription elongation factor S-II [Bombyx mori]
Bm_nscaf2847_224	58.0409	16.0241	-1.85683	Down	0	-	-	-	0	gi|512918819|ref|XP_004929225.1|PREDICTED: zinc finger protein Xfin-like [Bombyx mori]
Bm_nscaf2847_227	6.57396	138.969	4.40186	UP	2.1e-54	-	GO:0030246//carbohydrate binding	-	9.71287e-136	gi|114052520|ref|NP_001040251.1|C-type lectin 5 precursor [Bombyx mori] >gi|87248519|gb|ABD36312.1| lectin 4 C-type lectin [Bombyx mori]
Bm_nscaf2847_233	8.41447	0.001	-13.0387	Down	1.25e-07	-	-	-	0	gi|512918839|ref|XP_004929230.1|PREDICTED: venom acid phosphatase Acph-1-like [Bombyx mori]
Bm_nscaf2847_240	230.802	103.893	-1.15156	Down	0	-	GO:0005488//binding	-	0	gi|304421418|gb|ADM32508.1|acinus [Bombyx mori]
Bm_nscaf2847_245	0.957146	4.24388	2.14857	UP	0.0007193	-	-	-	0	gi|512919417|ref|XP_004929373.1|PREDICTED: uncharacterized protein LOC101742112 [Bombyx mori]
Bm_nscaf2847_259	10.1159	21.042	1.05665	UP	0.000109972	-	-	-	0	gi|512918883|ref|XP_004929241.1|PREDICTED: long-chain fatty acid transport protein 4-like [Bombyx mori]
Bm_nscaf2847_276	0.001	12.9337	13.6588	UP	9.23e-10	-	-	-	0	gi|512918914|ref|XP_004929248.1|PREDICTED: clavesin-1-like isoform X1 [Bombyx mori] >gi|512918917|ref|XP_004929249.1| PREDICTED: clavesin-1-like isoform X2 [Bombyx mori]
Bm_nscaf2847_279	2.87593	18.1355	2.65672	UP	2.09e-05	GO:0043234//protein complex	GO:0004690//cyclic nucleotide-dependent protein kinase activity;GO:0032559//adenyl ribonucleotide binding	GO:0006464//protein modification process;GO:0007472//wing disc morphogenesis	7.08443e-153	gi|512918925|ref|XP_004929251.1|PREDICTED: protein kinase DC2-like [Bombyx mori]
Bm_nscaf2847_286	71.4069	32.7675	-1.1238	Down	1.5e-13	-	GO:0005488//binding	GO:0009987//cellular process	0	gi|512919435|ref|XP_004929382.1|PREDICTED: polycomb group protein Psc-like [Bombyx mori]
Bm_nscaf2847_287	15.4375	3.88358	-1.99098	Down	1.21e-05	-	GO:0000166//nucleotide binding	-	0	gi|512919435|ref|XP_004929382.1|PREDICTED: polycomb group protein Psc-like [Bombyx mori]
Bm_nscaf2847_288	3.42699	1873.19	9.09434	UP	0	-	GO:0030246//carbohydrate binding	-	1.96867e-101	gi|284813583|ref|NP_001165397.1|C-type lectin 4 precursor [Bombyx mori] >gi|283139166|gb|ADB12588.1| C-type lectin 11 [Bombyx mori]
Bm_nscaf2847_291	14.1519	2.39039	-2.56567	Down	7.04e-05	-	-	-	4.40552e-100	gi|512919437|ref|XP_004929383.1|PREDICTED: U2 small nuclear ribonucleoprotein auxiliary factor 35 kDa subunit-related protein 2-like [Bombyx mori]
Bm_nscaf2847_292	83.0235	13.9356	-2.57475	Down	0	-	-	-	0	gi|512918972|ref|XP_004929262.1|PREDICTED: centrosomin-like isoform X2 [Bombyx mori]
Bm_nscaf2847_310	78.7199	28.9497	-1.44318	Down	3.12e-10	-	-	-	2.09614e-115	gi|512919015|ref|XP_004929272.1|PREDICTED: protein 60A-like [Bombyx mori]
Bm_nscaf2847_311	98.2063	26.8255	-1.87221	Down	3.13e-10	-	GO:0005102//receptor binding	GO:0007447//imaginal disc pattern formation;GO:0048634;GO:0050804//regulation of synaptic transmission;GO:0007476//imaginal disc-derived wing morphogenesis;GO:0003006//reproductive developmental process	2.89094e-81	gi|512919015|ref|XP_004929272.1|PREDICTED: protein 60A-like [Bombyx mori]
Bm_nscaf2847_316	16.556	7.27802	-1.18574	Down	0.000451313	-	-	GO:0009987//cellular process	3.03884e-180	gi|512919055|ref|XP_004929282.1|PREDICTED: anaphase-promoting complex subunit 5-like [Bombyx mori]
Bm_nscaf2847_321	640.253	1365.86	1.0931	UP	1.54e-259	GO:0044424//intracellular part	GO:0016811//hydrolase activity, acting on carbon-nitrogen (but not peptide) bonds, in linear amides;GO:0030247//polysaccharide binding	GO:0035151//regulation of tube size, open tracheal system;GO:0006022	0	gi|512919059|ref|XP_004929283.1|PREDICTED: uncharacterized protein LOC101740647 [Bombyx mori]
Bm_nscaf2847_322	407.916	2036.59	2.31981	UP	0	-	GO:0030247//polysaccharide binding;GO:0004871//signal transducer activity;GO:0016787//hydrolase activity	GO:0006022	0	gi|357612406|gb|EHJ67975.1|hypothetical protein KGM_08455 [Danaus plexippus]
Bm_nscaf2847_333	50.6444	110.258	1.1224	UP	3.52e-27	GO:0043231//intracellular membrane-bounded organelle;GO:0044444//cytoplasmic part	-	-	0	gi|512919117|ref|XP_004929296.1|PREDICTED: carnitine O-acetyltransferase-like [Bombyx mori]
Bm_nscaf2847_345	0.001	734.442	19.4863	UP	0	-	-	-	-	-
Bm_nscaf2847_349	10.1009	34.3523	1.76592	UP	3.95e-10	GO:0043231//intracellular membrane-bounded organelle	GO:0003676//nucleic acid binding;GO:0046914//transition metal ion binding;GO:0003702//RNA polymerase II transcription factor activity	GO:0007635//chemosensory behavior;GO:0006355//regulation of transcription, DNA-dependent;GO:0048073;GO:0035153//epithelial cell type specification, open tracheal system;GO:0007399//nervous system development;GO:0019827//stem cell maintenance;GO:0035146	0	gi|512919164|ref|XP_004929308.1|PREDICTED: protein escargot-like [Bombyx mori]
Bm_nscaf2847_350	27.1461	10.5581	-1.36239	Down	1.77e-05	-	-	-	0	gi|512919168|ref|XP_004929309.1|PREDICTED: EGF domain-specific O-linked N-acetylglucosamine transferase-like [Bombyx mori]
Bm_nscaf2851_09	121.073	26.9833	-2.16574	Down	3.71e-08	-	-	-	-	-
Bm_nscaf2851_13	20.9326	87.0142	2.0555	UP	7.48e-121	-	-	-	0	gi|512903741|ref|XP_004925692.1|PREDICTED: protocadherin-15-like [Bombyx mori]
Bm_nscaf2852_005	5.32673	49.8604	3.22657	UP	2.01e-07	GO:0044448//cell cortex part;GO:0005884//actin filament;GO:0031012//extracellular matrix	GO:0042302//structural constituent of cuticle	GO:0003002;GO:0007472//wing disc morphogenesis;GO:0008360//regulation of cell shape;GO:0008544//epidermis development;GO:0032989//cellular component morphogenesis;GO:0030036//actin cytoskeleton organization;GO:0031589//cell-substrate adhesion	6.72551e-44	gi|357617340|gb|EHJ70730.1|hypothetical protein KGM_08867 [Danaus plexippus]
Bm_nscaf2852_007	23.6132	80.5889	1.77099	UP	1.39e-21	-	-	-	0	gi|512894872|ref|XP_004923535.1|PREDICTED: uncharacterized protein LOC101738967 [Bombyx mori]
Bm_nscaf2852_008	1.31454	649.165	8.94789	UP	0	GO:0031224//intrinsic to membrane	GO:0042302//structural constituent of cuticle	GO:0007472//wing disc morphogenesis;GO:0032989//cellular component morphogenesis;GO:0048511//rhythmic process;GO:0007610//behavior	0	gi|512894884|ref|XP_004923538.1|PREDICTED: uncharacterized protein LOC101739351 isoform X1 [Bombyx mori] >gi|512894888|ref|XP_004923539.1| PREDICTED: uncharacterized protein LOC101739351 isoform X2 [Bombyx mori]
Bm_nscaf2852_010	84.9056	23.02	-1.88297	Down	1.46e-12	-	-	-	2.23038e-141	gi|512894880|ref|XP_004923537.1|PREDICTED: uncharacterized protein LOC101739113 isoform X2 [Bombyx mori]
Bm_nscaf2852_021	60.9643	19.9266	-1.61327	Down	0	-	-	-	0	gi|512894892|ref|XP_004923540.1|PREDICTED: vacuolar protein sorting-associated protein 72 homolog [Bombyx mori]
Bm_nscaf2852_022	3.05954	52.2311	4.09352	UP	2.54e-174	-	-	-	0	gi|357624780|gb|EHJ75426.1|hypothetical protein KGM_01741 [Danaus plexippus]
Bm_nscaf2852_031	21.9847	5.71081	-1.94473	Down	9.23e-11	-	-	-	0	gi|512894900|ref|XP_004923542.1|PREDICTED: protein zwilch-like [Bombyx mori]
Bm_nscaf2852_039	18.0709	3.77234	-2.26014	Down	9.58e-10	-	-	-	0	gi|512894908|ref|XP_004923544.1|PREDICTED: probable 2-oxoglutarate dehydrogenase E1 component DHKTD1 homolog, mitochondrial-like isoform X1 [Bombyx mori]
Bm_nscaf2852_045	12.3832	493.762	5.31736	UP	0	-	-	-	0	gi|512894928|ref|XP_004923549.1|PREDICTED: uncharacterized protein LOC101740768 [Bombyx mori]
Bm_nscaf2852_061	16.3972	55.48	1.75852	UP	2.2e-16	GO:0005634//nucleus	GO:0022891//substrate-specific transmembrane transporter activity;GO:0005488//binding	GO:0006810//transport;GO:0009987//cellular process	0	gi|512894940|ref|XP_004923552.1|PREDICTED: solute carrier family 2, facilitated glucose transporter member 1-like [Bombyx mori]
Bm_nscaf2852_063	0.001	426.052	18.7007	UP	0	-	GO:0004175//endopeptidase activity	GO:0019538//protein metabolic process	3.63795e-152	gi|206725503|ref|NP_001128675.1|37-kDa protease precursor [Bombyx mori] >gi|197085574|dbj|BAG68694.1| 37-kDa protease [Bombyx mori]
Bm_nscaf2852_064	3.57335	33.1966	3.21569	UP	2.86e-12	-	GO:0008233//peptidase activity	-	1.00757e-139	gi|512895077|ref|XP_004923586.1|PREDICTED: trypsin-4-like [Bombyx mori]
Bm_nscaf2852_065	40.4418	12.0129	-1.75126	Down	2.52e-12	GO:0031519//PcG protein complex;GO:0000803	GO:0005488//binding	GO:0006479//protein amino acid methylation;GO:0040029//regulation of gene expression, epigenetic;GO:0006325//chromatin organization	0	gi|319803033|ref|NP_001188366.1|extra sex combs [Bombyx mori] >gi|317175913|dbj|BAJ54072.1| extra sex combs [Bombyx mori]
Bm_nscaf2852_079	60.8769	14.9956	-2.02135	Down	2.25e-08	-	GO:0005488//binding	-	2.8703e-59	gi|512894964|ref|XP_004923558.1|PREDICTED: ADP-ribosylation factor-like protein 6-interacting protein 4-like [Bombyx mori]
Bm_nscaf2853_039	2485.05	1079.17	-1.20335	Down	0	-	GO:0005488//binding	-	7.65406e-150	gi|163838692|ref|NP_001106229.1|Mod(mdg4)-heS00531 [Bombyx mori] >gi|47169616|tpe|CAE54311.1| TPA: Mod(mdg4)-heS00531 [Bombyx mori]
Bm_nscaf2853_040	151.568	1.7245	-6.45765	Down	7.33e-06	-	-	-	0	gi|114050871|ref|NP_001040411.1|carboxylesterase clade H, member 1 precursor [Bombyx mori] >gi|95102790|gb|ABF51336.1| carboxylesterase [Bombyx mori]
Bm_nscaf2853_041	40.5781	142.243	1.80959	UP	2.67e-17	GO:0044424//intracellular part	GO:0016765//transferase activity, transferring alkyl or aryl (other than methyl) groups;GO:0042277//peptide binding	-	4.43565e-81	gi|169234682|ref|NP_001108462.1|glutathione S-transferase unclassified 1 [Bombyx mori] >gi|148788026|gb|ABR12244.1| glutathione S-transferase 7 [Bombyx mori]
Bm_nscaf2853_042	2.09427	8.87305	2.08298	UP	1.76e-05	-	-	-	0	gi|512924618|ref|XP_004930638.1|PREDICTED: protein adg3-like [Bombyx mori]
Bm_nscaf2853_051	22.1496	52.1733	1.23603	UP	1.06e-08	-	-	-	-	-
Bm_nscaf2853_068	28.7575	107.129	1.89735	UP	3.06e-27	-	-	-	2.80671e-156	gi|357627007|gb|EHJ76865.1|hypothetical protein KGM_17936 [Danaus plexippus]
Bm_nscaf2853_069	30.6585	118.834	1.95459	UP	2.18e-102	-	-	-	0	gi|357627007|gb|EHJ76865.1|hypothetical protein KGM_17936 [Danaus plexippus]
Bm_nscaf2853_081	4.71211	279.899	5.89239	UP	1.93e-112	-	GO:0004175//endopeptidase activity	GO:0019538//protein metabolic process	3.38024e-117	gi|512924649|ref|XP_004930646.1|PREDICTED: transmembrane protease serine 5-like [Bombyx mori]
Bm_nscaf2853_089	102.912	29.9373	-1.7814	Down	4.01e-13	-	GO:0005488//binding	-	0	gi|512924318|ref|XP_004930566.1|PREDICTED: cleavage stimulation factor subunit 2 tau variant isoform X1 [Bombyx mori]
Bm_nscaf2853_090	20.5682	2.64339	-2.95995	Down	0.000383631	-	-	-	1.92427e-85	gi|512924330|ref|XP_004930569.1|PREDICTED: protein CREG1-like isoform X1 [Bombyx mori] >gi|512924334|ref|XP_004930570.1| PREDICTED: protein CREG1-like isoform X2 [Bombyx mori] >gi|512924338|ref|XP_004930571.1| PREDICTED: protein CREG1-like isoform X3 [Bombyx mori]
Bm_nscaf2853_133	1.43923	32.4388	4.49435	UP	8.82e-43	-	-	-	0	gi|512924693|ref|XP_004930657.1|PREDICTED: uncharacterized protein LOC101743233 [Bombyx mori]
Bm_nscaf2853_135	45.2037	13.1537	-1.78097	Down	5.86e-15	-	-	-	0	gi|512924697|ref|XP_004930658.1|PREDICTED: uncharacterized protein LOC101743370 [Bombyx mori]
Bm_nscaf2853_137	59.802	18.2506	-1.71225	Down	0	-	-	-	0	gi|512924391|ref|XP_004930583.1|PREDICTED: DNA polymerase delta subunit 3-like [Bombyx mori]
Bm_nscaf2853_141	21.6772	9.91653	-1.12827	Down	6.21e-06	-	-	-	-	-
Bm_nscaf2853_153	8.86985	0.001	-13.1147	Down	5.05e-05	-	-	-	1.41667e-120	gi|357622413|gb|EHJ73902.1|hypothetical protein KGM_22733 [Danaus plexippus]
Bm_nscaf2853_154	82.5431	2111.39	4.6769	UP	0	-	-	-	0	gi|512924445|ref|XP_004930597.1|PREDICTED: uncharacterized protein LOC101744039 [Bombyx mori]
Bm_nscaf2853_163	88.0891	15.4635	-2.5101	Down	2.74e-11	-	-	-	9.54533e-147	gi|512924473|ref|XP_004930604.1|PREDICTED: nucleoporin NDC1-like [Bombyx mori]
Bm_nscaf2853_164	3.482	1.48246	-1.23192	Down	4.36e-05	-	-	-	0	gi|512924736|ref|XP_004930668.1|PREDICTED: protein unc-80 homolog [Bombyx mori]
Bm_nscaf2853_180	37.0313	96.8446	1.38693	UP	4.63e-18	GO:0043296//apical junction complex;GO:0005737//cytoplasm	-	GO:0007043//cell-cell junction assembly;GO:0001745//compound eye morphogenesis;GO:0050896//response to stimulus;GO:0008285//negative regulation of cell proliferation;GO:0051179//localization;GO:0001736//establishment of planar polarity;GO:0061245;GO:0009790//embryonic development;GO:0030154//cell differentiation;GO:0007560//imaginal disc morphogenesis	0	gi|512924752|ref|XP_004930672.1|PREDICTED: protein lap4-like [Bombyx mori]
Bm_nscaf2853_195	175.733	86.3523	-1.02508	Down	5.5e-12	GO:0031981//nuclear lumen	GO:0003724//RNA helicase activity	-	0	gi|512924540|ref|XP_004930620.1|PREDICTED: probable ATP-dependent RNA helicase pitchoune-like [Bombyx mori]
Bm_nscaf2853_197	31.6545	11.5516	-1.45431	Down	4.42e-08	-	-	-	0	gi|512924544|ref|XP_004930621.1|PREDICTED: zinc finger and BTB domain-containing protein 41-like [Bombyx mori]
Bm_nscaf2853_205	25.3592	114.549	2.17538	UP	2.29e-41	-	-	-	8.55973e-97	gi|512924528|ref|XP_004930617.1|PREDICTED: facilitated trehalose transporter Tret1-1-like [Bombyx mori]
Bm_nscaf2853_209	25.876	9.3658	-1.46614	Down	0.000339882	-	-	-	1.40171e-158	gi|512924550|ref|XP_004930622.1|PREDICTED: non-structural maintenance of chromosomes element 1 homolog isoform X1 [Bombyx mori] >gi|512924554|ref|XP_004930623.1| PREDICTED: non-structural maintenance of chromosomes element 1 homolog isoform X2 [Bombyx mori]
Bm_nscaf2853_211	60.5193	173.073	1.51591	UP	1.04e-25	GO:0043231//intracellular membrane-bounded organelle	GO:0003729//mRNA binding	GO:0016477//cell migration;GO:0007272;GO:0000380//alternative nuclear mRNA splicing, via spliceosome;GO:0001742//oenocyte differentiation;GO:0007509//mesoderm migration;GO:0008587//imaginal disc-derived wing margin morphogenesis	1.20067e-113	gi|512924562|ref|XP_004930625.1|PREDICTED: protein held out wings-like isoform X2 [Bombyx mori]
Bm_nscaf2853_219	30.4442	11.9988	-1.34328	Down	1.25e-10	-	GO:0005488//binding	-	4.19612e-171	gi|357605835|gb|EHJ64793.1|putative mini-chromosome maintenance deficient 9 [Danaus plexippus]
Bm_nscaf2855_016	4.83237	19.6056	2.02047	UP	4.1e-08	-	-	-	0	gi|512923966|ref|XP_004930482.1|PREDICTED: nuclear receptor-binding protein homolog [Bombyx mori]
Bm_nscaf2855_017	0.127753	5.28678	5.37096	UP	4.89e-11	-	-	-	-	-
Bm_nscaf2855_018	67.9365	19.9311	-1.76917	Down	5.83e-13	-	GO:0016301//kinase activity	GO:0006468//protein amino acid phosphorylation	0	gi|512923362|ref|XP_004930336.1|PREDICTED: lymphokine-activated killer T-cell-originated protein kinase-like [Bombyx mori]
Bm_nscaf2855_023	54.2514	21.7121	-1.32116	Down	2.59e-12	-	-	-	0	gi|512923373|ref|XP_004930338.1|PREDICTED: LOW QUALITY PROTEIN: protein tiptop-like [Bombyx mori]
Bm_nscaf2855_024	22.6652	1277.16	5.81632	UP	0	-	-	-	7.30248e-59	gi|290559931|ref|NP_001166789.1|cuticular protein glycine-rich 14 precursor [Bombyx mori] >gi|223671002|tpd|FAA00452.1| TPA: putative cuticle protein [Bombyx mori]
Bm_nscaf2855_026	62.4949	29.2642	-1.0946	Down	3.15e-05	GO:0043231//intracellular membrane-bounded organelle;GO:0043234//protein complex	GO:0003678//DNA helicase activity;GO:0030528//transcription regulator activity	GO:0006259//DNA metabolic process;GO:0007090//regulation of S phase of mitotic cell cycle	1.99725e-132	gi|512923381|ref|XP_004930340.1|PREDICTED: probable DNA replication complex GINS protein PSF2-like isoform X1 [Bombyx mori] >gi|512923385|ref|XP_004930341.1| PREDICTED: probable DNA replication complex GINS protein PSF2-like isoform X2 [Bombyx mori]
Bm_nscaf2855_027	2.41805	8.47121	1.80872	UP	0.000995223	GO:0044448//cell cortex part	GO:0005488//binding	GO:0006909//phagocytosis;GO:0007423//sensory organ development;GO:0043410//positive regulation of MAPKKK cascade;GO:0002164//larval development;GO:0009886//post-embryonic morphogenesis;GO:0048102//autophagic cell death;GO:0008105//asymmetric protein localization;GO:0006915//apoptosis;GO:0006950//response to stress	0	gi|512923388|ref|XP_004930342.1|PREDICTED: TNF receptor-associated factor 4-like [Bombyx mori]
Bm_nscaf2855_032	33.7972	3.78416	-3.15886	Down	7.33e-06	GO:0005815//microtubule organizing center;GO:0000922//spindle pole	GO:0004672//protein kinase activity;GO:0019900//kinase binding;GO:0000166//nucleotide binding;GO:0015631//tubulin binding	GO:0006468//protein amino acid phosphorylation;GO:0010608//posttranscriptional regulation of gene expression;GO:0043627//response to estrogen stimulus;GO:0000087//M phase of mitotic cell cycle;GO:0007052//mitotic spindle organization	0	gi|512923398|ref|XP_004930344.1|PREDICTED: aurora kinase A-B-like [Bombyx mori]
Bm_nscaf2855_060	16.0675	1.15438	-3.79896	Down	3.75e-05	-	GO:0046872//metal ion binding	-	0	gi|512924010|ref|XP_004930493.1|PREDICTED: cytochrome P450 6B2-like [Bombyx mori]
Bm_nscaf2855_061	32.091	2.18065	-3.87933	Down	7.28e-07	-	GO:0005488//binding	-	0	gi|162462371|ref|NP_001104817.1|hemocytin [Bombyx mori] >gi|1346296|sp|P98092.1|HMCT_BOMMO RecName: Full=Hemocytin; AltName: Full=Humoral lectin; Flags: Precursor >gi|664884|dbj|BAA06160.1| humoral lectin prepropeptide [Bombyx mori] >gi|1094393|prf||2106140A hemocytin
Bm_nscaf2855_064	94.0354	3.1767	-4.8876	Down	6.77e-08	-	GO:0005488//binding	-	0	gi|162462371|ref|NP_001104817.1|hemocytin [Bombyx mori] >gi|1346296|sp|P98092.1|HMCT_BOMMO RecName: Full=Hemocytin; AltName: Full=Humoral lectin; Flags: Precursor >gi|664884|dbj|BAA06160.1| humoral lectin prepropeptide [Bombyx mori] >gi|1094393|prf||2106140A hemocytin
Bm_nscaf2855_068	60.4618	16.1998	-1.90005	Down	3.28e-11	GO:0005667//transcription factor complex	-	GO:0006352//transcription initiation	3.58784e-168	gi|512923451|ref|XP_004930356.1|PREDICTED: YEATS domain-containing protein 4-like isoform X1 [Bombyx mori]
Bm_nscaf2855_077	8.58195	23.0349	1.42445	UP	6.71e-06	-	-	-	0	gi|321400090|ref|NP_001189466.1|death associated protein kinase [Bombyx mori] >gi|304421432|gb|ADM32515.1| dapk [Bombyx mori]
Bm_nscaf2855_089	51.6628	14.5439	-1.82871	Down	0.000422245	-	-	-	-	-
Bm_nscaf2855_090	63.6927	20.3037	-1.64938	Down	0	-	-	-	-	-
Bm_nscaf2855_091	34.2481	13.1912	-1.37645	Down	0	-	-	-	0	gi|512923512|ref|XP_004930370.1|PREDICTED: tetratricopeptide repeat protein 27-like [Bombyx mori]
Bm_nscaf2855_099	29.1702	3.83221	-2.92824	Down	7.29e-07	-	-	-	-	-
Bm_nscaf2855_103	86.7813	29.018	-1.58044	Down	0	-	-	-	0	gi|512923544|ref|XP_004930378.1|PREDICTED: synaptonemal complex protein 1-like [Bombyx mori]
Bm_nscaf2855_113	12.2678	0.967007	-3.66521	Down	6.27e-05	-	-	-	0	gi|512923558|ref|XP_004930381.1|PREDICTED: integrin alpha-IIb-like [Bombyx mori]
Bm_nscaf2855_114	6.40261	0.001	-12.6444	Down	3.89e-11	-	-	-	0	gi|512924046|ref|XP_004930502.1|PREDICTED: integrin alpha-PS4-like [Bombyx mori]
Bm_nscaf2855_115	7.63808	0.903103	-3.08025	Down	0.000295088	GO:0044425//membrane part	-	GO:0007155//cell adhesion	0	gi|512924046|ref|XP_004930502.1|PREDICTED: integrin alpha-PS4-like [Bombyx mori]
Bm_nscaf2855_116	14.4135	4.61556	-1.64284	Down	0.000455913	-	-	-	1.32798e-131	gi|512924046|ref|XP_004930502.1|PREDICTED: integrin alpha-PS4-like [Bombyx mori]
Bm_nscaf2855_117	105.83	5.63649	-4.23081	Down	2.34e-06	-	GO:0005488//binding	-	6.08554e-155	gi|112983022|ref|NP_001037076.1|C-type lectin 11 precursor [Bombyx mori] >gi|31559111|gb|AAP50846.1| immulectin [Bombyx mori]
Bm_nscaf2855_121	24.9366	6.40963	-1.95995	Down	1.79e-05	-	-	GO:0009792//embryonic development ending in birth or egg hatching;GO:0006350//transcription;GO:0007507//heart development	2.12659e-104	gi|512924058|ref|XP_004930505.1|PREDICTED: T-box transcription factor TBX6-like [Bombyx mori]
Bm_nscaf2855_127	146.874	53.651	-1.45291	Down	1.03e-12	-	-	-	0	gi|512923586|ref|XP_004930388.1|PREDICTED: 28S ribosomal protein S22, mitochondrial-like [Bombyx mori]
Bm_nscaf2855_135	35.4172	15.668	-1.17663	Down	1.31e-05	-	-	-	0	gi|512923625|ref|XP_004930397.1|PREDICTED: uncharacterized protein LOC101746064 [Bombyx mori]
Bm_nscaf2855_136	18.628	16661.5	9.80483	UP	0	-	-	-	-	-
Bm_nscaf2855_137	39.4993	7318.08	7.5335	UP	0	-	-	-	-	-
Bm_nscaf2855_138	0.001	130.317	16.9917	UP	2.91e-84	-	-	-	4.56554e-173	gi|512923637|ref|XP_004930400.1|PREDICTED: sulfotransferase 1C4-like [Bombyx mori]
Bm_nscaf2855_142	83.9612	36.2988	-1.2098	Down	8.06e-06	-	-	-	4.62248e-101	gi|512923641|ref|XP_004930401.1|PREDICTED: fatty acid-binding protein, adipocyte-like [Bombyx mori]
Bm_nscaf2855_148	6.18194	26.5794	2.10418	UP	2.52e-11	-	GO:0003676//nucleic acid binding	-	0	gi|512924078|ref|XP_004930510.1|PREDICTED: uncharacterized protein LOC101738354 [Bombyx mori]
Bm_nscaf2855_151	9.40612	2.08528	-2.17336	Down	2.93e-05	-	GO:0016491//oxidoreductase activity	GO:0008152//metabolic process	0	gi|512923667|ref|XP_004930408.1|PREDICTED: putative aldehyde dehydrogenase family 7 member A1 homolog [Bombyx mori]
Bm_nscaf2855_152	83.7925	15.6366	-2.42189	Down	9.59e-10	-	-	-	6.82789e-116	gi|512923679|ref|XP_004930411.1|PREDICTED: protein tantalus-like [Bombyx mori]
Bm_nscaf2855_153	62.861	128.299	1.02927	UP	1.29e-39	GO:0005789//endoplasmic reticulum membrane;GO:0031224//intrinsic to membrane	GO:0019829//cation-transporting ATPase activity;GO:0032559//adenyl ribonucleotide binding;GO:0043169//cation binding	GO:0032879//regulation of localization;GO:0070838//divalent metal ion transport;GO:0007268//synaptic transmission;GO:0009206	0	gi|256773186|ref|NP_001157948.1|sarco/endoplasmic reticulum calcium ATPase [Bombyx mori] >gi|255661412|gb|ACU25861.1| sarco/endoplasmic reticulum calcium ATPase [Bombyx mori]
Bm_nscaf2855_155	11.0374	84.2828	2.93284	UP	5.58e-51	-	-	-	0	gi|512923686|ref|XP_004930412.1|PREDICTED: laccase-2-like [Bombyx mori]
Bm_nscaf2855_159	0.77541	19.8644	4.67909	UP	1.2e-06	-	GO:0046872//metal ion binding	-	4.72833e-94	gi|148298843|ref|NP_001091793.1|troponin C type IIIa-like protein [Bombyx mori] >gi|114199358|gb|ABI54279.1| troponin C type IIIa-like protein [Bombyx mori] >gi|257043219|gb|ACV33063.1| troponin CIII [Bombyx mori]
Bm_nscaf2855_162	2.93345	55.2567	4.23548	UP	5.77e-73	-	GO:0003824//catalytic activity;GO:0046914//transition metal ion binding	GO:0008152//metabolic process	0	gi|198278344|dbj|BAG70891.1|laccase 2A [Bombyx mori]
Bm_nscaf2855_164	0.634791	17.513	4.786	UP	3.46e-07	-	-	-	1.09062e-120	gi|512923690|ref|XP_004930413.1|PREDICTED: trypsin-1-like [Bombyx mori]
Bm_nscaf2855_165	28.1414	357.943	3.66896	UP	9.5e-257	-	-	-	0	gi|512924094|ref|XP_004930514.1|PREDICTED: laccase-2-like [Bombyx mori]
Bm_nscaf2855_168	124.763	5.98036	-4.38281	Down	2.84e-10	-	-	-	-	-
Bm_nscaf2855_174	212.667	103.759	-1.03536	Down	8.35e-12	GO:0043231//intracellular membrane-bounded organelle	GO:0008135//translation factor activity, nucleic acid binding;GO:0032561//guanyl ribonucleotide binding;GO:0017111//nucleoside-triphosphatase activity	GO:0006412//translation	0	gi|114052967|ref|NP_001040119.1|elongation factor Tu [Bombyx mori] >gi|87248117|gb|ABD36111.1| elongation factor Tu [Bombyx mori]
Bm_nscaf2855_183	437.827	186.938	-1.2278	Down	0	GO:0005622//intracellular	-	-	3.28453e-166	gi|512924102|ref|XP_004930516.1|PREDICTED: pescadillo homolog [Bombyx mori]
Bm_nscaf2855_194	6.83857	1.71308	-1.99711	Down	9.12e-07	-	GO:0016787//hydrolase activity	-	0	gi|512923755|ref|XP_004930429.1|PREDICTED: receptor-type tyrosine-protein phosphatase N2-like [Bombyx mori]
Bm_nscaf2855_198	30.0281	10.6513	-1.49528	Down	2.48e-13	-	-	-	0	gi|512923763|ref|XP_004930431.1|PREDICTED: S1 RNA-binding domain-containing protein 1-like isoform X1 [Bombyx mori]
Bm_nscaf2855_200	47.1211	18.5715	-1.34328	Down	1.66e-06	-	-	-	8.22628e-161	gi|512923778|ref|XP_004930435.1|PREDICTED: LOW QUALITY PROTEIN: mitochondrial inner membrane protease ATP23 homolog [Bombyx mori]
Bm_nscaf2855_204	0.001	21.2579	14.3757	UP	2.5e-08	GO:0044464//cell part	GO:0017111//nucleoside-triphosphatase activity;GO:0032561//guanyl ribonucleotide binding	GO:0035556	1.38639e-72	gi|357619980|gb|EHJ72334.1|hypothetical protein KGM_10970 [Danaus plexippus]
Bm_nscaf2855_207	79.6087	36.6728	-1.11822	Down	1.09e-12	-	-	-	0	gi|525343081|ref|NP_001266317.1|heat shock 70 kDa protein 14-like [Bombyx mori] >gi|393010389|gb|AFN02501.1| heat shock protein 70-14 [Bombyx mori]
Bm_nscaf2855_210	37.3458	16.5302	-1.17584	Down	1.97e-12	-	-	-	0	gi|512924118|ref|XP_004930520.1|PREDICTED: telomere-associated protein RIF1-like [Bombyx mori]
Bm_nscaf2855_211	6.09863	44.8674	2.87911	UP	3.46e-54	GO:0016020//membrane	GO:0004872//receptor activity	-	0	gi|512924122|ref|XP_004930521.1|PREDICTED: LOW QUALITY PROTEIN: patched domain-containing protein 3-like [Bombyx mori]
Bm_nscaf2855_217	21.9535	2.09332	-3.39059	Down	0.000255914	-	GO:0046872//metal ion binding;GO:0003677//DNA binding;GO:0003707//steroid hormone receptor activity	GO:0010468//regulation of gene expression;GO:0006350//transcription	2.53833e-78	gi|290650190|ref|NP_001037331.2|ecdysone receptor isoform B2 [Bombyx mori] >gi|793744|gb|AAA87340.1| 20-hydroxy-ecdysone receptor [Bombyx mori]
Bm_nscaf2855_220	79.1723	221.5	1.48424	UP	4.02e-27	-	GO:0030246//carbohydrate binding	-	6.59916e-145	gi|148298818|ref|NP_001091784.1|C-type lectin 10 precursor [Bombyx mori] >gi|112982635|dbj|BAF03496.1| multi-binding protein [Bombyx mori]
Bm_nscaf2855_221	24.0406	162.851	2.76001	UP	8.24e-110	-	-	GO:0006909//phagocytosis	0	gi|512924126|ref|XP_004930522.1|PREDICTED: putative fatty acyl-CoA reductase CG5065-like [Bombyx mori]
Bm_nscaf2855_225	49.0059	7.83014	-2.64584	Down	2.34e-06	GO:0005681//spliceosomal complex	GO:0016859//cis-trans isomerase activity	GO:0000377//RNA splicing, via transesterification reactions with bulged adenosine as nucleophile;GO:0044267//cellular protein metabolic process	1.72356e-132	gi|512923824|ref|XP_004930446.1|PREDICTED: peptidyl-prolyl cis-trans isomerase H-like [Bombyx mori]
Bm_nscaf2855_227	183.617	65.2347	-1.49299	Down	1.45e-12	-	GO:0003676//nucleic acid binding;GO:0008168//methyltransferase activity	GO:0042254//ribosome biogenesis	0	gi|512923828|ref|XP_004930447.1|PREDICTED: putative ribosomal RNA methyltransferase NOP2-like [Bombyx mori]
Bm_nscaf2855_229	27.5892	118.411	2.10163	UP	5.66e-29	-	-	-	2.2074e-167	gi|512923832|ref|XP_004930448.1|PREDICTED: cytochrome b reductase 1-like [Bombyx mori]
Bm_nscaf2855_237	89.1858	29.7986	-1.58157	Down	0	-	GO:0004674//protein serine/threonine kinase activity;GO:0032559//adenyl ribonucleotide binding	GO:0006464//protein modification process	0	gi|112983598|ref|NP_001037345.1|cdc2-related kinase [Bombyx mori] >gi|2257631|dbj|BAA21484.1| cdc2-related kinase [Bombyx mori]
Bm_nscaf2855_240	62.8181	20.3754	-1.62435	Down	7.99e-13	-	-	-	2.07591e-161	gi|512924142|ref|XP_004930526.1|PREDICTED: INO80 complex subunit B-like [Bombyx mori]
Bm_nscaf2855_243	196.314	67.5214	-1.53975	Down	3.21e-12	-	GO:0004721//phosphoprotein phosphatase activity	-	0	gi|512923848|ref|XP_004930452.1|PREDICTED: probable protein phosphatase CG10417-like [Bombyx mori]
Bm_nscaf2855_245	12.576	5.59605	-1.16819	Down	1.01e-09	-	-	-	0	gi|512923855|ref|XP_004930454.1|PREDICTED: spatacsin-like [Bombyx mori]
Bm_nscaf2855_247	10.4067	49.8706	2.26068	UP	1.87e-13	-	GO:0016787//hydrolase activity	-	0	gi|512923859|ref|XP_004930455.1|PREDICTED: sn1-specific diacylglycerol lipase beta-like [Bombyx mori]
Bm_nscaf2855_268	9.01758	1.73617	-2.37683	Down	1.23e-07	-	-	-	0	gi|512924170|ref|XP_004930533.1|PREDICTED: rotatin-like [Bombyx mori]
Bm_nscaf2855_274	138.298	9.71938	-3.83077	Down	4.91e-13	GO:0043234//protein complex;GO:0015630//microtubule cytoskeleton;GO:0044430//cytoskeletal part	GO:0042802//identical protein binding;GO:0003774//motor activity;GO:0032559//adenyl ribonucleotide binding	GO:0000022//mitotic spindle elongation;GO:0045132//meiotic chromosome segregation;GO:0000212//meiotic spindle organization;GO:0051012//microtubule sliding;GO:0007067//mitosis	0	gi|187281809|ref|NP_001119723.1|kinesin-like protein Ncd [Bombyx mori] >gi|118480526|gb|ABK92269.1| kinesin-like protein 14A [Bombyx mori]
Bm_nscaf2855_275	56.2906	27.3434	-1.0417	Down	0	-	-	-	0	gi|512923910|ref|XP_004930468.1|PREDICTED: probable RNA methyltransferase bin3-like [Bombyx mori]
Bm_nscaf2855_279	42.6737	15.7336	-1.4395	Down	4.92e-11	-	-	-	0	gi|512923934|ref|XP_004930474.1|PREDICTED: A-kinase anchor protein 10, mitochondrial-like isoform X3 [Bombyx mori]
Bm_nscaf2855_280	30.6932	3.55791	-3.10882	Down	7.27e-07	-	-	-	-	-
Bm_nscaf2855_286	96.3465	35.1596	-1.45431	Down	2.77e-06	-	GO:0005488//binding	-	1.0875e-58	gi|112982657|ref|NP_001037640.1|polymerase delta interacting protein 3 [Bombyx mori] >gi|109706825|gb|ABG42999.1| polymerase delta interacting protein 3 [Bombyx mori]
Bm_nscaf2857_4	23.4177	10.9741	-1.0935	Down	0.000205718	-	-	GO:0008152//metabolic process	0	gi|512936867|ref|XP_004933624.1|PREDICTED: tRNA-dihydrouridine(16/17) synthase [NAD(P)(+)]-like [Bombyx mori]
Bm_nscaf2859_001	45.6692	100.291	1.1349	UP	8.56e-28	GO:0043231//intracellular membrane-bounded organelle	GO:0004879//ligand-dependent nuclear receptor activity;GO:0046914//transition metal ion binding;GO:0003677//DNA binding;GO:0001071	GO:0010468//regulation of gene expression;GO:0006351//transcription, DNA-dependent	0	gi|162951901|ref|NP_001106080.1|nuclear hormone receptor E75 isoform B [Bombyx mori] >gi|6683594|dbj|BAA89263.1| nuclear hormone receptor E75B [Bombyx mori]
Bm_nscaf2859_011	70.115	29.2141	-1.26306	Down	7.3e-13	GO:0005813//centrosome	GO:0016301//kinase activity	GO:0000278//mitotic cell cycle;GO:0051297//centrosome organization;GO:0003006//reproductive developmental process	0	gi|512900146|ref|XP_004924821.1|PREDICTED: serine/threonine-protein kinase PLK4-like [Bombyx mori]
Bm_nscaf2859_014	5.64995	16.9938	1.5887	UP	3.36e-05	-	GO:0005488//binding	GO:0048741//skeletal muscle fiber development;GO:0007626//locomotory behavior	0	gi|512900157|ref|XP_004924823.1|PREDICTED: TAR DNA-binding protein 43-like [Bombyx mori]
Bm_nscaf2859_018	237.38	511.751	1.10824	UP	0	-	-	-	5.33496e-103	gi|357604631|gb|EHJ64271.1|hypothetical protein KGM_14571 [Danaus plexippus]
Bm_nscaf2859_020	395.572	68.6212	-2.52721	Down	1.64e-12	-	-	-	0	gi|512900161|ref|XP_004924824.1|PREDICTED: TOX high mobility group box family member 3-like isoform X1 [Bombyx mori]
Bm_nscaf2859_029	7.66289	2.17494	-1.81691	Down	8.43e-13	-	-	-
Bm_nscaf2859_031	34.6237	11.3717	-1.60632	Down	0.000685298	GO:0016021//integral to membrane	GO:0005326//neurotransmitter transporter activity;GO:0015291//secondary active transmembrane transporter activity;GO:0004888//transmembrane receptor activity	GO:0006810//transport;GO:0080134//regulation of response to stress;GO:0007154//cell communication;GO:0042065	1.38193e-81	gi|512900217|ref|XP_004924838.1|PREDICTED: sodium- and chloride-dependent GABA transporter ine-like isoform X1 [Bombyx mori]
Bm_nscaf2859_047	22.6386	61.6695	1.44577	UP	5.5e-07	GO:0031980//mitochondrial lumen	GO:0008483//transaminase activity	-	4.96397e-127	gi|512900252|ref|XP_004924846.1|PREDICTED: 4-aminobutyrate aminotransferase, mitochondrial-like [Bombyx mori]
Bm_nscaf2859_048	29.3525	63.501	1.1133	UP	2.86e-05	GO:0031980//mitochondrial lumen	GO:0008483//transaminase activity;GO:0048037//cofactor binding	GO:0006575//cellular amino acid derivative metabolic process	2.97572e-130	gi|512900252|ref|XP_004924846.1|PREDICTED: 4-aminobutyrate aminotransferase, mitochondrial-like [Bombyx mori]
Bm_nscaf2859_052	27.4382	10.0596	-1.44762	Down	0.000972069	GO:0016021//integral to membrane	GO:0046914//transition metal ion binding;GO:0019904//protein domain specific binding;GO:0070325//lipoprotein receptor binding;GO:0042277//peptide binding	GO:0007166//cell surface receptor linked signaling pathway	5.23329e-132	gi|512900276|ref|XP_004924852.1|PREDICTED: lanC-like protein 1-like isoform X2 [Bombyx mori]
Bm_nscaf2859_059	23.6432	256.254	3.43808	UP	2.6e-23	-	-	-	-	-
Bm_nscaf2859_060	29.4035	355.384	3.59532	UP	5.75e-73	-	-	-	1.86208e-79	gi|512900308|ref|XP_004924860.1|PREDICTED: CKLF-like MARVEL transmembrane domain-containing protein 4-like [Bombyx mori]
Bm_nscaf2859_063	331.028	98.166	-1.75366	Down	5.31e-12	GO:0044444//cytoplasmic part	GO:0032561//guanyl ribonucleotide binding;GO:0016597//amino acid binding;GO:0004086//carbamoyl-phosphate synthase activity;GO:0032559//adenyl ribonucleotide binding;GO:0016812//hydrolase activity, acting on carbon-nitrogen (but not peptide) bonds, in cyclic amides;GO:0016743//carboxyl- or carbamoyltransferase activity	GO:0001751//compound eye photoreceptor cell differentiation;GO:0019856//pyrimidine base biosynthetic process;GO:0008360//regulation of cell shape;GO:0006220//pyrimidine nucleotide metabolic process;GO:0043408//regulation of MAPKKK cascade;GO:0006929//substrate-bound cell migration;GO:0009064//glutamine family amino acid metabolic process;GO:0019827//stem cell maintenance;GO:0001700//embryonic dev…	0	gi|512900327|ref|XP_004924864.1|PREDICTED: LOW QUALITY PROTEIN: CAD protein-like [Bombyx mori]
Bm_nscaf2859_065	0.810015	26.1382	5.01207	UP	1.41e-32	-	-	-	0	gi|512900435|ref|XP_004924891.1|PREDICTED: carboxypeptidase A2-like [Bombyx mori]
Bm_nscaf2859_069	47.3412	11.5333	-2.0373	Down	0	-	-	-	0	gi|512900447|ref|XP_004924894.1|PREDICTED: nuclear pore complex protein Nup155-like, partial [Bombyx mori]
Bm_nscaf2859_070	21.0426	5.06818	-2.05378	Down	1.43e-05	-	GO:0016810//hydrolase activity, acting on carbon-nitrogen (but not peptide) bonds	-	0	gi|512900335|ref|XP_004924866.1|PREDICTED: allantoinase-like [Bombyx mori]
Bm_nscaf2859_073	15.3601	3.24308	-2.24375	Down	1.88e-05	-	-	-	0	gi|512900339|ref|XP_004924867.1|PREDICTED: probable serine hydrolase-like [Bombyx mori]
Bm_nscaf2859_074	92.9756	41.0335	-1.18005	Down	3.72e-10	-	-	-	2.31376e-121	gi|512900451|ref|XP_004924895.1|PREDICTED: tRNA methyltransferase 10 homolog A-like [Bombyx mori]
Bm_nscaf2859_084	4.90459	12.4265	1.34122	UP	3.48e-08	GO:0044459//plasma membrane part	GO:0022857//transmembrane transporter activity;GO:0016887//ATPase activity;GO:0005488//binding	GO:0006810//transport;GO:0042221//response to chemical stimulus;GO:0009987//cellular process	0	gi|512900463|ref|XP_004924898.1|PREDICTED: LOW QUALITY PROTEIN: ATP-binding cassette sub-family C member 9-like [Bombyx mori]
Bm_nscaf2859_088	38.7128	17.5014	-1.14534	Down	1.02e-08	-	-	-	0	gi|512900359|ref|XP_004924872.1|PREDICTED: phosphatase and actin regulator 1-like isoform X1 [Bombyx mori]
Bm_nscaf2859_089	16.5632	133.149	3.00699	UP	2.16e-86	-	-	-	0	gi|512900467|ref|XP_004924899.1|PREDICTED: atrial natriuretic peptide-converting enzyme-like [Bombyx mori]
Bm_nscaf2859_091	101.027	34.7406	-1.54005	Down	3.41e-12	-	-	-	0	gi|512900471|ref|XP_004924900.1|PREDICTED: uncharacterized protein LOC101736312 [Bombyx mori]
Bm_nscaf2859_094	75.2591	25.0052	-1.58964	Down	2.08e-07	-	-	-	8.1585e-53	gi|512900383|ref|XP_004924878.1|PREDICTED: methylosome protein 50-like [Bombyx mori]
Bm_nscaf2859_101	178.003	82.2809	-1.11328	Down	1.03e-12	-	-	-	5.07294e-125	gi|512900411|ref|XP_004924885.1|PREDICTED: corepressor interacting with RBPJ 1-like [Bombyx mori]
Bm_nscaf2860_01	18.6134	9.03308	-1.04305	Down	7.59e-09	-	-	-	-	-
Bm_nscaf2860_07	8.75105	23.1446	1.40314	UP	3.25e-07	GO:0043231//intracellular membrane-bounded organelle	GO:0005488//binding	GO:0007005//mitochondrion organization;GO:0003006//reproductive developmental process;GO:0008088//axon cargo transport	0	gi|512893738|ref|XP_004923254.1|PREDICTED: trafficking kinesin-binding protein milt-like [Bombyx mori]
Bm_nscaf2860_10	70.3325	17.8837	-1.97555	Down	1.96e-09	-	GO:0016740//transferase activity	-	4.66102e-67	gi|512893742|ref|XP_004923255.1|PREDICTED: DNA primase small subunit-like [Bombyx mori]
Bm_nscaf2860_16	28.3367	6.15891	-2.20193	Down	4.1e-07	-	GO:0003676//nucleic acid binding;GO:0008168//methyltransferase activity	GO:0010467//gene expression	3.98503e-91	gi|357610425|gb|EHJ66972.1|putative RNA methyltransferase like 1 [Danaus plexippus]
Bm_nscaf2860_25	0.452084	206.24	8.83351	UP	4.78e-270	GO:0044464//cell part	GO:0016491//oxidoreductase activity;GO:0005506//iron ion binding	GO:0008202//steroid metabolic process	0	gi|134254470|ref|NP_001077078.1|cytochrome P450 18a1 [Bombyx mori] >gi|126238306|gb|ABO07438.1| cytochrome P450 [Bombyx mori] >gi|433339094|dbj|BAM73898.1| cytochrome P450 [Bombyx mori] >gi|433339096|dbj|BAM73899.1| cytochrome P450 [Bombyx mori] >gi|433339098|dbj|BAM73900.1| cytochrome P450 [Bombyx mori]
Bm_nscaf2860_31	32.9281	15.044	-1.13013	Down	5.92e-09	-	GO:0003676//nucleic acid binding;GO:0034061	GO:0006259//DNA metabolic process	0	gi|357613119|gb|EHJ68324.1|DNA polymerase delta catalytic subunit [Danaus plexippus]
Bm_nscaf2860_32	30.7711	66.8142	1.11858	UP	4.38e-06	GO:0044464//cell part	GO:0035091//phosphoinositide binding;GO:0016740//transferase activity	-	2.94562e-158	gi|512893585|ref|XP_004923218.1|PREDICTED: pleckstrin homology domain-containing family A member 3-like [Bombyx mori]
Bm_nscaf2860_41	60.7825	17.7797	-1.77343	Down	4.91e-12	-	-	-	1.66768e-130	gi|512893617|ref|XP_004923226.1|PREDICTED: DEP domain-containing protein 5-like [Bombyx mori]
Bm_nscaf2860_42	44.5508	14.2537	-1.64412	Down	2.28e-12	-	-	-	0	gi|512893617|ref|XP_004923226.1|PREDICTED: DEP domain-containing protein 5-like [Bombyx mori]
Bm_nscaf2860_45	6.24721	1.88082	-1.73185	Down	0.000581339	-	-	-	1.07714e-135	gi|512890819|ref|XP_004922578.1|PREDICTED: pogo transposable element with ZNF domain-like [Bombyx mori]
Bm_nscaf2860_46	326.207	1166.71	1.83859	UP	0	GO:0043231//intracellular membrane-bounded organelle;GO:0044444//cytoplasmic part	GO:0046872//metal ion binding;GO:0004448//isocitrate dehydrogenase activity;GO:0000166//nucleotide binding	GO:0009060//aerobic respiration;GO:0044262//cellular carbohydrate metabolic process;GO:0019752//carboxylic acid metabolic process	0	gi|114051866|ref|NP_001040134.1|isocitrate dehydrogenase [Bombyx mori] >gi|87248167|gb|ABD36136.1| isocitrate dehydrogenase [Bombyx mori]
Bm_nscaf2860_47	5.68367	1.24448	-2.19128	Down	0.000578305	-	-	-	0	gi|512893628|ref|XP_004923228.1|PREDICTED: uncharacterized protein LOC101742673 [Bombyx mori]
Bm_nscaf2860_59	24.8171	6.50002	-1.93282	Down	2.03e-08	-	GO:0016787//hydrolase activity	GO:0008152//metabolic process	0	gi|512893652|ref|XP_004923234.1|PREDICTED: putative alpha-L-fucosidase-like [Bombyx mori]
Bm_nscaf2860_62	12.3945	1.87883	-2.72179	Down	0.000256811	-	-	-	1.19959e-136	gi|512893659|ref|XP_004923235.1|PREDICTED: uncharacterized protein LOC101743720 [Bombyx mori]
Bm_nscaf2860_78	72.7055	28.6945	-1.34129	Down	2.6e-14	-	-	-	0	gi|512893790|ref|XP_004923266.1|PREDICTED: WD repeat-containing protein 46-like [Bombyx mori]
Bm_nscaf2860_79	77.8542	14.8663	-2.38872	Down	9.61e-10	GO:0043231//intracellular membrane-bounded organelle;GO:0043234//protein complex	GO:0003676//nucleic acid binding;GO:0001071	GO:0010468//regulation of gene expression;GO:0010927;GO:0032535;GO:0019725//cellular homeostasis;GO:0030855//epithelial cell differentiation;GO:0003013;GO:0000082//G1/S transition of mitotic cell cycle;GO:0006351//transcription, DNA-dependent;GO:0008283//cell proliferation	2.55806e-120	gi|114051451|ref|NP_001040298.1|E2F transcription factor 4-like protein [Bombyx mori] >gi|87248107|gb|ABD36106.1| E2F transcription factor 4-like protein [Bombyx mori]
Bm_nscaf2860_83	30.8263	7.78805	-1.98483	Down	7.59e-05	-	-	-	1.41541e-33	gi|512893699|ref|XP_004923245.1|PREDICTED: U4/U6 small nuclear ribonucleoprotein Prp31-like isoform X1 [Bombyx mori] >gi|512893703|ref|XP_004923246.1| PREDICTED: U4/U6 small nuclear ribonucleoprotein Prp31-like isoform X2 [Bombyx mori]
Bm_nscaf2860_86	46.0316	19.5376	-1.23637	Down	1.2e-07	GO:0032991//macromolecular complex	GO:0005488//binding	-	0	gi|512893699|ref|XP_004923245.1|PREDICTED: U4/U6 small nuclear ribonucleoprotein Prp31-like isoform X1 [Bombyx mori] >gi|512893703|ref|XP_004923246.1| PREDICTED: U4/U6 small nuclear ribonucleoprotein Prp31-like isoform X2 [Bombyx mori]
Bm_nscaf2860_94	13.8222	40.8573	1.56361	UP	1.1e-05	GO:0044431//Golgi apparatus part;GO:0031224//intrinsic to membrane	GO:0008375//acetylglucosaminyltransferase activity	GO:0007450//dorsal/ventral pattern formation, imaginal disc;GO:0003006//reproductive developmental process;GO:0045165//cell fate commitment;GO:0035110//leg morphogenesis;GO:0048592//eye morphogenesis;GO:0006486//protein amino acid glycosylation;GO:0019318//hexose metabolic process;GO:0007292//female gamete generation;GO:0007476//imaginal disc-derived wing morphogenesis;GO:0008593//regulation of N…	1.01218e-116	gi|182509204|ref|NP_001116813.1|fringe [Bombyx mori] >gi|169643683|dbj|BAG12565.1| fringe [Bombyx mori]
Bm_nscaf2865_016	49.7681	21.8678	-1.18641	Down	0	-	-	-	0	gi|512932125|ref|XP_004932468.1|PREDICTED: nuclear pore complex protein Nup214-like [Bombyx mori]
Bm_nscaf2865_020	25.822	172.151	2.737	UP	2.7e-237	-	-	-	0	gi|512932129|ref|XP_004932469.1|PREDICTED: uncharacterized protein LOC101737413 [Bombyx mori]
Bm_nscaf2865_022	242.492	42.143	-2.52457	Down	0	-	GO:0004175//endopeptidase activity	GO:0019222//regulation of metabolic process;GO:0019538//protein metabolic process	0	gi|112983908|ref|NP_001036850.1|cathepsin B precursor [Bombyx mori] >gi|13548667|dbj|BAB40804.1| cathepsin B [Bombyx mori]
Bm_nscaf2865_028	1.88314	97.2485	5.69047	UP	3.85e-234	-	-	-	0	gi|347972907|ref|XP_317106.5|AGAP008350-PA [Anopheles gambiae str. PEST] >gi|333469488|gb|EAA12252.5| AGAP008350-PA [Anopheles gambiae str. PEST]
Bm_nscaf2865_029	0.001	62.0247	15.9206	UP	3.24e-27	-	-	-	1.82766e-21	gi|478252810|gb|ENN73201.1|hypothetical protein YQE_10180, partial [Dendroctonus ponderosae]
Bm_nscaf2865_030	4.26793	2411.33	9.14207	UP	0	-	-	-	1.31331e-143	gi|512932650|ref|XP_004932598.1|PREDICTED: neurofilament medium polypeptide-like [Bombyx mori]
Bm_nscaf2865_032	64.27	8.90519	-2.85143	Down	1.28e-05	-	GO:0008233//peptidase activity	-	4.13221e-81	gi|512932157|ref|XP_004932476.1|PREDICTED: putative cysteine proteinase CG12163-like [Bombyx mori]
Bm_nscaf2865_041	20.4626	7.96204	-1.36178	Down	2.36e-10	-	GO:0016772//transferase activity, transferring phosphorus-containing groups;GO:0005488//binding	GO:0000278//mitotic cell cycle;GO:0000075//cell cycle checkpoint;GO:0007275//multicellular organismal development;GO:0006996//organelle organization;GO:0007126//meiosis;GO:0006281//DNA repair	0	gi|512932161|ref|XP_004932477.1|PREDICTED: serine/threonine-protein kinase ATR-like [Bombyx mori]
Bm_nscaf2865_054	6.18027	1.43282	-2.10882	Down	0.000139908	-	-	-	0	gi|512932662|ref|XP_004932601.1|PREDICTED: spermatogenesis-associated protein 20-like [Bombyx mori]
Bm_nscaf2865_061	14.3665	29.8838	1.05665	UP	0.00062188	-	GO:0004067//asparaginase activity	GO:0048102//autophagic cell death	0	gi|512932221|ref|XP_004932492.1|PREDICTED: probable isoaspartyl peptidase/L-asparaginase GA20639-like isoform X1 [Bombyx mori]
Bm_nscaf2865_065	46.324	22.2211	-1.05983	Down	0.000531054	-	-	-	9.87241e-122	gi|512932233|ref|XP_004932495.1|PREDICTED: uncharacterized protein LOC101740748 [Bombyx mori]
Bm_nscaf2865_066	104.035	47.2069	-1.14	Down	7.7e-08	-	-	-	-	-
Bm_nscaf2865_067	53.1736	16.6381	-1.67622	Down	6.04e-13	-	-	-	0	gi|512932241|ref|XP_004932497.1|PREDICTED: zinc finger protein 624-like [Bombyx mori]
Bm_nscaf2865_074	23.4603	9.79202	-1.26054	Down	1.33e-08	-	GO:0003676//nucleic acid binding	-	0	gi|512932682|ref|XP_004932606.1|PREDICTED: DNA topoisomerase 3-alpha-like [Bombyx mori]
Bm_nscaf2865_076	180.841	81.4391	-1.15093	Down	5.62e-12	GO:0030532//small nuclear ribonucleoprotein complex;GO:0005681//spliceosomal complex	GO:0003727//single-stranded RNA binding;GO:0046983//protein dimerization activity	GO:0000278//mitotic cell cycle;GO:0000380//alternative nuclear mRNA splicing, via spliceosome;GO:0006913//nucleocytoplasmic transport	0	gi|114052735|ref|NP_001040494.1|U2 small nuclear ribonucleoprotein auxiliary factor 2 [Bombyx mori] >gi|95103122|gb|ABF51502.1| U2 small nuclear ribonucleoprotein auxiliary factor 2 isoform 1 [Bombyx mori]
Bm_nscaf2865_088	298.565	36.5187	-3.03134	Down	2.61e-12	-	-	-	5.18559e-74	gi|148298707|ref|NP_001091800.1|uncharacterized protein LOC778505 [Bombyx mori] >gi|116272503|gb|ABJ97187.1| hypothetical protein [Bombyx mori]
Bm_nscaf2865_096	149.071	53.3796	-1.48164	Down	0	-	-	-	1.52732e-139	gi|512932348|ref|XP_004932524.1|PREDICTED: luc7-like protein 3-like isoform X1 [Bombyx mori] >gi|512932352|ref|XP_004932525.1| PREDICTED: luc7-like protein 3-like isoform X2 [Bombyx mori]
Bm_nscaf2865_097	1.80301	7.28374	2.01427	UP	2.52e-09	GO:0016020//membrane	GO:0005216//ion channel activity	GO:0006810//transport	0	gi|512932689|ref|XP_004932608.1|PREDICTED: LOW QUALITY PROTEIN: voltage-dependent T-type calcium channel subunit alpha-1G-like [Bombyx mori]
Bm_nscaf2865_098	0.399071	5.50491	3.786	UP	2.51e-06	GO:0016020//membrane	GO:0005261//cation channel activity	GO:0006810//transport	1.12499e-177	gi|512932689|ref|XP_004932608.1|PREDICTED: LOW QUALITY PROTEIN: voltage-dependent T-type calcium channel subunit alpha-1G-like [Bombyx mori]
Bm_nscaf2865_107	1.6556	218.592	7.04474	UP	1.26e-150	-	-	-	9.52178e-124	gi|512932402|ref|XP_004932536.1|PREDICTED: uncharacterized protein LOC101746405 [Bombyx mori]
Bm_nscaf2865_116	245.394	52.4534	-2.22599	Down	3.61e-13	-	GO:0003824//catalytic activity;GO:0046914//transition metal ion binding	GO:0008152//metabolic process	0	gi|148298833|ref|NP_001091765.1|NADP-dependent oxidoreductase [Bombyx mori] >gi|95102972|gb|ABF51427.1| NADP-dependent oxidoreductase [Bombyx mori]
Bm_nscaf2865_119	84.7493	35.1596	-1.26928	Down	0	-	GO:0005515//protein binding	GO:0009987//cellular process	0	gi|512932425|ref|XP_004932541.1|PREDICTED: protein HGV2-like isoform X1 [Bombyx mori] >gi|512932429|ref|XP_004932542.1| PREDICTED: protein HGV2-like isoform X2 [Bombyx mori]
Bm_nscaf2865_122	28.0305	10.4862	-1.4185	Down	2.77e-12	-	-	-	0	gi|512932701|ref|XP_004932611.1|PREDICTED: small subunit processome component 20 homolog [Bombyx mori]
Bm_nscaf2865_124	57.9951	24.2858	-1.25582	Down	3.71e-05	-	-	-	2.31064e-102	gi|512932437|ref|XP_004932544.1|PREDICTED: TCF3 fusion partner-like isoform X1 [Bombyx mori]
Bm_nscaf2865_133	73.8407	17.1671	-2.10477	Down	0	GO:0044427//chromosomal part;GO:0043231//intracellular membrane-bounded organelle	GO:0005488//binding;GO:0004468//lysine N-acetyltransferase activity	GO:0010468//regulation of gene expression;GO:0006325//chromatin organization	0	gi|153792405|ref|NP_001093305.1|MOF protein [Bombyx mori] >gi|147883238|gb|ABQ51913.1| MOF protein [Bombyx mori]
Bm_nscaf2865_136	23.0858	9.6842	-1.2533	Down	2.95e-06	-	-	-	0	gi|512932709|ref|XP_004932613.1|PREDICTED: DNA-directed RNA polymerase III subunit RPC5-like [Bombyx mori]
Bm_nscaf2865_149	56.3957	121.353	1.10556	UP	5.62e-17	GO:0015630//microtubule cytoskeleton;GO:0044444//cytoplasmic part	GO:0003824//catalytic activity;GO:0005496//steroid binding	GO:0008152//metabolic process	0	gi|114051868|ref|NP_001040436.1|hydroxysteroid dehydrogenase [Bombyx mori] >gi|95102888|gb|ABF51385.1| hydroxysteroid dehydrogenase [Bombyx mori]
Bm_nscaf2865_153	0.425188	23.9993	5.81875	UP	2.38e-106	-	-	-	0	gi|512932713|ref|XP_004932614.1|PREDICTED: mucin-3A-like [Bombyx mori]
Bm_nscaf2865_154	0.001	7.46689	12.8663	UP	0.000831831	-	-	-	2.53846e-87	gi|357613236|gb|EHJ68393.1|hypothetical protein KGM_14659 [Danaus plexippus]
Bm_nscaf2865_163	105.661	49.4994	-1.09396	Down	3.05e-12	GO:0031519//PcG protein complex;GO:0031981//nuclear lumen	GO:0046872//metal ion binding	GO:0007293//germarium-derived egg chamber formation;GO:0016458//gene silencing;GO:0007423//sensory organ development;GO:0007059//chromosome segregation;GO:0007399//nervous system development;GO:0000904//cell morphogenesis involved in differentiation	0	gi|319803023|ref|NP_001188361.1|E3 ubiquitin-protein ligase RING1 [Bombyx mori] >gi|317175909|dbj|BAJ54070.1| sex combs extra [Bombyx mori]
Bm_nscaf2865_164	15.7519	205.79	3.70757	UP	8.38e-73	-	-	-	1.04687e-136	gi|512932527|ref|XP_004932567.1|PREDICTED: uncharacterized protein LOC101738458 [Bombyx mori]
Bm_nscaf2865_167	15.8278	36.5868	1.20886	UP	2.31e-34	-	-	-	0	gi|357628031|gb|EHJ77507.1|hypothetical protein KGM_02829 [Danaus plexippus]
Bm_nscaf2865_171	9.35401	27.8745	1.57529	UP	5.27e-10	-	-	-	0	gi|512932721|ref|XP_004932616.1|PREDICTED: unconventional myosin-XV-like [Bombyx mori]
Bm_nscaf2865_177	37.7655	15.8218	-1.25515	Down	1.2e-07	-	GO:0003676//nucleic acid binding;GO:0016787//hydrolase activity	GO:0006281//DNA repair	0	gi|512932559|ref|XP_004932575.1|PREDICTED: probable endonuclease III homolog isoform X1 [Bombyx mori]
Bm_nscaf2865_178	98.4398	27.9383	-1.817	Down	5.84e-13	-	-	-	2.19494e-87	gi|512932555|ref|XP_004932574.1|PREDICTED: nucleolar protein 12-like [Bombyx mori]
Bm_nscaf2865_183	13.2783	6.10551	-1.12089	Down	0.00030375	-	-	-	0	gi|512932733|ref|XP_004932619.1|PREDICTED: histone H2A deubiquitinase MYSM1-like [Bombyx mori]
Bm_nscaf2865_189	46.9868	19.4028	-1.27599	Down	5.85e-15	-	-	-	0	gi|512932599|ref|XP_004932585.1|PREDICTED: uncharacterized protein LOC101740749 [Bombyx mori]
Bm_nscaf2865_197	27.3504	10.3364	-1.40382	Down	1.68e-05	GO:0031224//intrinsic to membrane	GO:0016782//transferase activity, transferring sulfur-containing groups	GO:0006810//transport	0	gi|512932607|ref|XP_004932587.1|PREDICTED: sulfotransferase 1 family member D1-like [Bombyx mori]
Bm_nscaf2865_201	185.858	87.8265	-1.08147	Down	2.88e-12	-	GO:0016616//oxidoreductase activity, acting on the CH-OH group of donors, NAD or NADP as acceptor;GO:0048037//cofactor binding;GO:0000166//nucleotide binding	GO:0009081//branched chain family amino acid metabolic process;GO:0006007//glucose catabolic process	0	gi|195963353|ref|NP_001124349.1|3-hydroxyisobutyrate dehydrogenase [Bombyx mori] >gi|189345326|gb|ACD92999.1| 3-hydroxyisobutyrate dehydrogenase [Bombyx mori]
Bm_nscaf2868_04	7.36562	97.9749	3.73353	UP	8.83e-83	-	-	-	5.82295e-79	gi|357619488|gb|EHJ72041.1|putative cytochrome P450 CYP6AX1 protein [Danaus plexippus]
Bm_nscaf2868_12	29.1124	8.36637	-1.79896	Down	2.32e-07	-	-	-	6.13109e-129	gi|512901083|ref|XP_004925048.1|PREDICTED: zinc finger protein 16-like [Bombyx mori]
Bm_nscaf2868_20	394.317	132.758	-1.57056	Down	8.52e-12	-	-	-	0	gi|357624395|gb|EHJ75180.1|hypothetical protein KGM_19784 [Danaus plexippus]
Bm_nscaf2868_22	46.8806	23.0959	-1.02135	Down	1.22e-06	-	-	-	0	gi|512901102|ref|XP_004925052.1|PREDICTED: m7GpppN-mRNA hydrolase-like [Bombyx mori]
Bm_nscaf2868_35	29.0444	14.3089	-1.02135	Down	4.09e-05	-	-	-	0	gi|512901246|ref|XP_004925088.1|PREDICTED: putative nuclease HARBI1-like [Bombyx mori]
Bm_nscaf2868_40	36.7216	14.6451	-1.32621	Down	1.86e-12	-	-	-	0	gi|512901131|ref|XP_004925060.1|PREDICTED: nucleolar protein 6-like [Bombyx mori]
Bm_nscaf2868_54	4.16151	0.328029	-3.66521	Down	0.000390684	-	-	-	0	gi|512901258|ref|XP_004925091.1|PREDICTED: monocarboxylate transporter 14-like, partial [Bombyx mori]
Bm_nscaf2868_61	7.79692	1.64759	-2.24255	Down	0	-	-	GO:0048731;GO:0016043//cellular component organization;GO:0009987//cellular process	0	gi|512901270|ref|XP_004925094.1|PREDICTED: microtubule-associated protein futsch-like [Bombyx mori]
Bm_nscaf2874_03	72.2288	18.7378	-1.94662	Down	0	-	-	-	0	gi|512909978|ref|XP_004927054.1|PREDICTED: LOW QUALITY PROTEIN: transducin beta-like protein 3-like [Bombyx mori]
Bm_nscaf2874_11	32.9403	4.55527	-2.85424	Down	2.21e-05	-	-	-	-	-
Bm_nscaf2874_16	83.2597	39.2288	-1.0857	Down	5.13e-12	-	-	-	0	gi|512909919|ref|XP_004927039.1|PREDICTED: transcriptional regulator ATRX homolog [Bombyx mori]
Bm_nscaf2874_20	19.465	41.9036	1.1062	UP	5.68e-12	-	-	-	0	gi|512909931|ref|XP_004927042.1|PREDICTED: thioredoxin domain-containing protein 11-like [Bombyx mori]
Bm_nscaf2874_26	2.89705	0.676063	-2.09936	Down	5.7e-05	-	-	-	0	gi|512910018|ref|XP_004927064.1|PREDICTED: uncharacterized protein LOC101737350 [Bombyx mori]
Bm_nscaf2876_12	0.274082	5.13105	4.22657	UP	8.78e-05	-	-	-	0	gi|512905100|ref|XP_004925861.1|PREDICTED: uncharacterized protein LOC101745225 [Bombyx mori]
Bm_nscaf2876_13	27.4843	11.9338	-1.20356	Down	0.000759151	-	-	-	0	gi|512905104|ref|XP_004925862.1|PREDICTED: ommochrome-binding protein-like [Bombyx mori]
Bm_nscaf2876_18	34.5299	14.067	-1.29553	Down	1.05e-06	-	-	-	0	gi|512905124|ref|XP_004925867.1|PREDICTED: lysophospholipid acyltransferase 7-like [Bombyx mori]
Bm_nscaf2876_30	42.9357	10.2115	-2.07198	Down	1.56e-10	-	-	-	0	gi|512905148|ref|XP_004925873.1|PREDICTED: uncharacterized protein LOC101746842 [Bombyx mori]
Bm_nscaf2876_34	126.066	39.3635	-1.67925	Down	2.57e-12	-	-	-	0	gi|512905162|ref|XP_004925875.1|PREDICTED: protein SDA1 homolog [Bombyx mori]
Bm_nscaf2876_37	17.8323	6.72445	-1.40701	Down	3.82e-11	-	-	GO:0042384//cilium assembly	0	gi|512905176|ref|XP_004925879.1|PREDICTED: intraflagellar transport protein 140 homolog [Bombyx mori]
Bm_nscaf2876_42	45.0629	20.8129	-1.11446	Down	3.9e-05	-	-	-	7.35743e-177	gi|512905194|ref|XP_004925883.1|PREDICTED: nudix hydrolase 8-like [Bombyx mori]
Bm_nscaf2876_46	0.001	43.7525	15.4171	UP	2.96e-24	GO:0043231//intracellular membrane-bounded organelle	-	GO:0010468//regulation of gene expression	2.86195e-106	gi|512905206|ref|XP_004925886.1|PREDICTED: class A basic helix-loop-helix protein 15-like [Bombyx mori]
Bm_nscaf2876_51	30.8037	6.20819	-2.31086	Down	1.49e-05	-	-	-	6.06304e-64	gi|512905221|ref|XP_004925890.1|PREDICTED: uncharacterized protein LOC101737344 isoform X2 [Bombyx mori] >gi|512905225|ref|XP_004925891.1| PREDICTED: uncharacterized protein LOC101737344 isoform X3 [Bombyx mori]
Bm_nscaf2876_54	0.798142	7.07774	3.14857	UP	0.000781028	-	-	-	0	gi|525343870|ref|NP_001266377.1|uncharacterized protein LOC101738082 [Bombyx mori] >gi|379046466|gb|AFC87794.1| yellow-12 [Bombyx mori]
Bm_nscaf2876_58	61.388	8.75117	-2.81041	Down	5.69e-12	-	-	-	0	gi|379046450|gb|AFC87786.1|yellow-d [Bombyx mori]
Bm_nscaf2876_59	1.75021	84.5003	5.59336	UP	1.31e-25	-	-	-	4.85766e-85	gi|261245091|ref|NP_001159615.1|yellow-e precursor [Bombyx mori] >gi|258546324|dbj|BAI39594.1| BmYellow-e-bts2 protein [Bombyx mori]
Bm_nscaf2876_60	0.001	34.1415	15.0592	UP	2.87e-16	-	-	-	1.67377e-110	gi|258546322|dbj|BAI39593.1|BmYellow-e-bts protein [Bombyx mori]
Bm_nscaf2882_06	7.71684	3.60576	-1.0977	Down	4.45e-05	-	-	-	0	gi|512911619|ref|XP_004927457.1|PREDICTED: nuclear pore membrane glycoprotein 210-like [Bombyx mori]
Bm_nscaf2883_012	13.1809	1.74828	-2.91444	Down	1.1e-08	-	-	-	0	gi|512896760|ref|XP_004923987.1|PREDICTED: LOW QUALITY PROTEIN: Ig-like and fibronectin type-III domain-containing protein C25G4.10-like [Bombyx mori]
Bm_nscaf2883_023	29.6863	6.96431	-2.09174	Down	4.77e-07	-	-	-	2.85213e-151	gi|512896542|ref|XP_004923935.1|PREDICTED: uncharacterized protein LOC101738789 [Bombyx mori]
Bm_nscaf2883_024	531.766	135.269	-1.97496	Down	5.84e-15	GO:0043231//intracellular membrane-bounded organelle	GO:0043565//sequence-specific DNA binding	GO:0051276//chromosome organization;GO:0048812//neuron projection morphogenesis;GO:0048513//organ development	3.83987e-42	gi|512896550|ref|XP_004923937.1|PREDICTED: high mobility group protein D-like isoform X1 [Bombyx mori] >gi|512896554|ref|XP_004923938.1| PREDICTED: high mobility group protein D-like isoform X2 [Bombyx mori]
Bm_nscaf2883_027	26.5238	6.22241	-2.09174	Down	2.39e-05	-	GO:0003676//nucleic acid binding	-	2.34106e-130	gi|306518640|ref|NP_001182382.1|Bm8 interacting protein 2d-2 [Bombyx mori] >gi|296040406|dbj|BAJ07615.1| Bm8 interacting protein 2d-2 [Bombyx mori]
Bm_nscaf2883_030	45.6519	19.7366	-1.2098	Down	8.06e-06	-	-	-	0	gi|512896558|ref|XP_004923939.1|PREDICTED: uncharacterized protein LOC101739296 [Bombyx mori]
Bm_nscaf2883_034	37.7849	7.14511	-2.40278	Down	3.71e-08	-	-	-	0	gi|512896570|ref|XP_004923942.1|PREDICTED: uncharacterized protein LOC101739724 [Bombyx mori]
Bm_nscaf2883_037	57.1497	22.1721	-1.366	Down	1.41e-10	-	-	-	0	gi|512896578|ref|XP_004923944.1|PREDICTED: nucleoporin-like protein amo1-like [Bombyx mori]
Bm_nscaf2883_055	125.099	48.8971	-1.35525	Down	0	GO:0070461//SAGA-type complex;GO:0005667//transcription factor complex	GO:0003676//nucleic acid binding;GO:0003702//RNA polymerase II transcription factor activity	GO:0006352//transcription initiation;GO:0006355//regulation of transcription, DNA-dependent	2.88806e-136	gi|512896610|ref|XP_004923952.1|PREDICTED: transcription initiation factor TFIID subunit 9-like [Bombyx mori]
Bm_nscaf2883_065	50.1727	21.2688	-1.23816	Down	2.23e-05	-	-	-	6.00338e-139	gi|512896624|ref|XP_004923956.1|PREDICTED: uncharacterized protein LOC101741560 [Bombyx mori]
Bm_nscaf2883_067	15.2192	35.2397	1.21131	UP	1.52e-05	GO:0044431//Golgi apparatus part	-	GO:0006996//organelle organization	2.12503e-176	gi|512896784|ref|XP_004923993.1|PREDICTED: general vesicular transport factor p115-like [Bombyx mori]
Bm_nscaf2883_071	21.6747	6.51104	-1.73505	Down	4.96e-13	GO:0043232	GO:0005488//binding	-	0	gi|114052102|ref|NP_001040217.1|tyrosine-protein phosphatase [Bombyx mori] >gi|87248421|gb|ABD36263.1| tyrosine-protein phosphatase [Bombyx mori]
Bm_nscaf2883_074	36.9931	18.4208	-1.00592	Down	7.82e-08	-	-	-	0	gi|512896792|ref|XP_004923995.1|PREDICTED: histone acetyltransferase KAT6A-like [Bombyx mori]
Bm_nscaf2883_083	56.8982	20.7973	-1.45199	Down	4.01e-09	-	GO:0016829//lyase activity	GO:0006596//polyamine biosynthetic process	0	gi|512896649|ref|XP_004923962.1|PREDICTED: S-adenosylmethionine decarboxylase proenzyme-like [Bombyx mori]
Bm_nscaf2883_085	41.7122	17.614	-1.24375	Down	4.6e-10	GO:0044444//cytoplasmic part	-	-	0	gi|512896796|ref|XP_004923996.1|PREDICTED: fatty-acid amide hydrolase 2-like [Bombyx mori]
Bm_nscaf2883_099	43.6354	15.9851	-1.44877	Down	3.4e-11	-	-	-	0	gi|512896694|ref|XP_004923972.1|PREDICTED: aladin-like [Bombyx mori]
Bm_nscaf2883_100	2.04191	67.0637	5.03754	UP	5.92e-25	-	-	-	1.1231e-92	gi|512896820|ref|XP_004924002.1|PREDICTED: espin-like [Bombyx mori]
Bm_nscaf2883_101	0.350042	20.694	5.88554	UP	5.75e-16	GO:0005884//actin filament	-	GO:0003002;GO:0007015//actin filament organization;GO:0008544//epidermis development;GO:0007476//imaginal disc-derived wing morphogenesis	9.52305e-99	gi|512896820|ref|XP_004924002.1|PREDICTED: espin-like [Bombyx mori]
Bm_nscaf2883_102	0.408382	12.0715	4.88554	UP	9.86e-08	GO:0005884//actin filament	GO:0005488//binding	GO:0003002;GO:0007015//actin filament organization;GO:0008544//epidermis development;GO:0007476//imaginal disc-derived wing morphogenesis	0	gi|512896823|ref|XP_004924003.1|PREDICTED: uncharacterized protein LOC101737289 [Bombyx mori]
Bm_nscaf2883_108	10.7164	0.856133	-3.64584	Down	0.000255087	-	-	-	0	gi|512896827|ref|XP_004924004.1|PREDICTED: WD repeat-containing protein 67-like [Bombyx mori]
Bm_nscaf2883_112	17.059	3.27436	-2.38125	Down	4.04e-07	-	-	-	0	gi|512896717|ref|XP_004923977.1|PREDICTED: protein MCM10 homolog [Bombyx mori]
Bm_nscaf2883_115	13.7904	4.72619	-1.54492	Down	6.59e-06	-	-	-	0	gi|512896835|ref|XP_004924006.1|PREDICTED: zinc finger protein 714-like [Bombyx mori]
Bm_nscaf2883_116	12.6739	3.72441	-1.76678	Down	6.87e-06	-	-	-	0	gi|512896839|ref|XP_004924007.1|PREDICTED: zinc finger protein 546-like [Bombyx mori]
Bm_nscaf2883_121	60.9164	17.245	-1.82066	Down	0	GO:0044424//intracellular part	GO:0016872//intramolecular lyase activity	GO:0006020//inositol metabolic process	0	gi|512896736|ref|XP_004923981.1|PREDICTED: inositol-3-phosphate synthase-like [Bombyx mori]
Bm_nscaf2886_05	10.0468	4.12465	-1.28439	Down	7.17e-05	-	-	-	0	gi|512906829|ref|XP_004926291.1|PREDICTED: chromosome transmission fidelity protein 18 homolog [Bombyx mori]
Bm_nscaf2886_08	101.392	14.569	-2.79896	Down	7.29e-07	-	GO:0008135//translation factor activity, nucleic acid binding;GO:0031369//translation initiation factor binding	GO:0016049//cell growth;GO:0042742//defense response to bacterium;GO:0010259//multicellular organismal aging;GO:0002376//immune system process;GO:0006446//regulation of translational initiation;GO:0006639//acylglycerol metabolic process	8.46539e-75	gi|114050837|ref|NP_001040409.1|eukaryotic translation initiation factor 4E-binding protein 2 [Bombyx mori] >gi|95102784|gb|ABF51333.1| eukaryotic translation initiation factor 4E-binding protein 2 [Bombyx mori]
Bm_nscaf2886_09	16.9636	7.80003	-1.12089	Down	6.56e-05	-	-	-	0	gi|512906837|ref|XP_004926293.1|PREDICTED: acid phosphatase-like protein 2-like [Bombyx mori]
Bm_nscaf2886_12	0.875105	140.546	7.32737	UP	4.43e-46	-	-	-	1.31493e-59	gi|512906845|ref|XP_004926295.1|PREDICTED: uncharacterized protein LOC101737397 [Bombyx mori]
Bm_nscaf2886_13	4.21462	9.73737	1.20813	UP	0.000298218	-	-	-	0	gi|512906958|ref|XP_004926324.1|PREDICTED: uncharacterized protein DDB_G0284459-like [Bombyx mori]
Bm_nscaf2886_14	34.5616	15.97	-1.1138	Down	2.79e-07	-	-	-	0	gi|512906849|ref|XP_004926296.1|PREDICTED: 5-methylcytosine rRNA methyltransferase NSUN4-like [Bombyx mori]
Bm_nscaf2886_15	7.00775	40.9525	2.54693	UP	1.63e-24	-	-	-	0	gi|512906853|ref|XP_004926297.1|PREDICTED: sialin-like [Bombyx mori]
Bm_nscaf2886_16	15.9487	39.2859	1.30057	UP	5.7e-07	GO:0016020//membrane	-	GO:0006810//transport	0	gi|512906962|ref|XP_004926325.1|PREDICTED: graves disease carrier protein-like [Bombyx mori]
Bm_nscaf2886_21	17.8667	35.8372	1.00418	UP	4.46e-05	GO:0005777//peroxisome	GO:0016772//transferase activity, transferring phosphorus-containing groups;GO:0005515//protein binding;GO:0016831//carboxy-lyase activity;GO:0032559//adenyl ribonucleotide binding	GO:0006796//phosphate metabolic process;GO:0006720//isoprenoid metabolic process	0	gi|153791289|ref|NP_001093300.1|diphosphomevalonate decarboxylase [Bombyx mori] >gi|146424702|dbj|BAF62111.1| diphosphomevalonate decarboxylase [Bombyx mori]
Bm_nscaf2886_26	133.405	42.0266	-1.66644	Down	9.64e-13	-	-	-	2.73614e-93	gi|512906873|ref|XP_004926302.1|PREDICTED: lysozyme-like [Bombyx mori]
Bm_nscaf2886_46	8.23222	26.7195	1.69854	UP	1.84e-05	-	GO:0016301//kinase activity	GO:0019318//hexose metabolic process	1.60336e-177	gi|512906918|ref|XP_004926314.1|PREDICTED: 6-phosphofructo-2-kinase/fructose-2,6-bisphosphatase-like [Bombyx mori]
Bm_nscaf2886_52	59.8961	11.8032	-2.34328	Down	5.99e-09	-	GO:0005515//protein binding	GO:0048856//anatomical structure development;GO:0007166//cell surface receptor linked signaling pathway	8.99367e-151	gi|512906986|ref|XP_004926331.1|PREDICTED: frizzled-5-like [Bombyx mori]
Bm_nscaf2886_53	190.669	49.565	-1.94367	Down	0	GO:0043231//intracellular membrane-bounded organelle	-	GO:0045449//regulation of transcription	2.61377e-98	gi|512906934|ref|XP_004926318.1|PREDICTED: transcription factor A, mitochondrial-like [Bombyx mori]
Bm_nscaf2887_007	29.088	2.91464	-3.31903	Down	2.34e-06	-	-	-	0	gi|512899610|ref|XP_004924688.1|PREDICTED: esterase FE4-like [Bombyx mori]
Bm_nscaf2887_010	40.8382	272.261	2.737	UP	1.96e-79	-	GO:0030246//carbohydrate binding	-	1.13557e-148	gi|148298782|ref|NP_001091747.1|C-type lectin 16 precursor [Bombyx mori] >gi|114796717|gb|ABI79325.1| C-type lectin [Bombyx mori]
Bm_nscaf2887_011	122.515	48.0973	-1.34893	Down	1.69e-08	GO:0043231//intracellular membrane-bounded organelle;GO:0043232	GO:0003676//nucleic acid binding;GO:0016859//cis-trans isomerase activity	GO:0044267//cellular protein metabolic process	8.56178e-64	gi|114051057|ref|NP_001040140.1|peptidyl-prolyl cis-trans isomerase [Bombyx mori] >gi|87248189|gb|ABD36147.1| peptidyl-prolyl cis-trans isomerase [Bombyx mori]
Bm_nscaf2887_013	33.1619	9.3032	-1.83373	Down	1.49e-12	GO:0005759//mitochondrial matrix	GO:0003678//DNA helicase activity;GO:0032559//adenyl ribonucleotide binding;GO:0043566//structure-specific DNA binding	GO:0051259//protein oligomerization;GO:0006261//DNA-dependent DNA replication;GO:0007005//mitochondrion organization	0	gi|512899326|ref|XP_004924616.1|PREDICTED: twinkle protein, mitochondrial-like [Bombyx mori]
Bm_nscaf2887_018	250.864	123.11	-1.02696	Down	0	-	-	-	0	gi|512899354|ref|XP_004924623.1|PREDICTED: inter-alpha-trypsin inhibitor heavy chain H4-like [Bombyx mori]
Bm_nscaf2887_028	1.32448	16.3128	3.6225	UP	1.47e-05	-	-	GO:0009056//catabolic process	3.04763e-119	gi|224586901|ref|NP_001139127.1|oxygen resistance gene 1 [Bombyx mori] >gi|224176429|dbj|BAH23575.1| BmOXR1 [Bombyx mori]
Bm_nscaf2887_036	53.6002	26.2267	-1.0312	Down	1.3e-06	-	-	GO:0050789//regulation of biological process;GO:0010467//gene expression	0	gi|512899405|ref|XP_004924636.1|PREDICTED: transcription factor E2F7-like [Bombyx mori]
Bm_nscaf2887_037	39.1004	17.6577	-1.14688	Down	2.22e-13	GO:0044464//cell part	GO:0046914//transition metal ion binding	-	0	gi|512899634|ref|XP_004924694.1|PREDICTED: uncharacterized protein DDB_G0284459-like [Bombyx mori]
Bm_nscaf2887_039	420.711	106.138	-1.98689	Down	0	GO:0044431//Golgi apparatus part	GO:0008484//sulfuric ester hydrolase activity	GO:0007275//multicellular organismal development	6.23546e-135	gi|512899638|ref|XP_004924695.1|PREDICTED: extracellular sulfatase SULF-1 homolog [Bombyx mori]
Bm_nscaf2887_040	340.651	83.9115	-2.02135	Down	6.89e-13	GO:0044431//Golgi apparatus part	GO:0008484//sulfuric ester hydrolase activity	GO:0007275//multicellular organismal development	4.83272e-41	gi|512899638|ref|XP_004924695.1|PREDICTED: extracellular sulfatase SULF-1 homolog [Bombyx mori]
Bm_nscaf2887_041	455.106	117.697	-1.95113	Down	2.39e-12	-	GO:0016788//hydrolase activity, acting on ester bonds	-	0	gi|512899638|ref|XP_004924695.1|PREDICTED: extracellular sulfatase SULF-1 homolog [Bombyx mori]
Bm_nscaf2887_047	5.66698	18.6124	1.71561	UP	1.08e-06	-	-	-	0	gi|512899471|ref|XP_004924653.1|PREDICTED: MFS-type transporter SLC18B1-like [Bombyx mori]
Bm_nscaf2887_055	76.8466	34.0347	-1.17498	Down	5.61e-12	GO:0043231//intracellular membrane-bounded organelle	-	GO:0006810//transport	0	gi|512899443|ref|XP_004924646.1|PREDICTED: serine/arginine repetitive matrix protein 5-like [Bombyx mori]
Bm_nscaf2887_057	15.6125	3.63212	-2.10382	Down	1.29e-07	-	GO:0005515//protein binding	GO:0050896//response to stimulus;GO:0044238//primary metabolic process;GO:0044260	0	gi|512899658|ref|XP_004924700.1|PREDICTED: E3 ubiquitin-protein ligase RNF168-like [Bombyx mori]
Bm_nscaf2887_065	67.526	31.7455	-1.08889	Down	0	-	-	-	0	gi|512899511|ref|XP_004924663.1|PREDICTED: E3 SUMO-protein ligase RanBP2-like [Bombyx mori]
Bm_nscaf2887_079	52.1541	18.1259	-1.52473	Down	6.36e-13	GO:0044424//intracellular part	-	-	0	gi|512899678|ref|XP_004924705.1|PREDICTED: gamma-tubulin complex component 3 homolog [Bombyx mori]
Bm_nscaf2887_081	47.2695	2.37627	-4.31414	Down	0.000103102	-	-	-	1.27772e-158	gi|512899556|ref|XP_004924675.1|PREDICTED: uncharacterized protein LOC101746139 isoform X1 [Bombyx mori] >gi|512899560|ref|XP_004924676.1| PREDICTED: uncharacterized protein LOC101746139 isoform X2 [Bombyx mori]
Bm_nscaf2887_089	32.7656	7.48618	-2.12988	Down	2.34e-07	GO:0044432//endoplasmic reticulum part	GO:0035251//UDP-glucosyltransferase activity	GO:0008593//regulation of Notch signaling pathway;GO:0006486//protein amino acid glycosylation	6.41434e-142	gi|512899576|ref|XP_004924680.1|PREDICTED: O-glucosyltransferase rumi homolog [Bombyx mori]
Bm_nscaf2887_090	36.1096	80.3706	1.15429	UP	2.18e-12	-	-	-	8.97757e-174	gi|112983356|ref|NP_001037624.1|membrane protein TMS1 precursor [Bombyx mori] >gi|108743531|dbj|BAE95628.1| membrane protein TMS1 [Bombyx mori]
Bm_nscaf2887_091	0.001	9.44138	13.2048	UP	0.000232413	-	GO:0005488//binding	-	4.4552e-82	gi|512899686|ref|XP_004924707.1|PREDICTED: zinc finger protein 704-like [Bombyx mori]
Bm_nscaf2887_094	1.44988	19.2858	3.73353	UP	4.54e-06	-	-	-	1.98685e-82	gi|512899686|ref|XP_004924707.1|PREDICTED: zinc finger protein 704-like [Bombyx mori]
Bm_nscaf2887_096	18.2282	4.6628	-1.96691	Down	2.99e-10	-	GO:0004519//endonuclease activity;GO:0008296//3'-5'-exodeoxyribonuclease activity	GO:0006308//DNA catabolic process	0	gi|512899690|ref|XP_004924708.1|PREDICTED: flap endonuclease GEN-like [Bombyx mori]
Bm_nscaf2888_010	116.946	49.0945	-1.25221	Down	3.01e-12	-	-	-	0	gi|512915745|ref|XP_004928464.1|PREDICTED: uncharacterized protein LOC101741113 [Bombyx mori]
Bm_nscaf2888_017	86.0818	33.786	-1.34928	Down	0	-	-	-	5.18334e-134	gi|512915753|ref|XP_004928466.1|PREDICTED: von Willebrand factor A domain-containing protein 9-like [Bombyx mori]
Bm_nscaf2888_019	23.4603	6.16416	-1.92824	Down	2.55e-09	-	-	-	0	gi|512915772|ref|XP_004928471.1|PREDICTED: uncharacterized protein LOC101742164 [Bombyx mori]
Bm_nscaf2888_024	6.22956	40.4087	2.69746	UP	2.52e-12	GO:0016020//membrane	-	GO:0006810//transport	1.69712e-108	gi|237648968|ref|NP_001153661.1|aquaporin [Bombyx mori] >gi|225320705|dbj|BAH29748.1| aquaporin AQP-Bom3 [Bombyx mori]
Bm_nscaf2888_025	68.0208	33.2568	-1.03232	Down	1.12e-12	-	GO:0005488//binding	-	0	gi|512915784|ref|XP_004928474.1|PREDICTED: RE1-silencing transcription factor-like [Bombyx mori]
Bm_nscaf2888_057	237.275	100.85	-1.23435	Down	1.29e-12	-	-	-	2.49216e-96	gi|512915880|ref|XP_004928496.1|PREDICTED: uncharacterized protein CG16817-like isoform X1 [Bombyx mori] >gi|512915884|ref|XP_004928497.1| PREDICTED: uncharacterized protein CG16817-like isoform X2 [Bombyx mori] >gi|512915888|ref|XP_004928498.1| PREDICTED: uncharacterized protein CG16817-like isoform X3 [Bombyx mori]
Bm_nscaf2888_058	2.44796	9.0737	1.89011	UP	2.3e-08	-	-	-	0	gi|512916829|ref|XP_004928736.1|PREDICTED: multidrug resistance-associated protein 4-like [Bombyx mori]
Bm_nscaf2888_069	29.9714	67.8697	1.17918	UP	4.17e-07	-	-	-	3.16837e-139	gi|114050767|ref|NP_001040403.1|protein tyrosine phosphatase [Bombyx mori] >gi|95102766|gb|ABF51324.1| protein tyrosine phosphatase [Bombyx mori]
Bm_nscaf2888_073	2.5929	144.773	5.80307	UP	4.15e-180	GO:0044464//cell part	GO:0046914//transition metal ion binding	-	0	gi|512916849|ref|XP_004928741.1|PREDICTED: asparagine-rich zinc finger protein AZF1-like [Bombyx mori]
Bm_nscaf2888_074	104.463	1425.25	3.77015	UP	0	-	GO:0004866//endopeptidase inhibitor activity	-	0	gi|160333383|ref|NP_001103823.1|serine protease inhibitor 6 precursor [Bombyx mori] >gi|157786102|gb|ABV74209.1| serpin-6 [Bombyx mori]
Bm_nscaf2888_085	31.7457	114.922	1.85603	UP	3.78e-47	GO:0044421//extracellular region part	GO:0046914//transition metal ion binding;GO:0004175//endopeptidase activity	GO:0019538//protein metabolic process	0	gi|172356113|ref|NP_001116499.1|matrix metalloproteinase 1 isoform 1 [Bombyx mori] >gi|169730452|gb|ACA64804.1| matrix metalloproteinase variant 1 [Bombyx mori]
Bm_nscaf2888_092	204.191	81.8801	-1.31834	Down	2.97e-12	GO:0031410//cytoplasmic vesicle	GO:0016788//hydrolase activity, acting on ester bonds	-	1.0241e-178	gi|512915980|ref|XP_004928520.1|PREDICTED: S-formylglutathione hydrolase-like isoform X1 [Bombyx mori] >gi|512915984|ref|XP_004928521.1| PREDICTED: S-formylglutathione hydrolase-like isoform X2 [Bombyx mori]
Bm_nscaf2888_098	107.771	38.0476	-1.50209	Down	0	-	GO:0004866//endopeptidase inhibitor activity	-	0	gi|307563506|gb|ADN52338.1|serpin-2 [Bombyx mandarina]
Bm_nscaf2888_102	105.387	52.4156	-1.00763	Down	6.96e-13	GO:0035097//histone methyltransferase complex	GO:0003712//transcription cofactor activity	GO:0019042;GO:0007346//regulation of mitotic cell cycle	0	gi|512916004|ref|XP_004928526.1|PREDICTED: host cell factor-like isoform X3 [Bombyx mori]
Bm_nscaf2888_109	46.377	15.6392	-1.56825	Down	0	-	-	-	0	gi|512916020|ref|XP_004928530.1|PREDICTED: zinc finger CCCH-type with G patch domain-containing protein-like [Bombyx mori]
Bm_nscaf2888_110	172.508	66.2867	-1.37987	Down	1.87e-13	-	GO:0005488//binding	-	0	gi|379698910|ref|NP_001243926.1|uncharacterized protein LOC100862770 [Bombyx mori] >gi|333601356|gb|AEF58997.1| hypothetical protein [Bombyx mori]
Bm_nscaf2888_117	0.377549	18.9721	5.65107	UP	9.2e-27	-	GO:0008233//peptidase activity	-	0	gi|512916032|ref|XP_004928533.1|PREDICTED: uncharacterized protein LOC101739271 [Bombyx mori]
Bm_nscaf2888_121	5.64909	26.7868	2.24543	UP	5.72e-10	GO:0031224//intrinsic to membrane	GO:0005275//amine transmembrane transporter activity	GO:0006865//amino acid transport	0	gi|512916040|ref|XP_004928535.1|PREDICTED: B(0,+)-type amino acid transporter 1-like [Bombyx mori]
Bm_nscaf2888_125	20.0309	44.0632	1.13734	UP	1.77e-09	-	GO:0005488//binding;GO:0004672//protein kinase activity	GO:0009987//cellular process	0	gi|512916901|ref|XP_004928754.1|PREDICTED: serine/threonine-protein kinase GA29083-like [Bombyx mori]
Bm_nscaf2888_137	10.6535	153.518	3.84901	UP	1.1e-24	-	-	-	1.42129e-22	gi|512916072|ref|XP_004928543.1|PREDICTED: uncharacterized protein LOC101740597 isoform X1 [Bombyx mori]
Bm_nscaf2888_138	37.3871	320.772	3.10094	UP	5.21e-98	-	-	-	2.98196e-149	gi|512916072|ref|XP_004928543.1|PREDICTED: uncharacterized protein LOC101740597 isoform X1 [Bombyx mori]
Bm_nscaf2888_139	33.0489	324.976	3.29766	UP	5.6e-181	-	-	-	0	gi|512916072|ref|XP_004928543.1|PREDICTED: uncharacterized protein LOC101740597 isoform X1 [Bombyx mori]
Bm_nscaf2888_145	35.7998	14.6974	-1.28439	Down	8.4e-11	-	-	-	0	gi|512916921|ref|XP_004928759.1|PREDICTED: protein sickie-like [Bombyx mori]
Bm_nscaf2888_146	24.6524	10.7956	-1.19128	Down	9.44e-06	-	-	-	0	gi|512916921|ref|XP_004928759.1|PREDICTED: protein sickie-like [Bombyx mori]
Bm_nscaf2888_149	34.2908	8.20073	-2.064	Down	9.62e-10	-	-	-	0	gi|512916083|ref|XP_004928545.1|PREDICTED: dentin sialophosphoprotein-like [Bombyx mori]
Bm_nscaf2888_154	24.9303	4.91281	-2.34328	Down	6.29e-05	-	GO:0008415//acyltransferase activity	GO:0008152//metabolic process	1.58625e-111	gi|525342931|ref|NP_001266305.1|1-acylglycerol-3-phosphate O-acyltransferase 3 [Bombyx mori] >gi|459352896|gb|AGG55024.1| acyltransferase AGPAT3 [Bombyx mori]
Bm_nscaf2888_157	51.8388	12.3736	-2.06676	Down	0	-	-	-	0	gi|512916107|ref|XP_004928551.1|PREDICTED: polycomb protein Pcl isoform X1 [Bombyx mori]
Bm_nscaf2888_161	151.542	46.1556	-1.71514	Down	3.71e-12	GO:0043231//intracellular membrane-bounded organelle	GO:0005488//binding;GO:0016274//protein-arginine N-methyltransferase activity	GO:0016568//chromatin modification;GO:0018216//peptidyl-arginine methylation;GO:0000398//nuclear mRNA splicing, via spliceosome	0	gi|512916118|ref|XP_004928554.1|PREDICTED: protein arginine N-methyltransferase 5-like isoform X2 [Bombyx mori]
Bm_nscaf2888_163	288.785	102.931	-1.48832	Down	8.52e-13	-	-	-	1.25697e-40	gi|512916121|ref|XP_004928555.1|PREDICTED: surfeit locus protein 6 homolog [Bombyx mori]
Bm_nscaf2888_169	1.02666	32.7076	4.9936	UP	4.2e-24	-	-	-	0	gi|512916941|ref|XP_004928764.1|PREDICTED: nose resistant to fluoxetine protein 6-like [Bombyx mori]
Bm_nscaf2888_170	0.844929	14.9853	4.14857	UP	0.000160415	-	-	-	1.12226e-82	gi|512916941|ref|XP_004928764.1|PREDICTED: nose resistant to fluoxetine protein 6-like [Bombyx mori]
Bm_nscaf2888_176	92.2642	37.2576	-1.30823	Down	8.21e-08	GO:0030529//ribonucleoprotein complex	GO:0016859//cis-trans isomerase activity;GO:0005488//binding	GO:0044267//cellular protein metabolic process;GO:0006396//RNA processing	7.53487e-106	gi|512916141|ref|XP_004928560.1|PREDICTED: peptidyl-prolyl cis-trans isomerase-like 3-like [Bombyx mori]
Bm_nscaf2888_184	30.0913	2.1178	-3.82871	Down	0.000165252	-	-	-	1.16762e-165	gi|512916195|ref|XP_004928572.1|PREDICTED: kynurenine formamidase-like [Bombyx mori]
Bm_nscaf2888_197	10.2309	3.02417	-1.75832	Down	0.000225491	GO:0005622//intracellular	GO:0005488//binding	GO:0010556;GO:0006350//transcription	0	gi|512916211|ref|XP_004928576.1|PREDICTED: zinc finger protein GLI1-like [Bombyx mori]
Bm_nscaf2888_198	62.4852	20.4328	-1.61263	Down	0	-	-	-	0	gi|512916215|ref|XP_004928577.1|PREDICTED: probable nucleoporin Nup54-like [Bombyx mori]
Bm_nscaf2888_202	112.473	55.1902	-1.02709	Down	1.22e-12	-	-	-	0	gi|512916223|ref|XP_004928579.1|PREDICTED: zinc finger protein 665-like [Bombyx mori]
Bm_nscaf2888_209	41.294	17.7839	-1.21536	Down	1.58e-08	-	-	-	0	gi|512916973|ref|XP_004928772.1|PREDICTED: probable ATP-dependent RNA helicase CG8611-like [Bombyx mori]
Bm_nscaf2888_210	39.4539	13.6401	-1.53232	Down	5.47e-05	-	-	-	9.33746e-115	gi|512916973|ref|XP_004928772.1|PREDICTED: probable ATP-dependent RNA helicase CG8611-like [Bombyx mori]
Bm_nscaf2888_235	7.5449	1.06201	-2.82871	Down	0.000662919	GO:0043005//neuron projection;GO:0000323//lytic vacuole;GO:0031966//mitochondrial membrane;GO:0043025//cell soma	GO:0016879//ligase activity, forming carbon-nitrogen bonds;GO:0005488//binding	GO:0032496//response to lipopolysaccharide;GO:0060538;GO:0002526//acute inflammatory response;GO:0033762//response to glucagon stimulus;GO:0043627//response to estrogen stimulus;GO:0034612//response to tumor necrosis factor;GO:0010038//response to metal ion;GO:0006525//arginine metabolic process;GO:0043200//response to amino acid stimulus;GO:0048565//gut development;GO:0051591//response to cAMP;G…	0	gi|512916311|ref|XP_004928608.1|PREDICTED: argininosuccinate synthase-like isoform X1 [Bombyx mori]
Bm_nscaf2888_249	0.188484	65.186	8.43397	UP	1.18e-101	GO:0043231//intracellular membrane-bounded organelle	GO:0004879//ligand-dependent nuclear receptor activity;GO:0046914//transition metal ion binding;GO:0003677//DNA binding;GO:0001071	GO:0010468//regulation of gene expression;GO:0006351//transcription, DNA-dependent	0	gi|112983222|ref|NP_001037015.1|nuclear receptor GRF [Bombyx mori] >gi|5059065|gb|AAD38900.1|AF124981_1 nuclear receptor GRF [Bombyx mori]
Bm_nscaf2888_257	46.2556	9.54632	-2.27661	Down	2.74e-11	-	-	-	0	gi|512916344|ref|XP_004928616.1|PREDICTED: uncharacterized protein LOC101738987 [Bombyx mori]
Bm_nscaf2888_258	434.619	206.361	-1.07458	Down	0	GO:0005840//ribosome	-	-	4.18383e-127	gi|512916346|ref|XP_004928617.1|PREDICTED: 39S ribosomal protein L30, mitochondrial-like [Bombyx mori]
Bm_nscaf2888_264	25.0445	55.3554	1.14423	UP	0.000117387	-	GO:0005488//binding	-	1.38327e-119	gi|223890168|ref|NP_001138799.1|death-associated small cytoplasmic leucine-rich protein [Bombyx mori] >gi|221579656|gb|ACM24345.1| death-associated small cytoplasmic leucine-rich protein [Bombyx mori]
Bm_nscaf2888_270	297.715	78.6912	-1.91966	Down	8.51e-13	-	-	-	0	gi|112982984|ref|NP_001037087.1|will die slowly [Bombyx mori] >gi|40949819|gb|AAR97571.1| will die slowly [Bombyx mori]
Bm_nscaf2888_281	114.983	864.792	2.91093	UP	3.72e-283	-	GO:0030247//polysaccharide binding	GO:0006022	3.8152e-163	gi|512916360|ref|XP_004928622.1|PREDICTED: probable chitinase 3-like [Bombyx mori]
Bm_nscaf2888_282	23.6432	344.672	3.86573	UP	1.59e-136	-	-	-	6.98688e-160	gi|512916364|ref|XP_004928623.1|PREDICTED: peritrophin-1-like [Bombyx mori]
Bm_nscaf2888_283	11.3967	55.5849	2.28607	UP	1.04e-12	-	GO:0030247//polysaccharide binding	GO:0006022	5.80507e-155	gi|512916368|ref|XP_004928624.1|PREDICTED: peritrophin-1-like [Bombyx mori]
Bm_nscaf2888_284	279.132	624.315	1.16133	UP	6.03e-71	-	GO:0030247//polysaccharide binding	GO:0006022	1.06115e-175	gi|512916372|ref|XP_004928625.1|PREDICTED: probable chitinase 3-like [Bombyx mori]
Bm_nscaf2888_285	55.6885	148.76	1.41753	UP	1.13e-31	-	-	-	9.56215e-98	gi|512916376|ref|XP_004928626.1|PREDICTED: RNA-binding protein 33-like [Bombyx mori]
Bm_nscaf2888_286	320.981	1974.31	2.62079	UP	0	-	GO:0030247//polysaccharide binding	GO:0006022	0	gi|114052326|ref|NP_001040470.1|gasp precursor [Bombyx mori] >gi|95103030|gb|ABF51456.1| gasp precursor [Bombyx mori]
Bm_nscaf2888_288	6.00819	0.772162	-2.95995	Down	0.000383735	-	-	-	0	gi|512917045|ref|XP_004928790.1|PREDICTED: tigger transposable element-derived protein 4-like [Bombyx mori]
Bm_nscaf2888_290	56.0067	18.2797	-1.61536	Down	9.06e-13	GO:0005681//spliceosomal complex	GO:0046914//transition metal ion binding;GO:0016790//thiolester hydrolase activity	GO:0000377//RNA splicing, via transesterification reactions with bulged adenosine as nucleophile;GO:0019941//modification-dependent protein catabolic process	4.08889e-162	gi|512916383|ref|XP_004928627.1|PREDICTED: U4/U6.U5 tri-snRNP-associated protein 2-like [Bombyx mori]
Bm_nscaf2888_293	2.69263	171.786	5.99545	UP	1.87e-69	GO:0031224//intrinsic to membrane	GO:0005372//water transmembrane transporter activity	GO:0003008;GO:0042044//fluid transport;GO:0048878//chemical homeostasis	3.53207e-115	gi|112982873|ref|NP_001036919.1|aquaporin [Bombyx mori] >gi|55583303|dbj|BAD69569.1| aquaporin AQP-Bom1 [Bombyx mori]
Bm_nscaf2888_294	6.44814	185.837	4.84901	UP	1.29e-28	GO:0031224//intrinsic to membrane	GO:0005372//water transmembrane transporter activity	GO:0003008;GO:0042044//fluid transport;GO:0048878//chemical homeostasis	2.66819e-35	gi|112982873|ref|NP_001036919.1|aquaporin [Bombyx mori] >gi|55583303|dbj|BAD69569.1| aquaporin AQP-Bom1 [Bombyx mori]
Bm_nscaf2888_300	3.71257	10.0596	1.43808	UP	0.00019744	-	-	-	0	gi|512916407|ref|XP_004928633.1|PREDICTED: nascent polypeptide-associated complex subunit alpha, muscle-specific form-like [Bombyx mori]
Bm_nscaf2888_315	115.847	39.4171	-1.55533	Down	0	-	-	-	2.28628e-179	gi|512916434|ref|XP_004928639.1|PREDICTED: deoxynucleotidyltransferase terminal-interacting protein 2-like [Bombyx mori]
Bm_nscaf2888_317	37.0151	6.16416	-2.58614	Down	2.34e-06	-	-	-	4.30166e-146	gi|512917065|ref|XP_004928795.1|PREDICTED: arrestin homolog [Bombyx mori]
Bm_nscaf2888_318	16.4572	3.60342	-2.19128	Down	0.000578153	-	-	-	6.28245e-141	gi|512917065|ref|XP_004928795.1|PREDICTED: arrestin homolog [Bombyx mori]
Bm_nscaf2888_324	45.3802	96.8987	1.09441	UP	7.41e-36	-	-	-	0	gi|512917069|ref|XP_004928796.1|PREDICTED: uncharacterized protein LOC101740930 [Bombyx mori]
Bm_nscaf2888_325	69.0926	30.1787	-1.195	Down	1.12e-05	-	-	-	5.14339e-74	gi|512916462|ref|XP_004928646.1|PREDICTED: uncharacterized protein C1orf131 homolog [Bombyx mori]
Bm_nscaf2888_326	26.9856	8.50853	-1.66521	Down	6.2e-05	-	-	-	4.91576e-138	gi|512917077|ref|XP_004928798.1|PREDICTED: SET and MYND domain-containing protein DDB_G0292140-like [Bombyx mori]
Bm_nscaf2888_334	24.2423	6.16416	-1.97555	Down	1.96e-09	-	-	-	0	gi|512916474|ref|XP_004928649.1|PREDICTED: zinc finger protein 701-like [Bombyx mori]
Bm_nscaf2888_335	7.77284	25.8935	1.73608	UP	7.15e-07	-	-	-	3.74697e-134	gi|357623467|gb|EHJ74604.1|hypothetical protein KGM_02410 [Danaus plexippus]
Bm_nscaf2888_336	0.001	16.5189	14.0118	UP	0.00043836	-	-	-	-	-
Bm_nscaf2888_345	4.29876	0.001	-12.0697	Down	3.57e-06	-	-	-	0	gi|512917093|ref|XP_004928802.1|PREDICTED: coiled-coil domain-containing protein 151-like [Bombyx mori]
Bm_nscaf2888_356	153.43	16.0765	-3.25455	Down	6.91e-13	-	-	-	0	gi|512917101|ref|XP_004928804.1|PREDICTED: uncharacterized protein LOC101742065 [Bombyx mori]
Bm_nscaf2888_357	159.743	17.6737	-3.17608	Down	5.83e-13	-	-	GO:0032501//multicellular organismal process	0	gi|512917101|ref|XP_004928804.1|PREDICTED: uncharacterized protein LOC101742065 [Bombyx mori]
Bm_nscaf2888_358	1.90932	9.0928	2.25166	UP	0.000280415	-	-	-	0	gi|512917105|ref|XP_004928805.1|PREDICTED: cysteine-rich with EGF-like domain protein 2-like [Bombyx mori]
Bm_nscaf2888_361	209.08	62.9077	-1.73275	Down	0	-	GO:0016881//acid-amino acid ligase activity;GO:0016831//carboxy-lyase activity;GO:0032559//adenyl ribonucleotide binding	GO:0006188//IMP biosynthetic process;GO:0002118//aggressive behavior	0	gi|114051325|ref|NP_001040376.1|phosphoribosylaminoimidazole carboxylase, phosphoribosylaminoimidazole succinocarboxamide synthetase [Bombyx mori] >gi|453056253|pdb|4JA0|A Chain A, Crystal Structure Of The Invertebrate Bi-functional Purine Biosynthesis Enzyme Paics At 2.8 A Resolution >gi|453056254|pdb|4JA0|B Chain B, Crystal Structure Of The Invertebrate Bi-functional Purine Biosynthesis Enzyme …
Bm_nscaf2888_378	47.3266	13.9142	-1.7661	Down	1.05e-11	GO:0043231//intracellular membrane-bounded organelle	GO:0051536//iron-sulfur cluster binding	GO:0010257;GO:0007005//mitochondrion organization	0	gi|512916552|ref|XP_004928667.1|PREDICTED: iron-sulfur protein NUBPL-like isoform X1 [Bombyx mori]
Bm_nscaf2888_379	97.5117	239.951	1.29909	UP	9.88e-28	GO:0044444//cytoplasmic part	-	-	9.35196e-128	gi|114050789|ref|NP_001040156.1|surfeit 4-like protein [Bombyx mori] >gi|87248231|gb|ABD36168.1| surfeit 4-like protein [Bombyx mori]
Bm_nscaf2888_382	243.051	500.408	1.04185	UP	2.84e-111	GO:0044424//intracellular part	GO:0005515//protein binding;GO:0004812//aminoacyl-tRNA ligase activity;GO:0032559//adenyl ribonucleotide binding	GO:0006418//tRNA aminoacylation for protein translation;GO:0015960	0	gi|114053191|ref|NP_001040293.1|glycine--tRNA ligase [Bombyx mori] >gi|87248659|gb|ABD36382.1| glycyl-tRNA synthetase [Bombyx mori]
Bm_nscaf2888_389	27.8443	6.40154	-2.12089	Down	1.56e-10	-	GO:0016832//aldehyde-lyase activity;GO:0016301//kinase activity	GO:0000075//cell cycle checkpoint;GO:0045841//negative regulation of mitotic metaphase/anaphase transition;GO:0007143//female meiosis;GO:0006950//response to stress;GO:0045143//homologous chromosome segregation	0	gi|512917137|ref|XP_004928813.1|PREDICTED: dual specificity protein kinase TTK-like [Bombyx mori]
Bm_nscaf2888_391	635.358	2294.87	1.85277	UP	0	GO:0043231//intracellular membrane-bounded organelle;GO:0044444//cytoplasmic part;GO:0015630//microtubule cytoskeleton	GO:0017111//nucleoside-triphosphatase activity;GO:0032559//adenyl ribonucleotide binding	GO:0035194//posttranscriptional gene silencing by RNA;GO:0006950//response to stress;GO:0007610//behavior	0	gi|336454478|gb|AEI58998.1|heat shock protein 70-3 [Bombyx mori]
Bm_nscaf2888_399	78.7041	35.0175	-1.16836	Down	4.92e-12	GO:0030532//small nuclear ribonucleoprotein complex;GO:0005681//spliceosomal complex;GO:0044444//cytoplasmic part	GO:0017111//nucleoside-triphosphatase activity;GO:0008135//translation factor activity, nucleic acid binding;GO:0032561//guanyl ribonucleotide binding	GO:0006412//translation;GO:0000377//RNA splicing, via transesterification reactions with bulged adenosine as nucleophile	0	gi|512916613|ref|XP_004928683.1|PREDICTED: 116 kDa U5 small nuclear ribonucleoprotein component-like [Bombyx mori]
Bm_nscaf2888_400	134.723	45.1069	-1.57857	Down	0	-	GO:0003676//nucleic acid binding;GO:0016876//ligase activity, forming aminoacyl-tRNA and related compounds;GO:0032559//adenyl ribonucleotide binding	GO:0010467//gene expression	0	gi|512916617|ref|XP_004928684.1|PREDICTED: probable ribosome production factor 1-like [Bombyx mori]
Bm_nscaf2888_401	43.6792	20.9939	-1.05698	Down	0.00031545	-	-	-	2.0119e-170	gi|512917145|ref|XP_004928815.1|PREDICTED: methyltransferase-like protein 6-like [Bombyx mori]
Bm_nscaf2888_406	126.154	27.4895	-2.19823	Down	3.25e-09	-	-	-	-	-
Bm_nscaf2888_415	24.4229	10.5386	-1.21255	Down	2.8e-12	-	-	-	0	gi|512916639|ref|XP_004928688.1|PREDICTED: nuclear pore complex protein Nup205-like [Bombyx mori]
Bm_nscaf2888_417	42.4293	20.903	-1.02135	Down	0.000565334	-	-	-	-	-
Bm_nscaf2888_422	586.042	201.448	-1.5406	Down	1.12e-12	-	-	-	-	-
Bm_nscaf2888_423	116.946	44.3951	-1.39737	Down	0	-	-	-	-	-
Bm_nscaf2888_425	1.48503	49.5662	5.0608	UP	1.3e-67	-	-	-	0	gi|512916681|ref|XP_004928699.1|PREDICTED: uncharacterized protein LOC101738748 [Bombyx mori]
Bm_nscaf2888_426	1.00835	49.1801	5.608	UP	6.72e-26	-	-	-	-	-
Bm_nscaf2888_428	8.30182	1.73512	-2.25839	Down	0.000108612	-	-	-	0	gi|512916689|ref|XP_004928701.1|PREDICTED: zinc finger protein 585A-like [Bombyx mori]
Bm_nscaf2888_434	45.4397	112.78	1.31149	UP	5.58e-12	GO:0016023//cytoplasmic membrane-bounded vesicle;GO:0031224//intrinsic to membrane	GO:0005515//protein binding	GO:0006909//phagocytosis	7.78481e-147	gi|512916697|ref|XP_004928703.1|PREDICTED: vesicle-trafficking protein SEC22b-B-like [Bombyx mori]
Bm_nscaf2888_435	68.1343	30.0223	-1.18235	Down	1.07e-12	-	-	-	0	gi|512916713|ref|XP_004928707.1|PREDICTED: nudC domain-containing protein 1-like [Bombyx mori]
Bm_nscaf2888_436	39.7911	15.4762	-1.36239	Down	1.77e-05	-	-	-	1.51233e-104	gi|512916709|ref|XP_004928706.1|PREDICTED: box C/D snoRNA protein 1-like isoform X2 [Bombyx mori]
Bm_nscaf2888_438	32.8827	12.5418	-1.39059	Down	9.37e-05	-	-	-	1.24224e-154	gi|512916721|ref|XP_004928709.1|PREDICTED: probable tRNA pseudouridine synthase 2-like [Bombyx mori]
Bm_nscaf2888_441	2.97607	147.595	5.63209	UP	4.33e-79	-	-	-	-	-
Bm_nscaf2888_445	20.2983	9.10718	-1.15628	Down	3.92e-06	-	-	-	0	gi|512916725|ref|XP_004928710.1|PREDICTED: nitric oxide-associated protein 1-like [Bombyx mori]
Bm_nscaf2888_448	29.2658	11.8736	-1.30146	Down	1.23e-06	GO:0005681//spliceosomal complex	GO:0003676//nucleic acid binding	-	0	gi|512916737|ref|XP_004928713.1|PREDICTED: trypsin-6-like isoform X1 [Bombyx mori]
Bm_nscaf2889_007	14.7328	35.9088	1.28531	UP	5.41e-06	GO:0016021//integral to membrane	GO:0046872//metal ion binding;GO:0004871//signal transducer activity;GO:0004713//protein tyrosine kinase activity;GO:0032559//adenyl ribonucleotide binding	GO:0016337//cell-cell adhesion;GO:0006464//protein modification process	0	gi|512892230|ref|XP_004922880.1|PREDICTED: tyrosine kinase receptor Cad96Ca-like [Bombyx mori]
Bm_nscaf2889_025	31.8648	8.93181	-1.83494	Down	2.15e-11	GO:0043231//intracellular membrane-bounded organelle	GO:0046872//metal ion binding	GO:0003002;GO:0007472//wing disc morphogenesis	0	gi|512892269|ref|XP_004922890.1|PREDICTED: LOW QUALITY PROTEIN: set1/Ash2 histone methyltransferase complex subunit ASH2-like [Bombyx mori]
Bm_nscaf2889_067	22.2088	10.821	-1.0373	Down	0.000176579	-	-	-	1.41421e-132	gi|328698910|ref|XP_001947105.2|PREDICTED: tigger transposable element-derived protein 4-like [Acyrthosiphon pisum]
Bm_nscaf2889_068	46.3259	3.01787	-3.94022	Down	2.21e-05	-	-	-	0	gi|512892363|ref|XP_004922913.1|PREDICTED: carbonic anhydrase 15-like isoform X1 [Bombyx mori]
Bm_nscaf2889_071	43.4107	89.1103	1.03754	UP	3.63e-15	GO:0031980//mitochondrial lumen	GO:0016749	GO:0006779//porphyrin biosynthetic process	0	gi|512892371|ref|XP_004922915.1|PREDICTED: 5-aminolevulinate synthase, nonspecific, mitochondrial-like [Bombyx mori]
Bm_nscaf2889_077	13.8696	3.98586	-1.79896	Down	3.36e-05	-	-	-	0	gi|512892407|ref|XP_004922924.1|PREDICTED: protein FAM46C-like isoform X1 [Bombyx mori]
Bm_nscaf2889_082	133.409	43.9263	-1.6027	Down	2.02e-12	-	-	-	0	gi|512892422|ref|XP_004922927.1|PREDICTED: uncharacterized protein LOC101739908 [Bombyx mori]
Bm_nscaf2889_085	23.8633	188.344	2.9805	UP	3.28e-129	GO:0044424//intracellular part	GO:0005488//binding	-	0	gi|512892438|ref|XP_004922931.1|PREDICTED: myc box-dependent-interacting protein 1-like [Bombyx mori]
Bm_nscaf2889_086	7.79639	0.001	-12.9286	Down	1.66e-08	-	-	-	-	-
Bm_nscaf2889_100	20.5392	3.90548	-2.39481	Down	4.17e-06	-	-	-	0	gi|512892565|ref|XP_004922963.1|PREDICTED: uncharacterized protein LOC101746133 [Bombyx mori]
Bm_nscaf2889_111	63.7296	185.673	1.54273	UP	2.37e-25	GO:0031010	GO:0046872//metal ion binding;GO:0016462//pyrophosphatase activity	GO:0030518//steroid hormone receptor signaling pathway;GO:0006793//phosphorus metabolic process;GO:0034728;GO:0010467//gene expression	2.19797e-160	gi|512892462|ref|XP_004922937.1|PREDICTED: inorganic pyrophosphatase-like [Bombyx mori]
Bm_nscaf2889_113	87.9438	33.2663	-1.40252	Down	1.65e-12	-	GO:0005488//binding;GO:0004386//helicase activity	-	0	gi|379699004|ref|NP_001243975.1|ATP-dependent RNA helicase DDX54-like protein [Bombyx mori] >gi|373882595|gb|AEY78647.1| ATP-dependent RNA helicase DDX54-like protein [Bombyx mori]
Bm_nscaf2890_08	58.594	4.77133	-3.61829	Down	7.33e-06	-	-	-	5.16659e-96	gi|512903587|ref|XP_004925656.1|PREDICTED: transmembrane protease serine 2-like [Bombyx mori]
Bm_nscaf2890_19	112.69	45.5527	-1.30676	Down	6.29e-12	-	-	-	3.42223e-131	gi|525343507|ref|NP_001266349.1|uncharacterized protein LOC101735997 [Bombyx mori] >gi|378466310|gb|AFC01235.1| DnaJ-21 [Bombyx mori]
Bm_nscaf2890_24	139.444	54.8703	-1.34559	Down	0	-	-	-	-	-
Bm_nscaf2890_35	0.542101	38.9919	6.16847	UP	1.63e-39	-	-	-	1.14209e-05	gi|307206522|gb|EFN84548.1|hypothetical protein EAI_07373 [Harpegnathos saltator]
Bm_nscaf2891_001	624.349	3.59106	-7.4418	Down	1.3e-06	-	-	-	0	gi|525343298|ref|NP_001266332.1|low molecular mass 30 kDa lipoprotein 19G1-like [Bombyx mori] >gi|379046502|gb|AFC87812.1| 30K protein 14 [Bombyx mori]
Bm_nscaf2891_002	505.736	1.71632	-8.20292	Down	6.28e-05	-	-	-	0	gi|379046512|gb|AFC87817.1|30K protein 19 [Bombyx mori]
Bm_nscaf2891_009	1.44135	19.409	3.75124	UP	6.6e-09	-	-	-	8.07261e-172	gi|512895630|ref|XP_004923719.1|PREDICTED: CD63 antigen-like [Bombyx mori]
Bm_nscaf2891_034	18.7263	8.28741	-1.17608	Down	1.44e-06	-	-	-	0	gi|512895660|ref|XP_004923725.1|PREDICTED: uncharacterized protein LOC101737051 [Bombyx mori]
Bm_nscaf2891_048	40.9868	2.19481	-4.22299	Down	0.00010304	-	-	-	0	gi|512895687|ref|XP_004923731.1|PREDICTED: uncharacterized protein LOC101737984 [Bombyx mori]
Bm_nscaf2891_063	0.696106	93.2796	7.06611	UP	5.57e-153	-	-	-	0	gi|290560871|ref|NP_001166630.1|cuticular protein RR-2 motif 143 [Bombyx mori] >gi|223671388|tpd|FAA00646.1| TPA: putative cuticle protein [Bombyx mori]
Bm_nscaf2891_071	27.6483	120.965	2.12933	UP	4.87e-55	-	-	-	0	gi|512895729|ref|XP_004923741.1|PREDICTED: hemicentin-1-like [Bombyx mori]
Bm_nscaf2891_072	7.84577	27.9487	1.8328	UP	3.81e-05	GO:0044444//cytoplasmic part	-	-	1.60753e-146	gi|512895733|ref|XP_004923742.1|PREDICTED: delta(3,5)-Delta(2,4)-dienoyl-CoA isomerase, mitochondrial-like [Bombyx mori]
Bm_nscaf2891_074	11.5218	2.2705	-2.34328	Down	0.00017748	-	-	-	0	gi|512895903|ref|XP_004923784.1|PREDICTED: hemicentin-1-like [Bombyx mori]
Bm_nscaf2891_076	220.452	110.074	-1.00199	Down	2.03e-12	-	GO:0003824//catalytic activity	-	0	gi|512895741|ref|XP_004923744.1|PREDICTED: m7GpppX diphosphatase-like [Bombyx mori]
Bm_nscaf2891_077	131.303	65.1961	-1.01004	Down	2.03e-10	-	-	-	1.09106e-171	gi|512895745|ref|XP_004923745.1|PREDICTED: uncharacterized protein LOC101739995 [Bombyx mori]
Bm_nscaf2891_105	73.5088	8.79785	-3.06269	Down	1.16e-12	-	-	-	-	-
Bm_nscaf2894_04	30.0172	10.0778	-1.57461	Down	5.71e-11	-	-	-	0	gi|512936891|ref|XP_004933630.1|PREDICTED: DNA repair protein XRCC1-like [Bombyx mori]
Bm_nscaf2899_03	82.0591	38.7305	-1.08319	Down	3.08e-12	GO:0005743//mitochondrial inner membrane	GO:0008320//protein transmembrane transporter activity	GO:0006605//protein targeting	0	gi|512909037|ref|XP_004926824.1|PREDICTED: mitochondrial import inner membrane translocase subunit TIM44-like [Bombyx mori]
Bm_nscaf2899_09	36.3592	4.67283	-2.95995	Down	6.27e-05	-	-	-	1.1726e-95	gi|112984526|ref|NP_001037199.1|promoting protein precursor [Bombyx mori] >gi|33285891|gb|AAQ01563.1| promoting protein [Bombyx mori]
Bm_nscaf2899_12	41.1611	16.6997	-1.30146	Down	1.12e-05	-	-	-	1.82751e-110	gi|512909049|ref|XP_004926827.1|PREDICTED: filaggrin-like [Bombyx mori]
Bm_nscaf2901_05	35.5386	5.98966	-2.56884	Down	1.3e-06	-	-	-	1.46094e-63	gi|512905487|ref|XP_004925956.1|PREDICTED: SLIT-ROBO Rho GTPase-activating protein 3-like [Bombyx mori]
Bm_nscaf2901_07	45.0303	17.5876	-1.35634	Down	1.82e-13	GO:0031981//nuclear lumen	-	GO:0022613//ribonucleoprotein complex biogenesis	0	gi|512905490|ref|XP_004925957.1|PREDICTED: ribosome biogenesis protein BOP1 homolog [Bombyx mori]
Bm_nscaf2901_14	0.001	13.691	13.7409	UP	5.84e-24	-	-	-	0	gi|512905494|ref|XP_004925958.1|PREDICTED: glutenin, high molecular weight subunit DX5-like [Bombyx mori]
Bm_nscaf2901_17	30.9919	236.658	2.93284	UP	2.59e-81	-	-	-	3.75512e-81	gi|357628504|gb|EHJ77814.1|hypothetical protein KGM_07888 [Danaus plexippus]
Bm_nscaf2901_19	15.1615	4.81895	-1.65362	Down	7.39e-06	-	-	-	0	gi|512905439|ref|XP_004925944.1|PREDICTED: zinc finger protein 585A-like [Bombyx mori]
Bm_nscaf2901_42	23.7581	6.32677	-1.90888	Down	4.92e-13	GO:0005634//nucleus	-	GO:0000278//mitotic cell cycle;GO:0022402//cell cycle process;GO:0016567//protein ubiquitination	0	gi|512905529|ref|XP_004925967.1|PREDICTED: anaphase-promoting complex subunit 1-like [Bombyx mori]
Bm_nscaf2901_45	10.3826	2.55752	-2.02135	Down	5.04e-05	-	-	-	0	gi|512905533|ref|XP_004925968.1|PREDICTED: anaphase-promoting complex subunit 1-like, partial [Bombyx mori]
Bm_nscaf2901_53	2.09427	0.001	-11.0322	Down	5.06e-05	-	GO:0046872//metal ion binding;GO:0004629//phospholipase C activity;GO:0060089//molecular transducer activity	GO:0044238//primary metabolic process;GO:0023060	0	gi|284813575|ref|NP_001165393.1|1-phosphatidylinositol-4,5-bisphosphate phosphodiesterase beta-4 [Bombyx mori] >gi|283536454|gb|ADB25314.1| phospholipase C beta 4 [Bombyx mori]
Bm_nscaf2902_014	30.6287	8.48775	-1.85143	Down	0.000716326	-	-	-	6.94052e-84	gi|151301100|ref|NP_001093080.1|ecdysteroid-regulated 16 kDa protein precursor [Bombyx mori] >gi|87248319|gb|ABD36212.1| ecdysteroid-regulated 16 kDa protein precursor [Bombyx mori]
Bm_nscaf2902_032	0.751624	88.8697	6.88554	UP	1.92e-33	-	-	-	3.9331e-104	gi|512915396|ref|XP_004928379.1|PREDICTED: delta-like protein 1-like [Bombyx mori]
Bm_nscaf2902_040	8.58384	187.608	4.44995	UP	1.26e-56	-	GO:0001071;GO:0003702//RNA polymerase II transcription factor activity	GO:0061061;GO:0009888//tissue development	1.0672e-92	gi|512914540|ref|XP_004928167.1|PREDICTED: helix-loop-helix protein delilah-like [Bombyx mori]
Bm_nscaf2902_047	5.47212	265.692	5.60151	UP	1.38e-231	-	-	-	0	gi|512914560|ref|XP_004928172.1|PREDICTED: tubulin polyglutamylase TTLL6-like [Bombyx mori]
Bm_nscaf2902_048	65.8543	30.3367	-1.11822	Down	1.09e-12	GO:0005849//mRNA cleavage factor complex	GO:0003824//catalytic activity	GO:0031124//mRNA 3'-end processing	0	gi|512914556|ref|XP_004928171.1|PREDICTED: integrator complex subunit 11-like [Bombyx mori]
Bm_nscaf2902_050	33.5527	14.4345	-1.2169	Down	1.3e-12	-	-	-	0	gi|512914568|ref|XP_004928174.1|PREDICTED: MATH and LRR domain-containing protein PFE0570w-like [Bombyx mori]
Bm_nscaf2902_051	33.8231	11.8493	-1.51321	Down	3.04e-07	-	-	-	-	-
Bm_nscaf2902_052	76.3596	33.439	-1.19128	Down	7.3e-12	-	-	-	0	gi|512914572|ref|XP_004928175.1|PREDICTED: myb-like protein X-like [Bombyx mori]
Bm_nscaf2902_054	8.29868	30.9856	1.90064	UP	1.8e-28	-	-	-	0	gi|157138098|ref|XP_001664126.1|disheveled associated activator of morphogenesis [Aedes aegypti] >gi|108869577|gb|EAT33802.1| AAEL013920-PA [Aedes aegypti]
Bm_nscaf2902_065	25.2356	74.795	1.56748	UP	8.9e-56	GO:0031980//mitochondrial lumen;GO:0015630//microtubule cytoskeleton	GO:0019842//vitamin binding;GO:0016885;GO:0032559//adenyl ribonucleotide binding	GO:0032787//monocarboxylic acid metabolic process;GO:0006006//glucose metabolic process	0	gi|512914619|ref|XP_004928187.1|PREDICTED: pyruvate carboxylase, mitochondrial-like [Bombyx mori]
Bm_nscaf2902_067	33.6315	4.05764	-3.0511	Down	2.34e-06	-	-	-	0	gi|512914639|ref|XP_004928192.1|PREDICTED: uncharacterized protein LOC101738001 isoform X3 [Bombyx mori]
Bm_nscaf2902_079	8.35328	58.9856	2.81995	UP	7.49e-14	-	-	-	-	-
Bm_nscaf2902_080	32.9206	85.4036	1.37531	UP	3.22e-13	-	GO:0051766;GO:0005515//protein binding	GO:0006020//inositol metabolic process	8.74157e-176	gi|512914670|ref|XP_004928200.1|PREDICTED: inositol-trisphosphate 3-kinase B-like [Bombyx mori]
Bm_nscaf2902_088	26.3163	5.22952	-2.33121	Down	1.77e-09	GO:0005622//intracellular	-	-	0	gi|512915444|ref|XP_004928391.1|PREDICTED: RB-associated KRAB zinc finger protein-like [Bombyx mori]
Bm_nscaf2902_092	0.230291	5.67268	4.6225	UP	2.24e-06	-	-	-	0	gi|512914698|ref|XP_004928207.1|PREDICTED: uncharacterized protein LOC101740195 [Bombyx mori]
Bm_nscaf2902_106	64.2389	24.0361	-1.41824	Down	0	GO:0005681//spliceosomal complex;GO:0016604//nuclear body	-	GO:0016477//cell migration;GO:0007272;GO:0000380//alternative nuclear mRNA splicing, via spliceosome;GO:0001742//oenocyte differentiation;GO:0048699//generation of neurons	0	gi|512915460|ref|XP_004928395.1|PREDICTED: protein crooked neck-like [Bombyx mori]
Bm_nscaf2902_109	1.26044	2167.65	10.748	UP	0	-	-	-	-	-
Bm_nscaf2902_111	0.001	149.731	17.192	UP	4.85e-239	-	-	-	3.56854e-55	gi|389608107|dbj|BAM17665.1|unknown secreted protein [Papilio xuthus]
Bm_nscaf2902_114	1.16681	162.677	7.1233	UP	1.14e-79	-	-	-	6.41695e-102	gi|290560857|ref|NP_001166793.1|cuticular protein glycine-rich 9 precursor [Bombyx mori] >gi|223670992|tpd|FAA00447.1| TPA: putative cuticle protein [Bombyx mori]
Bm_nscaf2902_115	121.26	11.2832	-3.42585	Down	0	GO:0044424//intracellular part	-	GO:0000910//cytokinesis;GO:0022402//cell cycle process;GO:0050794//regulation of cellular process	0	gi|512914760|ref|XP_004928222.1|PREDICTED: protein regulator of cytokinesis 1-like [Bombyx mori]
Bm_nscaf2902_126	1.82858	18.0171	3.30057	UP	0.000257359	-	-	-	-	-
Bm_nscaf2902_141	114.669	45.7883	-1.32442	Down	7.66e-12	GO:0000315//organellar large ribosomal subunit	GO:0005198//structural molecule activity	-	6.94198e-147	gi|512914839|ref|XP_004928241.1|PREDICTED: 39S ribosomal protein L17, mitochondrial-like [Bombyx mori]
Bm_nscaf2902_142	82.5881	31.7954	-1.37712	Down	0	-	-	-	0	gi|195963351|ref|NP_001124348.1|uncharacterized protein LOC100174822 [Bombyx mori] >gi|189380242|gb|ACD93219.1| hypothetical protein [Bombyx mori]
Bm_nscaf2902_144	1.07705	1432.66	10.3774	UP	0	-	-	-	0	gi|512914859|ref|XP_004928246.1|PREDICTED: uncharacterized protein LOC101745570 isoform X1 [Bombyx mori]
Bm_nscaf2902_151	58.5086	18.5715	-1.65556	Down	1.9e-12	-	-	-	0	gi|512914871|ref|XP_004928249.1|PREDICTED: uncharacterized protein LOC101745966 isoform X1 [Bombyx mori] >gi|512914875|ref|XP_004928250.1| PREDICTED: uncharacterized protein LOC101745966 isoform X2 [Bombyx mori]
Bm_nscaf2902_170	47.3145	18.4676	-1.35729	Down	2.02e-14	-	-	-	0	gi|512914931|ref|XP_004928264.1|PREDICTED: NEDD8-activating enzyme E1 regulatory subunit-like [Bombyx mori]
Bm_nscaf2902_174	83.2301	28.8666	-1.52771	Down	7.78e-10	GO:0005667//transcription factor complex	GO:0030528//transcription regulator activity;GO:0005488//binding	-	1.41009e-99	gi|512914943|ref|XP_004928267.1|PREDICTED: transcription initiation factor TFIID subunit 8-like [Bombyx mori]
Bm_nscaf2902_176	28.2106	59.5632	1.07818	UP	0.000543091	GO:0016023//cytoplasmic membrane-bounded vesicle;GO:0031224//intrinsic to membrane	-	GO:0006810//transport	7.59199e-108	gi|512914955|ref|XP_004928270.1|PREDICTED: synaptobrevin homolog YKT6-like [Bombyx mori]
Bm_nscaf2902_184	76.5717	33.0079	-1.214	Down	5.77e-09	-	GO:0046914//transition metal ion binding	-	1.65154e-103	gi|512914971|ref|XP_004928274.1|PREDICTED: protein TIS11-like isoform X2 [Bombyx mori]
Bm_nscaf2902_191	57.8854	6.09111	-3.24842	Down	4.16e-06	-	-	-	-	-
Bm_nscaf2902_199	42.7525	18.233	-1.22946	Down	0.000235638	-	-	-	-	-
Bm_nscaf2902_204	76.8886	27.8893	-1.46306	Down	0	GO:0005681//spliceosomal complex	GO:0005488//binding	GO:0000377//RNA splicing, via transesterification reactions with bulged adenosine as nucleophile	0	gi|512915039|ref|XP_004928291.1|PREDICTED: dnaJ homolog subfamily C member 17-like [Bombyx mori] >gi|378466099|gb|AFC01229.1| DnaJ-15 [Bombyx mori]
Bm_nscaf2902_205	64.686	20.7197	-1.64245	Down	3.99e-14	-	-	-	0	gi|512915035|ref|XP_004928290.1|PREDICTED: CWF19-like protein 2 homolog [Bombyx mori]
Bm_nscaf2902_209	27.2694	3.89402	-2.80795	Down	7.32e-06	-	-	GO:0002118//aggressive behavior	0	gi|512915047|ref|XP_004928293.1|PREDICTED: UDP-glucuronosyltransferase 2B14-like [Bombyx mori] >gi|363896192|gb|AEW43180.1| UDP-glycosyltransferase UGT42B1 [Bombyx mori]
Bm_nscaf2902_214	6.95119	127.992	4.20265	UP	8.43e-67	-	-	-	1.37812e-134	gi|290563476|ref|NP_001166738.1|cuticular protein RR-1 motif 10 precursor [Bombyx mori] >gi|223671121|tpd|FAA00512.1| TPA: putative cuticle protein [Bombyx mori]
Bm_nscaf2902_220	66.1191	20.694	-1.67586	Down	5.4e-13	GO:0044464//cell part	GO:0004871//signal transducer activity	GO:0048731;GO:0048869//cellular developmental process	0	gi|512915055|ref|XP_004928295.1|PREDICTED: semaphorin-2A-like [Bombyx mori]
Bm_nscaf2902_223	43.6294	12.5925	-1.79273	Down	9.66e-10	-	GO:0005488//binding	GO:0006935//chemotaxis;GO:0007631//feeding behavior;GO:0008039//synaptic target recognition;GO:0035272//exocrine system development	2.18335e-157	gi|512915055|ref|XP_004928295.1|PREDICTED: semaphorin-2A-like [Bombyx mori]
Bm_nscaf2902_227	35.962	14.714	-1.28929	Down	1.95e-07	GO:0043229//intracellular organelle	GO:0016740//transferase activity	GO:0033554//cellular response to stress	0	gi|512915071|ref|XP_004928299.1|PREDICTED: histone acetyltransferase Tip60-like isoform X3 [Bombyx mori]
Bm_nscaf2902_228	44.7813	17.4828	-1.35696	Down	2.99e-07	-	-	-	0	gi|512915075|ref|XP_004928300.1|PREDICTED: transcription factor kayak-like [Bombyx mori]
Bm_nscaf2902_232	0.360337	12.7816	5.14857	UP	3.59e-18	-	-	-	0	gi|512915079|ref|XP_004928301.1|PREDICTED: titin-like [Bombyx mori]
Bm_nscaf2902_235	0.850797	3.47294	2.02927	UP	0.000710388	-	-	-	0	gi|512915091|ref|XP_004928304.1|PREDICTED: myosin-2 heavy chain-like [Bombyx mori]
Bm_nscaf2902_239	24.1658	49.2826	1.02812	UP	0.000271201	-	GO:0008238//exopeptidase activity	-	1.40586e-140	gi|512915107|ref|XP_004928308.1|PREDICTED: xaa-Pro dipeptidase-like isoform X3 [Bombyx mori]
Bm_nscaf2902_245	203.848	101.695	-1.00325	Down	0	-	-	GO:0007049//cell cycle	0	gi|512915131|ref|XP_004928314.1|PREDICTED: serine/threonine-protein phosphatase 4 regulatory subunit 2-like [Bombyx mori]
Bm_nscaf2902_246	162.52	79.6553	-1.02877	Down	1.95e-08	-	GO:0015036//disulfide oxidoreductase activity	GO:0019725//cellular homeostasis	3.01608e-90	gi|512915142|ref|XP_004928317.1|PREDICTED: glutaredoxin-related protein 5, mitochondrial-like isoform X1 [Bombyx mori] >gi|512915145|ref|XP_004928318.1| PREDICTED: glutaredoxin-related protein 5, mitochondrial-like isoform X2 [Bombyx mori]
Bm_nscaf2902_247	27.0946	126.228	2.21996	UP	3.74e-52	GO:0005924//cell-substrate adherens junction;GO:0031674//I band	GO:0046872//metal ion binding;GO:0003779//actin binding	GO:0007015//actin filament organization	0	gi|512915138|ref|XP_004928316.1|PREDICTED: alpha-actinin, sarcomeric-like isoform X2 [Bombyx mori]
Bm_nscaf2902_248	23.6924	109.35	2.20645	UP	1.89e-42	GO:0005924//cell-substrate adherens junction;GO:0031674//I band	GO:0046872//metal ion binding;GO:0003779//actin binding	GO:0007015//actin filament organization	0	gi|512915135|ref|XP_004928315.1|PREDICTED: alpha-actinin, sarcomeric-like isoform X1 [Bombyx mori]
Bm_nscaf2902_249	8.85649	40.723	2.20104	UP	0.000448294	-	-	-	-	-
Bm_nscaf2902_278	57.8452	20.8129	-1.47472	Down	1.95e-13	-	GO:0046914//transition metal ion binding	GO:0006909//phagocytosis	0	gi|512915626|ref|XP_004928435.1|PREDICTED: zinc finger CCCH domain-containing protein 14-like [Bombyx mori]
Bm_nscaf2902_280	36.4822	12.608	-1.53285	Down	1.59e-10	-	GO:0005488//binding	-	0	gi|512915626|ref|XP_004928435.1|PREDICTED: zinc finger CCCH domain-containing protein 14-like [Bombyx mori]
Bm_nscaf2902_285	107.436	32.5001	-1.72496	Down	1.4e-10	-	GO:0008092//cytoskeletal protein binding	GO:0006909//phagocytosis	1.53637e-73	gi|512915184|ref|XP_004928328.1|PREDICTED: fasciculation and elongation protein zeta-2-like [Bombyx mori]
Bm_nscaf2902_286	74.0534	20.3874	-1.86089	Down	1.72e-12	-	GO:0008092//cytoskeletal protein binding	GO:0006909//phagocytosis	5.87604e-157	gi|512915184|ref|XP_004928328.1|PREDICTED: fasciculation and elongation protein zeta-2-like [Bombyx mori]
Bm_nscaf2902_290	27.0672	58.9537	1.12304	UP	0.000136887	GO:0043005//neuron projection;GO:0030864//cortical actin cytoskeleton;GO:0044459//plasma membrane part;GO:0045202//synapse	GO:0035091//phosphoinositide binding;GO:0005198//structural molecule activity;GO:0003779//actin binding;GO:0015631//tubulin binding	GO:0016044//cellular membrane organization;GO:0007269//neurotransmitter secretion;GO:0016198//axon choice point recognition;GO:0007019//microtubule depolymerization;GO:0008582//regulation of synaptic growth at neuromuscular junction	1.24268e-103	gi|512915638|ref|XP_004928438.1|PREDICTED: spectrin beta chain-like [Bombyx mori]
Bm_nscaf2902_292	19.1429	67.902	1.82664	UP	0.000393971	GO:0043005//neuron projection;GO:0030864//cortical actin cytoskeleton;GO:0044459//plasma membrane part;GO:0045202//synapse	GO:0035091//phosphoinositide binding;GO:0005198//structural molecule activity;GO:0003779//actin binding;GO:0015631//tubulin binding	GO:0016044//cellular membrane organization;GO:0007269//neurotransmitter secretion;GO:0016198//axon choice point recognition;GO:0007019//microtubule depolymerization;GO:0008582//regulation of synaptic growth at neuromuscular junction	6.29475e-22	gi|512915638|ref|XP_004928438.1|PREDICTED: spectrin beta chain-like [Bombyx mori]
Bm_nscaf2902_293	4.69311	48.1885	3.36008	UP	3.44e-37	-	-	-	0	gi|512915642|ref|XP_004928439.1|PREDICTED: uncharacterized protein LOC101738309 [Bombyx mori]
Bm_nscaf2902_294	54.7223	13.1612	-2.05584	Down	4e-13	-	-	-	-	-
Bm_nscaf2902_297	4.5943	39.2323	3.09412	UP	1.51e-09	-	-	-	6.0725e-93	gi|512915200|ref|XP_004928332.1|PREDICTED: uncharacterized protein LOC101744991 isoform X2 [Bombyx mori]
Bm_nscaf2902_302	20.8112	7.13233	-1.54492	Down	2.96e-09	-	GO:0016779//nucleotidyltransferase activity	GO:0006281//DNA repair	0	gi|512915654|ref|XP_004928442.1|PREDICTED: DNA repair protein REV1-like [Bombyx mori]
Bm_nscaf2902_303	65.8605	26.7247	-1.30124	Down	1.37e-12	GO:0044427//chromosomal part	GO:0005488//binding	GO:0048731;GO:0043408//regulation of MAPKKK cascade;GO:0006996//organelle organization;GO:0012502//induction of programmed cell death;GO:0006935//chemotaxis;GO:0016477//cell migration	0	gi|512915227|ref|XP_004928338.1|PREDICTED: LOW QUALITY PROTEIN: transcriptional regulator ATRX homolog [Bombyx mori]
Bm_nscaf2902_311	68.0416	29.0974	-1.22553	Down	0	-	-	-	0	gi|512915666|ref|XP_004928445.1|PREDICTED: interference hedgehog-like [Bombyx mori]
Bm_nscaf2902_315	18.9321	1.50089	-3.65694	Down	3.75e-05	-	-	GO:0009987//cellular process	0	gi|512915242|ref|XP_004928341.1|PREDICTED: connectin-like [Bombyx mori]
Bm_nscaf2902_321	51.265	19.049	-1.42826	Down	0	-	-	-	0	gi|512915254|ref|XP_004928344.1|PREDICTED: probable 4-coumarate--CoA ligase 3-like [Bombyx mori]
Bm_nscaf2902_336	112.399	46.5139	-1.27289	Down	2.48e-06	GO:0000315//organellar large ribosomal subunit	GO:0005198//structural molecule activity	GO:0010467//gene expression	2.04468e-70	gi|512915273|ref|XP_004928349.1|PREDICTED: 39S ribosomal protein L14, mitochondrial-like [Bombyx mori]
Bm_nscaf2902_347	3.67827	250.211	6.08797	UP	0	-	-	-	0	gi|512915297|ref|XP_004928355.1|PREDICTED: uncharacterized protein LOC101736535 [Bombyx mori]
Bm_nscaf2902_355	111.436	18.6209	-2.58123	Down	8.67e-11	-	-	-	1.79468e-132	gi|512915329|ref|XP_004928363.1|PREDICTED: ribosome-recycling factor, mitochondrial-like [Bombyx mori]
Bm_nscaf2902_357	57.269	19.7497	-1.53593	Down	0	-	-	-	0	gi|512915337|ref|XP_004928365.1|PREDICTED: uncharacterized protein LOC101737779 [Bombyx mori]
Bm_nscaf2902_362	45.4025	11498	7.98439	UP	0	-	-	-	0	gi|225543574|ref|NP_001139414.1|urbain precursor [Bombyx mori] >gi|643092|emb|CAA87462.1| urbain [Bombyx mori]
Bm_nscaf2903_09	106.541	35.2325	-1.59643	Down	2.43e-12	-	-	-	0	gi|357627343|gb|EHJ77073.1|hypothetical protein KGM_22016 [Danaus plexippus]
Bm_nscaf2903_11	23.4603	8.73256	-1.42574	Down	1.3e-09	-	-	-	0	gi|512903412|ref|XP_004925613.1|PREDICTED: uncharacterized protein LOC101739167 [Bombyx mori]
Bm_nscaf2903_12	16.296	6.38395	-1.352	Down	7.61e-06	-	GO:0016740//transferase activity;GO:0005515//protein binding	-	0	gi|512903380|ref|XP_004925605.1|PREDICTED: insulin-like receptor-like [Bombyx mori]
Bm_nscaf2903_14	0.281643	64.3812	7.83663	UP	1.92e-66	-	-	-	0	gi|512903384|ref|XP_004925606.1|PREDICTED: uncharacterized protein LOC101738207 [Bombyx mori]
Bm_nscaf2903_31	15.1743	416.431	4.77837	UP	0	-	-	-	0	gi|512903396|ref|XP_004925609.1|PREDICTED: uncharacterized protein LOC101738605 [Bombyx mori]
Bm_nscaf2905_05	11.1104	3.25456	-1.77138	Down	0.00038303	-	-	-	0	gi|512910167|ref|XP_004927101.1|PREDICTED: transmembrane protein 169-like [Bombyx mori]
Bm_nscaf2905_06	97.6289	22.634	-2.10882	Down	1.77e-09	GO:0019866//organelle inner membrane;GO:0043231//intracellular membrane-bounded organelle	-	-	1.68014e-68	gi|114052549|ref|NP_001040256.1|mitochondria-associated granulocyte macrophage CSF signaling molecule [Bombyx mori] >gi|87248529|gb|ABD36317.1| mitochondria-associated granulocyte macrophage CSF signaling molecule [Bombyx mori]
Bm_nscaf2905_07	59.0148	9.76882	-2.59482	Down	1.11e-12	GO:0043231//intracellular membrane-bounded organelle;GO:0032993//protein-DNA complex	GO:0003678//DNA helicase activity;GO:0003676//nucleic acid binding;GO:0032559//adenyl ribonucleotide binding	GO:0051276//chromosome organization;GO:0006261//DNA-dependent DNA replication	0	gi|512910171|ref|XP_004927102.1|PREDICTED: DNA replication licensing factor Mcm2-like [Bombyx mori]
Bm_nscaf2905_08	38.8749	9.67265	-2.00685	Down	9.85e-10	GO:0043231//intracellular membrane-bounded organelle;GO:0032993//protein-DNA complex	GO:0003678//DNA helicase activity;GO:0003676//nucleic acid binding;GO:0032559//adenyl ribonucleotide binding	GO:0051276//chromosome organization;GO:0006261//DNA-dependent DNA replication	0	gi|512910171|ref|XP_004927102.1|PREDICTED: DNA replication licensing factor Mcm2-like [Bombyx mori]
Bm_nscaf2910_23	6.70002	2.71137	-1.30515	Down	0.000453766	GO:0043231//intracellular membrane-bounded organelle;GO:0044425//membrane part;GO:0043234//protein complex;GO:0043232	GO:0030528//transcription regulator activity;GO:0005198//structural molecule activity;GO:0001071;GO:0046983//protein dimerization activity;GO:0019904//protein domain specific binding;GO:0003677//DNA binding	GO:0007163//establishment or maintenance of cell polarity;GO:0007424//open tracheal system development;GO:0048168//regulation of neuronal synaptic plasticity;GO:0048513//organ development;GO:0003002;GO:0019725//cellular homeostasis;GO:0035146;GO:0010551//regulation of gene-specific transcription from RNA polymerase II promoter	0	gi|512910066|ref|XP_004927076.1|PREDICTED: dystrophin, isoforms A/C/F/G/H-like [Bombyx mori]
Bm_nscaf2912_02	147.114	70.3377	-1.06457	Down	0	-	-	-	3.32641e-158	gi|512904727|ref|XP_004925768.1|PREDICTED: LOW QUALITY PROTEIN: UPF0160 protein C27H6.8-like [Bombyx mori]
Bm_nscaf2912_17	120.533	55.314	-1.12372	Down	3.01e-12	-	-	-	0	gi|512904739|ref|XP_004925771.1|PREDICTED: tRNA pseudouridine synthase A, mitochondrial-like isoform X3 [Bombyx mori] >gi|512904743|ref|XP_004925772.1| PREDICTED: tRNA pseudouridine synthase A, mitochondrial-like isoform X4 [Bombyx mori]
Bm_nscaf2912_19	6.3569	15.9435	1.32657	UP	0.000433744	-	-	GO:0000278//mitotic cell cycle	0	gi|512904750|ref|XP_004925774.1|PREDICTED: cyclin-J-like [Bombyx mori]
Bm_nscaf2912_21	39.9127	81.3884	1.02797	UP	6.24e-10	-	-	-	0	gi|512904754|ref|XP_004925775.1|PREDICTED: actin-interacting protein 1-like [Bombyx mori]
Bm_nscaf2912_25	44.8333	5923.77	7.0458	UP	0	-	GO:0004553//hydrolase activity, hydrolyzing O-glycosyl compounds;GO:0043167//ion binding	GO:0006026	0	gi|169234932|ref|NP_001108407.1|chitinase precursor [Bombyx mori] >gi|29467722|dbj|BAC67246.1| chitinase [Bombyx mori]
Bm_nscaf2912_27	136.788	55.0834	-1.31225	Down	1.91e-07	-	-	-	8.2324e-68	gi|512904765|ref|XP_004925777.1|PREDICTED: uncharacterized protein LOC101743112 [Bombyx mori]
Bm_nscaf2912_34	9.60004	3.153	-1.60632	Down	0.000402364	-	-	-	-	-
Bm_nscaf2912_38	68.2465	28.7609	-1.24665	Down	1.27e-09	GO:0005743//mitochondrial inner membrane;GO:0030529//ribonucleoprotein complex	GO:0008320//protein transmembrane transporter activity;GO:0005198//structural molecule activity	GO:0010467//gene expression;GO:0015031//protein transport	0	gi|512904773|ref|XP_004925779.1|PREDICTED: probable 39S ribosomal protein L45, mitochondrial-like [Bombyx mori]
Bm_nscaf2912_42	74.2651	33.979	-1.12804	Down	2.42e-12	-	-	-	0	gi|512904879|ref|XP_004925806.1|PREDICTED: nucleolar complex protein 3 homolog [Bombyx mori]
Bm_nscaf2912_43	9.5466	1.56772	-2.60632	Down	3.8e-05	GO:0000776//kinetochore	-	GO:0000278//mitotic cell cycle;GO:0022402//cell cycle process;GO:0000226//microtubule cytoskeleton organization	0	gi|512904883|ref|XP_004925807.1|PREDICTED: uncharacterized protein LOC101735506 [Bombyx mori]
Bm_nscaf2912_47	109.81	12.5186	-3.13286	Down	7.28e-07	-	-	-	-	-
Bm_nscaf2912_48	24.9394	11.365	-1.13383	Down	0.000157269	-	-	-	0	gi|512904785|ref|XP_004925782.1|PREDICTED: DNA-directed RNA polymerase III subunit RPC4-like [Bombyx mori]
Bm_nscaf2912_52	3.96555	41.952	3.40314	UP	9.66e-39	-	GO:0008233//peptidase activity	-	0	gi|512904891|ref|XP_004925809.1|PREDICTED: proclotting enzyme-like [Bombyx mori]
Bm_nscaf2912_63	16.0436	5.13243	-1.64428	Down	5.14e-07	-	GO:0004175//endopeptidase activity	GO:0019538//protein metabolic process	0	gi|112982842|ref|NP_001036891.1|clip domain serine protease 4 precursor [Bombyx mori] >gi|20372973|dbj|BAB91156.1| serine protease [Bombyx mori]
Bm_nscaf2912_66	53.8305	7.59281	-2.82572	Down	0	GO:0005875//microtubule associated complex;GO:0043231//intracellular membrane-bounded organelle;GO:0044444//cytoplasmic part	GO:0003774//motor activity;GO:0032559//adenyl ribonucleotide binding	GO:0051260//protein homooligomerization;GO:0051012//microtubule sliding;GO:0051297//centrosome organization;GO:0007067//mitosis	0	gi|512904903|ref|XP_004925812.1|PREDICTED: bipolar kinesin KRP-130, partial [Bombyx mori]
Bm_nscaf2912_67	1.81773	27.7608	3.93284	UP	3.79e-33	-	GO:0016787//hydrolase activity	-	0	gi|512904907|ref|XP_004925813.1|PREDICTED: serine proteinase stubble-like [Bombyx mori]
Bm_nscaf2912_68	63.3697	29.138	-1.12089	Down	3.09e-06	-	-	-	3.19211e-131	gi|512904829|ref|XP_004925793.1|PREDICTED: chromatin target of PRMT1 protein-like [Bombyx mori]
Bm_nscaf2912_73	130.505	63.8563	-1.0312	Down	1.3e-06	-	-	-	-	-
Bm_nscaf2913_2	20.2839	3.99718	-2.34328	Down	0.000609192	-	GO:0070851	GO:0030035//microspike assembly;GO:0006935//chemotaxis;GO:0003399;GO:0007169//transmembrane receptor protein tyrosine kinase signaling pathway;GO:0007444//imaginal disc development;GO:0060446
Bm_nscaf2916_01	7.00435	1.33186	-2.39481	Down	4.17e-06	-	-	-	0	gi|512908562|ref|XP_004926712.1|PREDICTED: metal transporter CNNM2-like [Bombyx mori]
Bm_nscaf2916_05	81.6765	25.7338	-1.66626	Down	0	GO:0005681//spliceosomal complex	GO:0003724//RNA helicase activity	GO:0000380//alternative nuclear mRNA splicing, via spliceosome	2.19507e-118	gi|512908569|ref|XP_004926713.1|PREDICTED: putative U5 small nuclear ribonucleoprotein 200 kDa helicase-like [Bombyx mori]
Bm_nscaf2916_11	12.8326	2.62423	-2.28984	Down	4.33e-06	-	-	-	0	gi|512908581|ref|XP_004926716.1|PREDICTED: zinc finger and SCAN domain-containing protein 10-like [Bombyx mori]
Bm_nscaf2916_12	733.68	257.386	-1.51122	Down	4.06e-12	-	GO:0005506//iron ion binding;GO:0003824//catalytic activity	GO:0030005;GO:0008152//metabolic process;GO:0000041//transition metal ion transport	6.3125e-125	gi|112982932|ref|NP_001037580.1|ferritin precursor [Bombyx mori] >gi|94451508|gb|ABF19823.1| ferritin subunit [Bombyx mori] >gi|95102694|gb|ABF51285.1| ferritin [Bombyx mori]
Bm_nscaf2916_13	1906.44	589.928	-1.69227	Down	2.2e-11	-	GO:0005506//iron ion binding;GO:0003824//catalytic activity	GO:0030005;GO:0008152//metabolic process;GO:0000041//transition metal ion transport	4.77539e-166	gi|112982960|ref|NP_001037584.1|ferritin precursor [Bombyx mori] >gi|95102796|gb|ABF51339.1| ferritin isoform 1 [Bombyx mori] >gi|110559584|gb|ABG76018.1| iron storage protein [Bombyx mori] >gi|110559586|gb|ABG76019.1| iron storage protein [Bombyx mandarina]
Bm_nscaf2916_15	3.29978	0.500199	-2.72179	Down	6.35e-05	-	-	-	0	gi|512908597|ref|XP_004926720.1|PREDICTED: zinc finger protein 91-like [Bombyx mori]
Bm_nscaf2916_17	5.13449	1.40529	-1.86935	Down	0.000276042	-	-	-	0	gi|512908605|ref|XP_004926722.1|PREDICTED: PR domain zinc finger protein 5-like [Bombyx mori]
Bm_nscaf2916_19	3.78997	1.13652	-1.73756	Down	7.79e-05	-	-	-	0	gi|512908621|ref|XP_004926726.1|PREDICTED: zinc finger protein 26-like [Bombyx mori]
Bm_nscaf2916_23	97.4941	35.7044	-1.44922	Down	2.26e-08	-	-	-	-	-
Bm_nscaf2916_24	53.6596	24.564	-1.12729	Down	5.07e-11	-	-	-	0	gi|512908475|ref|XP_004926691.1|PREDICTED: zinc finger protein 136-like [Bombyx mori]
Bm_nscaf2916_28	23.3571	8.03317	-1.53982	Down	1.46e-08	-	-	-	0	gi|512908491|ref|XP_004926695.1|PREDICTED: zinc finger protein 729-like isoform X2 [Bombyx mori]
Bm_nscaf2916_31	70.1642	29.1936	-1.26508	Down	2.01e-12	-	-	-	0	gi|512908502|ref|XP_004926697.1|PREDICTED: transcription factor grauzone-like isoform X2 [Bombyx mori]
Bm_nscaf2916_33	33.1029	11.0963	-1.57687	Down	3.71e-08	-	-	-	0	gi|512908510|ref|XP_004926699.1|PREDICTED: zinc finger protein 226-like [Bombyx mori]
Bm_nscaf2916_34	15.7765	5.5864	-1.49779	Down	2.43e-05	-	-	-	0	gi|512908641|ref|XP_004926731.1|PREDICTED: zinc finger protein 570-like [Bombyx mori]
Bm_nscaf2916_35	34.4826	17.1879	-1.00448	Down	0.000443841	-	-	-	0	gi|512908645|ref|XP_004926732.1|PREDICTED: zinc finger Y-chromosomal protein-like [Bombyx mori]
Bm_nscaf2916_38	15.9269	5.55288	-1.52016	Down	1.66e-05	-	-	-	0	gi|512908518|ref|XP_004926701.1|PREDICTED: zinc finger protein 585A-like isoform X1 [Bombyx mori]
Bm_nscaf2916_39	56.0067	7.58778	-2.88385	Down	4.16e-06	-	-	-	1.18383e-122	gi|114052224|ref|NP_001040230.1|adenylate cyclase [Bombyx mori] >gi|87248451|gb|ABD36278.1| adenylate cyclase [Bombyx mori]
Bm_nscaf2916_40	17.0159	6.46686	-1.39575	Down	2.82e-05	-	-	-	0	gi|512908649|ref|XP_004926733.1|PREDICTED: zinc finger protein 497-like [Bombyx mori]
Bm_nscaf2916_51	54.1892	25.2042	-1.10434	Down	6.93e-08	-	-	-	0	gi|357626638|gb|EHJ76660.1|hypothetical protein KGM_16712 [Danaus plexippus]
Bm_nscaf2916_57	25.766	12.1959	-1.07907	Down	3.6e-05	-	-	-	0	gi|512908550|ref|XP_004926709.1|PREDICTED: zinc finger protein 354A-like isoform X3 [Bombyx mori]
Bm_nscaf2924_8	347.709	34.4899	-3.33363	Down	4.84e-11	-	-	-	2.55476e-69	gi|512910110|ref|XP_004927087.1|PREDICTED: uncharacterized protein LOC101741350 [Bombyx mori]
Bm_nscaf2925_03	8.59753	2.1178	-2.02135	Down	0.000327696	-	-	-	0	gi|512908319|ref|XP_004926652.1|PREDICTED: lipoamide acyltransferase component of branched-chain alpha-keto acid dehydrogenase complex, mitochondrial-like [Bombyx mori]
Bm_nscaf2925_29	5.51104	1.77522	-1.63433	Down	5.47e-05	-	-	-	0	gi|512908387|ref|XP_004926669.1|PREDICTED: myosin-11-like [Bombyx mori]
Bm_nscaf2927_7	9.49058	756.592	6.31688	UP	0	-	-	-	0	gi|379698950|ref|NP_001243947.1|spatzle-like protein [Bombyx mori] >gi|347664860|gb|AEP17031.1| spatzle-like protein [Bombyx mori]
Bm_nscaf2927_8	74.9895	20.9427	-1.84024	Down	0	-	-	-	0	gi|512911689|ref|XP_004927474.1|PREDICTED: nucleosomal histone kinase 1-like [Bombyx mori]
Bm_nscaf2930_003	54.5747	15.3637	-1.82871	Down	7.69e-10	-	-	-	-	-
Bm_nscaf2930_015	30.0036	10.347	-1.53593	Down	3.23e-05	-	-	-	1.2437e-109	gi|512928904|ref|XP_004931694.1|PREDICTED: uncharacterized protein C17orf59 homolog [Bombyx mori]
Bm_nscaf2930_019	7.77146	2.85271	-1.44585	Down	0.000292526	-	-	-	0	gi|512928916|ref|XP_004931697.1|PREDICTED: uncharacterized protein KIAA0556-like [Bombyx mori]
Bm_nscaf2930_020	31.7669	9.48182	-1.74429	Down	4e-13	-	-	-	0	gi|512929451|ref|XP_004931824.1|PREDICTED: DNA-directed RNA polymerase, mitochondrial-like [Bombyx mori]
Bm_nscaf2930_023	21.9835	8.76155	-1.32716	Down	4.69e-06	-	GO:0005488//binding	-	0	gi|512929459|ref|XP_004931826.1|PREDICTED: zinc finger protein 2-like [Bombyx mori]
Bm_nscaf2930_032	0.765717	30.9332	5.3362	UP	9.18e-11	-	GO:0016814//hydrolase activity, acting on carbon-nitrogen (but not peptide) bonds, in cyclic amidines;GO:0046914//transition metal ion binding	GO:0046131	3.02522e-91	gi|114051311|ref|NP_001040110.1|cytidine deaminase [Bombyx mori] >gi|87248087|gb|ABD36096.1| cytidine deaminase [Bombyx mori]
Bm_nscaf2930_036	284.166	74.0495	-1.94017	Down	5.24e-12	-	-	-	0	gi|512928960|ref|XP_004931708.1|PREDICTED: zinc finger CCHC domain-containing protein 9-like [Bombyx mori]
Bm_nscaf2930_041	16.7466	2.89484	-2.53232	Down	7.33e-06	-	-	-	0	gi|512929467|ref|XP_004931828.1|PREDICTED: protein lin-54 homolog [Bombyx mori]
Bm_nscaf2930_057	54.827	18.0072	-1.60632	Down	4.02e-07	-	-	-	-	-
Bm_nscaf2930_058	126.367	45.5527	-1.47202	Down	5.45e-12	-	GO:0043167//ion binding	GO:0044238//primary metabolic process	2.51999e-115	gi|218505763|ref|NP_001136227.1|enhancer of split malpha [Bombyx mori] >gi|215274572|gb|ACJ65011.1| m4-like protein [Bombyx mori]
Bm_nscaf2930_061	91.1007	45.0002	-1.01753	Down	4.91e-12	-	GO:0017111//nucleoside-triphosphatase activity;GO:0000166//nucleotide binding	-	0	gi|512929039|ref|XP_004931727.1|PREDICTED: probable ATP-dependent RNA helicase DDX46-like isoform X1 [Bombyx mori]
Bm_nscaf2930_062	127.273	45.7075	-1.47742	Down	3.53e-08	GO:0005681//spliceosomal complex	GO:0003723//RNA binding	GO:0000377//RNA splicing, via transesterification reactions with bulged adenosine as nucleophile;GO:0022618//ribonucleoprotein complex assembly	1.20707e-49	gi|114051632|ref|NP_001040418.1|LSM Sm-like protein family member [Bombyx mori] >gi|95102812|gb|ABF51347.1| LSM Sm-like protein family member [Bombyx mori]
Bm_nscaf2930_064	7.82583	46.531	2.57188	UP	3.33e-25	-	-	-	0	gi|512929495|ref|XP_004931835.1|PREDICTED: probable ribonuclease ZC3H12C-like [Bombyx mori]
Bm_nscaf2930_068	478.008	2354.68	2.30042	UP	0	-	GO:0046914//transition metal ion binding;GO:0008235//metalloexopeptidase activity	GO:0019538//protein metabolic process	0	gi|112983046|ref|NP_001036933.1|molting fluid carboxypeptidase A precursor [Bombyx mori] >gi|54114893|dbj|BAD60916.1| molting fluid carboxypeptidase A [Bombyx mori]
Bm_nscaf2930_071	61.5652	4.85285	-3.66521	Down	2.21e-05	-	-	-	4.1609e-101	gi|512929503|ref|XP_004931837.1|PREDICTED: protein lozenge-like [Bombyx mori]
Bm_nscaf2930_089	18.6098	41.2569	1.14857	UP	0.000137704	GO:0044431//Golgi apparatus part;GO:0031224//intrinsic to membrane	GO:0030246//carbohydrate binding;GO:0008376//acetylgalactosaminyltransferase activity	GO:0009311//oligosaccharide metabolic process	1.13351e-161	gi|512929100|ref|XP_004931741.1|PREDICTED: polypeptide N-acetylgalactosaminyltransferase 5-like [Bombyx mori]
Bm_nscaf2930_096	0.378716	22.5757	5.89751	UP	2.98e-32	-	-	GO:0007155//cell adhesion	0	gi|512929119|ref|XP_004931745.1|PREDICTED: integrin beta-nu-like [Bombyx mori]
Bm_nscaf2930_097	1.94468	76.6443	5.30057	UP	7.48e-41	-	GO:0003824//catalytic activity	GO:0008152//metabolic process	3.12911e-95	gi|512929123|ref|XP_004931746.1|PREDICTED: short-chain dehydrogenase/reductase family 16C member 6-like [Bombyx mori]
Bm_nscaf2930_098	7.79639	160.221	4.36112	UP	1.57e-33	-	-	-	-	-
Bm_nscaf2930_099	0.833434	502.567	9.23603	UP	4.26e-179	-	GO:0003824//catalytic activity	GO:0008152//metabolic process	3.53933e-104	gi|512929131|ref|XP_004931748.1|PREDICTED: short-chain dehydrogenase/reductase family 16C member 6-like isoform X2 [Bombyx mori]
Bm_nscaf2930_100	113.21	22.6149	-2.32365	Down	3.71e-14	-	-	-	0	gi|512929135|ref|XP_004931749.1|PREDICTED: chitinase domain-containing protein 1-like [Bombyx mori]
Bm_nscaf2930_101	2.65695	47.4133	4.15745	UP	3.01e-36	-	GO:0030247//polysaccharide binding;GO:0016787//hydrolase activity	GO:0006022	0	gi|512929519|ref|XP_004931841.1|PREDICTED: uncharacterized protein LOC101735487 [Bombyx mori]
Bm_nscaf2930_102	113.249	55.7925	-1.02135	Down	4.09e-05	GO:0032991//macromolecular complex	GO:0005488//binding	-	5.11104e-79	gi|114050803|ref|NP_001040136.1|U6 snRNA-associated Sm-like protein [Bombyx mori] >gi|87248171|gb|ABD36138.1| U6 snRNA-associated Sm-like protein [Bombyx mori]
Bm_nscaf2930_104	34.6896	15.7336	-1.14065	Down	1.16e-06	-	GO:0016787//hydrolase activity;GO:0005488//binding	-	0	gi|512929143|ref|XP_004931751.1|PREDICTED: ATP-dependent DNA helicase PIF1-like isoform X1 [Bombyx mori]
Bm_nscaf2930_108	138.195	36.1359	-1.9352	Down	1.75e-12	-	-	-	0	gi|114050821|ref|NP_001040349.1|transcriptional adaptor 3 [Bombyx mori] >gi|95102590|gb|ABF51233.1| transcriptional adaptor 3 [Bombyx mori]
Bm_nscaf2930_109	26.5118	7.94024	-1.73938	Down	0	-	-	-	-	-
Bm_nscaf2930_115	16.967	8.25029	-1.04021	Down	0.000599109	GO:0043231//intracellular membrane-bounded organelle;GO:0016020//membrane	GO:0008376//acetylgalactosaminyltransferase activity	GO:0006493//protein amino acid O-linked glycosylation;GO:0030155//regulation of cell adhesion;GO:0009311//oligosaccharide metabolic process	0	gi|357620060|gb|EHJ72385.1|hypothetical protein KGM_13871 [Danaus plexippus]
Bm_nscaf2930_137	36.1277	11.2603	-1.68187	Down	4.01e-13	-	-	-	0	gi|512929563|ref|XP_004931852.1|PREDICTED: dyslexia-associated protein KIAA0319-like [Bombyx mori]
Bm_nscaf2930_140	127.712	62.1864	-1.03823	Down	1.19e-07	-	-	-	-	-
Bm_nscaf2930_142	45.2174	16.5569	-1.44945	Down	1.1e-10	-	-	-	0	gi|512929571|ref|XP_004931854.1|PREDICTED: actin-related protein 5-like [Bombyx mori]
Bm_nscaf2930_152	122.515	397.583	1.6983	UP	2.33e-30	GO:0019866//organelle inner membrane;GO:0031980//mitochondrial lumen;GO:0044425//membrane part	GO:0009055//electron carrier activity;GO:0005506//iron ion binding	GO:0051234//establishment of localization;GO:0006091//generation of precursor metabolites and energy	9.71077e-74	gi|512929276|ref|XP_004931781.1|PREDICTED: cytochrome c-like isoform X1 [Bombyx mori] >gi|512929280|ref|XP_004931782.1| PREDICTED: cytochrome c-like isoform X2 [Bombyx mori] >gi|512929284|ref|XP_004931783.1| PREDICTED: cytochrome c-like isoform X3 [Bombyx mori]
Bm_nscaf2930_153	13.1356	1.99117	-2.72179	Down	2.21e-05	GO:0044444//cytoplasmic part	-	-	1.15072e-179	gi|512929292|ref|XP_004931785.1|PREDICTED: fatty-acid amide hydrolase 2-B-like [Bombyx mori]
Bm_nscaf2930_157	23.481	9.3503	-1.32841	Down	4.12e-12	-	-	-	0	gi|512929583|ref|XP_004931857.1|PREDICTED: LOW QUALITY PROTEIN: probable trans-2-enoyl-CoA reductase, mitochondrial-like [Bombyx mori]
Bm_nscaf2930_163	13.6774	67.3823	2.30057	UP	1.23e-29	-	-	-	0	gi|512929591|ref|XP_004931859.1|PREDICTED: uncharacterized transporter C38C10.2-like [Bombyx mori]
Bm_nscaf2930_166	0.001	8.63962	13.0768	UP	1.28e-10	-	-	-	0	gi|512929333|ref|XP_004931794.1|PREDICTED: sialin-like [Bombyx mori]
[truncated: 1,027 more rows]
