# Supplementary material for: Transcriptomic analysis of developmental features of Bombyx mori wing disc during metamorphosis
Source: BMC Genomics. 2014 Sep 27;15(1):820. doi: 10.1186/1471-2164-15-820 (PMC4196006; doi:10.1186/1471-2164-15-820)
Supplement: Supplementary file 2 — Additional file 2: Table S2: Differentially expressed transcripts in PP-VS-P0. Description of data is similar to Table S1. Log2 Ratio (P0/PP): the ratio between the RPKM in P0 and the RPKM in PP. (XLS 1 MB) [file 12864_2014_6525_MOESM2_ESM.xls]

## Sheet: Sheet1
GeneID	PP-RPKM	P0-RPKM	log2 Ratio(P0/PP)	Up-Down-Regulation(P0/PP)	FDR	GO Component	GO Function	GO Process	E-Value	Blast nr
Bm_nscaf1022_2	8.47121	2.64294	-1.68043	Down	0.000774707	-	-	-	-	-
Bm_nscaf1071_01	1.55124	192.949	6.95865	Up	0	GO:0044424//intracellular part	GO:0005488//binding;GO:0022892;GO:0016874//ligase activity	GO:0043041;GO:0048066//pigmentation during development;GO:0006570//tyrosine metabolic process;GO:0048511//rhythmic process;GO:0031327//negative regulation of cellular biosynthetic process;GO:0007564//regulation of chitin-based cuticle tanning;GO:0006584//catecholamine metabolic process	0	gi|220983689|dbj|BAH11147.1|ebony protein [Bombyx mori]
Bm_nscaf1071_09	246.502	1.8126	-7.08739	Down	2.95e-05	-	-	-	0	gi|512906047|ref|XP_004926099.1|PREDICTED: uncharacterized protein LOC101738974 [Bombyx mori]
Bm_nscaf1071_13	449.519	2.64122	-7.41103	Down	9.85e-06	-	-	-	0	gi|512906178|ref|XP_004926131.1|PREDICTED: uncharacterized protein LOC101743499 [Bombyx mori]
Bm_nscaf1071_33	1497.88	0.001	-20.5145	Down	9.18e-15	-	-	-	3.88074e-120	gi|218505755|ref|NP_001136223.1|osiris 7 precursor [Bombyx mori] >gi|211907686|gb|ACJ12371.1| osiris7 [Bombyx mori]
Bm_nscaf1071_34	3280.42	12.8393	-7.99718	Down	5.91e-10	-	-	-	2.40219e-93	gi|512906099|ref|XP_004926112.1|PREDICTED: uncharacterized protein LOC101740726 [Bombyx mori]
Bm_nscaf1071_35	2135.45	1.01865	-11.0337	Down	0.000322489	-	-	-	4.86893e-110	gi|512906103|ref|XP_004926113.1|PREDICTED: uncharacterized protein LOC101740865 [Bombyx mori]
Bm_nscaf1071_36	26.9063	0.001	-14.7157	Down	9.04e-15	-	-	-	1.03672e-134	gi|512906111|ref|XP_004926115.1|PREDICTED: uncharacterized protein LOC101741151 [Bombyx mori]
Bm_nscaf1071_37	1298.19	1.04455	-10.2794	Down	0.000322719	-	-	-	3.10048e-100	gi|512906118|ref|XP_004926116.1|PREDICTED: uncharacterized protein LOC101741384 [Bombyx mori]
Bm_nscaf1071_38	5895.49	47.5639	-6.9536	Down	6.1e-13	-	-	-	2.20144e-129	gi|209571454|ref|NP_001129360.1|osiris 9 precursor [Bombyx mori] >gi|207339262|gb|ACI23620.1| osiris 9 [Bombyx mori]
Bm_nscaf1071_49	207.988	0.001	-17.6661	Down	9.26e-15	-	-	-	9.91051e-86	gi|512906142|ref|XP_004926122.1|PREDICTED: uncharacterized protein LOC101742205 [Bombyx mori]
Bm_nscaf1071_50	318.567	1.2786	-7.96089	Down	8.33e-05	-	-	-	0	gi|512906142|ref|XP_004926122.1|PREDICTED: uncharacterized protein LOC101742205 [Bombyx mori]
Bm_nscaf1071_52	368.38	0.909645	-8.66168	Down	0.000322412	-	-	-	2.19454e-155	gi|209571456|ref|NP_001129361.1|osiris 18 precursor [Bombyx mori] >gi|207339260|gb|ACI23619.1| osiris 18 [Bombyx mori]
Bm_nscaf1071_53	415.862	93.0589	-2.15989	Down	2.1e-13	-	GO:0046872//metal ion binding	GO:0009790//embryonic development;GO:0040011//locomotion	9.31608e-34	gi|512888633|ref|XP_004922118.1|PREDICTED: cytochrome P450 4V2-like [Bombyx mori]
Bm_nscaf1071_54	422.085	80.7545	-2.38592	Down	2.48e-13	-	-	-	-	-
Bm_nscaf1071_62	12.3397	3.39641	-1.86123	Down	3.04e-11	-	-	-	0	gi|512906221|ref|XP_004926142.1|PREDICTED: putative mitochondrial inner membrane protein-like [Bombyx mori]
Bm_nscaf1071_63	41.4763	16.4343	-1.33558	Down	8.53e-05	GO:0043231//intracellular membrane-bounded organelle	GO:0003824//catalytic activity	-	2.23291e-128	gi|160333413|ref|NP_001103763.1|fumarylacetoacetase [Bombyx mori] >gi|87248327|gb|ABD36216.1| fumarylacetoacetate hydrolase isoform A [Bombyx mori]
Bm_nscaf1071_66	43.3506	8.8527	-2.29186	Down	3.16e-10	GO:0044464//cell part	GO:0005515//protein binding	GO:0006952//defense response;GO:0009620//response to fungus;GO:0002376//immune system process	0	gi|512906233|ref|XP_004926145.1|PREDICTED: serine/threonine-protein kinase pelle-like [Bombyx mori]
Bm_nscaf1071_67	72.5347	28.6518	-1.34005	Down	8.2e-09	GO:0043234//protein complex;GO:0005768//endosome	GO:0016705//oxidoreductase activity, acting on paired donors, with incorporation or reduction of molecular oxygen;GO:0016209//antioxidant activity;GO:0004869//cysteine-type endopeptidase inhibitor activity;GO:0016668//oxidoreductase activity, acting on sulfur group of donors, NAD or NADP as acceptor;GO:0019900//kinase binding	GO:0030097//hemopoiesis;GO:0051091//positive regulation of transcription factor activity;GO:0043549//regulation of kinase activity;GO:0042743//hydrogen peroxide metabolic process;GO:0008283//cell proliferation;GO:0001890//placenta development;GO:0000302//response to reactive oxygen species;GO:0006996//organelle organization;GO:0002237//response to molecule of bacterial origin;GO:0042391//regulati…	9.68226e-165	gi|114052210|ref|NP_001040464.1|thioredoxin peroxidase [Bombyx mori] >gi|95102998|gb|ABF51440.1| thioredoxin peroxidase [Bombyx mori]
Bm_nscaf109_1	3380.91	1485.47	-1.18649	Down	2.63e-11	GO:0030529//ribonucleoprotein complex	GO:0005198//structural molecule activity	GO:0010467//gene expression	1.29006e-92	gi|148298719|ref|NP_001091752.1|ribosomal protein L32 [Bombyx mori] >gi|54609257|gb|AAV34844.1| ribosomal protein L32 [Bombyx mori]
Bm_nscaf1108_002	33.2812	14.0152	-1.24771	Down	4.75e-10	-	-	-	0	gi|512893156|ref|XP_004923111.1|PREDICTED: BUD13 homolog [Bombyx mori]
Bm_nscaf1108_003	26.1712	6.68059	-1.96993	Down	1.99e-08	-	-	-	1.34768e-75	gi|357607968|gb|EHJ65766.1|hypothetical protein KGM_16239 [Danaus plexippus]
Bm_nscaf1108_005	79.2361	12.8817	-2.62083	Down	1.84e-12	-	GO:0005488//binding	-	0	gi|512893398|ref|XP_004923171.1|PREDICTED: uncharacterized protein LOC101744111 [Bombyx mori]
Bm_nscaf1108_008	0.001	6.8476	12.7414	Up	2.2e-05	-	-	-	0	gi|512893406|ref|XP_004923173.1|PREDICTED: serologically defined colon cancer antigen 8 homolog [Bombyx mori]
Bm_nscaf1108_009	0.159254	3.08955	4.27799	Up	5.59e-05	-	-	-	0	gi|512893406|ref|XP_004923173.1|PREDICTED: serologically defined colon cancer antigen 8 homolog [Bombyx mori]
Bm_nscaf1108_010	16.2681	1.24947	-3.70265	Down	8.53e-08	-	-	-	0	gi|512893410|ref|XP_004923174.1|PREDICTED: uncharacterized protein LOC101744544 [Bombyx mori]
Bm_nscaf1108_011	9.74893	0.878315	-3.47243	Down	0.000210277	-	-	-	-	-
Bm_nscaf1108_012	37.2461	16.9632	-1.13468	Down	1.93e-12	-	-	-	0	gi|512893164|ref|XP_004923113.1|PREDICTED: nucleosomal histone kinase 1-like [Bombyx mori]
Bm_nscaf1108_013	35.8002	5.4378	-2.71887	Down	4.62e-08	-	-	GO:0018130;GO:0033013	0	gi|512893168|ref|XP_004923114.1|PREDICTED: porphobilinogen deaminase-like [Bombyx mori]
Bm_nscaf1108_017	98.8833	22.2911	-2.14926	Down	8.63e-08	GO:0005743//mitochondrial inner membrane;GO:0005758//mitochondrial intermembrane space	GO:0043169//cation binding;GO:0008320//protein transmembrane transporter activity	GO:0006612//protein targeting to membrane	3.12585e-61	gi|160333493|ref|NP_001037412.2|mitochondrial intermembrane space translocase subunit Tim10 [Bombyx mori] >gi|87248623|gb|ABD36364.1| mitochondrial intermembrane space translocase subunit Tim10 [Bombyx mori]
Bm_nscaf1108_019	94.454	35.8959	-1.39579	Down	1.49e-12	GO:0043229//intracellular organelle;GO:0030119//AP-type membrane coat adaptor complex	GO:0005488//binding	GO:0016044//cellular membrane organization;GO:0048193//Golgi vesicle transport;GO:0015031//protein transport	0	gi|289629220|ref|NP_001166194.1|coatomer protein complex subunit delta [Bombyx mori] >gi|284027826|gb|ADB66737.1| coatomer protein complex subunit delta [Bombyx mori]
Bm_nscaf1108_021	104	43.614	-1.25373	Down	9.26e-07	GO:0030119//AP-type membrane coat adaptor complex	GO:0005488//binding	GO:0015031//protein transport	1.40677e-82	gi|289629220|ref|NP_001166194.1|coatomer protein complex subunit delta [Bombyx mori] >gi|284027826|gb|ADB66737.1| coatomer protein complex subunit delta [Bombyx mori]
Bm_nscaf1108_023	154.21	62.9254	-1.29318	Down	6.7e-12	-	-	-	0	gi|512893414|ref|XP_004923175.1|PREDICTED: heterogeneous nuclear ribonucleoprotein U-like protein 1-like [Bombyx mori]
Bm_nscaf1108_024	122.732	50.3801	-1.28458	Down	2.17e-12	-	-	-	-	-
Bm_nscaf1108_027	63.3258	18.1854	-1.80001	Down	2.28e-09	-	-	-	-	-
Bm_nscaf1108_029	65.972	27.9478	-1.23912	Down	9.64e-06	-	-	-	-	-
Bm_nscaf1108_030	40.9089	5.47808	-2.90067	Down	1.71e-05	-	-	-	-	-
Bm_nscaf1108_034	65.3594	22.4722	-1.54025	Down	7.19e-08	GO:0031981//nuclear lumen	GO:0003676//nucleic acid binding	GO:0042254//ribosome biogenesis	1.86716e-130	gi|512893238|ref|XP_004923132.1|PREDICTED: 60S ribosome subunit biogenesis protein NIP7 homolog [Bombyx mori]
Bm_nscaf1108_036	27.6497	4.13152	-2.74252	Down	5.03e-05	GO:0031224//intrinsic to membrane	GO:0008528//peptide receptor activity, G-protein coupled;GO:0016616//oxidoreductase activity, acting on the CH-OH group of donors, NAD or NADP as acceptor	GO:0042559//pteridine and derivative biosynthetic process;GO:0046662//regulation of oviposition;GO:0007621//negative regulation of female receptivity;GO:0007166//cell surface receptor linked signaling pathway	2.56131e-100	gi|168823423|ref|NP_001108346.1|sex peptide receptor [Bombyx mori] >gi|158991495|gb|ABW86946.1| sex peptide receptor [Bombyx mori]
Bm_nscaf1108_040	18.4831	4.33431	-2.09233	Down	1.16e-12	-	-	-	0	gi|512893242|ref|XP_004923133.1|PREDICTED: uncharacterized protein LOC101739009 [Bombyx mori]
Bm_nscaf1108_047	29.8966	10.3674	-1.52793	Down	0.000116367	-	-	-	-	-
Bm_nscaf1108_048	33.0118	15.5958	-1.08183	Down	0.000986779	-	GO:0016740//transferase activity	-	6.38085e-180	gi|114051600|ref|NP_001040417.1|LRP16 protein [Bombyx mori] >gi|95102810|gb|ABF51346.1| LRP16 protein [Bombyx mori]
Bm_nscaf1108_049	182.634	44.8075	-2.02715	Down	5.77e-12	GO:0015630//microtubule cytoskeleton	GO:0004553//hydrolase activity, hydrolyzing O-glycosyl compounds	-	0	gi|512893246|ref|XP_004923134.1|PREDICTED: neutral alpha-glucosidase AB-like isoform X1 [Bombyx mori] >gi|512893250|ref|XP_004923135.1| PREDICTED: neutral alpha-glucosidase AB-like isoform X2 [Bombyx mori] >gi|448824703|dbj|BAM78681.1| glucosidase II alpha-subunit [Bombyx mori]
Bm_nscaf1108_057	15.7621	5.49553	-1.52013	Down	0.000831706	-	GO:0004674//protein serine/threonine kinase activity;GO:0032559//adenyl ribonucleotide binding	GO:0006464//protein modification process	8.93053e-56	gi|357610190|gb|EHJ66862.1|par-1 [Danaus plexippus]
Bm_nscaf1108_061	50.6606	25.0555	-1.01574	Down	1.05e-05	GO:0015629//actin cytoskeleton	GO:0008092//cytoskeletal protein binding;GO:0005198//structural molecule activity	GO:0030832//regulation of actin filament length	0	gi|512893307|ref|XP_004923148.1|PREDICTED: actin-related protein 2-like isoform X2 [Bombyx mori]
Bm_nscaf1108_062	40.0655	17.1043	-1.228	Down	2.33e-12	-	-	-	0	gi|512893311|ref|XP_004923149.1|PREDICTED: CCAAT/enhancer-binding protein zeta-like isoform X1 [Bombyx mori]
Bm_nscaf1108_064	29.1614	9.00191	-1.69576	Down	6.52e-08	-	-	-	9.1428e-111	gi|512893319|ref|XP_004923151.1|PREDICTED: ribosomal protein S6 kinase alpha-5-like isoform X1 [Bombyx mori]
Bm_nscaf1108_065	26.9021	2.8173	-3.25534	Down	0.000134646	-	-	-	-	-
Bm_nscaf1108_066	45.0123	6.2673	-2.8444	Down	5e-05	GO:0043231//intracellular membrane-bounded organelle;GO:0030529//ribonucleoprotein complex	GO:0004674//protein serine/threonine kinase activity;GO:0046872//metal ion binding;GO:0032559//adenyl ribonucleotide binding	GO:0023014;GO:0050896//response to stimulus;GO:0006468//protein amino acid phosphorylation;GO:0006351//transcription, DNA-dependent	2.27211e-41	gi|512893319|ref|XP_004923151.1|PREDICTED: ribosomal protein S6 kinase alpha-5-like isoform X1 [Bombyx mori]
Bm_nscaf1108_067	81.564	17.7668	-2.19875	Down	1.57e-07	GO:0030529//ribonucleoprotein complex	GO:0004672//protein kinase activity;GO:0032559//adenyl ribonucleotide binding	GO:0006464//protein modification process	6.3979e-63	gi|512893323|ref|XP_004923152.1|PREDICTED: ribosomal protein S6 kinase alpha-5-like isoform X2 [Bombyx mori]
Bm_nscaf1108_068	48.5634	7.87081	-2.62529	Down	5.38e-13	GO:0031981//nuclear lumen	GO:0004672//protein kinase activity;GO:0032559//adenyl ribonucleotide binding	GO:0023014;GO:0050896//response to stimulus;GO:0006468//protein amino acid phosphorylation;GO:0023033;GO:0006351//transcription, DNA-dependent	0	gi|512893319|ref|XP_004923151.1|PREDICTED: ribosomal protein S6 kinase alpha-5-like isoform X1 [Bombyx mori]
Bm_nscaf1108_072	7.47282	59.2807	2.98784	Up	1.51e-17	-	-	-	1.33703e-94	gi|357604331|gb|EHJ64137.1|hypothetical protein KGM_20603 [Danaus plexippus]
Bm_nscaf1108_073	3.7143	41.7177	3.4895	Up	2.94e-09	-	-	-	1.00624e-64	gi|357620239|gb|EHJ72505.1|hypothetical protein KGM_13211 [Danaus plexippus]
Bm_nscaf1108_074	8.3485	52.2978	2.64716	Up	2.1e-34	-	-	-	0	gi|357620239|gb|EHJ72505.1|hypothetical protein KGM_13211 [Danaus plexippus]
Bm_nscaf1108_075	13.0044	4.90718	-1.40603	Down	0.000822946	GO:0043231//intracellular membrane-bounded organelle	GO:0046914//transition metal ion binding;GO:0003702//RNA polymerase II transcription factor activity	GO:0007626//locomotory behavior;GO:0001752//compound eye photoreceptor fate commitment;GO:0006959//humoral immune response;GO:0006355//regulation of transcription, DNA-dependent;GO:0016198//axon choice point recognition;GO:0002118//aggressive behavior;GO:0006915//apoptosis;GO:0042051//compound eye photoreceptor development	1.24648e-178	gi|512893473|ref|XP_004923190.1|PREDICTED: uncharacterized protein LOC101747106 [Bombyx mori]
Bm_nscaf1108_077	8.76862	2.0891	-2.06947	Down	0.00043608	GO:0030175//filopodium;GO:0070161	GO:0008092//cytoskeletal protein binding;GO:0019904//protein domain specific binding	GO:0001654//eye development;GO:0048667//cell morphogenesis involved in neuron differentiation;GO:0007391//dorsal closure;GO:0007297//ovarian follicle cell migration;GO:0031346//positive regulation of cell projection organization;GO:0006935//chemotaxis;GO:0030832//regulation of actin filament length;GO:0048812//neuron projection morphogenesis;GO:0007300//ovarian nurse cell to oocyte transport	5.71384e-94	gi|512893481|ref|XP_004923192.1|PREDICTED: protein enabled-like [Bombyx mori]
Bm_nscaf1108_079	55.2615	18.2688	-1.59689	Down	0	-	-	GO:0007409//axonogenesis;GO:0071842	0	gi|512893331|ref|XP_004923154.1|PREDICTED: tubulin-specific chaperone E-like [Bombyx mori]
Bm_nscaf1108_081	6.69475	1.49532	-2.16258	Down	0.000191292	-	-	-	0	gi|512893485|ref|XP_004923193.1|PREDICTED: transmembrane channel-like protein 7-like [Bombyx mori]
Bm_nscaf1108_086	19.4075	7.53016	-1.36586	Down	0.000627213	-	-	-	-	-
Bm_nscaf1108_087	14.4928	5.95531	-1.28309	Down	2.27e-05	-	-	-	7.15678e-140	gi|357622088|gb|EHJ73691.1|hypothetical protein KGM_12340 [Danaus plexippus]
Bm_nscaf1108_091	152.039	65.1389	-1.22285	Down	1.98e-12	GO:0044452//nucleolar part;GO:0016604//nuclear body;GO:0030529//ribonucleoprotein complex	GO:0003723//RNA binding;GO:0016741//transferase activity, transferring one-carbon groups	GO:0006399//tRNA metabolic process;GO:0042254//ribosome biogenesis;GO:0010467//gene expression	2.6892e-168	gi|512893346|ref|XP_004923158.1|PREDICTED: rRNA 2'-O-methyltransferase fibrillarin-like [Bombyx mori]
Bm_nscaf1108_095	241.429	72.0015	-1.7455	Down	0	GO:0044444//cytoplasmic part	-	GO:0019725//cellular homeostasis;GO:0015698//inorganic anion transport	7.85763e-97	gi|512893354|ref|XP_004923160.1|PREDICTED: methylosome subunit pICln-like [Bombyx mori]
Bm_nscaf1108_096	32.8573	11.6693	-1.4935	Down	2.88e-10	-	-	-	0	gi|512893358|ref|XP_004923161.1|PREDICTED: regulator of chromosome condensation-like [Bombyx mori]
Bm_nscaf1108_100	58.3033	19.0371	-1.61477	Down	0	GO:0043231//intracellular membrane-bounded organelle	GO:0018024//histone-lysine N-methyltransferase activity	GO:0034968//histone lysine methylation;GO:0031062//positive regulation of histone methylation;GO:0008593//regulation of Notch signaling pathway	0	gi|512893366|ref|XP_004923163.1|PREDICTED: RNA polymerase-associated protein Rtf1-like [Bombyx mori]
Bm_nscaf1108_101	85.1082	18.6215	-2.19233	Down	7.19e-09	GO:0043231//intracellular membrane-bounded organelle	GO:0030528//transcription regulator activity;GO:0042802//identical protein binding;GO:0001071;GO:0003677//DNA binding;GO:0046983//protein dimerization activity	GO:0010468//regulation of gene expression;GO:0006351//transcription, DNA-dependent;GO:0048102//autophagic cell death	5.71786e-95	gi|512893370|ref|XP_004923164.1|PREDICTED: transcription factor MafK-like [Bombyx mori]
Bm_nscaf1108_113	123.49	33.2935	-1.89108	Down	0	GO:0000267//cell fraction	GO:0043169//cation binding;GO:0016846//carbon-sulfur lyase activity	GO:0006790//sulfur metabolic process;GO:0043066//negative regulation of apoptosis;GO:0006081//cellular aldehyde metabolic process;GO:0044238//primary metabolic process	8.93096e-127	gi|512893382|ref|XP_004923167.1|PREDICTED: lactoylglutathione lyase-like isoform X1 [Bombyx mori]
Bm_nscaf123_2	24.7855	2.34329	-3.40289	Down	5.55e-06	-	-	-	0	gi|512937212|ref|XP_004933712.1|PREDICTED: Down syndrome cell adhesion molecule-like protein Dscam2-like, partial [Bombyx mori]
Bm_nscaf125_02	56.3335	8.21713	-2.77729	Down	1.73e-06	-	-	-	1.06214e-60	gi|512911004|ref|XP_004927309.1|PREDICTED: meteorin-like protein-like [Bombyx mori]
Bm_nscaf125_09	37.1844	1.37563	-4.75653	Down	8.34e-05	-	-	-	0	gi|512911020|ref|XP_004927313.1|PREDICTED: Down syndrome cell adhesion molecule-like protein Dscam2-like [Bombyx mori]
Bm_nscaf1299_14	180.813	87.8139	-1.04198	Down	2.16e-12	GO:0043231//intracellular membrane-bounded organelle;GO:0000502//proteasome complex	GO:0004175//endopeptidase activity	GO:0006508//proteolysis	5.81307e-173	gi|151301141|ref|NP_001093092.1|proteasome beta subunit [Bombyx mori] >gi|95102764|gb|ABF51323.1| proteasome beta subunit [Bombyx mori]
Bm_nscaf1299_15	23.8368	9.82482	-1.27869	Down	1.96e-12	-	-	-	0	gi|512911359|ref|XP_004927392.1|PREDICTED: trafficking protein particle complex subunit 11-like [Bombyx mori]
Bm_nscaf1513_1	30.3573	12.7633	-1.25004	Down	2.38e-05	-	-	-	-	-
Bm_nscaf1516_2	2.52365	7.15778	1.504	Up	0.000183404	-	-	-	0	gi|512937156|ref|XP_004933698.1|PREDICTED: fibrillin-1-like [Bombyx mori]
Bm_nscaf1516_6	1.07781	6.60305	2.61503	Up	0.000241151	-	-	-	0	gi|512937156|ref|XP_004933698.1|PREDICTED: fibrillin-1-like [Bombyx mori]
Bm_nscaf1681_001	64.0031	20.6807	-1.62986	Down	5.29e-07	GO:0044464//cell part	GO:0046914//transition metal ion binding	-	6.12014e-36	gi|512929634|ref|XP_004931870.1|PREDICTED: zinc finger matrin-type protein 2-like [Bombyx mori]
Bm_nscaf1681_017	26.4026	7.65043	-1.78707	Down	0	GO:0043232	GO:0005488//binding	-	0	gi|512929660|ref|XP_004931877.1|PREDICTED: band 4.1-like protein 5-like [Bombyx mori]
Bm_nscaf1681_018	708.925	219.173	-1.69356	Down	3.64e-12	GO:0044424//intracellular part	GO:0008135//translation factor activity, nucleic acid binding	GO:0007052//mitotic spindle organization;GO:0010467//gene expression	0	gi|95102874|gb|ABF51378.1|eukaryotic translation initiation factor 3 subunit 4 [Bombyx mori]
Bm_nscaf1681_019	56.5587	24.9962	-1.17804	Down	0.000393502	-	-	-	1.90156e-99	gi|512929663|ref|XP_004931878.1|PREDICTED: uncharacterized protein LOC101743330 isoform X1 [Bombyx mori]
Bm_nscaf1681_022	35.8645	4.91241	-2.86805	Down	3.12e-06	-	-	-	0	gi|262034563|gb|ACY06906.1|putative cuticle protein CPR149 [Bombyx mori]
Bm_nscaf1681_024	123.014	11853.8	6.59038	Up	0	-	GO:0042302//structural constituent of cuticle	-	2.34233e-70	gi|290573149|ref|NP_001166727.1|cuticular protein RR-1 motif 23 precursor [Bombyx mori] >gi|223671147|tpd|FAA00525.1| TPA: putative cuticle protein [Bombyx mori]
Bm_nscaf1681_025	0.001	58.4408	15.8347	Up	2.2e-16	-	-	-	8.07905e-77	gi|290560802|ref|NP_001166726.1|cuticular protein RR-1 motif 24 precursor [Bombyx mori] >gi|223671149|tpd|FAA00526.1| TPA: putative cuticle protein [Bombyx mori]
Bm_nscaf1681_029	2.02882	1408.65	9.43946	Up	0	-	GO:0042302//structural constituent of cuticle	-	4.63281e-79	gi|290563245|ref|NP_001166724.1|cuticular protein RR-1 motif 26 precursor [Bombyx mori] >gi|223671153|tpd|FAA00528.1| TPA: putative cuticle protein [Bombyx mori]
Bm_nscaf1681_030	0.001	751.393	19.5192	Up	5.62e-290	-	GO:0042302//structural constituent of cuticle	-	1.73647e-79	gi|290560772|ref|NP_001166723.1|cuticular protein RR-1 motif 27 precursor [Bombyx mori] >gi|223671155|tpd|FAA00529.1| TPA: putative cuticle protein [Bombyx mori]
Bm_nscaf1681_031	0.001	27.8668	14.7663	Up	5.45e-08	-	GO:0042302//structural constituent of cuticle	-	3.86228e-77	gi|290563470|ref|NP_001166722.1|cuticular protein RR-1 motif 28 precursor [Bombyx mori] >gi|223671157|tpd|FAA00530.1| TPA: putative cuticle protein [Bombyx mori]
Bm_nscaf1681_033	0.001	8.30013	13.0189	Up	3.04e-06	-	-	-	9.90902e-80	gi|512929699|ref|XP_004931887.1|PREDICTED: larval cuticle protein 16/17-like [Bombyx mori]
Bm_nscaf1681_034	15.5761	894.606	5.84385	Up	2.31e-306	-	GO:0005198//structural molecule activity	-	6.89096e-78	gi|290563462|ref|NP_001166719.1|cuticular protein RR-1 motif 32 precursor [Bombyx mori] >gi|223671166|tpd|FAA00535.1| TPA: putative cuticle protein [Bombyx mori]
Bm_nscaf1681_035	29.0327	1067.97	5.20105	Up	0	-	-	-	2.1528e-103	gi|290558788|ref|NP_001166718.1|cuticular protein RR-1 motif 33 precursor [Bombyx mori] >gi|223671168|tpd|FAA00536.1| TPA: putative cuticle protein [Bombyx mori]
Bm_nscaf1681_036	1135.76	400.585	-1.50348	Down	1.35e-11	-	-	-	1.50812e-133	gi|290563241|ref|NP_001166717.1|cuticular protein RR-1 motif 34 precursor [Bombyx mori] >gi|223671170|tpd|FAA00537.1| TPA: putative cuticle protein [Bombyx mori]
Bm_nscaf1681_041	0.001	238.395	17.863	Up	3.84e-98	-	-	-	7.96142e-72	gi|290563458|ref|NP_001166714.1|cuticular protein RR-1 motif 39 precursor [Bombyx mori] >gi|223671180|tpd|FAA00542.1| TPA: putative cuticle protein [Bombyx mori]
Bm_nscaf1681_046	2.74352	307.208	6.80705	Up	4.43e-94	-	-	-	1.11717e-86	gi|290560934|ref|NP_001166711.1|cuticular protein RR-1 motif 43 precursor [Bombyx mori] >gi|223671188|tpd|FAA00546.1| TPA: putative cuticle protein [Bombyx mori]
Bm_nscaf1681_047	0.001	19.609	14.2592	Up	1.55e-06	-	-	-	4.05261e-68	gi|290563456|ref|NP_001166710.1|cuticular protein RR-1 motif 44 precursor [Bombyx mori] >gi|223671190|tpd|FAA00547.1| TPA: putative cuticle protein [Bombyx mori]
Bm_nscaf1681_048	143.491	15882.7	6.79035	Up	0	-	GO:0005198//structural molecule activity	-	2.82611e-48	gi|112983677|ref|NP_001036869.1|cuticular protein RR-1 motif 45 precursor [Bombyx mori] >gi|12862599|dbj|BAB32485.1| cuticle protein [Bombyx mori] >gi|223671192|tpd|FAA00548.1| TPA: putative cuticle protein [Bombyx mori]
Bm_nscaf1681_049	1.04969	197.211	7.55363	Up	9.81e-54	-	GO:0005198//structural molecule activity	-	2.05655e-63	gi|112983302|ref|NP_001037001.1|cuticular protein RR-1 motif 46 precursor [Bombyx mori] >gi|90704836|dbj|BAE92300.1| cuticle protein [Bombyx mori] >gi|223671194|tpd|FAA00549.1| TPA: putative cuticle protein [Bombyx mori]
Bm_nscaf1681_050	17.6964	3.87194	-2.19233	Down	1.95e-06	-	-	GO:0006259//DNA metabolic process;GO:0007611//learning or memory	0	gi|512929710|ref|XP_004931890.1|PREDICTED: origin recognition complex subunit 3-like isoform X2 [Bombyx mori]
Bm_nscaf1681_052	76.7073	31.8284	-1.26905	Down	0	-	-	-	0	gi|512929718|ref|XP_004931892.1|PREDICTED: coiled-coil domain-containing protein 6-like isoform X2 [Bombyx mori]
Bm_nscaf1681_054	51.1402	24.8942	-1.03865	Down	1.47e-07	-	-	-	0	gi|512930240|ref|XP_004932017.1|PREDICTED: nuclear transcription factor Y subunit beta-like [Bombyx mori]
Bm_nscaf1681_055	46.1399	20.8167	-1.14827	Down	2.55e-12	-	-	-	0	gi|512929722|ref|XP_004931893.1|PREDICTED: sentrin-specific protease 6-like isoform X1 [Bombyx mori]
Bm_nscaf1681_056	24.9755	8.50047	-1.5549	Down	0.000212077	-	GO:0005488//binding	-	4.3992e-153	gi|512929730|ref|XP_004931895.1|PREDICTED: programmed cell death protein 2-like [Bombyx mori]
Bm_nscaf1681_057	4.60123	0.001	-12.1678	Down	3.13e-05	-	GO:0005488//binding	-	3.6486e-177	gi|512930244|ref|XP_004932018.1|PREDICTED: zinc finger protein 569-like [Bombyx mori]
Bm_nscaf1681_068	80.2169	22.7959	-1.81513	Down	0	GO:0044464//cell part	GO:0046872//metal ion binding	GO:0009653//anatomical structure morphogenesis;GO:0002165//instar larval or pupal development;GO:0048513//organ development;GO:0009987//cellular process	0	gi|512929750|ref|XP_004931900.1|PREDICTED: broad-complex core protein isoforms 1/2/3/4/5-like [Bombyx mori]
Bm_nscaf1681_069	189.783	55.275	-1.77966	Down	0	-	-	-	6.07999e-86	gi|114052643|ref|NP_001040262.1|nuclear migration protein nudC [Bombyx mori] >gi|87248553|gb|ABD36329.1| nuclear migration protein nudC [Bombyx mori]
Bm_nscaf1681_071	103.799	39.2538	-1.40289	Down	2.96e-09	GO:0015630//microtubule cytoskeleton	-	GO:0007292//female gamete generation;GO:0040023//establishment of nucleus localization	7.67986e-101	gi|114052643|ref|NP_001040262.1|nuclear migration protein nudC [Bombyx mori] >gi|87248553|gb|ABD36329.1| nuclear migration protein nudC [Bombyx mori]
Bm_nscaf1681_072	30.5883	10.5967	-1.52936	Down	7.15e-05	-	-	-	8.9139e-158	gi|512929757|ref|XP_004931902.1|PREDICTED: protein odr-4 homolog [Bombyx mori]
Bm_nscaf1681_078	6.63119	0.345451	-4.26272	Down	8.35e-05	-	-	-	0	gi|512930260|ref|XP_004932022.1|PREDICTED: uncharacterized protein LOC101739891 [Bombyx mori]
Bm_nscaf1681_079	2226.13	8.95035	-7.95838	Down	0	-	-	-	2.35562e-97	gi|284413718|ref|NP_001165114.1|collagen precursor [Bombyx mori] >gi|223671394|tpd|FAA00649.1| TPA: putative cuticle protein [Bombyx mori]
Bm_nscaf1681_081	158.583	70.8135	-1.16314	Down	6.53e-12	GO:0005681//spliceosomal complex	-	GO:0000377//RNA splicing, via transesterification reactions with bulged adenosine as nucleophile	7.84689e-134	gi|512929791|ref|XP_004931910.1|PREDICTED: serine/arginine repetitive matrix protein 1-like [Bombyx mori]
Bm_nscaf1681_090	19.8018	3.11058	-2.67037	Down	1.71e-05	-	-	-	4.58772e-108	gi|512930282|ref|XP_004932028.1|PREDICTED: doublesex- and mab-3-related transcription factor A2-like [Bombyx mori]
Bm_nscaf1681_095	57.5247	23.1385	-1.31389	Down	1.8e-12	-	-	-	0	gi|512930286|ref|XP_004932029.1|PREDICTED: constitutive coactivator of PPAR-gamma-like protein 1-like [Bombyx mori]
Bm_nscaf1681_096	6829.67	3356.38	-1.02491	Down	7.07e-12	GO:0015934//large ribosomal subunit	GO:0003723//RNA binding;GO:0005198//structural molecule activity	GO:0007052//mitotic spindle organization	5.51004e-17	gi|112984134|ref|NP_001037247.1|ribosomal protein L37 [Bombyx mori] >gi|54609269|gb|AAV34850.1| ribosomal protein L37 [Bombyx mori]
Bm_nscaf1681_100	63.4079	0.889941	-6.15481	Down	0.000135434	GO:0044421//extracellular region part	GO:0016788//hydrolase activity, acting on ester bonds	GO:0009725//response to hormone stimulus;GO:0007275//multicellular organismal development;GO:0044238//primary metabolic process	0	gi|512929849|ref|XP_004931924.1|PREDICTED: pancreatic triacylglycerol lipase-like isoform X2 [Bombyx mori]
Bm_nscaf1681_102	27.2409	12.2712	-1.15051	Down	1.4e-05	-	GO:0016772//transferase activity, transferring phosphorus-containing groups	GO:0008152//metabolic process	0	gi|112983294|ref|NP_001037654.1|eIF2B-gamma protein [Bombyx mori] >gi|110174985|gb|ABG54285.1| eIF2B-gamma protein [Bombyx mori]
Bm_nscaf1681_113	5.74073	133.515	4.53962	Up	6.28e-197	-	-	-	0	gi|512929861|ref|XP_004931927.1|PREDICTED: multiple inositol polyphosphate phosphatase 1-like [Bombyx mori]
Bm_nscaf1681_116	25.6943	8.16762	-1.65346	Down	3.08e-09	-	-	-	9.26543e-165	gi|512929869|ref|XP_004931929.1|PREDICTED: uncharacterized protein LOC101738500 isoform X1 [Bombyx mori] >gi|512929873|ref|XP_004931930.1| PREDICTED: uncharacterized protein LOC101738500 isoform X2 [Bombyx mori]
Bm_nscaf1681_123	39.6058	13.3185	-1.57228	Down	5.47e-13	-	-	-	1.71259e-175	gi|512929897|ref|XP_004931936.1|PREDICTED: THUMP domain-containing protein 1 homolog [Bombyx mori]
Bm_nscaf1681_126	26.1791	9.90015	-1.40289	Down	0.000271834	GO:0015630//microtubule cytoskeleton	GO:0005488//binding	-	2.2106e-179	gi|512929901|ref|XP_004931937.1|PREDICTED: GTPase Era, mitochondrial-like [Bombyx mori]
Bm_nscaf1681_129	8.15002	3.61811	-1.17157	Down	0.000338812	-	-	-	0	gi|512930325|ref|XP_004932039.1|PREDICTED: uncharacterized protein LOC101742417 [Bombyx mori]
Bm_nscaf1681_132	16.6905	185.48	3.47417	Up	3.08e-92	-	-	-	0	gi|379046448|gb|AFC87785.1|yellow-c [Bombyx mori]
Bm_nscaf1681_133	12.6183	80.3102	2.67007	Up	1.12e-28	-	GO:0003824//catalytic activity	-	0	gi|512929917|ref|XP_004931941.1|PREDICTED: lambda-crystallin homolog isoform X1 [Bombyx mori] >gi|512929921|ref|XP_004931942.1| PREDICTED: lambda-crystallin homolog isoform X2 [Bombyx mori]
Bm_nscaf1681_135	4.63627	18.2343	1.97562	Up	1.41e-11	-	-	-	0	gi|512930333|ref|XP_004932041.1|PREDICTED: adhesive plaque matrix protein-like [Bombyx mori]
Bm_nscaf1681_136	5.42538	363.539	6.06624	Up	5.14e-145	GO:0031224//intrinsic to membrane	-	-	1.0175e-100	gi|512929937|ref|XP_004931946.1|PREDICTED: elongation of very long chain fatty acids protein AAEL008004-like [Bombyx mori]
Bm_nscaf1681_137	49.5157	12.2266	-2.01787	Down	1.52e-12	GO:0031224//intrinsic to membrane	-	GO:0006631//fatty acid metabolic process	0	gi|512929941|ref|XP_004931947.1|PREDICTED: elongation of very long chain fatty acids protein AAEL008004-like isoform X1 [Bombyx mori] >gi|512929945|ref|XP_004931948.1| PREDICTED: elongation of very long chain fatty acids protein AAEL008004-like isoform X2 [Bombyx mori] >gi|512929949|ref|XP_004931949.1| PREDICTED: elongation of very long chain fatty acids protein AAEL008004-like isoform X3 [Bombyx…
Bm_nscaf1681_139	23.3641	102.051	2.12693	Up	3.53e-18	GO:0031224//intrinsic to membrane	-	GO:0006629//lipid metabolic process	2.13339e-129	gi|512929961|ref|XP_004931952.1|PREDICTED: elongation of very long chain fatty acids protein AAEL008004-like isoform X2 [Bombyx mori]
Bm_nscaf1681_140	68.598	7.27716	-3.23672	Down	1.57e-07	-	-	-	0	gi|512929965|ref|XP_004931953.1|PREDICTED: sulfatase-modifying factor 1-like [Bombyx mori]
Bm_nscaf1681_142	62.8427	24.2889	-1.37145	Down	1.75e-11	-	-	-	0	gi|512929969|ref|XP_004931954.1|PREDICTED: traB domain-containing protein-like [Bombyx mori]
Bm_nscaf1681_151	0.001	1510.83	20.5269	Up	0	-	GO:0005198//structural molecule activity	-	5.24847e-64	gi|223671268|tpd|FAA00586.1|TPA: putative cuticle protein [Bombyx mori]
Bm_nscaf1681_152	0.001	490.144	18.9028	Up	3.53e-207	-	GO:0005198//structural molecule activity	-	9.12856e-63	gi|290560628|ref|NP_001166678.1|cuticular protein RR-2 motif 84 precursor [Bombyx mori] >gi|223671270|tpd|FAA00587.1| TPA: putative cuticle protein [Bombyx mori]
Bm_nscaf1681_153	0.001	73.9541	16.1743	Up	3.28e-25	-	-	-	2.42344e-91	gi|290563429|ref|NP_001166677.1|cuticular protein RR-2 motif 85 precursor [Bombyx mori] >gi|223671272|tpd|FAA00588.1| TPA: putative cuticle protein [Bombyx mori]
Bm_nscaf1681_154	0.001	481.002	18.8757	Up	5.79e-195	-	GO:0005198//structural molecule activity	-	3.64343e-59	gi|290560626|ref|NP_001166675.1|cuticular protein RR-2 motif 87 precursor [Bombyx mori] >gi|223671276|tpd|FAA00590.1| TPA: putative cuticle protein [Bombyx mori]
Bm_nscaf1681_155	0.001	770.545	19.5555	Up	0	-	GO:0005198//structural molecule activity	-	1.66622e-63	gi|290560626|ref|NP_001166675.1|cuticular protein RR-2 motif 87 precursor [Bombyx mori] >gi|223671276|tpd|FAA00590.1| TPA: putative cuticle protein [Bombyx mori]
Bm_nscaf1681_156	0.001	185.646	17.5022	Up	5.06e-74	-	GO:0005198//structural molecule activity	-	2.2242e-64	gi|290563424|ref|NP_001166674.1|cuticular protein RR-2 motif 88 precursor [Bombyx mori] >gi|223671278|tpd|FAA00591.1| TPA: putative cuticle protein [Bombyx mori]
Bm_nscaf1681_157	0.001	1087.4	20.0525	Up	0	-	GO:0005198//structural molecule activity	-	3.19476e-51	gi|290563435|ref|NP_001166673.1|cuticular protein RR-2 motif 89 precursor [Bombyx mori] >gi|223671280|tpd|FAA00592.1| TPA: putative cuticle protein [Bombyx mori]
Bm_nscaf1681_159	30.4022	201.776	2.73051	Up	1.2e-34	-	GO:0005198//structural molecule activity	-	4.84426e-50	gi|290560630|ref|NP_001166671.1|cuticular protein RR-2 motif 91 precursor [Bombyx mori] >gi|223671284|tpd|FAA00594.1| TPA: putative cuticle protein [Bombyx mori]
Bm_nscaf1681_160	88.3081	48948.3	9.1145	Up	0	-	-	-	1.23855e-158	gi|290563394|ref|NP_001166625.1|cuticular protein RR-2 motif 92 precursor [Bombyx mori] >gi|223671286|tpd|FAA00595.1| TPA: putative cuticle protein [Bombyx mori]
Bm_nscaf1681_161	7.90708	744.385	6.55676	Up	0	-	GO:0005198//structural molecule activity	-	7.20172e-129	gi|112983776|ref|NP_001036864.1|cuticular protein RR-2 motif 93 precursor [Bombyx mori] >gi|12862587|dbj|BAB32479.1| cuticle protein [Bombyx mori] >gi|223671288|tpd|FAA00596.1| TPA: putative cuticle protein [Bombyx mori]
Bm_nscaf1681_163	176.15	16652.4	6.56278	Up	0	-	GO:0005198//structural molecule activity	-	2.63284e-132	gi|223671292|tpd|FAA00598.1|TPA: putative cuticle protein [Bombyx mori]
Bm_nscaf1681_164	6.50558	512.217	6.29893	Up	4.39e-194	-	-	-	1.6489e-94	gi|290560624|ref|NP_001166669.1|cuticular protein RR-2 motif 96 precursor [Bombyx mori] >gi|223671294|tpd|FAA00599.1| TPA: putative cuticle protein [Bombyx mori]
Bm_nscaf1681_165	29.1838	6441.87	7.78617	Up	0	-	-	-	2.01485e-98	gi|290563418|ref|NP_001166668.1|cuticular protein RR-2 motif 97 precursor [Bombyx mori] >gi|223671296|tpd|FAA00600.1| TPA: putative cuticle protein [Bombyx mori]
Bm_nscaf1681_166	31.9967	8175.05	7.99716	Up	0	-	-	-	1.98585e-115	gi|290560905|ref|NP_001166667.1|cuticular protein RR-2 motif 98 precursor [Bombyx mori] >gi|223671298|tpd|FAA00601.1| TPA: putative cuticle protein [Bombyx mori]
Bm_nscaf1681_167	35.8751	11384.7	8.3099	Up	0	-	-	-	2.00761e-115	gi|223671300|tpd|FAA00602.1|TPA: putative cuticle protein [Bombyx mori]
Bm_nscaf1681_169	3.75557	5361.4	10.4794	Up	0	-	-	-	1.57893e-73	gi|290563414|ref|NP_001166665.1|cuticular protein RR-2 motif 101 precursor [Bombyx mori] >gi|223671304|tpd|FAA00604.1| TPA: putative cuticle protein [Bombyx mori]
Bm_nscaf1681_170	6.49586	1964.37	8.24033	Up	0	-	-	-	6.96331e-87	gi|290560899|ref|NP_001166664.1|cuticular protein RR-2 motif 102 precursor [Bombyx mori] >gi|223671306|tpd|FAA00605.1| TPA: putative cuticle protein [Bombyx mori]
Bm_nscaf1681_171	71.9958	4902.09	6.08934	Up	0	-	-	-	1.45257e-99	gi|223671308|tpd|FAA00606.1|TPA: putative cuticle protein [Bombyx mori]
Bm_nscaf1681_172	4.33057	5260.8	10.2465	Up	0	-	-	-	4.82158e-86	gi|223671310|tpd|FAA00607.1|TPA: putative cuticle protein [Bombyx mori]
Bm_nscaf1681_173	3.21906	10401.2	11.6578	Up	0	-	-	-	1.41825e-88	gi|290563420|ref|NP_001166663.1|cuticular protein RR-2 motif 105 precursor [Bombyx mori] >gi|223671312|tpd|FAA00608.1| TPA: putative cuticle protein [Bombyx mori]
Bm_nscaf1681_176	22.2858	144.116	2.69303	Up	3.61e-12	-	GO:0005198//structural molecule activity	-	7.67624e-34	gi|290563410|ref|NP_001166662.1|cuticular protein RR-2 motif 106 precursor [Bombyx mori] >gi|223671314|tpd|FAA00609.1| TPA: putative cuticle protein [Bombyx mori]
Bm_nscaf1681_178	4.0463	1348.94	8.38101	Up	0	-	GO:0005198//structural molecule activity	-	7.41533e-44	gi|290560903|ref|NP_001166661.1|cuticular protein RR-2 motif 107 precursor [Bombyx mori] >gi|223671316|tpd|FAA00610.1| TPA: putative cuticle protein [Bombyx mori]
Bm_nscaf1681_179	4.59866	25.8253	2.4895	Up	0.000677713	-	GO:0005198//structural molecule activity	-	5.1248e-31	gi|290563406|ref|NP_001166660.1|cuticular protein RR-2 motif 108 precursor [Bombyx mori] >gi|223671318|tpd|FAA00611.1| TPA: putative cuticle protein [Bombyx mori]
Bm_nscaf1681_180	18.3107	2032.35	6.79432	Up	0	-	GO:0005198//structural molecule activity	-	1.55835e-49	gi|290563416|ref|NP_001166659.1|cuticular protein RR-2 motif 109 precursor [Bombyx mori] >gi|223671320|tpd|FAA00612.1| TPA: putative cuticle protein [Bombyx mori]
Bm_nscaf1681_182	7.26524	2926.21	8.65381	Up	0	-	GO:0005198//structural molecule activity	-	2.16018e-89	gi|290560901|ref|NP_001166657.1|cuticular protein RR-2 motif 111 precursor [Bombyx mori] >gi|223671324|tpd|FAA00614.1| TPA: putative cuticle protein [Bombyx mori]
Bm_nscaf1681_185	0.001	137.758	17.0718	Up	2.36e-34	-	GO:0005198//structural molecule activity	-	3.3517e-46	gi|290560893|ref|NP_001166654.1|cuticular protein RR-2 motif 114 precursor [Bombyx mori] >gi|223671330|tpd|FAA00617.1| TPA: putative cuticle protein [Bombyx mori]
Bm_nscaf1681_186	0.001	16.9176	14.0462	Up	0.000157468	-	GO:0005198//structural molecule activity	-	4.24453e-33	gi|290560887|ref|NP_001166651.1|cuticular protein RR-2 motif 117 precursor [Bombyx mori] >gi|290563398|ref|NP_001166653.1| cuticular protein RR-2 motif 115 precursor [Bombyx mori] >gi|223671332|tpd|FAA00618.1| TPA: putative cuticle protein [Bombyx mori] >gi|223671336|tpd|FAA00620.1| TPA: putative cuticle protein [Bombyx mori]
Bm_nscaf1681_190	3.83898	570.989	7.21659	Up	0	-	-	-	7.84794e-72	gi|290560616|ref|NP_001166648.1|cuticular protein RR-2 motif 120 precursor [Bombyx mori] >gi|223671342|tpd|FAA00623.1| TPA: putative cuticle protein [Bombyx mori]
Bm_nscaf1681_191	0.001	53.4113	15.7049	Up	1.8e-15	-	-	-	2.90081e-61	gi|290563390|ref|NP_001166647.1|cuticular protein RR-2 motif 121 precursor [Bombyx mori] >gi|223671344|tpd|FAA00624.1| TPA: putative cuticle protein [Bombyx mori]
Bm_nscaf1681_192	161.579	10340.6	5.99994	Up	0	-	GO:0005198//structural molecule activity	-	3.21733e-83	gi|512929993|ref|XP_004931960.1|PREDICTED: histidine-rich glycoprotein-like [Bombyx mori] >gi|223671346|tpd|FAA00625.1| TPA: putative cuticle protein [Bombyx mori]
Bm_nscaf1681_194	0.70183	144.755	7.68828	Up	3.44e-59	-	GO:0042302//structural constituent of cuticle	-	2.73227e-58	gi|512929997|ref|XP_004931961.1|PREDICTED: cuticle protein 19-like [Bombyx mori] >gi|262034565|gb|ACY06907.1| putative cuticle protein CPR150 [Bombyx mori]
Bm_nscaf1681_196	0.001	476.877	18.8633	Up	7.84e-171	-	GO:0042302//structural constituent of cuticle	-	7.30933e-48	gi|290563408|ref|NP_001166644.1|cuticular protein RR-2 motif 126 precursor [Bombyx mori] >gi|223671354|tpd|FAA00629.1| TPA: putative cuticle protein [Bombyx mori]
Bm_nscaf1681_197	0.001	10.3288	13.3344	Up	8.23e-05	-	GO:0005198//structural molecule activity	-	8.94108e-42	gi|290560897|ref|NP_001166643.1|cuticular protein RR-2 motif 127 precursor [Bombyx mori] >gi|223671356|tpd|FAA00630.1| TPA: putative cuticle protein [Bombyx mori]
Bm_nscaf1681_199	183.572	8.02264	-4.51613	Down	3.12e-06	-	-	-	3.70566e-120	gi|290566757|ref|NP_001166629.1|cuticular protein RR-3 motif 147 [Bombyx mori] >gi|223671396|tpd|FAA00650.1| TPA: putative cuticle protein [Bombyx mori]
Bm_nscaf1681_203	43.0766	17.3889	-1.30874	Down	1.01e-05	GO:0005840//ribosome	GO:0005198//structural molecule activity	-	2.71144e-178	gi|512930008|ref|XP_004931963.1|PREDICTED: 39S ribosomal protein L47, mitochondrial-like [Bombyx mori]
Bm_nscaf1681_210	34.9437	13.515	-1.37047	Down	6.96e-05	-	-	-	4.45764e-36	gi|357613842|gb|EHJ68743.1|hypothetical protein KGM_04596 [Danaus plexippus]
Bm_nscaf1681_211	49.993	21.027	-1.24948	Down	1.33e-12	-	-	-	0	gi|512930019|ref|XP_004931965.1|PREDICTED: myb-like protein X-like isoform X1 [Bombyx mori]
Bm_nscaf1681_213	31.5213	12.874	-1.29186	Down	2.81e-08	-	-	-	0	gi|512930039|ref|XP_004931970.1|PREDICTED: protein misato-like isoform X1 [Bombyx mori] >gi|512930046|ref|XP_004931971.1| PREDICTED: protein misato-like isoform X2 [Bombyx mori]
Bm_nscaf1681_215	31.0751	9.89852	-1.65047	Down	0	-	GO:0016462//pyrophosphatase activity;GO:0032559//adenyl ribonucleotide binding	-	0	gi|512930371|ref|XP_004932051.1|PREDICTED: vesicle-fusing ATPase 1 [Bombyx mori]
Bm_nscaf1681_216	44.4058	14.7468	-1.59034	Down	0	-	-	-	0	gi|512930054|ref|XP_004931973.1|PREDICTED: uncharacterized protein LOC101744240 [Bombyx mori]
Bm_nscaf1681_217	96.7893	42.1961	-1.19774	Down	2.93e-05	GO:0031981//nuclear lumen	-	-	6.09335e-44	gi|512930058|ref|XP_004931974.1|PREDICTED: protein FAM32A-like [Bombyx mori]
Bm_nscaf1681_224	524.14	144.332	-1.86056	Down	5.02e-12	GO:0005911//cell-cell junction;GO:0031224//intrinsic to membrane	GO:0022829	-	0	gi|219362823|ref|NP_001136442.1|innexin 3 [Bombyx mori] >gi|217331224|gb|ACK38254.1| innexin 3 [Bombyx mori]
Bm_nscaf1681_239	59.4359	4.70446	-3.65923	Down	5.57e-06	-	GO:0016301//kinase activity;GO:0004779//sulfate adenylyltransferase activity;GO:0032559//adenyl ribonucleotide binding	GO:0006790//sulfur metabolic process	0	gi|512930098|ref|XP_004931984.1|PREDICTED: bifunctional 3'-phosphoadenosine 5'-phosphosulfate synthase-like isoform X2 [Bombyx mori]
Bm_nscaf1681_240	52.599	1.87973	-4.80643	Down	2.95e-05	-	GO:0016772//transferase activity, transferring phosphorus-containing groups	-	0	gi|512930094|ref|XP_004931983.1|PREDICTED: bifunctional 3'-phosphoadenosine 5'-phosphosulfate synthase-like isoform X1 [Bombyx mori]
Bm_nscaf1681_244	29.1198	96.7675	1.73252	Up	4.09e-16	-	-	-	9.94531e-166	gi|112983548|ref|NP_001036878.1|27 kDa glycoprotein precursor [Bombyx mori] >gi|74843747|sp|Q8T113.1|P27K_BOMMO RecName: Full=27 kDa glycoprotein; AltName: Full=P27K; Flags: Precursor >gi|19911074|dbj|BAB87849.1| p27K [Bombyx mori]
Bm_nscaf1681_249	39.0695	16.8775	-1.21094	Down	8.42e-05	-	-	-	1.31509e-165	gi|512930109|ref|XP_004931986.1|PREDICTED: ribosome biogenesis protein TSR3 homolog [Bombyx mori]
Bm_nscaf1681_250	1.69702	0.001	-10.7288	Down	0.000111706	-	-	-	-	-
Bm_nscaf1681_251	7.07006	1.33684	-2.40289	Down	0.000315902	GO:0016021//integral to membrane;GO:0030054//cell junction	GO:0005515//protein binding;GO:0004888//transmembrane receptor activity	GO:0048812//neuron projection morphogenesis;GO:0016055//Wnt receptor signaling pathway;GO:0007365//periodic partitioning;GO:0001752//compound eye photoreceptor fate commitment;GO:0016337//cell-cell adhesion;GO:0010769;GO:0035151//regulation of tube size, open tracheal system;GO:0001736//establishment of planar polarity;GO:0044087;GO:0048667//cell morphogenesis involved in neuron differentiation;G…	0	gi|512930410|ref|XP_004932061.1|PREDICTED: protocadherin-like wing polarity protein stan-like [Bombyx mori]
Bm_nscaf1681_252	9.2283	2.01525	-2.19511	Down	1.53e-12	GO:0030054//cell junction	GO:0004872//receptor activity	GO:0048812//neuron projection morphogenesis;GO:0016055//Wnt receptor signaling pathway;GO:0007365//periodic partitioning;GO:0016337//cell-cell adhesion;GO:0010769;GO:0035151//regulation of tube size, open tracheal system;GO:0001736//establishment of planar polarity;GO:0044087;GO:0048667//cell morphogenesis involved in neuron differentiation;GO:0007420//brain development;GO:0006935//chemotaxis;GO:…	0	gi|512930410|ref|XP_004932061.1|PREDICTED: protocadherin-like wing polarity protein stan-like [Bombyx mori]
Bm_nscaf1681_257	39.8972	18.2796	-1.12605	Down	0.000215354	-	-	-	2.39885e-156	gi|512930116|ref|XP_004931987.1|PREDICTED: phospholipase A-2-activating protein-like [Bombyx mori]
Bm_nscaf1681_262	0.302543	8.34069	4.78495	Up	3.7e-07	-	-	-	0	gi|290563239|ref|NP_001166709.1|cuticular protein RR-1 motif 47 precursor [Bombyx mori] >gi|223671196|tpd|FAA00550.1| TPA: putative cuticle protein [Bombyx mori]
Bm_nscaf1681_271	60.0644	5.38501	-3.47949	Down	1.94e-12	-	-	-	0	gi|512930426|ref|XP_004932065.1|PREDICTED: ATP-binding cassette sub-family G member 8-like [Bombyx mori]
Bm_nscaf1681_272	72.5671	14.1134	-2.36225	Down	0	-	GO:0017111//nucleoside-triphosphatase activity;GO:0000166//nucleotide binding	-	0	gi|512930154|ref|XP_004931997.1|PREDICTED: ATP-binding cassette sub-family G member 5-like [Bombyx mori]
Bm_nscaf1681_273	72.9775	34.1758	-1.09448	Down	1.62e-06	GO:0043231//intracellular membrane-bounded organelle	GO:0003677//DNA binding	GO:0006351//transcription, DNA-dependent	1.67635e-132	gi|512930162|ref|XP_004931999.1|PREDICTED: nuclear transcription factor Y subunit beta-like isoform X1 [Bombyx mori]
Bm_nscaf1681_274	10.7685	3.95829	-1.44386	Down	2.24e-07	-	-	-	0	gi|512930158|ref|XP_004931998.1|PREDICTED: 5'-3' exoribonuclease 1-like [Bombyx mori]
Bm_nscaf1681_276	41.3407	15.1961	-1.44386	Down	0.000349598	GO:0005634//nucleus	GO:0003677//DNA binding	GO:0033554//cellular response to stress	2.1999e-98	gi|512930174|ref|XP_004932002.1|PREDICTED: DNA polymerase epsilon subunit 4-like [Bombyx mori]
Bm_nscaf1681_277	38.0514	11.6112	-1.71244	Down	4.36e-08	-	-	-	1.3562e-134	gi|357620798|gb|EHJ72850.1|hypothetical protein KGM_20298 [Danaus plexippus]
Bm_nscaf1681_278	86.5954	41.3573	-1.06615	Down	2.17e-12	GO:0031981//nuclear lumen	-	GO:0035264//multicellular organism growth;GO:0035466	0	gi|512930181|ref|XP_004932003.1|PREDICTED: guanine nucleotide-binding protein-like 3 homolog [Bombyx mori]
Bm_nscaf1681_279	2978.24	736.143	-2.0164	Down	0	GO:0044432//endoplasmic reticulum part	GO:0046872//metal ion binding;GO:0030246//carbohydrate binding;GO:0005515//protein binding	GO:0044267//cellular protein metabolic process	0	gi|28804517|dbj|BAC57964.1|calreticulin [Bombyx mori] >gi|223951465|gb|ACN29696.1| calreticulin [Bombyx mori]
Bm_nscaf1690_009	50.9399	3.49665	-3.86475	Down	1.72e-05	GO:0005768//endosome;GO:0031982//vesicle;GO:0016020//membrane	-	GO:0043062//extracellular structure organization;GO:0035151//regulation of tube size, open tracheal system;GO:0016192//vesicle-mediated transport	0	gi|525344039|ref|NP_001266391.1|uncharacterized protein LOC101741444 [Bombyx mori] >gi|378466220|gb|AFC01232.1| DnaJ-18 [Bombyx mori]
Bm_nscaf1690_019	16.5129	1.27908	-3.69041	Down	3.11e-06	-	GO:0005488//binding	GO:0016043//cellular component organization	0	gi|512921724|ref|XP_004929944.1|PREDICTED: FH1/FH2 domain-containing protein 3-like [Bombyx mori]
Bm_nscaf1690_020	24.9218	3.97603	-2.64801	Down	9.99e-05	-	-	-	4.14401e-85	gi|512921724|ref|XP_004929944.1|PREDICTED: FH1/FH2 domain-containing protein 3-like [Bombyx mori]
Bm_nscaf1690_021	64.9362	25.5014	-1.34845	Down	1.75e-05	-	-	-	5.91346e-101	gi|512921112|ref|XP_004929801.1|PREDICTED: uncharacterized protein LOC101741973 [Bombyx mori]
Bm_nscaf1690_025	34.6363	15.0671	-1.20089	Down	3.89e-09	-	-	-	0	gi|512921728|ref|XP_004929945.1|PREDICTED: PAB-dependent poly(A)-specific ribonuclease subunit 3-like [Bombyx mori]
Bm_nscaf1690_031	51.1601	16.4343	-1.63831	Down	8.15e-08	-	-	-	7.88809e-152	gi|512921134|ref|XP_004929805.1|PREDICTED: protein NDRG3-like [Bombyx mori]
Bm_nscaf1690_035	601.772	104.86	-2.52075	Down	6.95e-13	-	GO:0046872//metal ion binding;GO:0005527//macrolide binding	GO:0044267//cellular protein metabolic process;GO:0002118//aggressive behavior	1.03265e-31	gi|169234934|ref|NP_001108408.1|FK506-binding protein precursor [Bombyx mori]
Bm_nscaf1690_036	1335.15	229.969	-2.53749	Down	1.86e-12	-	GO:0046872//metal ion binding;GO:0005527//macrolide binding	GO:0044267//cellular protein metabolic process;GO:0002118//aggressive behavior	6.97941e-81	gi|18700445|dbj|BAB85190.1|FK506-binding protein [Bombyx mori] >gi|22474506|dbj|BAC10611.1| FK506-binding protein [Bombyx mori]
Bm_nscaf1690_045	94.4724	26.795	-1.81793	Down	6.2e-09	-	GO:0005539//glycosaminoglycan binding;GO:0005102//receptor binding	-	1.68257e-64	gi|169234710|ref|NP_001108476.1|pleiotrophin-like protein precursor [Bombyx mori] >gi|18700463|dbj|BAB85199.1| Pleiotrophin-like protein [Bombyx mori] >gi|22474517|dbj|BAC10621.1| Pleiotrophin-like protein [Bombyx mori]
Bm_nscaf1690_050	90.4351	43.6964	-1.04937	Down	1.09e-09	GO:0044464//cell part	GO:0004527//exonuclease activity;GO:0005488//binding	GO:0034641//cellular nitrogen compound metabolic process	2.80308e-48	gi|357607504|gb|EHJ65543.1|PM-Scl autoantigen-like protein [Danaus plexippus]
Bm_nscaf1690_052	4.24876	1.02076	-2.0574	Down	0.000181432	-	GO:0016301//kinase activity;GO:0032559//adenyl ribonucleotide binding	GO:0006464//protein modification process	0	gi|357631556|gb|EHJ79026.1|hypothetical protein KGM_15700 [Danaus plexippus]
Bm_nscaf1690_063	10.1346	2.52953	-2.00235	Down	1.96e-05	-	-	-	0	gi|512921177|ref|XP_004929816.1|PREDICTED: dnaJ homolog subfamily C member 11-like [Bombyx mori] >gi|378466182|gb|AFC01231.1| DnaJ-17 [Bombyx mori]
Bm_nscaf1690_064	22.7434	4.91241	-2.21094	Down	3.84e-09	-	-	-	0	gi|512921181|ref|XP_004929817.1|PREDICTED: WD repeat-containing protein 47-like [Bombyx mori]
Bm_nscaf1690_065	40.2382	8.21713	-2.29186	Down	8.5e-08	-	-	-	7.05297e-95	gi|357631546|gb|EHJ79016.1|hypothetical protein KGM_15377 [Danaus plexippus]
Bm_nscaf1690_066	56.6736	2.89335	-4.29186	Down	8.36e-05	-	-	-	1.314e-55	gi|357631545|gb|EHJ79015.1|hypothetical protein KGM_15378 [Danaus plexippus]
Bm_nscaf1690_067	74.1741	8.91014	-3.0574	Down	5e-05	-	-	-	2.33276e-43	gi|512921181|ref|XP_004929817.1|PREDICTED: WD repeat-containing protein 47-like [Bombyx mori]
Bm_nscaf1690_068	40.2382	8.84121	-2.18625	Down	8.55e-08	-	-	-	6.496e-154	gi|512921181|ref|XP_004929817.1|PREDICTED: WD repeat-containing protein 47-like [Bombyx mori]
Bm_nscaf1690_081	14.8826	3.3769	-2.13986	Down	0.000696947	-	-	-	5.78763e-82	gi|357607500|gb|EHJ65539.1|hypothetical protein KGM_15198 [Danaus plexippus]
Bm_nscaf1690_083	24.508	10.3823	-1.23912	Down	9.64e-06	GO:0043231//intracellular membrane-bounded organelle	GO:0000981;GO:0003677//DNA binding;GO:0003702//RNA polymerase II transcription factor activity	GO:0007472//wing disc morphogenesis;GO:0006357//regulation of transcription from RNA polymerase II promoter;GO:0048592//eye morphogenesis;GO:0001708//cell fate specification;GO:0048859//formation of anatomical boundary	7.73357e-94	gi|512921196|ref|XP_004929820.1|PREDICTED: homeobox protein araucan-like [Bombyx mori]
Bm_nscaf1690_100	21.2658	3.83182	-2.47243	Down	7.03e-05	-	GO:0016787//hydrolase activity	-	4.73611e-125	gi|512921214|ref|XP_004929823.1|PREDICTED: N(G),N(G)-dimethylarginine dimethylaminohydrolase 1-like [Bombyx mori]
Bm_nscaf1690_103	332.825	160.833	-1.0492	Down	0	-	-	-	0	gi|512921230|ref|XP_004929827.1|PREDICTED: nucleobindin-2-like isoform X2 [Bombyx mori]
Bm_nscaf1690_111	20.3452	7.38618	-1.46179	Down	7.66e-07	-	-	-	0	gi|512921241|ref|XP_004929829.1|PREDICTED: endoplasmic reticulum mannosyl-oligosaccharide 1,2-alpha-mannosidase-like [Bombyx mori]
Bm_nscaf1690_113	152.075	7269.96	5.5791	Up	0	-	GO:0046914//transition metal ion binding;GO:0016714//oxidoreductase activity, acting on paired donors, with incorporation or reduction of molecular oxygen, reduced pteridine as one donor, and incorporation of one atom of oxygen	GO:0006584//catecholamine metabolic process;GO:0006520//cellular amino acid metabolic process	0	gi|223890158|ref|NP_001138794.1|tyrosine hydroxylase [Bombyx mori] >gi|220983691|dbj|BAH11148.1| tyrosine hydroxylase [Bombyx mori] >gi|256539084|gb|ACU82844.1| tyrosine hydroxylase [Bombyx mori] >gi|319428697|gb|ADV56703.1| tyrosine hydroxylase [Bombyx mandarina] >gi|319428699|gb|ADV56704.1| tyrosine hydroxylase [Bombyx mandarina] >gi|319428703|gb|ADV56706.1| tyrosine hydroxylase [Bombyx mandari…
Bm_nscaf1690_116	20.302	3.36155	-2.59442	Down	5.39e-05	GO:0005887//integral to plasma membrane	GO:0005488//binding;GO:0005267//potassium channel activity	GO:0030001//metal ion transport	5.22688e-123	gi|512921249|ref|XP_004929831.1|PREDICTED: BTB/POZ domain-containing protein KCTD1-like [Bombyx mori]
Bm_nscaf1690_119	31.5777	9.38711	-1.75015	Down	1.25e-07	-	-	GO:0006909//phagocytosis	0	gi|512921791|ref|XP_004929961.1|PREDICTED: putative fatty acyl-CoA reductase CG5065-like [Bombyx mori]
Bm_nscaf1690_120	146.237	31.6946	-2.206	Down	3.88e-13	-	GO:0016861//intramolecular oxidoreductase activity, interconverting aldoses and ketoses	GO:0006631//fatty acid metabolic process;GO:0006007//glucose catabolic process	1.20326e-90	gi|187281708|ref|NP_001119730.1|triosephosphate isomerase [Bombyx mori] >gi|125987866|sp|P82204.2|TPIS_BOMMO RecName: Full=Triosephosphate isomerase; Short=TIM; AltName: Full=Triose-phosphate isomerase >gi|52222824|gb|AAU34185.1| triosephosphate isomerase [Bombyx mori]
Bm_nscaf1690_122	105.291	34.6463	-1.60361	Down	7.53e-13	-	-	-	0	gi|512921265|ref|XP_004929835.1|PREDICTED: protein disulfide-isomerase A5-like isoform X2 [Bombyx mori]
Bm_nscaf1690_123	95.3827	1.84753	-5.69006	Down	2.95e-05	-	-	-	-	-
Bm_nscaf1690_131	93.4346	41.0856	-1.18532	Down	1.85e-07	-	-	-	1.02624e-92	gi|114052268|ref|NP_001040235.1|uncharacterized protein LOC692928 [Bombyx mori] >gi|87248467|gb|ABD36286.1| unknown [Bombyx mori]
Bm_nscaf1690_135	838.813	6.03355	-7.1192	Down	7.2e-09	-	-	-	2.43553e-144	gi|512921303|ref|XP_004929844.1|PREDICTED: uncharacterized protein LOC101736626 [Bombyx mori]
Bm_nscaf1690_137	109.241	237.402	1.11981	Up	2.57e-107	-	-	-	0	gi|512921307|ref|XP_004929845.1|PREDICTED: peroxidasin-like [Bombyx mori]
Bm_nscaf1690_138	299.756	39.9548	-2.90735	Down	0	-	-	GO:0048667//cell morphogenesis involved in neuron differentiation	3.95036e-172	gi|512921311|ref|XP_004929846.1|PREDICTED: failed axon connections-like isoform X1 [Bombyx mori]
Bm_nscaf1690_139	307.724	48.4945	-2.66574	Down	1.16e-12	-	-	-	1.86733e-45	gi|512921315|ref|XP_004929847.1|PREDICTED: failed axon connections-like isoform X2 [Bombyx mori]
Bm_nscaf1690_144	35.7379	92.4427	1.3711	Up	1.03e-21	GO:0031980//mitochondrial lumen;GO:0015630//microtubule cytoskeleton	GO:0046912//transferase activity, transferring acyl groups, acyl groups converted into alkyl on transfer	GO:0009060//aerobic respiration;GO:0005975//carbohydrate metabolic process	0	gi|512921334|ref|XP_004929851.1|PREDICTED: probable citrate synthase 1, mitochondrial-like [Bombyx mori]
Bm_nscaf1690_145	13.4127	4.95359	-1.43706	Down	0.000572566	-	-	-	0	gi|512921338|ref|XP_004929852.1|PREDICTED: UPF0420 protein C16orf58-like [Bombyx mori]
Bm_nscaf1690_155	132.415	54.1981	-1.28876	Down	5.01e-12	GO:0044424//intracellular part	GO:0016211//ammonia ligase activity;GO:0000166//nucleotide binding	GO:0043112//receptor metabolic process;GO:0006541//glutamine metabolic process;GO:0007399//nervous system development;GO:0006536//glutamate metabolic process	0	gi|512921350|ref|XP_004929855.1|PREDICTED: glutamine synthetase 2 cytoplasmic-like isoform X1 [Bombyx mori]
Bm_nscaf1690_156	31.1218	9.95043	-1.64509	Down	0	-	-	-	0	gi|512921361|ref|XP_004929858.1|PREDICTED: protein zer-1 homolog [Bombyx mori]
Bm_nscaf1690_159	696.696	5671.33	3.02508	Up	0	-	-	-	0	gi|290563372|ref|NP_001166628.1|cuticular protein tweedle motif 1 precursor [Bombyx mori] >gi|223671400|tpd|FAA00652.1| TPA: putative cuticle protein [Bombyx mori]
Bm_nscaf1690_161	25.9766	7.80107	-1.73547	Down	3.58e-12	-	GO:0016462//pyrophosphatase activity;GO:0032559//adenyl ribonucleotide binding	-	0	gi|512921365|ref|XP_004929859.1|PREDICTED: ATPase family AAA domain-containing protein 3-like [Bombyx mori]
Bm_nscaf1690_163	17.534	6.19727	-1.50045	Down	8.72e-10	-	-	-	0	gi|512921393|ref|XP_004929866.1|PREDICTED: TBC1 domain family member CG11727-like [Bombyx mori]
Bm_nscaf1690_164	8.47904	2.73398	-1.6329	Down	0.000703176	-	-	GO:0035214//eye-antennal disc development	1.58728e-113	gi|512921827|ref|XP_004929970.1|PREDICTED: uncharacterized protein LOC101743131 [Bombyx mori]
Bm_nscaf1690_177	51.628	1.52798	-5.07846	Down	4.63e-08	-	-	-	4.10124e-87	gi|357627291|gb|EHJ77027.1|hypothetical protein KGM_21511 [Danaus plexippus]
Bm_nscaf1690_178	8.78441	1.15734	-2.92413	Down	0.000141902	-	GO:0005083//small GTPase regulator activity	-	0	gi|512921437|ref|XP_004929877.1|PREDICTED: ras-GEF domain-containing family member 1B-like [Bombyx mori]
Bm_nscaf1690_183	30.0123	14.8279	-1.01724	Down	0	-	-	-	0	gi|512921850|ref|XP_004929975.1|PREDICTED: microtubule-associated protein futsch-like [Bombyx mori]
Bm_nscaf1690_188	11.6278	4.53035	-1.35988	Down	7.19e-10	-	-	-	0	gi|512921453|ref|XP_004929881.1|PREDICTED: uncharacterized protein LOC101741680 [Bombyx mori]
Bm_nscaf1690_195	16.8566	54.4107	1.69058	Up	4.65e-09	-	-	-	7.68722e-139	gi|512921870|ref|XP_004929980.1|PREDICTED: facilitated trehalose transporter Tret1-like [Bombyx mori]
Bm_nscaf1690_196	2979.33	1054.32	-1.49868	Down	0	-	GO:0003676//nucleic acid binding	GO:0006351//transcription, DNA-dependent	1.91777e-76	gi|112982792|ref|NP_001036897.1|Y-box protein [Bombyx mori] >gi|49532669|dbj|BAD26606.1| Y-box protein [Bombyx mori]
Bm_nscaf1690_198	178.933	816.698	2.19038	Up	0	GO:0016020//membrane;GO:0042579//microbody	GO:0005506//iron ion binding;GO:0004601//peroxidase activity	GO:0042743//hydrogen peroxide metabolic process;GO:0010259//multicellular organismal aging;GO:0016337//cell-cell adhesion;GO:0000302//response to reactive oxygen species	0	gi|112982683|ref|NP_001036912.1|catalase [Bombyx mori] >gi|51571867|dbj|BAD38853.1| catalase [Bombyx mori]
Bm_nscaf1690_209	12.2384	2.84002	-2.10744	Down	1.59e-05	-	-	-	0	gi|512921882|ref|XP_004929983.1|PREDICTED: tetratricopeptide repeat protein 39B-like [Bombyx mori]
Bm_nscaf1690_213	19.2169	2.76361	-2.79775	Down	5.54e-06	-	GO:0004721//phosphoprotein phosphatase activity	-	0	gi|512921513|ref|XP_004929896.1|PREDICTED: Pyruvate dehydrogenase [acetyl-transferring]-phosphatase 1-like isoform X1 [Bombyx mori]
Bm_nscaf1690_214	165.801	45.0457	-1.87999	Down	0	GO:0044464//cell part	GO:0005515//protein binding	-	1.80501e-150	gi|512921533|ref|XP_004929901.1|PREDICTED: vesicle-associated membrane protein/synaptobrevin-binding protein-like isoform X2 [Bombyx mori]
Bm_nscaf1690_223	248.958	10.8678	-4.51777	Down	1.48e-12	GO:0016020//membrane	GO:0005275//amine transmembrane transporter activity	GO:0006865//amino acid transport;GO:0040007//growth	0	gi|512921587|ref|XP_004929913.1|PREDICTED: proton-coupled amino acid transporter 1-like [Bombyx mori]
Bm_nscaf1690_224	13.3905	5.10169	-1.39217	Down	4.88e-05	-	-	-	0	gi|512921914|ref|XP_004929991.1|PREDICTED: USP6 N-terminal-like protein-like [Bombyx mori]
Bm_nscaf1690_227	9.94121	0.001	-13.2792	Down	0.000210275	GO:0043231//intracellular membrane-bounded organelle	GO:0004879//ligand-dependent nuclear receptor activity;GO:0046914//transition metal ion binding;GO:0003677//DNA binding;GO:0001071	GO:0010468//regulation of gene expression;GO:0006351//transcription, DNA-dependent	3.2125e-99	gi|341926128|dbj|BAK53999.1|nuclear hormone receptor [Bombyx mori]
Bm_nscaf1690_229	66.959	22.6292	-1.56509	Down	3.26e-11	GO:0043231//intracellular membrane-bounded organelle;GO:0015630//microtubule cytoskeleton;GO:0044444//cytoplasmic part	GO:0033764	GO:0032787//monocarboxylic acid metabolic process;GO:0016125//sterol metabolic process;GO:0006732//coenzyme metabolic process	0	gi|114051676|ref|NP_001040424.1|3-hydroxyacyl-CoA dehydrogenase [Bombyx mori] >gi|95102842|gb|ABF51362.1| 3-hydroxyacyl-CoA dehydrogenase [Bombyx mori]
Bm_nscaf1690_246	19.2221	5.88807	-1.7069	Down	4.9e-05	-	-	-	0	gi|512921613|ref|XP_004929919.1|PREDICTED: prostaglandin E synthase 2-like [Bombyx mori]
Bm_nscaf1690_249	6.35341	0.001	-12.6333	Down	0.000210224	-	-	-	1.37903e-103	gi|512921929|ref|XP_004929994.1|PREDICTED: uncharacterized protein LOC101735479 [Bombyx mori]
Bm_nscaf1690_260	11.1773	1.7119	-2.7069	Down	5.06e-05	-	-	-	0	gi|512921639|ref|XP_004929925.1|PREDICTED: SPARC-related modular calcium-binding protein 1-like [Bombyx mori]
Bm_nscaf1690_277	127.876	58.4948	-1.12836	Down	1.9e-06	-	-	-	5.53034e-71	gi|512921670|ref|XP_004929932.1|PREDICTED: uncharacterized protein LOC101737163 isoform X1 [Bombyx mori] >gi|512921674|ref|XP_004929933.1| PREDICTED: uncharacterized protein LOC101737163 isoform X2 [Bombyx mori]
Bm_nscaf1690_281	9.92176	3.71459	-1.41739	Down	0.000102763	GO:0043231//intracellular membrane-bounded organelle	GO:0060089//molecular transducer activity	GO:0006351//transcription, DNA-dependent;GO:0023060	0	gi|112982655|ref|NP_001036975.1|period [Bombyx mori] >gi|62122553|dbj|BAD93236.1| PERIOD alpha [Bombyx mori]
Bm_nscaf1690_292	45.3339	18.3001	-1.30874	Down	1.01e-05	-	-	-	-	-
Bm_nscaf1690_293	32.8415	6.3441	-2.37203	Down	5.24e-07	-	-	-	5.42793e-156	gi|512921994|ref|XP_004930011.1|PREDICTED: uncharacterized protein LOC101737920 [Bombyx mori]
Bm_nscaf1705_13	9.0254	27.6464	1.61503	Up	0.000110629	GO:0031224//intrinsic to membrane	GO:0015082//di-, tri-valent inorganic cation transmembrane transporter activity	GO:0000041//transition metal ion transport	1.35106e-105	gi|114052274|ref|NP_001040467.1|copper transporter [Bombyx mori] >gi|95103022|gb|ABF51452.1| copper transporter [Bombyx mori]
Bm_nscaf1705_21	40.5257	5.28244	-2.93956	Down	5e-05	GO:0044424//intracellular part	GO:0043169//cation binding;GO:0004674//protein serine/threonine kinase activity;GO:0032559//adenyl ribonucleotide binding	GO:0006464//protein modification process;GO:0023033	6.8022e-90	gi|512903978|ref|XP_004925749.1|PREDICTED: serine/threonine-protein kinase D3-like [Bombyx mori]
Bm_nscaf1705_22	10.7644	0.785076	-3.77729	Down	0.000135018	GO:0044424//intracellular part	GO:0005488//binding;GO:0004672//protein kinase activity	-	0	gi|512903978|ref|XP_004925749.1|PREDICTED: serine/threonine-protein kinase D3-like [Bombyx mori]
Bm_nscaf1705_23	7.19376	2.23941	-1.68363	Down	1.59e-07	-	-	-	0	gi|512903981|ref|XP_004925750.1|PREDICTED: zinc finger protein 91-like [Bombyx mori]
Bm_nscaf1705_25	81.5553	36.3492	-1.16585	Down	1.67e-12	-	-	-	0	gi|512903804|ref|XP_004925707.1|PREDICTED: protein YIF1B-like isoform X2 [Bombyx mori]
Bm_nscaf1705_36	31.9842	12.115	-1.40057	Down	9e-05	-	-	-	2.9621e-141	gi|512903832|ref|XP_004925714.1|PREDICTED: putative phospholipase B-like 2-like [Bombyx mori]
Bm_nscaf1705_37	34.8216	8.29614	-2.06947	Down	0.00043598	-	-	-	6.07694e-61	gi|512903832|ref|XP_004925714.1|PREDICTED: putative phospholipase B-like 2-like [Bombyx mori]
Bm_nscaf1705_38	17.3947	7.70356	-1.17505	Down	7.42e-05	-	-	-	0	gi|512903836|ref|XP_004925715.1|PREDICTED: uncharacterized protein LOC101745283 [Bombyx mori]
Bm_nscaf1705_39	26.2242	11.4756	-1.19233	Down	0.000533035	-	GO:0005488//binding	-	0	gi|512904001|ref|XP_004925755.1|PREDICTED: 70 kDa peptidyl-prolyl isomerase-like [Bombyx mori]
Bm_nscaf1705_40	6.38944	34.251	2.42238	Up	2.72e-20	GO:0005789//endoplasmic reticulum membrane	GO:0017111//nucleoside-triphosphatase activity	GO:0048741//skeletal muscle fiber development;GO:0048638//regulation of developmental growth;GO:0048284//organelle fusion;GO:0007019//microtubule depolymerization	0	gi|512903840|ref|XP_004925716.1|PREDICTED: atlastin-like [Bombyx mori]
Bm_nscaf1705_42	118.686	35.7341	-1.73177	Down	0	-	GO:0005488//binding	GO:0042981//regulation of apoptosis	1.84858e-149	gi|512903856|ref|XP_004925720.1|PREDICTED: viral IAP-associated factor homolog [Bombyx mori]
Bm_nscaf1705_51	102.402	43.884	-1.22248	Down	0	GO:0031981//nuclear lumen	GO:0046914//transition metal ion binding;GO:0008409//5'-3' exonuclease activity	GO:0006308//DNA catabolic process	0	gi|512903870|ref|XP_004925723.1|PREDICTED: LOW QUALITY PROTEIN: 5'-3' exoribonuclease 2 homolog [Bombyx mori]
Bm_nscaf1705_52	40.7608	17.2079	-1.24411	Down	1.31e-11	GO:0031981//nuclear lumen	GO:0005488//binding;GO:0008409//5'-3' exonuclease activity	GO:0006308//DNA catabolic process	2.50847e-167	gi|512903870|ref|XP_004925723.1|PREDICTED: LOW QUALITY PROTEIN: 5'-3' exoribonuclease 2 homolog [Bombyx mori]
Bm_nscaf1705_61	16.7027	5.0388	-1.72893	Down	0.000130652	-	-	-	0	gi|512903874|ref|XP_004925724.1|PREDICTED: retinol dehydrogenase 13-like isoform X1 [Bombyx mori] >gi|512903878|ref|XP_004925725.1| PREDICTED: retinol dehydrogenase 13-like isoform X2 [Bombyx mori]
Bm_nscaf1705_63	12.2978	3.71679	-1.72626	Down	2.6e-11	-	GO:0046872//metal ion binding;GO:0016779//nucleotidyltransferase activity	-	0	gi|512904699|ref|XP_004925761.1|PREDICTED: DNA-directed RNA polymerase III subunit RPC1-like [Bombyx mori]
Bm_nscaf1705_69	51.9744	19.9722	-1.37981	Down	1.55e-06	-	-	-	6.70215e-156	gi|512903901|ref|XP_004925730.1|PREDICTED: N(6)-adenine-specific DNA methyltransferase 2-like isoform X1 [Bombyx mori]
Bm_nscaf1705_70	58.7974	19.481	-1.59369	Down	1.16e-12	-	-	-	0	gi|512903893|ref|XP_004925728.1|PREDICTED: protein RRP5 homolog [Bombyx mori]
Bm_nscaf1705_71	146.218	39.9283	-1.87264	Down	0	-	GO:0003824//catalytic activity	-	1.01645e-153	gi|512903927|ref|XP_004925737.1|PREDICTED: flavin reductase (NADPH)-like isoform X1 [Bombyx mori] >gi|512903931|ref|XP_004925738.1| PREDICTED: flavin reductase (NADPH)-like isoform X2 [Bombyx mori]
Bm_nscaf1743_2	21.7464	8.60986	-1.33672	Down	2.34e-09	GO:0043231//intracellular membrane-bounded organelle;GO:0032993//protein-DNA complex	GO:0003678//DNA helicase activity;GO:0000166//nucleotide binding	GO:0007049//cell cycle;GO:0006261//DNA-dependent DNA replication;GO:0006277//DNA amplification;GO:0010467//gene expression	0	gi|512912307|ref|XP_004927623.1|PREDICTED: LOW QUALITY PROTEIN: DNA replication licensing factor Mcm6-like [Bombyx mori]
Bm_nscaf1743_3	6.29319	0.876234	-2.8444	Down	0.000491518	GO:0043231//intracellular membrane-bounded organelle	GO:0016740//transferase activity	GO:0008152//metabolic process	0	gi|512912315|ref|XP_004927625.1|PREDICTED: glycerate kinase-like [Bombyx mori]
Bm_nscaf1743_4	69.7979	24.9674	-1.48314	Down	5.36e-13	-	-	GO:0007043//cell-cell junction assembly	0	gi|512912319|ref|XP_004927626.1|PREDICTED: melanotransferrin-like [Bombyx mori]
Bm_nscaf1898_001	13.1759	5.14395	-1.35696	Down	6.05e-05	GO:0030136//clathrin-coated vesicle	-	GO:0006887//exocytosis;GO:0007267//cell-cell signaling	0	gi|512912748|ref|XP_004927732.1|PREDICTED: palmitoyltransferase ZDHHC17-like [Bombyx mori]
Bm_nscaf1898_022	9.38533	2.64358	-1.82791	Down	1.03e-08	GO:0016020//membrane	GO:0043492//ATPase activity, coupled to movement of substances;GO:0022892;GO:0016820//hydrolase activity, acting on acid anhydrides, catalyzing transmembrane movement of substances;GO:0000166//nucleotide binding	GO:0008152//metabolic process	0	gi|512912760|ref|XP_004927735.1|PREDICTED: probable phospholipid-transporting ATPase IA-like [Bombyx mori]
Bm_nscaf1898_023	23.4605	7.83966	-1.58137	Down	5.41e-05	-	-	-	3.17658e-147	gi|512912764|ref|XP_004927736.1|PREDICTED: choline/ethanolaminephosphotransferase 1-like isoform X1 [Bombyx mori]
Bm_nscaf1898_024	78.668	18.6963	-2.07303	Down	1.7e-10	GO:0044464//cell part	GO:0016772//transferase activity, transferring phosphorus-containing groups	GO:0006644//phospholipid metabolic process	1.42111e-103	gi|512912764|ref|XP_004927736.1|PREDICTED: choline/ethanolaminephosphotransferase 1-like isoform X1 [Bombyx mori]
Bm_nscaf1898_025	28.7416	6.63022	-2.11601	Down	4.21e-13	-	-	-	0	gi|512913851|ref|XP_004927994.1|PREDICTED: ankyrin repeat and BTB/POZ domain-containing protein 2-like [Bombyx mori]
Bm_nscaf1898_028	109.741	47.0617	-1.22147	Down	2.07e-08	GO:0044464//cell part	GO:0017111//nucleoside-triphosphatase activity;GO:0032561//guanyl ribonucleotide binding	GO:0035556;GO:0050658//RNA transport;GO:0001505//regulation of neurotransmitter levels;GO:0006897//endocytosis;GO:0006464//protein modification process	5.03891e-116	gi|357613722|gb|EHJ68681.1|hypothetical protein KGM_13292 [Danaus plexippus]
Bm_nscaf1898_031	21.38	7.72455	-1.46874	Down	3.05e-05	GO:0043231//intracellular membrane-bounded organelle	GO:0043169//cation binding;GO:0051536//iron-sulfur cluster binding;GO:0016783//sulfurtransferase activity	GO:0009105//lipoic acid biosynthetic process	0	gi|512912787|ref|XP_004927741.1|PREDICTED: lipoyl synthase, mitochondrial-like [Bombyx mori]
Bm_nscaf1898_039	11.4908	5.38623	-1.09313	Down	1.25e-12	GO:0016021//integral to membrane	GO:0003824//catalytic activity	GO:0065008;GO:0042051//compound eye photoreceptor development;GO:0007365//periodic partitioning	0	gi|512913867|ref|XP_004927998.1|PREDICTED: teneurin-m-like [Bombyx mori]
Bm_nscaf1898_041	200.996	32.9084	-2.61064	Down	7.52e-13	GO:0016020//membrane	GO:0005488//binding	-	0	gi|512912798|ref|XP_004927743.1|PREDICTED: calnexin-like [Bombyx mori]
Bm_nscaf1898_058	3287.21	1610.04	-1.02977	Down	0	GO:0015934//large ribosomal subunit	GO:0005198//structural molecule activity	GO:0007052//mitotic spindle organization;GO:0010467//gene expression	1.16359e-110	gi|112984298|ref|NP_001037223.1|ribosomal protein L21 [Bombyx mori] >gi|54609233|gb|AAV34832.1| ribosomal protein L21 [Bombyx mori]
Bm_nscaf1898_059	53.8465	15.452	-1.80106	Down	1.25e-12	-	GO:0016790//thiolester hydrolase activity	GO:0019941//modification-dependent protein catabolic process	0	gi|379698942|ref|NP_001243942.1|ubiquitin carboxyl-terminal hydrolase 46 [Bombyx mori] >gi|346230198|gb|AEO21914.1| ubiquitin carboxyl-terminal hydrolase 46 [Bombyx mori]
Bm_nscaf1898_062	43.4318	555.634	3.67731	Up	8.27e-176	-	GO:0030247//polysaccharide binding	GO:0006022	1.26464e-113	gi|512912841|ref|XP_004927754.1|PREDICTED: uncharacterized protein LOC101737637 isoform X1 [Bombyx mori]
Bm_nscaf1898_071	8.47829	2.78256	-1.60736	Down	2.92e-07	-	-	-	0	gi|512913899|ref|XP_004928006.1|PREDICTED: low-density lipoprotein receptor-related protein 6-like [Bombyx mori]
Bm_nscaf1898_081	75.5068	32.9012	-1.19847	Down	1.58e-08	-	GO:0016740//transferase activity	GO:0009790//embryonic development;GO:0007389//pattern specification process	0	gi|512912864|ref|XP_004927759.1|PREDICTED: dolichyl-phosphate beta-glucosyltransferase-like [Bombyx mori]
Bm_nscaf1898_084	3908.03	1788.55	-1.12765	Down	0	GO:0030529//ribonucleoprotein complex	GO:0005198//structural molecule activity	GO:0010467//gene expression	8.68188e-65	gi|112983527|ref|NP_001037522.1|ribosomal protein L27A [Bombyx mori] >gi|54609247|gb|AAV34839.1| ribosomal protein L27A [Bombyx mori]
Bm_nscaf1898_089	26.7824	5.54854	-2.2711	Down	1.16e-12	GO:0016020//membrane	GO:0005488//binding;GO:0022892;GO:0016817//hydrolase activity, acting on acid anhydrides	-	0	gi|512913922|ref|XP_004928012.1|PREDICTED: LOW QUALITY PROTEIN: probable phospholipid-transporting ATPase VD-like, partial [Bombyx mori]
Bm_nscaf1898_091	451.049	165.453	-1.44686	Down	8.92e-12	GO:0015630//microtubule cytoskeleton;GO:0030136//clathrin-coated vesicle	GO:0005092//GDP-dissociation inhibitor activity	GO:0006810//transport;GO:0033124;GO:0001505//regulation of neurotransmitter levels	0	gi|512912876|ref|XP_004927762.1|PREDICTED: rab GDP dissociation inhibitor alpha-like [Bombyx mori]
Bm_nscaf1898_097	21.4576	10.5063	-1.03023	Down	1.96e-07	GO:0005856//cytoskeleton;GO:0005737//cytoplasm	-	-	0	gi|512912895|ref|XP_004927766.1|PREDICTED: tudor domain-containing protein 3-like [Bombyx mori]
Bm_nscaf1898_098	27.9866	9.68885	-1.53034	Down	0	-	-	-	0	gi|512913934|ref|XP_004928015.1|PREDICTED: exportin-5-like [Bombyx mori]
Bm_nscaf1898_099	60.5582	29.3273	-1.04608	Down	6.68e-13	-	GO:0004812//aminoacyl-tRNA ligase activity;GO:0000166//nucleotide binding	GO:0006418//tRNA aminoacylation for protein translation	0	gi|512912899|ref|XP_004927767.1|PREDICTED: leucine--tRNA ligase, cytoplasmic-like [Bombyx mori]
Bm_nscaf1898_100	105.459	42.6434	-1.30628	Down	3.21e-12	GO:0044464//cell part	GO:0004518//nuclease activity	GO:0009987//cellular process	0	gi|512912903|ref|XP_004927768.1|PREDICTED: recombination repair protein 1-like isoform X1 [Bombyx mori]
Bm_nscaf1898_103	227.607	35.0482	-2.69913	Down	2.5e-12	-	-	-	0	gi|512912915|ref|XP_004927771.1|PREDICTED: rab proteins geranylgeranyltransferase component A 2-like [Bombyx mori]
Bm_nscaf1898_122	36.2786	16.3905	-1.14626	Down	4.78e-06	-	-	-	0	gi|357618708|gb|EHJ71589.1|hypothetical protein KGM_20827 [Danaus plexippus]
Bm_nscaf1898_125	18.4718	3.6398	-2.34339	Down	3.84e-09	-	-	-	0	gi|512913964|ref|XP_004928023.1|PREDICTED: transmembrane and TPR repeat-containing protein CG4050-like [Bombyx mori]
Bm_nscaf1898_132	116.309	50.2539	-1.21066	Down	3.96e-12	-	-	-	0	gi|512912967|ref|XP_004927784.1|PREDICTED: flocculation protein FLO11-like [Bombyx mori]
Bm_nscaf1898_133	58.058	26.9991	-1.10458	Down	2.96e-05	-	-	-	1.84863e-148	gi|512912971|ref|XP_004927785.1|PREDICTED: FGFR1 oncogene partner 2 homolog [Bombyx mori]
Bm_nscaf1898_141	60.612	5.46075	-3.47243	Down	7.2e-09	-	-	-	0	gi|512913005|ref|XP_004927794.1|PREDICTED: DNA-binding protein Ikaros-like [Bombyx mori]
Bm_nscaf1898_146	44.9361	10.8449	-2.05085	Down	6.9e-13	GO:0044464//cell part	GO:0046872//metal ion binding;GO:0015924	-	0	gi|512913015|ref|XP_004927797.1|PREDICTED: ER degradation-enhancing alpha-mannosidase-like protein 2-like [Bombyx mori]
Bm_nscaf1898_147	54.9391	23.9309	-1.19896	Down	1.86e-11	GO:0043231//intracellular membrane-bounded organelle	-	-	0	gi|237648966|ref|NP_001153659.1|cyclin A [Bombyx mori] >gi|223046633|gb|ACM79367.1| cyclin A [Bombyx mori]
Bm_nscaf1898_148	41.8162	5.6392	-2.8905	Down	2.95e-05	-	-	-	-	-
Bm_nscaf1898_151	24.1135	9.75846	-1.30512	Down	5.46e-10	-	-	-	0	gi|512913033|ref|XP_004927801.1|PREDICTED: protein PTCD3 homolog, mitochondrial-like [Bombyx mori]
Bm_nscaf1898_152	26.1906	0.001	-14.6768	Down	9.2e-15	-	-	-	-	-
Bm_nscaf1898_161	0.001	4.9969	12.2868	Up	0.000576128	-	GO:0016491//oxidoreductase activity;GO:0005506//iron ion binding	GO:0008152//metabolic process	0	gi|433339049|dbj|BAM73879.1|cytochrome P450 [Bombyx mori]
Bm_nscaf1898_164	2.09678	55.9702	4.73841	Up	2.93e-45	-	-	-	0	gi|512913984|ref|XP_004928028.1|PREDICTED: facilitated trehalose transporter Tret1-like [Bombyx mori]
Bm_nscaf1898_167	7.54467	40.0585	2.40858	Up	3.82e-11	GO:0043231//intracellular membrane-bounded organelle	GO:0003676//nucleic acid binding	GO:0009987//cellular process;GO:0010468//regulation of gene expression;GO:0007399//nervous system development	1.58215e-149	gi|157412302|ref|NP_001098692.1|achaete-scute-like protein ASH2 [Bombyx mori] >gi|149131942|gb|ABR20839.1| achaete-scute-like protein ASH2 [Bombyx mori]
Bm_nscaf1898_169	0.001	119.667	16.8687	Up	3.36e-152	-	-	-	0	gi|87248445|gb|ABD36275.1|yellow protein [Bombyx mori] >gi|220983687|dbj|BAH11146.1| yellow protein [Bombyx mori] >gi|379046456|gb|AFC87789.1| yellow protein [Bombyx mori]
Bm_nscaf1898_178	23.255	6.90757	-1.75129	Down	2.91e-10	-	-	-	0	gi|267844865|ref|NP_001161185.1|aly protein [Bombyx mori] >gi|262089804|gb|ACY24884.1| Aly [Bombyx mori]
Bm_nscaf1898_179	47.6058	16.7815	-1.50427	Down	1.1e-06	-	-	-	5.32178e-105	gi|512914004|ref|XP_004928033.1|PREDICTED: nuclear pore complex protein Nup50-like [Bombyx mori]
Bm_nscaf1898_190	163.161	69.8957	-1.22302	Down	0	-	-	GO:0006412//translation	0	gi|512914012|ref|XP_004928035.1|PREDICTED: histidine--tRNA ligase, cytoplasmic-like [Bombyx mori]
Bm_nscaf1898_191	34.5328	15.0238	-1.20071	Down	1.58e-06	-	-	GO:0006915//apoptosis;GO:0007219//Notch signaling pathway	0	gi|512913115|ref|XP_004927818.1|PREDICTED: vacuolar protein-sorting-associated protein 36-like [Bombyx mori]
Bm_nscaf1898_196	94.9477	7.97263	-3.574	Down	5.36e-13	GO:0044464//cell part	GO:0046914//transition metal ion binding	-	0	gi|290565750|ref|NP_001166866.1|protein ovo [Bombyx mori] >gi|289585586|gb|ADD11587.1| OVO [Bombyx mori]
Bm_nscaf1898_197	26.8255	0.001	-14.7113	Down	0.000210431	-	-	-
Bm_nscaf1898_198	5.97598	439.331	6.19999	Up	2.59e-200	-	GO:0016491//oxidoreductase activity;GO:0005506//iron ion binding	GO:0008152//metabolic process	2.88845e-132	gi|433338885|dbj|BAM73798.1|cytochrome P450 [Bombyx mori]
Bm_nscaf1898_199	8.18405	576.174	6.13755	Up	0	GO:0044464//cell part	GO:0016491//oxidoreductase activity;GO:0005506//iron ion binding	GO:0008202//steroid metabolic process	0	gi|433338891|dbj|BAM73801.1|cytochrome P450, partial [Bombyx mori]
Bm_nscaf1898_206	40.2382	15442.3	8.5841	Up	0	-	-	-	1.30888e-179	gi|112983390|ref|NP_001036987.1|juvenile hormone binding protein brP-2095 precursor [Bombyx mori] >gi|73992802|dbj|BAE43414.1| hypothetical protein [Bombyx mori] >gi|255977210|dbj|BAH97097.1| juvenile hormone binding protein [Bombyx mori]
Bm_nscaf1898_208	70.5502	28.5695	-1.30417	Down	4.21e-13	GO:0015630//microtubule cytoskeleton	GO:0000166//nucleotide binding	GO:0048311//mitochondrion distribution;GO:0051301//cell division;GO:0007033//vacuole organization;GO:0048488//synaptic vesicle endocytosis;GO:0006914//autophagy	0	gi|345482696|ref|XP_001608159.2|PREDICTED: dynamin-1-like protein-like [Nasonia vitripennis]
Bm_nscaf1898_212	75.9212	1119.13	3.88173	Up	0	GO:0043231//intracellular membrane-bounded organelle	GO:0005488//binding	GO:0007243//protein kinase cascade;GO:0045596//negative regulation of cell differentiation;GO:0045676//regulation of R7 cell differentiation;GO:0048812//neuron projection morphogenesis;GO:0001752//compound eye photoreceptor fate commitment;GO:0007297//ovarian follicle cell migration;GO:0055002//striated muscle cell development;GO:0016192//vesicle-mediated transport;GO:0006350//transcription;GO:00…	0	gi|525344627|ref|NP_001266436.1|ets DNA-binding protein pokkuri-like [Bombyx mori] >gi|510703599|dbj|BAN37076.1| Ets transcription factor BmEts2 [Bombyx mori]
Bm_nscaf1898_215	16.581	7.1825	-1.20697	Down	2.11e-07	-	-	-	0	gi|512914040|ref|XP_004928042.1|PREDICTED: DENN domain-containing protein 5B-like [Bombyx mori]
Bm_nscaf1898_226	18.2594	2.07154	-3.13986	Down	0.000983424	-	-	-	7.15984e-78	gi|512913167|ref|XP_004927831.1|PREDICTED: CRAL-TRIO domain-containing protein C589.09, mitochondrial-like [Bombyx mori]
Bm_nscaf1898_227	43.8963	14.4066	-1.60736	Down	3.68e-05	-	GO:0004672//protein kinase activity;GO:0032559//adenyl ribonucleotide binding	GO:0006464//protein modification process	5.05562e-105	gi|512914052|ref|XP_004928045.1|PREDICTED: tyrosine-protein kinase Btk29A-like [Bombyx mori]
Bm_nscaf1898_230	87.7343	35.3097	-1.31308	Down	0	-	-	-	0	gi|512914056|ref|XP_004928046.1|PREDICTED: apoptosis inhibitor 5-like [Bombyx mori]
Bm_nscaf1898_232	76.8838	30.8142	-1.31908	Down	5.93e-07	-	-	-	1.07398e-98	gi|512913175|ref|XP_004927833.1|PREDICTED: proteasome maturation protein-like [Bombyx mori]
Bm_nscaf1898_240	25.1145	68.6008	1.4497	Up	5.89e-50	-	-	-	0	gi|512913186|ref|XP_004927835.1|PREDICTED: uncharacterized protein LOC101737730 isoform X1 [Bombyx mori]
Bm_nscaf1898_248	96.8138	17.6081	-2.45897	Down	6.95e-13	-	GO:0016810//hydrolase activity, acting on carbon-nitrogen (but not peptide) bonds	-	0	gi|512913198|ref|XP_004927838.1|PREDICTED: putative N-acetylglucosamine-6-phosphate deacetylase-like [Bombyx mori]
Bm_nscaf1898_258	122.575	58.6598	-1.06323	Down	0	-	GO:0016787//hydrolase activity	-	0	gi|512913206|ref|XP_004927840.1|PREDICTED: probable Ufm1-specific protease 2-like [Bombyx mori]
Bm_nscaf1898_260	44.9937	14.5667	-1.62705	Down	0.000426785	-	-	-	-	-
Bm_nscaf1898_261	29.4712	9.51382	-1.63121	Down	2.13e-12	GO:0005856//cytoskeleton;GO:0044444//cytoplasmic part	-	GO:0009987//cellular process	0	gi|512913222|ref|XP_004927844.1|PREDICTED: pericentriolar material 1 protein-like isoform X3 [Bombyx mori]
Bm_nscaf1898_262	250.569	76.4037	-1.71349	Down	7.25e-13	-	-	-	0	gi|512913241|ref|XP_004927848.1|PREDICTED: uncharacterized protein LOC101739504 [Bombyx mori]
Bm_nscaf1898_270	81.2853	34.3757	-1.24161	Down	0	GO:0015630//microtubule cytoskeleton	GO:0004812//aminoacyl-tRNA ligase activity;GO:0032559//adenyl ribonucleotide binding	GO:0006418//tRNA aminoacylation for protein translation	0	gi|512914087|ref|XP_004928054.1|PREDICTED: probable glutamine--tRNA ligase-like [Bombyx mori]
Bm_nscaf1898_271	86.2248	30.5208	-1.49831	Down	4.05e-11	GO:0015630//microtubule cytoskeleton	GO:0004812//aminoacyl-tRNA ligase activity;GO:0032559//adenyl ribonucleotide binding	GO:0006418//tRNA aminoacylation for protein translation	3.39257e-129	gi|512914087|ref|XP_004928054.1|PREDICTED: probable glutamine--tRNA ligase-like [Bombyx mori]
Bm_nscaf1898_277	39.8629	8.04849	-2.30826	Down	2.56e-12	-	GO:0005488//binding;GO:0030695//GTPase regulator activity	GO:0008152//metabolic process	0	gi|512913273|ref|XP_004927856.1|PREDICTED: translation initiation factor eIF-2B subunit epsilon-like isoform X1 [Bombyx mori] >gi|512913277|ref|XP_004927857.1| PREDICTED: translation initiation factor eIF-2B subunit epsilon-like isoform X2 [Bombyx mori]
Bm_nscaf1898_293	239.434	101.865	-1.23297	Down	1.09e-12	GO:0031224//intrinsic to membrane;GO:0043005//neuron projection;GO:0008021//synaptic vesicle;GO:0044459//plasma membrane part;GO:0005624//membrane fraction	GO:0005515//protein binding	GO:0048729//tissue morphogenesis;GO:0002164//larval development;GO:0043050//pharyngeal pumping;GO:0006887//exocytosis;GO:0006940//regulation of smooth muscle contraction;GO:0007588//excretion;GO:0007268//synaptic transmission	2.01642e-56	gi|512913297|ref|XP_004927862.1|PREDICTED: synaptobrevin-like [Bombyx mori]
Bm_nscaf1898_294	269.034	128.402	-1.06712	Down	5.18e-12	GO:0044424//intracellular part	GO:0005515//protein binding;GO:0032559//adenyl ribonucleotide binding	GO:0044267//cellular protein metabolic process	0	gi|114051313|ref|NP_001040109.1|chaperonin containing t-complex polypeptide 1 beta subunit [Bombyx mori] >gi|87248085|gb|ABD36095.1| chaperonin containing t-complex polypeptide 1 beta subunit [Bombyx mori]
Bm_nscaf1898_296	67.3217	5.92581	-3.50599	Down	5.57e-06	-	-	-	1.64904e-125	gi|512913301|ref|XP_004927863.1|PREDICTED: semaphorin-2A-like [Bombyx mori]
Bm_nscaf1898_297	56.3616	6.442	-3.12913	Down	2.87e-07	GO:0044464//cell part	GO:0004871//signal transducer activity	GO:0048731;GO:0048869//cellular developmental process	0	gi|512913301|ref|XP_004927863.1|PREDICTED: semaphorin-2A-like [Bombyx mori]
Bm_nscaf1898_298	43.6367	10.8266	-2.01096	Down	3.21e-10	-	-	-	0	gi|512913305|ref|XP_004927864.1|PREDICTED: alpha-tocopherol transfer protein-like [Bombyx mori]
Bm_nscaf1898_302	36.6923	16.6861	-1.13683	Down	1.65e-11	-	-	-	0	gi|512913325|ref|XP_004927869.1|PREDICTED: anaphase-promoting complex subunit 4-like [Bombyx mori]
Bm_nscaf1898_303	42.4491	18.2854	-1.21505	Down	0.000386899	GO:0044424//intracellular part;GO:0043234//protein complex	GO:0005488//binding	GO:0043009//chordate embryonic development	6.06361e-112	gi|512913336|ref|XP_004927872.1|PREDICTED: COP9 signalosome complex subunit 3-like [Bombyx mori]
Bm_nscaf1898_304	40.8366	16.0371	-1.34845	Down	3.13e-06	GO:0044424//intracellular part	GO:0016831//carboxy-lyase activity	GO:0006778//porphyrin metabolic process	0	gi|512913333|ref|XP_004927871.1|PREDICTED: uroporphyrinogen decarboxylase-like [Bombyx mori]
Bm_nscaf1898_306	57.0983	15.7066	-1.86208	Down	0	GO:0043231//intracellular membrane-bounded organelle;GO:0044444//cytoplasmic part	GO:0005488//binding	GO:0010557//positive regulation of macromolecule biosynthetic process;GO:0043434//response to peptide hormone stimulus;GO:0006629//lipid metabolic process;GO:0031328//positive regulation of cellular biosynthetic process;GO:0044281;GO:0045449//regulation of transcription	0	gi|512913344|ref|XP_004927874.1|PREDICTED: sterol regulatory element-binding protein 1-like isoform X1 [Bombyx mori]
Bm_nscaf1898_309	42.6052	9.83984	-2.11432	Down	2.52e-08	-	GO:0016861//intramolecular oxidoreductase activity, interconverting aldoses and ketoses	GO:0006098//pentose-phosphate shunt	4.52668e-172	gi|512913355|ref|XP_004927876.1|PREDICTED: E3 ubiquitin-protein ligase BRE1-like isoform X1 [Bombyx mori]
Bm_nscaf1898_323	44.5259	22.2267	-1.00235	Down	0.000303452	GO:0043231//intracellular membrane-bounded organelle	GO:0005488//binding;GO:0003702//RNA polymerase II transcription factor activity	GO:0006355//regulation of transcription, DNA-dependent;GO:0048513//organ development;GO:0048468//cell development;GO:0000288//nuclear-transcribed mRNA catabolic process, deadenylation-dependent decay	1.78959e-168	gi|512913385|ref|XP_004927882.1|PREDICTED: CCR4-NOT transcription complex subunit 7-like [Bombyx mori]
Bm_nscaf1898_325	51.8356	19.5627	-1.40584	Down	2.32e-12	GO:0070603;GO:0005678//chromatin assembly complex;GO:0005694//chromosome;GO:0031010	GO:0003676//nucleic acid binding;GO:0004386//helicase activity;GO:0003702//RNA polymerase II transcription factor activity;GO:0032559//adenyl ribonucleotide binding;GO:0042623//ATPase activity, coupled;GO:0003682//chromatin binding	GO:0032583//regulation of gene-specific transcription;GO:0048812//neuron projection morphogenesis;GO:0010557//positive regulation of macromolecule biosynthetic process;GO:0030518//steroid hormone receptor signaling pathway;GO:0034728;GO:0048513//organ development;GO:0006338//chromatin remodeling	0	gi|512913393|ref|XP_004927884.1|PREDICTED: chromatin-remodeling complex ATPase chain Iswi-like [Bombyx mori]
Bm_nscaf1898_326	122.032	6.7231	-4.18198	Down	2.86e-07	-	-	-	5.34088e-159	gi|512914123|ref|XP_004928063.1|PREDICTED: putative mediator of RNA polymerase II transcription subunit 26-like [Bombyx mori]
Bm_nscaf1898_327	92.1009	7.76062	-3.56897	Down	3.64e-12	-	-	-	0	gi|512914123|ref|XP_004928063.1|PREDICTED: putative mediator of RNA polymerase II transcription subunit 26-like [Bombyx mori]
Bm_nscaf1898_328	3.24194	0.001	-11.6626	Down	3.12e-05	GO:0016021//integral to membrane	GO:0015291//secondary active transmembrane transporter activity;GO:0005326//neurotransmitter transporter activity	GO:0006810//transport	0	gi|512914131|ref|XP_004928065.1|PREDICTED: sodium- and chloride-dependent glycine transporter 1-like [Bombyx mori]
Bm_nscaf1898_331	36.5802	9.96015	-1.87682	Down	0.000988525	GO:0043231//intracellular membrane-bounded organelle	GO:0016791//phosphatase activity	GO:0006396//RNA processing	6.95294e-56	gi|114052000|ref|NP_001040442.1|Ssu72 RNA polymerase II CTD phosphatase [Bombyx mori] >gi|95102912|gb|ABF51397.1| Ssu72 RNA polymerase II CTD phosphatase [Bombyx mori]
Bm_nscaf1898_333	42.785	16.1222	-1.40805	Down	3.75e-06	GO:0016020//membrane	GO:0015165//pyrimidine nucleotide sugar transmembrane transporter activity	GO:0008645//hexose transport;GO:0015781//pyrimidine nucleotide-sugar transport	2.09684e-148	gi|512913411|ref|XP_004927889.1|PREDICTED: UDP-N-acetylglucosamine transporter-like [Bombyx mori]
Bm_nscaf1898_334	101.602	32.8685	-1.62814	Down	1.14e-08	GO:0000315//organellar large ribosomal subunit;GO:0043231//intracellular membrane-bounded organelle	GO:0005198//structural molecule activity	GO:0010467//gene expression	1.29223e-81	gi|512913415|ref|XP_004927890.1|PREDICTED: 39S ribosomal protein L22, mitochondrial-like [Bombyx mori]
Bm_nscaf1898_335	52.4847	19.9048	-1.39878	Down	2.99e-05	-	-	-	2.8591e-112	gi|512913427|ref|XP_004927893.1|PREDICTED: coiled-coil domain-containing protein 22 homolog [Bombyx mori]
Bm_nscaf1898_337	33.8286	15.6344	-1.11352	Down	4.71e-05	-	-	-	0	gi|512913423|ref|XP_004927892.1|PREDICTED: interaptin-like [Bombyx mori]
Bm_nscaf1898_338	89.8884	37.03	-1.27944	Down	4.2e-13	-	GO:0032559//adenyl ribonucleotide binding;GO:0042623//ATPase activity, coupled	-	0	gi|512913430|ref|XP_004927894.1|PREDICTED: DEAD-box helicase Dbp80-like isoform X1 [Bombyx mori] >gi|512913434|ref|XP_004927895.1| PREDICTED: DEAD-box helicase Dbp80-like isoform X2 [Bombyx mori] >gi|512913438|ref|XP_004927896.1| PREDICTED: DEAD-box helicase Dbp80-like isoform X3 [Bombyx mori]
Bm_nscaf1898_339	254.298	80.0857	-1.6669	Down	7.27e-13	-	-	-	7.16618e-144	gi|512913446|ref|XP_004927898.1|PREDICTED: ER membrane protein complex subunit 10-like isoform X2 [Bombyx mori]
Bm_nscaf1898_352	372.512	185.263	-1.00771	Down	3.05e-12	-	GO:0016772//transferase activity, transferring phosphorus-containing groups;GO:0005488//binding	GO:0019941//modification-dependent protein catabolic process	4.21064e-99	gi|114052370|ref|NP_001040518.1|S-phase kinase-associated protein [Bombyx mori] >gi|95102716|gb|ABF51299.1| S-phase kinase-associated protein [Bombyx mori]
Bm_nscaf1898_354	12.1132	1.27948	-3.24295	Down	0.00021447	-	-	-	-	-
Bm_nscaf1898_355	77.735	8.39772	-3.21049	Down	1.59e-11	-	-	-	7.9392e-90	gi|379699026|ref|NP_001243987.1|laminin beta-2 chain [Bombyx mori] >gi|346714240|dbj|BAK79119.1| laminin beta-2 chain [Bombyx mori]
Bm_nscaf1898_356	36.4827	8.76493	-2.0574	Down	1.96e-07	-	-	-	2.96651e-132	gi|379699026|ref|NP_001243987.1|laminin beta-2 chain [Bombyx mori] >gi|346714240|dbj|BAK79119.1| laminin beta-2 chain [Bombyx mori]
Bm_nscaf1898_360	37.3024	162.932	2.12693	Up	6.03e-36	GO:0044424//intracellular part	GO:0003933//GTP cyclohydrolase activity	GO:0042559//pteridine and derivative biosynthetic process;GO:0002168//instar larval development;GO:0033301;GO:0019889//pteridine metabolic process;GO:0048069//eye pigmentation;GO:0009396//folic acid and derivative biosynthetic process;GO:0009790//embryonic development	4.45884e-151	gi|290560920|ref|NP_001166803.1|GTP cyclohydrolase I isoform A [Bombyx mori] >gi|220983693|dbj|BAH11149.1| GTP cyclohydrolase I isoform A [Bombyx mori]
Bm_nscaf1898_364	89.3289	38.2096	-1.22519	Down	0.000113265	GO:0043231//intracellular membrane-bounded organelle	-	GO:0018065//protein-cofactor linkage;GO:0022904//respiratory electron transport chain	1.44018e-60	gi|512913506|ref|XP_004927913.1|PREDICTED: succinate dehydrogenase assembly factor 2-B, mitochondrial-like isoform X2 [Bombyx mori]
Bm_nscaf1898_370	48.176	15.524	-1.63381	Down	1.48e-12	-	GO:0016874//ligase activity;GO:0005488//binding	GO:0006412//translation	0	gi|512913522|ref|XP_004927917.1|PREDICTED: cysteine--tRNA ligase, cytoplasmic-like, partial [Bombyx mori]
Bm_nscaf1898_373	227.705	100.962	-1.17335	Down	2.62e-12	GO:0043231//intracellular membrane-bounded organelle;GO:0044444//cytoplasmic part;GO:0015630//microtubule cytoskeleton	GO:0008135//translation factor activity, nucleic acid binding	GO:0010467//gene expression;GO:0006996//organelle organization;GO:0015031//protein transport	0	gi|512913526|ref|XP_004927918.1|PREDICTED: eukaryotic translation initiation factor 3 subunit M-like [Bombyx mori]
Bm_nscaf1898_374	46.1681	22.489	-1.03768	Down	3.75e-05	GO:0043234//protein complex;GO:0044424//intracellular part	-	GO:0006355//regulation of transcription, DNA-dependent	0	gi|114053023|ref|NP_001040120.1|elongation protein 4-like protein [Bombyx mori] >gi|87248119|gb|ABD36112.1| elongation protein 4-like protein [Bombyx mori]
Bm_nscaf1898_376	37.4632	10.6256	-1.81793	Down	0.000370841	-	-	-	9.4215e-45	gi|512913530|ref|XP_004927919.1|PREDICTED: neurogenic protein mastermind-like [Bombyx mori]
Bm_nscaf1898_378	17.1977	4.72766	-1.86302	Down	1.02e-05	GO:0005700//polytene chromosome;GO:0016604//nuclear body	GO:0003712//transcription cofactor activity	GO:0007166//cell surface receptor linked signaling pathway;GO:0006357//regulation of transcription from RNA polymerase II promoter;GO:0019827//stem cell maintenance;GO:0008587//imaginal disc-derived wing margin morphogenesis	0	gi|512913530|ref|XP_004927919.1|PREDICTED: neurogenic protein mastermind-like [Bombyx mori]
Bm_nscaf1898_379	33.7049	13.0925	-1.36421	Down	8.38e-12	GO:0044444//cytoplasmic part	GO:0005515//protein binding;GO:0032559//adenyl ribonucleotide binding	GO:0044267//cellular protein metabolic process;GO:0050896//response to stimulus	0	gi|525343668|ref|NP_001266361.1|heat shock protein 75 kDa, mitochondrial-like [Bombyx mori] >gi|382929294|gb|AFG30049.1| Hsp90-related protein TRAP1 [Bombyx mori]
Bm_nscaf1898_381	8.15865	1.36008	-2.58464	Down	1.72e-05	-	-	-	0	gi|512913546|ref|XP_004927923.1|PREDICTED: putative leucine-rich repeat-containing protein DDB_G0290503-like [Bombyx mori]
Bm_nscaf1898_383	2485.91	1210.98	-1.03759	Down	4.49e-11	GO:0030529//ribonucleoprotein complex	-	-	1.21316e-104	gi|112983505|ref|NP_001037524.1|ribosomal protein S10 [Bombyx mori] >gi|54609301|gb|AAV34866.1| ribosomal protein S10 [Bombyx mori]
Bm_nscaf1898_397	73.5785	22.3036	-1.72201	Down	3.07e-06	GO:0000315//organellar large ribosomal subunit	GO:0005198//structural molecule activity	GO:0010467//gene expression	1.43449e-62	gi|512913578|ref|XP_004927931.1|PREDICTED: 39S ribosomal protein L28, mitochondrial-like [Bombyx mori]
Bm_nscaf1898_398	35.0462	2.65069	-3.72482	Down	0.000324036	-	-	-	2.50233e-55	gi|512913578|ref|XP_004927931.1|PREDICTED: 39S ribosomal protein L28, mitochondrial-like [Bombyx mori]
Bm_nscaf1898_399	12.5745	4.92172	-1.35326	Down	0.000182472	-	GO:0019887//protein kinase regulator activity;GO:0003824//catalytic activity	GO:0006006//glucose metabolic process	0	gi|512913582|ref|XP_004927932.1|PREDICTED: probable phosphorylase b kinase regulatory subunit alpha-like [Bombyx mori]
Bm_nscaf1898_400	15.6219	6.28368	-1.31389	Down	0.000120313	-	GO:0015926//glucosidase activity;GO:0019887//protein kinase regulator activity;GO:0005515//protein binding;GO:0016772//transferase activity, transferring phosphorus-containing groups	GO:0006006//glucose metabolic process	0	gi|512913582|ref|XP_004927932.1|PREDICTED: probable phosphorylase b kinase regulatory subunit alpha-like [Bombyx mori]
Bm_nscaf1898_402	7.26364	1.76586	-2.04032	Down	3.16e-05	-	GO:0003824//catalytic activity	GO:0009165//nucleotide biosynthetic process	0	gi|512914201|ref|XP_004928083.1|PREDICTED: LOW QUALITY PROTEIN: adenylate cyclase type 9-like [Bombyx mori]
Bm_nscaf1898_408	15.8231	3.38761	-2.22369	Down	9.85e-07	-	-	-	0	gi|512913602|ref|XP_004927937.1|PREDICTED: pyridine nucleotide-disulfide oxidoreductase domain-containing protein 1-like [Bombyx mori]
Bm_nscaf1898_410	11.2169	3.27231	-1.77729	Down	0.000140871	-	-	-	0	gi|512913606|ref|XP_004927938.1|PREDICTED: otopetrin-2-like [Bombyx mori]
Bm_nscaf1898_412	72.8638	13.3251	-2.45106	Down	1.73e-06	-	-	-	1.77637e-24	gi|357630197|gb|EHJ78488.1|hypothetical protein KGM_18163 [Danaus plexippus]
Bm_nscaf1898_413	90.7481	19.3401	-2.23027	Down	0	-	-	-	0	gi|357630198|gb|EHJ78489.1|otopetrin [Danaus plexippus]
Bm_nscaf1898_426	143.53	62.052	-1.2098	Down	0	-	GO:0032561//guanyl ribonucleotide binding;GO:0017111//nucleoside-triphosphatase activity	-	0	gi|512913660|ref|XP_004927950.1|PREDICTED: eukaryotic translation initiation factor 5B-like isoform X3 [Bombyx mori]
Bm_nscaf1898_429	34.3413	15.9384	-1.10744	Down	5.59e-08	-	-	-	0	gi|512913683|ref|XP_004927955.1|PREDICTED: ubiquitin-protein ligase E3A-like isoform X1 [Bombyx mori]
Bm_nscaf1898_432	9.01088	3.41058	-1.40165	Down	4.48e-08	-	GO:0016740//transferase activity	-	0	gi|512914269|ref|XP_004928100.1|PREDICTED: phosphatidylinositol 4-phosphate 3-kinase C2 domain-containing subunit alpha-like [Bombyx mori]
Bm_nscaf1898_437	44.557	6.13058	-2.86156	Down	2.49e-08	-	-	-	0	gi|512914273|ref|XP_004928101.1|PREDICTED: heparan-alpha-glucosaminide N-acetyltransferase-like [Bombyx mori]
Bm_nscaf1898_440	11.3318	4.821	-1.23297	Down	0.000131856	-	-	-	0	gi|512913715|ref|XP_004927963.1|PREDICTED: TBC domain-containing protein kinase-like protein-like [Bombyx mori]
Bm_nscaf1898_441	20.8262	8.4009	-1.30978	Down	6.28e-10	-	-	-	0	gi|512914277|ref|XP_004928102.1|PREDICTED: myosin-9-like [Bombyx mori]
Bm_nscaf1898_444	13.4127	82.5053	2.62088	Up	1.52e-73	-	GO:0070011//peptidase activity, acting on L-amino acid peptides	-	0	gi|512914285|ref|XP_004928104.1|PREDICTED: venom dipeptidyl peptidase 4-like [Bombyx mori]
Bm_nscaf1898_453	4365.08	1892.13	-1.20599	Down	7.68e-11	GO:0015935//small ribosomal subunit	GO:0003676//nucleic acid binding;GO:0005198//structural molecule activity	GO:0010467//gene expression	6.75e-144	gi|112982669|ref|NP_001037564.1|ribosomal protein S2 [Bombyx mori] >gi|54609283|gb|AAV34857.1| ribosomal protein S2 [Bombyx mori]
Bm_nscaf1898_456	26.2732	12.6882	-1.0501	Down	0.000703041	GO:0043231//intracellular membrane-bounded organelle	-	-	0	gi|512913760|ref|XP_004927972.1|PREDICTED: protein FAM50 homolog [Bombyx mori]
Bm_nscaf1898_457	19.2509	7.86254	-1.29186	Down	1.42e-05	-	-	-	0	gi|512914293|ref|XP_004928106.1|PREDICTED: gem-associated protein 5-like [Bombyx mori]
Bm_nscaf1898_458	31.9367	6.88085	-2.21456	Down	2.05e-09	-	-	-	0	gi|512914293|ref|XP_004928106.1|PREDICTED: gem-associated protein 5-like [Bombyx mori]
Bm_nscaf1898_459	8.70016	2.8871	-1.59142	Down	7.09e-07	-	-	-	0	gi|512914297|ref|XP_004928107.1|PREDICTED: LOW QUALITY PROTEIN: centromere-associated protein E-like [Bombyx mori]
Bm_nscaf1898_462	60.0938	25.2973	-1.24823	Down	7.96e-07	-	-	-	4.61506e-101	gi|512914301|ref|XP_004928108.1|PREDICTED: protein MAK16 homolog [Bombyx mori]
Bm_nscaf1898_477	8.1564	0.666253	-3.61379	Down	0.000331221	-	-	-	0	gi|512913767|ref|XP_004927973.1|PREDICTED: uncharacterized protein LOC101745768 [Bombyx mori]
Bm_nscaf1898_478	23.8076	6.16284	-1.94976	Down	1.11e-07	-	GO:0005488//binding	GO:0006952//defense response;GO:0023033;GO:0007165//signal transduction	0	gi|379698888|ref|NP_001243915.1|TRAF6 [Bombyx mori] >gi|304421474|gb|ADM32536.1| TRAF6 [Bombyx mori]
Bm_nscaf1898_482	61.761	22.9315	-1.42937	Down	3.88e-05	GO:0016020//membrane	GO:0004871//signal transducer activity;GO:0016491//oxidoreductase activity;GO:0005506//iron ion binding;GO:0005496//steroid binding	-	3.39046e-88	gi|114052687|ref|NP_001040267.1|progesterone receptor membrane component 2 [Bombyx mori] >gi|87248563|gb|ABD36334.1| progesterone membrane binding protein [Bombyx mori]
Bm_nscaf1898_483	31.8884	13.1809	-1.27458	Down	1.78e-12	GO:0043231//intracellular membrane-bounded organelle;GO:0043234//protein complex	GO:0003712//transcription cofactor activity;GO:0004468//lysine N-acetyltransferase activity;GO:0046914//transition metal ion binding;GO:0016251//general RNA polymerase II transcription factor activity	GO:0006355//regulation of transcription, DNA-dependent;GO:0016570//histone modification	0	gi|512914330|ref|XP_004928115.1|PREDICTED: LOW QUALITY PROTEIN: histone acetyltransferase p300-like [Bombyx mori]
Bm_nscaf1898_493	17.7408	1.96896	-3.17157	Down	8.32e-05	-	GO:0005488//binding	-	0	gi|357611208|gb|EHJ67371.1|hypothetical protein KGM_19203 [Danaus plexippus]
Bm_nscaf1898_500	28.1029	200.462	2.83454	Up	0	-	-	-	0	gi|512914346|ref|XP_004928119.1|PREDICTED: mucin-17-like [Bombyx mori]
Bm_nscaf1898_505	42.8729	217.901	2.34553	Up	2.99e-116	-	-	-	0	gi|512913811|ref|XP_004927984.1|PREDICTED: proton-coupled amino acid transporter 4-like [Bombyx mori]
Bm_nscaf1898_510	118.94	15.4071	-2.94856	Down	8.53e-08	GO:0031224//intrinsic to membrane	-	-	3.09285e-82	gi|512914357|ref|XP_004928122.1|PREDICTED: elongation of very long chain fatty acids protein 4-like, partial [Bombyx mori]
Bm_nscaf1898_516	34.364	0.001	-15.0686	Down	9.09e-15	-	GO:0016787//hydrolase activity	-	0	gi|512914365|ref|XP_004928124.1|PREDICTED: uncharacterized protein LOC101746664 [Bombyx mori]
Bm_nscaf1898_519	27.4719	13.3652	-1.03947	Down	1.72e-07	-	-	-	0	gi|512914373|ref|XP_004928126.1|PREDICTED: periodic tryptophan protein 2 homolog [Bombyx mori]
Bm_nscaf1898_521	42.3756	20.4954	-1.04794	Down	7e-07	-	-	-	4.82252e-141	gi|512907221|ref|XP_004926388.1|PREDICTED: uncharacterized protein LOC101740637 [Bombyx mori]
Bm_nscaf1898_522	100.596	18.4885	-2.44386	Down	9.97e-06	-	-	-	-	-
Bm_nscaf1962_04	4.204	145.026	5.10841	Up	1.74e-121	-	-	-	-	-
Bm_nscaf1962_07	14.6218	3.12482	-2.22627	Down	1.59e-05	-	-	-	0	gi|512910369|ref|XP_004927155.1|PREDICTED: tetratricopeptide repeat protein 7B-like [Bombyx mori]
Bm_nscaf1962_15	10.1869	26.5236	1.38056	Up	0.000406214	-	-	-	2.53988e-123	gi|512910317|ref|XP_004927142.1|PREDICTED: ubiquitin domain-containing protein 2-like [Bombyx mori]
Bm_nscaf1962_18	42.6052	7.25041	-2.5549	Down	2.86e-07	-	GO:0003824//catalytic activity	GO:0008152//metabolic process	6.25404e-164	gi|114050771|ref|NP_001040154.1|short-chain dehydrogenease/reductase [Bombyx mori] >gi|87248225|gb|ABD36165.1| short-chain dehydrogenease/reductase [Bombyx mori]
Bm_nscaf1962_19	52.6755	1110.43	4.39785	Up	0	-	-	-	2.42849e-156	gi|512910329|ref|XP_004927145.1|PREDICTED: protein takeout-like isoform X1 [Bombyx mori] >gi|512910333|ref|XP_004927146.1| PREDICTED: protein takeout-like isoform X2 [Bombyx mori]
Bm_nscaf1962_21	6.3814	2051.39	8.32851	Up	0	-	-	-	6.19634e-147	gi|112983164|ref|NP_001036945.1|juvenile hormone binding protein an-0128 precursor [Bombyx mori] >gi|73992794|dbj|BAE43410.1| hypothetical protein [Bombyx mori] >gi|255977200|dbj|BAH97092.1| juvenile hormone binding protein [Bombyx mori]
Bm_nscaf1962_22	144.079	65.2069	-1.14376	Down	3.04e-09	GO:0044424//intracellular part	GO:0003824//catalytic activity;GO:0016209//antioxidant activity;GO:0043169//cation binding	GO:0006800//oxygen and reactive oxygen species metabolic process	4.29335e-105	gi|112982998|ref|NP_001037084.1|superoxide dismutase [Cu-Zn] [Bombyx mori] >gi|55583801|sp|P82205.3|SODC_BOMMO RecName: Full=Superoxide dismutase [Cu-Zn] >gi|292659733|pdb|3L9E|A Chain A, Crystal Structures Of Holo And Cu-Deficient CuZNSOD FROM THE SILKWORM Bombyx Mori And The Implications In Amyotrophic Lateral Sclerosis >gi|292659734|pdb|3L9E|B Chain B, Crystal Structures Of Holo And Cu-Deficie…
Bm_nscaf1962_23	69.8552	20.6471	-1.75843	Down	1.2e-10	-	-	-	-	-
Bm_nscaf1962_24	4.49048	239.771	5.73864	Up	2.09e-240	-	-	-	0	gi|512910345|ref|XP_004927149.1|PREDICTED: uncharacterized protein LOC101740411 [Bombyx mori]
Bm_nscaf1962_25	1.70021	50.3444	4.88805	Up	1.03e-07	-	-	-	-	-
Bm_nscaf1962_26	28.7416	13.0803	-1.13574	Down	1.05e-08	-	-	-	0	gi|512910385|ref|XP_004927159.1|PREDICTED: formin-binding protein 4-like [Bombyx mori]
Bm_nscaf1986_4	23.6536	10.4102	-1.18406	Down	1.86e-06	-	GO:0005488//binding;GO:0003824//catalytic activity	GO:0008152//metabolic process	0	gi|512937099|ref|XP_004933683.1|PREDICTED: tRNA-dihydrouridine(47) synthase [NAD(P)(+)]-like [Bombyx mori]
Bm_nscaf1986_5	22.761	8.71513	-1.38497	Down	0.000237692	-	-	-	3.42869e-28	gi|262034605|gb|ACY06927.1|putative cuticle protein CPG48 [Bombyx mori]
Bm_nscaf1987_4	44.4738	12.65	-1.81381	Down	1.42e-12	-	GO:0032559//adenyl ribonucleotide binding;GO:0042623//ATPase activity, coupled	-	0	gi|512937228|ref|XP_004933716.1|PREDICTED: probable ATP-dependent RNA helicase DDX17-like [Bombyx mori]
Bm_nscaf20_2	122.581	58.4517	-1.06842	Down	7.26e-09	-	GO:0003824//catalytic activity	-	2.45959e-129	gi|114053175|ref|NP_001040296.1|N-acetyl-glucosamine-6-phosphate isomerase [Bombyx mori] >gi|87248667|gb|ABD36386.1| N-acetyl-glucosamine-6-phosphate isomerase [Bombyx mori]
Bm_nscaf2053_08	1346.54	623.621	-1.11052	Down	1.2e-11	GO:0015935//small ribosomal subunit	GO:0043021//ribonucleoprotein binding;GO:0005198//structural molecule activity	GO:0006412//translation;GO:0032501//multicellular organismal process;GO:0042254//ribosome biogenesis;GO:0008283//cell proliferation	1.06094e-53	gi|112984360|ref|NP_001037207.1|40S ribosomal protein S21 [Bombyx mori] >gi|74837362|sp|Q6PUF8.1|RS21_BOMMO RecName: Full=40S ribosomal protein S21 >gi|74844827|sp|Q962Q8.1|RS21_SPOFR RecName: Full=40S ribosomal protein S21 >gi|15213830|gb|AAK92190.1|AF400218_1 ribosomal protein S21 [Spodoptera frugiperda] >gi|46397623|gb|AAS91554.1| ribosomal protein S21 [Bombyx mori] >gi|54609327|gb|AAV34879.1|…
Bm_nscaf2053_14	27.5446	13.6781	-1.0099	Down	1.15e-07	GO:0043231//intracellular membrane-bounded organelle	-	-	0	gi|512908803|ref|XP_004926768.1|PREDICTED: vacuolar protein sorting-associated protein 53 homolog [Bombyx mori]
Bm_nscaf2053_15	21.6833	2.97403	-2.8661	Down	9.83e-06	GO:0044464//cell part	GO:0008376//acetylgalactosaminyltransferase activity	GO:0009311//oligosaccharide metabolic process	3.052e-150	gi|357624672|gb|EHJ75362.1|hypothetical protein KGM_04161 [Danaus plexippus]
Bm_nscaf2053_16	21.8887	3.33577	-2.71409	Down	1.35e-08	GO:0044431//Golgi apparatus part;GO:0031224//intrinsic to membrane	GO:0030246//carbohydrate binding;GO:0008376//acetylgalactosaminyltransferase activity	GO:0009311//oligosaccharide metabolic process	0	gi|512908882|ref|XP_004926787.1|PREDICTED: polypeptide N-acetylgalactosaminyltransferase 1-like [Bombyx mori]
Bm_nscaf2053_18	152.504	56.1455	-1.44161	Down	7.27e-13	-	-	-	3.95266e-118	gi|512908888|ref|XP_004926789.1|PREDICTED: protein ERGIC-53-like [Bombyx mori]
Bm_nscaf2053_19	134.993	63.6165	-1.08541	Down	2.94e-05	GO:0044464//cell part	GO:0030246//carbohydrate binding	-	9.06056e-30	gi|512908888|ref|XP_004926789.1|PREDICTED: protein ERGIC-53-like [Bombyx mori]
Bm_nscaf2053_21	536.313	26.0249	-4.36511	Down	0	-	-	-	0	gi|512908815|ref|XP_004926771.1|PREDICTED: 3-oxo-5-beta-steroid 4-dehydrogenase-like isoform X2 [Bombyx mori]
Bm_nscaf2053_39	9.64041	163.273	4.08204	Up	1.09e-170	-	-	-	0	gi|512908854|ref|XP_004926780.1|PREDICTED: alcohol dehydrogenase [NADP(+)]-like isoform X2 [Bombyx mori]
Bm_nscaf2053_47	25.259	11.6959	-1.1108	Down	0.000117358	-	-	-	0	gi|512908870|ref|XP_004926784.1|PREDICTED: uncharacterized protein LOC101736478 [Bombyx mori]
Bm_nscaf2108_2	27.1171	4.46583	-2.6022	Down	0.000111856	-	GO:0005488//binding	GO:0035153//epithelial cell type specification, open tracheal system;GO:0060446;GO:0007610//behavior;GO:0008587//imaginal disc-derived wing margin morphogenesis;GO:0006350//transcription	2.08166e-90	gi|512912598|ref|XP_004927698.1|PREDICTED: serum response factor homolog [Bombyx mori]
Bm_nscaf2136_002	0.001	1271.55	20.2782	Up	0	-	-	-	2.19479e-104	gi|290563439|ref|NP_001166683.1|cuticular protein RR-2 motif 77 precursor [Bombyx mori] >gi|223671256|tpd|FAA00580.1| TPA: putative cuticle protein [Bombyx mori]
Bm_nscaf2136_008	396.292	83.4966	-2.24677	Down	1.96e-12	GO:0032991//macromolecular complex;GO:0043231//intracellular membrane-bounded organelle;GO:0015630//microtubule cytoskeleton;GO:0044446	GO:0005488//binding;GO:0016859//cis-trans isomerase activity	GO:0044267//cellular protein metabolic process;GO:0010507//negative regulation of autophagy	1.56736e-160	gi|112983564|ref|NP_001037356.1|45 kDa immunophilin FKBP45 [Bombyx mori] >gi|68160236|gb|AAY86706.1| 45 kDa immunophilin FKBP45 [Bombyx mori]
Bm_nscaf2136_015	42.3998	18.3357	-1.2094	Down	3.93e-05	GO:0031224//intrinsic to membrane	-	GO:0006810//transport	6.0435e-155	gi|357630518|gb|EHJ78577.1|hypothetical protein KGM_00179 [Danaus plexippus]
Bm_nscaf2136_019	58.5406	20.8176	-1.49163	Down	0	-	-	-	0	gi|512920369|ref|XP_004929616.1|PREDICTED: DNA ligase 1-like isoform X1 [Bombyx mori] >gi|512920373|ref|XP_004929617.1| PREDICTED: DNA ligase 1-like isoform X2 [Bombyx mori]
Bm_nscaf2136_029	12.1875	4.90996	-1.31162	Down	1.23e-12	-	-	-	0	gi|512920875|ref|XP_004929742.1|PREDICTED: uncharacterized protein LOC101737263 [Bombyx mori]
Bm_nscaf2136_030	10.4027	2.21287	-2.23297	Down	7.03e-06	GO:0031224//intrinsic to membrane	-	GO:0006810//transport	0	gi|512920408|ref|XP_004929625.1|PREDICTED: synaptic vesicle glycoprotein 2B-like isoform X1 [Bombyx mori] >gi|512920412|ref|XP_004929626.1| PREDICTED: synaptic vesicle glycoprotein 2B-like isoform X2 [Bombyx mori]
Bm_nscaf2136_034	40.811	15.3523	-1.41051	Down	7.55e-07	GO:0030529//ribonucleoprotein complex	GO:0005198//structural molecule activity	GO:0010467//gene expression	1.24013e-159	gi|357626965|gb|EHJ76838.1|mitochondrial ribosomal protein L2 [Danaus plexippus]
Bm_nscaf2136_035	19.0713	7.27558	-1.39027	Down	1.76e-06	GO:0044424//intracellular part	GO:0008641//small protein activating enzyme activity;GO:0042802//identical protein binding	GO:0010259//multicellular organismal aging;GO:0010623//developmental programmed cell death;GO:0002697;GO:0006914//autophagy;GO:0006464//protein modification process	0	gi|512920419|ref|XP_004929628.1|PREDICTED: ubiquitin-like modifier-activating enzyme ATG7-like [Bombyx mori]
Bm_nscaf2136_036	4947.68	2105.87	-1.23234	Down	1e-10	GO:0030529//ribonucleoprotein complex	GO:0005198//structural molecule activity	GO:0010467//gene expression	4.93609e-125	gi|112982661|ref|NP_001037566.1|ribosomal protein S6 [Bombyx mori] >gi|54609293|gb|AAV34862.1| ribosomal protein S6 [Bombyx mori]
Bm_nscaf2136_048	55.0362	17.0759	-1.68842	Down	0	GO:0019866//organelle inner membrane;GO:0031224//intrinsic to membrane	GO:0022892	GO:0034613//cellular protein localization	0	gi|512920434|ref|XP_004929631.1|PREDICTED: mitochondrial inner membrane protein OXA1L-like [Bombyx mori]
Bm_nscaf2136_051	25.2333	7.47493	-1.75519	Down	0	GO:0005768//endosome	-	GO:0008104//protein localization;GO:0071711	0	gi|512920906|ref|XP_004929750.1|PREDICTED: C-myc promoter-binding protein-like [Bombyx mori]
Bm_nscaf2136_055	26.4423	116.214	2.13586	Up	2.21e-23	-	-	-	1.64338e-150	gi|512920446|ref|XP_004929634.1|PREDICTED: alpha-tocopherol transfer protein-like [Bombyx mori]
Bm_nscaf2136_056	0.001	134.661	17.039	Up	2.94e-93	-	-	-	0	gi|512920449|ref|XP_004929635.1|PREDICTED: uncharacterized protein LOC101746774 [Bombyx mori]
Bm_nscaf2136_062	290.915	99.5242	-1.54748	Down	0	-	-	-	-	-
Bm_nscaf2136_063	292.398	89.0189	-1.71575	Down	3.69e-12	GO:0043231//intracellular membrane-bounded organelle;GO:0016020//membrane	GO:0005488//binding	GO:0006350//transcription	0	gi|512920469|ref|XP_004929640.1|PREDICTED: uncharacterized protein LOC101735428 [Bombyx mori]
Bm_nscaf2136_068	38.8438	16.78	-1.21094	Down	2.45e-07	-	GO:0004712//protein serine/threonine/tyrosine kinase activity;GO:0032559//adenyl ribonucleotide binding;GO:0004702//receptor signaling protein serine/threonine kinase activity	GO:0007243//protein kinase cascade;GO:0007297//ovarian follicle cell migration;GO:0007169//transmembrane receptor protein tyrosine kinase signaling pathway;GO:0002376//immune system process;GO:0000578//embryonic axis specification;GO:0008063//Toll signaling pathway;GO:0006464//protein modification process	0	gi|112982906|ref|NP_001036922.1|MAP kinse-ERK kinase [Bombyx mori] >gi|77799294|dbj|BAE46742.1| MAP kinse-ERK kinase [Bombyx mori]
Bm_nscaf2136_069	26.0591	9.97794	-1.38497	Down	3.72e-09	-	-	-	0	gi|512920917|ref|XP_004929753.1|PREDICTED: chromatin assembly factor 1 subunit A-like [Bombyx mori]
Bm_nscaf2136_071	32.9743	14.6386	-1.17157	Down	2.56e-06	-	-	-	0	gi|512920481|ref|XP_004929643.1|PREDICTED: G patch domain and KOW motifs-containing protein-like isoform X1 [Bombyx mori]
Bm_nscaf2136_081	147.74	21.6159	-2.7729	Down	0	-	-	-	1.76977e-176	gi|512920489|ref|XP_004929645.1|PREDICTED: zonadhesin-like [Bombyx mori]
Bm_nscaf2136_082	251.907	24.6514	-3.35315	Down	5.46e-13	-	-	-	7.26262e-128	gi|512920489|ref|XP_004929645.1|PREDICTED: zonadhesin-like [Bombyx mori]
Bm_nscaf2136_094	10.5593	0.798641	-3.72482	Down	5.01e-05	-	-	-	0	gi|290563249|ref|NP_001166728.1|cuticular protein RR-1 motif 20 precursor [Bombyx mori] >gi|223671141|tpd|FAA00522.1| TPA: putative cuticle protein [Bombyx mori]
Bm_nscaf2136_095	699.388	17.6871	-5.30532	Down	9.34e-12	-	-	-	2.70342e-108	gi|223671143|tpd|FAA00523.1|TPA: putative cuticle protein [Bombyx mori]
Bm_nscaf2136_111	34.685	16.174	-1.10064	Down	2.57e-06	-	-	-	0	gi|512920528|ref|XP_004929654.1|PREDICTED: microfibrillar-associated protein 1-like [Bombyx mori]
Bm_nscaf2136_112	37.8406	12.7727	-1.56687	Down	1.04e-09	-	GO:0016811//hydrolase activity, acting on carbon-nitrogen (but not peptide) bonds, in linear amides	GO:0019856//pyrimidine base biosynthetic process	0	gi|512920536|ref|XP_004929656.1|PREDICTED: beta-ureidopropionase-like [Bombyx mori]
Bm_nscaf2136_113	558.936	142.28	-1.97395	Down	0	-	GO:0008135//translation factor activity, nucleic acid binding	GO:0006412//translation	2.72023e-172	gi|112982928|ref|NP_001037678.1|eukaryotic translation initiation factor 2 subunit 2 [Bombyx mori] >gi|110175001|gb|ABG54286.1| eukaryotic translation initiation factor 2 subunit 2 [Bombyx mori]
Bm_nscaf2136_116	53.4136	17.8159	-1.58404	Down	6.16e-12	-	-	-	0	gi|512920544|ref|XP_004929658.1|PREDICTED: G kinase-anchoring protein 1-like isoform X1 [Bombyx mori] >gi|512920548|ref|XP_004929659.1| PREDICTED: G kinase-anchoring protein 1-like isoform X2 [Bombyx mori]
Bm_nscaf2136_117	221.184	33.592	-2.71906	Down	0	-	GO:0016787//hydrolase activity	-	0	gi|512920972|ref|XP_004929767.1|PREDICTED: A disintegrin and metalloproteinase with thrombospondin motifs 7-like [Bombyx mori]
Bm_nscaf2136_118	86.5732	17.4303	-2.31233	Down	5.25e-07	-	-	-
Bm_nscaf2136_119	60.3574	9.9938	-2.59442	Down	5.39e-05	-	-	-	-	-
Bm_nscaf2136_120	51.6514	20.4036	-1.33998	Down	3.17e-12	GO:0044424//intracellular part	GO:0046914//transition metal ion binding;GO:0003676//nucleic acid binding;GO:0017111//nucleoside-triphosphatase activity;GO:0032559//adenyl ribonucleotide binding	GO:0000956//nuclear-transcribed mRNA catabolic process	0	gi|512920556|ref|XP_004929661.1|PREDICTED: regulator of nonsense transcripts 1 homolog [Bombyx mori]
Bm_nscaf2136_123	76.3229	15.1089	-2.33672	Down	2.48e-08	-	-	-	6.34767e-51	gi|512920560|ref|XP_004929662.1|PREDICTED: stress-induced-phosphoprotein 1-like [Bombyx mori]
Bm_nscaf2136_124	40.4775	15.2422	-1.40905	Down	0	-	-	-	0	gi|512920564|ref|XP_004929663.1|PREDICTED: integrator complex subunit 3 homolog [Bombyx mori]
Bm_nscaf2136_125	101.749	26.6926	-1.9305	Down	0	GO:0043231//intracellular membrane-bounded organelle	GO:0003729//mRNA binding	GO:0006403//RNA localization;GO:0000578//embryonic axis specification	0	gi|512920568|ref|XP_004929664.1|PREDICTED: myelin expression factor 2-like isoform X1 [Bombyx mori] >gi|512920571|ref|XP_004929665.1| PREDICTED: myelin expression factor 2-like isoform X2 [Bombyx mori] >gi|512920574|ref|XP_004929666.1| PREDICTED: myelin expression factor 2-like isoform X3 [Bombyx mori] >gi|512920578|ref|XP_004929667.1| PREDICTED: myelin expression factor 2-like isoform X4 [Bombyx…
Bm_nscaf2136_131	14.4192	3.7751	-1.93341	Down	0	GO:0005875//microtubule associated complex	GO:0003774//motor activity;GO:0032559//adenyl ribonucleotide binding	GO:0007017//microtubule-based process	0	gi|512920980|ref|XP_004929769.1|PREDICTED: dynein heavy chain, cytoplasmic-like [Bombyx mori]
Bm_nscaf2136_132	26.5696	9.67607	-1.45729	Down	0	GO:0005875//microtubule associated complex	GO:0003774//motor activity;GO:0032559//adenyl ribonucleotide binding	GO:0007017//microtubule-based process	0	gi|512920980|ref|XP_004929769.1|PREDICTED: dynein heavy chain, cytoplasmic-like [Bombyx mori]
Bm_nscaf2136_138	4246.18	8503.12	1.00183	Up	0	GO:0044424//intracellular part	-	-	2.24062e-104	gi|512920630|ref|XP_004929680.1|PREDICTED: polyubiquitin-C-like isoform X1 [Bombyx mori] >gi|512920634|ref|XP_004929681.1| PREDICTED: polyubiquitin-C-like isoform X2 [Bombyx mori]
Bm_nscaf2136_139	26.9557	11.5678	-1.22048	Down	0.000211091	GO:0005667//transcription factor complex	GO:0004674//protein serine/threonine kinase activity;GO:0032559//adenyl ribonucleotide binding;GO:0003702//RNA polymerase II transcription factor activity	GO:0006352//transcription initiation;GO:0051726//regulation of cell cycle;GO:0000087//M phase of mitotic cell cycle;GO:0006464//protein modification process	0	gi|289803005|ref|NP_001166283.1|cyclin dependent kinase 7 [Bombyx mori] >gi|281318765|gb|ACT83402.2| cyclin dependent kinase 7 [Bombyx mori]
Bm_nscaf2136_141	148.129	43.9867	-1.75171	Down	3.03e-12	-	-	-	0	gi|512920622|ref|XP_004929678.1|PREDICTED: ubiquilin-1-like isoform X2 [Bombyx mori]
Bm_nscaf2136_144	23.9455	10.8385	-1.14358	Down	2.57e-05	GO:0031224//intrinsic to membrane	GO:0042625//ATPase activity, coupled to transmembrane movement of ions;GO:0046872//metal ion binding;GO:0005548//phospholipid transporter activity;GO:0032559//adenyl ribonucleotide binding	GO:0009206;GO:0006869//lipid transport	0	gi|512920646|ref|XP_004929684.1|PREDICTED: probable phospholipid-transporting ATPase ID-like [Bombyx mori]
Bm_nscaf2136_159	0.001	2.53876	11.3099	Up	3.04e-06	GO:0016021//integral to membrane	GO:0005272//sodium channel activity	GO:0006811//ion transport	0	gi|217330564|ref|NP_001136084.1|voltage-gated sodium channel alpha subunit [Bombyx mori] >gi|210148108|gb|ACJ09096.1| voltage-gated sodium channel alpha subunit [Bombyx mori]
Bm_nscaf2136_161	67.5428	33.7489	-1.00096	Down	4.12e-11	-	GO:0046914//transition metal ion binding;GO:0003824//catalytic activity;GO:0016564//transcription repressor activity	GO:0006350//transcription	0	gi|512920669|ref|XP_004929690.1|PREDICTED: protein ariadne-1-like isoform X1 [Bombyx mori]
Bm_nscaf2136_162	62.8854	14.95	-2.07258	Down	1.84e-12	GO:0044424//intracellular part	GO:0004812//aminoacyl-tRNA ligase activity;GO:0046914//transition metal ion binding;GO:0032559//adenyl ribonucleotide binding	GO:0006418//tRNA aminoacylation for protein translation	0	gi|512920681|ref|XP_004929693.1|PREDICTED: isoleucine--tRNA ligase, cytoplasmic-like [Bombyx mori]
Bm_nscaf2136_167	14.8791	4.22746	-1.81542	Down	4.27e-11	GO:0044464//cell part	GO:0005083//small GTPase regulator activity;GO:0008047//enzyme activator activity;GO:0005488//binding	GO:0030534//adult behavior;GO:0009966//regulation of signal transduction	0	gi|512920733|ref|XP_004929706.1|PREDICTED: ras GTPase-activating protein 1-like [Bombyx mori]
Bm_nscaf2136_195	340.5	164.494	-1.04962	Down	3.16e-13	GO:0043234//protein complex;GO:0015630//microtubule cytoskeleton	GO:0016887//ATPase activity;GO:0005515//protein binding;GO:0032559//adenyl ribonucleotide binding	GO:0000278//mitotic cell cycle;GO:0044267//cellular protein metabolic process	0	gi|512920757|ref|XP_004929712.1|PREDICTED: T-complex protein 1 subunit gamma-like [Bombyx mori]
Bm_nscaf2136_198	60.1471	20.1849	-1.57522	Down	1.96e-12	GO:0043229//intracellular organelle	GO:0005488//binding	-	0	gi|512921056|ref|XP_004929788.1|PREDICTED: LOW QUALITY PROTEIN: centrosome-associated zinc finger protein CP190-like [Bombyx mori]
Bm_nscaf2136_205	25.4652	11.0006	-1.21094	Down	4.59e-06	GO:0005681//spliceosomal complex;GO:0034518	GO:0005488//binding	GO:0000377//RNA splicing, via transesterification reactions with bulged adenosine as nucleophile;GO:0045069//regulation of viral genome replication;GO:0006397//mRNA processing;GO:0016246//RNA interference	0	gi|512920777|ref|XP_004929717.1|PREDICTED: nuclear cap-binding protein subunit 1-like [Bombyx mori]
Bm_nscaf2136_220	2.76869	10.4599	1.91759	Up	0.000139133	-	-	-	3.65667e-173	gi|512921067|ref|XP_004929790.1|PREDICTED: uncharacterized protein LOC101745578 [Bombyx mori]
Bm_nscaf2136_226	27.1851	3.30447	-3.04032	Down	5.56e-06	-	-	-	0	gi|512920793|ref|XP_004929721.1|PREDICTED: very-long-chain (3R)-3-hydroxyacyl-[acyl-carrier protein] dehydratase-like [Bombyx mori]
Bm_nscaf2136_227	12.5186	2.4347	-2.36225	Down	2.04e-05	-	-	GO:0065008;GO:0030036//actin cytoskeleton organization	0	gi|357615905|gb|EHJ69896.1|putative phosphatidylinositol-4-phosphate 5-kinase, type II, beta isoform 1 [Danaus plexippus]
Bm_nscaf2136_228	290.841	78.5523	-1.88851	Down	0	GO:0043231//intracellular membrane-bounded organelle;GO:0000502//proteasome complex	GO:0004175//endopeptidase activity	GO:0006508//proteolysis	7.18498e-142	gi|114052162|ref|NP_001040460.1|proteasome beta 3 subunit [Bombyx mori] >gi|95102980|gb|ABF51431.1| proteasome beta 3 subunit [Bombyx mori]
Bm_nscaf2136_229	28.331	87.0973	1.62025	Up	1.65e-22	-	GO:0016811//hydrolase activity, acting on carbon-nitrogen (but not peptide) bonds, in linear amides	GO:0019856//pyrimidine base biosynthetic process	0	gi|284813565|ref|NP_001165388.1|aliphatic nitrilase [Bombyx mori] >gi|283558277|gb|ADB27116.1| aliphatic nitrilase [Bombyx mori]
Bm_nscaf2136_232	11.5289	0.001	-13.493	Down	3.12e-05	GO:0043231//intracellular membrane-bounded organelle	GO:0046914//transition metal ion binding;GO:0001071;GO:0003677//DNA binding;GO:0004879//ligand-dependent nuclear receptor activity	GO:0007417//central nervous system development;GO:0009416//response to light stimulus;GO:0010468//regulation of gene expression;GO:0001752//compound eye photoreceptor fate commitment;GO:0007268//synaptic transmission;GO:0006351//transcription, DNA-dependent;GO:0042684//cardioblast cell fate commitment;GO:0009792//embryonic development ending in birth or egg hatching	5.07552e-35	gi|1036801|gb|AAA93013.1|svp, partial [Schistocerca americana]
Bm_nscaf2136_235	8.60054	3.65903	-1.23297	Down	3.29e-05	GO:0044424//intracellular part	-	-	0	gi|512921082|ref|XP_004929794.1|PREDICTED: uncharacterized protein LOC101746153 [Bombyx mori]
Bm_nscaf2136_246	15.827	35.6075	1.16979	Up	3.79e-07	-	-	-	0	gi|512920828|ref|XP_004929730.1|PREDICTED: organic cation transporter protein-like [Bombyx mori]
Bm_nscaf2136_248	120.715	47.821	-1.33589	Down	2.61e-12	-	GO:0046872//metal ion binding;GO:0016778	GO:0009124//nucleoside monophosphate biosynthetic process	0	gi|114052675|ref|NP_001040268.1|phosphoribosyl pyrophosphate synthetase [Bombyx mori] >gi|87248571|gb|ABD36338.1| phosphoribosyl pyrophosphate synthetase [Bombyx mori]
Bm_nscaf2176_011	22.6454	9.32352	-1.28027	Down	1.37e-07	-	-	-	0	gi|512888829|ref|XP_004922151.1|PREDICTED: microtubule-associated protein futsch-like isoform X2 [Bombyx mori]
Bm_nscaf2176_012	1.46766	54.3229	5.20998	Up	1.1e-37	-	-	-	0	gi|512888835|ref|XP_004922152.1|PREDICTED: myb-like protein X-like isoform X1 [Bombyx mori] >gi|512888841|ref|XP_004922153.1| PREDICTED: myb-like protein X-like isoform X2 [Bombyx mori]
Bm_nscaf2176_013	29.1727	9.50105	-1.61846	Down	9.51e-10	-	-	-	0	gi|512888847|ref|XP_004922154.1|PREDICTED: zinc finger protein ZPR1-like [Bombyx mori]
Bm_nscaf2176_020	29.4481	9.6402	-1.61104	Down	8.11e-11	-	-	-	0	gi|512888869|ref|XP_004922158.1|PREDICTED: zinc finger protein 26-like [Bombyx mori]
Bm_nscaf2176_029	27.4352	5.60259	-2.29186	Down	0.000706676	GO:0044444//cytoplasmic part	GO:0005488//binding;GO:0016782//transferase activity, transferring sulfur-containing groups	GO:0002097//tRNA wobble base modification	5.65937e-71	gi|114052050|ref|NP_001040521.1|ubiquitin-related modifier 1 homolog [Bombyx mori] >gi|122096242|sp|Q1HQ10.1|URM1_BOMMO RecName: Full=Ubiquitin-related modifier 1 homolog >gi|95102780|gb|ABF51331.1| ubiquitin related modifier [Bombyx mori]
Bm_nscaf2176_030	16.8956	1.13496	-3.89593	Down	8.34e-05	GO:0005635//nuclear envelope;GO:0000775//chromosome, centromeric region	GO:0005488//binding	-	0	gi|512888893|ref|XP_004922162.1|PREDICTED: ran GTPase-activating protein 1-like [Bombyx mori]
Bm_nscaf2176_041	14.748	3.34634	-2.13986	Down	4.66e-08	-	-	-	0	gi|512889506|ref|XP_004922295.1|PREDICTED: lysosomal alpha-mannosidase-like [Bombyx mori]
Bm_nscaf2176_046	103.192	35.1216	-1.5549	Down	3.17e-12	-	-	-	3.01054e-134	gi|512888950|ref|XP_004922171.1|PREDICTED: protein LSM12 homolog A-like [Bombyx mori]
Bm_nscaf2176_058	18.4564	8.82832	-1.06391	Down	2.12e-05	GO:0043231//intracellular membrane-bounded organelle	GO:0060089//molecular transducer activity;GO:0046872//metal ion binding;GO:0001071	GO:0010468//regulation of gene expression;GO:0006351//transcription, DNA-dependent;GO:0023060	0	gi|342209888|gb|AEL16991.1|signal transducer and activator of transcription short isoform [Bombyx mori]
Bm_nscaf2176_066	9.17504	2.38799	-1.94192	Down	7.47e-06	-	-	-	0	gi|512889040|ref|XP_004922186.1|PREDICTED: zinc finger protein 99-like [Bombyx mori]
Bm_nscaf2176_076	305.663	150.961	-1.01776	Down	5.36e-12	-	GO:0016667//oxidoreductase activity, acting on sulfur group of donors;GO:0046872//metal ion binding	GO:0043170	1.87572e-89	gi|512889107|ref|XP_004922198.1|PREDICTED: multiple coagulation factor deficiency protein 2 homolog isoform X1 [Bombyx mori]
Bm_nscaf2176_081	55.099	5.1357	-3.42339	Down	3.85e-09	-	-	-	7.3058e-141	gi|512889118|ref|XP_004922200.1|PREDICTED: gelsolin-like [Bombyx mori]
Bm_nscaf2176_083	0.001	10.5179	13.3606	Up	9.5e-10	-	GO:0016863//intramolecular oxidoreductase activity, transposing C=C bonds	GO:0032502//developmental process;GO:0006570//tyrosine metabolic process	0	gi|112984068|ref|NP_001037424.1|yellow-fa precursor [Bombyx mori] >gi|86450719|gb|ABC96695.1| yellow-fa [Bombyx mori]
Bm_nscaf2176_084	20.5892	8.6395	-1.25287	Down	9.45e-05	-	-	-	-	-
Bm_nscaf2176_107	16.9771	7.33799	-1.21014	Down	6.13e-09	GO:0043234//protein complex;GO:0044424//intracellular part	-	GO:0065008;GO:0048869//cellular developmental process;GO:0006909//phagocytosis;GO:0030030//cell projection organization;GO:0007423//sensory organ development;GO:0006935//chemotaxis;GO:0030036//actin cytoskeleton organization;GO:0050794//regulation of cellular process	0	gi|512889173|ref|XP_004922208.1|PREDICTED: cytoplasmic FMR1-interacting protein-like [Bombyx mori]
Bm_nscaf2176_110	21.8013	8.24461	-1.40289	Down	0.000271703	-	-	-	0	gi|512889183|ref|XP_004922211.1|PREDICTED: LOW QUALITY PROTEIN: solute carrier family 25 member 44-like [Bombyx mori]
Bm_nscaf2176_111	138.598	15.9777	-3.11677	Down	5.26e-07	-	GO:0005488//binding	-	2.72292e-63	gi|512889187|ref|XP_004922212.1|PREDICTED: calmodulin-like protein 4-like [Bombyx mori]
Bm_nscaf2176_117	20.3064	7.70356	-1.39834	Down	0	-	-	-	-	-
Bm_nscaf2176_119	31.0355	12.8312	-1.27427	Down	1.31e-09	-	-	-	0	gi|512889587|ref|XP_004922319.1|PREDICTED: uncharacterized protein LOC101740623 [Bombyx mori]
Bm_nscaf2176_120	44.2572	17.8655	-1.30874	Down	0	-	-	-	0	gi|512889191|ref|XP_004922213.1|PREDICTED: bromodomain-containing protein 8-like [Bombyx mori]
Bm_nscaf2176_129	44.9171	21.976	-1.03133	Down	0.000127409	-	-	-	1.99911e-74	gi|357618857|gb|EHJ71667.1|hypothetical protein KGM_09173 [Danaus plexippus]
Bm_nscaf2176_151	52.2924	12.2194	-2.09742	Down	9.05e-13	-	-	-	-	-
Bm_nscaf2176_158	6.56738	1.91591	-1.77729	Down	0.0001408	-	-	-	-	-
Bm_nscaf2176_165	6.71841	15.7114	1.22562	Up	0.000130005	GO:0044424//intracellular part	GO:0004175//endopeptidase activity	GO:0016568//chromatin modification;GO:0007276//gamete generation;GO:0007417//central nervous system development;GO:0000070//mitotic sister chromatid segregation;GO:0051297//centrosome organization;GO:0007051//spindle organization;GO:0048513//organ development;GO:0045137;GO:0030071//regulation of mitotic metaphase/anaphase transition	0	gi|512889652|ref|XP_004922336.1|PREDICTED: leishmanolysin-like peptidase-like [Bombyx mori]
Bm_nscaf2176_171	50.5118	20.5428	-1.29799	Down	2.09e-07	-	-	-	5.12271e-174	gi|512889313|ref|XP_004922245.1|PREDICTED: protein MEMO1-like [Bombyx mori]
Bm_nscaf2176_174	0.516427	10.2824	4.31547	Up	2.64e-18	-	-	-	0	gi|512889660|ref|XP_004922338.1|PREDICTED: uncharacterized protein LOC101744060 [Bombyx mori]
Bm_nscaf2176_179	5027.93	2183.85	-1.20309	Down	0	GO:0030529//ribonucleoprotein complex	GO:0005198//structural molecule activity	GO:0010467//gene expression	0	gi|112982800|ref|NP_001037129.1|ribosomal protein L4 [Bombyx mori] >gi|54609195|gb|AAV34813.1| ribosomal protein L4 [Bombyx mori]
Bm_nscaf2176_182	40.2382	8.45881	-2.25004	Down	9.07e-05	GO:0035097//histone methyltransferase complex;GO:0043189//H4/H2A histone acetyltransferase complex	GO:0003677//DNA binding;GO:0005515//protein binding;GO:0004386//helicase activity;GO:0032559//adenyl ribonucleotide binding	GO:0006259//DNA metabolic process;GO:0010468//regulation of gene expression;GO:0016573//histone acetylation	6.95752e-57	gi|389611221|dbj|BAM19222.1|reptin [Papilio polytes]
Bm_nscaf2176_183	22.3677	7.97545	-1.48778	Down	3.44e-05	GO:0015630//microtubule cytoskeleton;GO:0043189//H4/H2A histone acetyltransferase complex;GO:0000790//nuclear chromatin;GO:0031519//PcG protein complex	GO:0003712//transcription cofactor activity;GO:0004468//lysine N-acetyltransferase activity;GO:0004386//helicase activity;GO:0032559//adenyl ribonucleotide binding	GO:0016458//gene silencing;GO:0016570//histone modification;GO:0008283//cell proliferation;GO:0034728;GO:0035466	0	gi|512889339|ref|XP_004922252.1|PREDICTED: LOW QUALITY PROTEIN: ruvB-like 2-like [Bombyx mori]
Bm_nscaf2176_195	13.0427	5.28918	-1.30213	Down	1.08e-08	-	-	-	0	gi|512889691|ref|XP_004922346.1|PREDICTED: zinc finger protein Xfin-like [Bombyx mori]
Bm_nscaf2176_196	47.0226	17.9152	-1.39217	Down	4.22e-09	-	-	-	0	gi|512889360|ref|XP_004922258.1|PREDICTED: 28S ribosomal protein S35, mitochondrial-like [Bombyx mori]
Bm_nscaf2176_197	69.358	18.921	-1.87407	Down	2.87e-12	-	GO:0003824//catalytic activity	GO:0006397//mRNA processing	1.5481e-166	gi|114051528|ref|NP_001040354.1|cleavage and polyadenylation specific factor 5 [Bombyx mori] >gi|95102614|gb|ABF51245.1| cleavage and polyadenylation specific factor 5 [Bombyx mori]
Bm_nscaf2176_207	9.70696	3.04965	-1.67037	Down	0.000471687	-	-	-	4.25326e-157	gi|512885950|ref|XP_004921681.1|PREDICTED: juvenile hormone esterase-like [Bombyx mori]
Bm_nscaf2176_212	621.734	97.0784	-2.67908	Down	0	-	-	-	1.02471e-44	gi|357625250|gb|EHJ75755.1|hypothetical protein KGM_01391 [Danaus plexippus]
Bm_nscaf2176_215	15.1525	2.5786	-2.5549	Down	0.000132815	-	-	-	5.36265e-147	gi|512889709|ref|XP_004922351.1|PREDICTED: uncharacterized protein LOC101745939 [Bombyx mori]
Bm_nscaf2176_218	8.7286	2.65476	-1.71717	Down	8.02e-05	-	-	-	0	gi|512889713|ref|XP_004922352.1|PREDICTED: uncharacterized protein LOC101746086 [Bombyx mori]
Bm_nscaf2176_224	34.8143	15.4554	-1.17157	Down	2.96e-05	-	-	-	0	gi|512889411|ref|XP_004922271.1|PREDICTED: zinc finger and BTB domain-containing protein 41-like [Bombyx mori]
Bm_nscaf2176_236	45.576	15.3442	-1.57058	Down	4.5e-13	-	-	-	0	gi|512889744|ref|XP_004922361.1|PREDICTED: guanine nucleotide-binding protein-like 1-like [Bombyx mori]
Bm_nscaf2176_237	39.6634	9.68447	-2.03406	Down	1.36e-05	GO:0030532//small nuclear ribonucleoprotein complex	GO:0003676//nucleic acid binding	GO:0006396//RNA processing	3.38468e-69	gi|512889435|ref|XP_004922277.1|PREDICTED: U6 snRNA-associated Sm-like protein LSm4-like [Bombyx mori]
Bm_nscaf2176_240	10.1923	0.650432	-3.96993	Down	0.000321563	-	GO:0016779//nucleotidyltransferase activity	GO:0005975//carbohydrate metabolic process	0	gi|512889439|ref|XP_004922278.1|PREDICTED: probable galactose-1-phosphate uridylyltransferase-like [Bombyx mori]
Bm_nscaf2176_243	765.168	320.664	-1.25471	Down	1.87e-11	-	-	-	-	-
Bm_nscaf2176_247	14.1288	436.841	4.95039	Up	0	-	GO:0070569	GO:0043062//extracellular structure organization;GO:0016331//morphogenesis of embryonic epithelium;GO:0060541//respiratory system development;GO:0040003//chitin-based cuticle development;GO:0006031//chitin biosynthetic process;GO:0001700//embryonic development via the syncytial blastoderm;GO:0007409//axonogenesis;GO:0035150//regulation of tube size	0	gi|512889459|ref|XP_004922282.1|PREDICTED: UDP-N-acetylhexosamine pyrophosphorylase-like protein 1-like [Bombyx mori]
Bm_nscaf2176_248	67.5285	23.1869	-1.54218	Down	6.07e-09	GO:0043231//intracellular membrane-bounded organelle	GO:0005488//binding;GO:0004518//nuclease activity	-	4.83634e-36	gi|357617175|gb|EHJ70625.1|putative XPMC2 prevents mitotic catastrophe 2-like protein [Danaus plexippus]
Bm_nscaf2176_255	8.45849	3.82479	-1.14502	Down	0.000395795	-	-	-	0	gi|512889762|ref|XP_004922366.1|PREDICTED: LOW QUALITY PROTEIN: endoribonuclease Dcr-1-like [Bombyx mori]
Bm_nscaf2176_258	9.11781	2.22911	-2.03222	Down	1.1e-07	-	GO:0005488//binding	-	0	gi|512889762|ref|XP_004922366.1|PREDICTED: LOW QUALITY PROTEIN: endoribonuclease Dcr-1-like [Bombyx mori]
Bm_nscaf2204_003	18.0662	0.838482	-4.42937	Down	0.000322259	-	-	-	1.06452e-176	gi|512935882|ref|XP_004933383.1|PREDICTED: proton-coupled folate transporter-like [Bombyx mori]
Bm_nscaf2204_004	13.4127	31.8321	1.24688	Up	1.72e-05	-	-	-	0	gi|512935885|ref|XP_004933384.1|PREDICTED: proton-coupled folate transporter-like [Bombyx mori]
Bm_nscaf2204_009	23.3943	1.91096	-3.61379	Down	5.01e-05	-	-	-	0	gi|512935904|ref|XP_004933389.1|PREDICTED: ADAMTS-like protein 4-like isoform X2 [Bombyx mori]
Bm_nscaf2204_010	92.0272	27.2615	-1.75519	Down	0	GO:0043231//intracellular membrane-bounded organelle;GO:0005839//proteasome core complex	GO:0004175//endopeptidase activity;GO:0005515//protein binding	GO:0043161//proteasomal ubiquitin-dependent protein catabolic process;GO:0051439;GO:0051704//multi-organism process	4.12085e-146	gi|512935908|ref|XP_004933390.1|PREDICTED: uncharacterized protein LOC101742664 [Bombyx mori]
Bm_nscaf2204_011	36.2144	11.8692	-1.60934	Down	4.82e-07	GO:0043231//intracellular membrane-bounded organelle;GO:0044444//cytoplasmic part	GO:0005488//binding	GO:0006810//transport;GO:0051649//establishment of localization in cell	0	gi|114051513|ref|NP_001040358.1|embryonic development factor [Bombyx mori] >gi|95102624|gb|ABF51250.1| embryonic development factor [Bombyx mori]
Bm_nscaf2204_013	518.642	4.84223	-6.74292	Down	3.12e-06	-	-	-	0	gi|512935928|ref|XP_004933395.1|PREDICTED: uncharacterized protein LOC101743244 isoform X2 [Bombyx mori] >gi|512935932|ref|XP_004933396.1| PREDICTED: uncharacterized protein LOC101743244 isoform X3 [Bombyx mori]
Bm_nscaf2204_014	38.4426	0.500028	-6.26455	Down	0.000321953	-	-	-	0	gi|512935936|ref|XP_004933397.1|PREDICTED: RING finger protein nhl-1-like [Bombyx mori]
Bm_nscaf2204_016	43.2751	15.8141	-1.45233	Down	4.15e-07	-	GO:0004175//endopeptidase activity	GO:0019538//protein metabolic process	2.18743e-179	gi|114053053|ref|NP_001040502.1|phosphatidylinositol glycan precursor [Bombyx mori] >gi|95103156|gb|ABF51519.1| phosphatidylinositol glycan [Bombyx mori]
Bm_nscaf2204_022	90.3509	32.5156	-1.47441	Down	4.94e-09	GO:0043231//intracellular membrane-bounded organelle	GO:0034062//RNA polymerase activity;GO:0003676//nucleic acid binding	GO:0006351//transcription, DNA-dependent	1.68328e-115	gi|512935950|ref|XP_004933401.1|PREDICTED: DNA-directed RNA polymerases I, II, and III subunit RPABC1-like [Bombyx mori]
Bm_nscaf2204_023	78.0229	30.0627	-1.37593	Down	0.000385019	-	-	-	2.73876e-50	gi|512935958|ref|XP_004933403.1|PREDICTED: leptin receptor gene-related protein-like isoform X2 [Bombyx mori]
Bm_nscaf2204_024	65.3992	29.1227	-1.16713	Down	1.94e-11	GO:0015629//actin cytoskeleton;GO:0031252//cell leading edge	GO:0005198//structural molecule activity;GO:0008092//cytoskeletal protein binding;GO:0032559//adenyl ribonucleotide binding	GO:0006909//phagocytosis;GO:0007409//axonogenesis;GO:0008064//regulation of actin polymerization or depolymerization;GO:0000768//syncytium formation by plasma membrane fusion;GO:0001700//embryonic development via the syncytial blastoderm;GO:0007300//ovarian nurse cell to oocyte transport	0	gi|512935962|ref|XP_004933404.1|PREDICTED: actin-related protein 3-like [Bombyx mori]
Bm_nscaf2204_031	25.1715	11.0544	-1.18716	Down	2.16e-05	-	-	-	0	gi|512935969|ref|XP_004933405.1|PREDICTED: CWF19-like protein 1-like [Bombyx mori]
Bm_nscaf2204_032	27.3045	6.49824	-2.07102	Down	1.59e-11	GO:0043231//intracellular membrane-bounded organelle	GO:0008135//translation factor activity, nucleic acid binding	GO:0000122//negative regulation of transcription from RNA polymerase II promoter	0	gi|512935973|ref|XP_004933406.1|PREDICTED: negative elongation factor B-like [Bombyx mori]
Bm_nscaf2204_033	8.46933	4.05018	-1.06426	Down	0.000384838	GO:0044421//extracellular region part	-	GO:0007600//sensory perception;GO:0048812//neuron projection morphogenesis	0	gi|512936273|ref|XP_004933478.1|PREDICTED: uncharacterized protein LOC101744009 [Bombyx mori]
Bm_nscaf2204_037	75.6893	8.71914	-3.11783	Down	3.84e-09	-	GO:0004659//prenyltransferase activity	GO:0006720//isoprenoid metabolic process	0	gi|153791944|ref|NP_001093302.1|farnesyl diphosphate synthase 3 [Bombyx mori] >gi|146424710|dbj|BAF62115.1| farnesyl diphosphate synthase 3 [Bombyx mori]
Bm_nscaf2204_041	176.314	74.1587	-1.24946	Down	1e-11	-	-	-	0	gi|512935985|ref|XP_004933409.1|PREDICTED: peroxisomal multifunctional enzyme type 2-like [Bombyx mori]
Bm_nscaf2204_047	23.0125	0.001	-14.4901	Down	9.06e-15	-	-	-	0	gi|512936285|ref|XP_004933481.1|PREDICTED: mast cell carboxypeptidase A-like [Bombyx mori]
Bm_nscaf2204_048	950.16	13.826	-6.10272	Down	0	-	GO:0046914//transition metal ion binding;GO:0008235//metalloexopeptidase activity	GO:0019538//protein metabolic process	0	gi|237648992|ref|NP_001153673.1|carboxypeptidase B-like precursor [Bombyx mori] >gi|224176023|dbj|BAH23565.1| similar to carboxypeptidase B [Bombyx mori]
Bm_nscaf2204_051	155.151	15.069	-3.36401	Down	1.22e-12	GO:0043229//intracellular organelle;GO:0044459//plasma membrane part	GO:0008092//cytoskeletal protein binding	GO:0009987//cellular process;GO:0065007//biological regulation	0	gi|512936016|ref|XP_004933416.1|PREDICTED: dystroglycan-like isoform X4 [Bombyx mori]
Bm_nscaf2204_052	31.9131	4.25024	-2.90853	Down	5e-05	-	-	-	-	-
Bm_nscaf2204_053	181.761	19.0587	-3.25352	Down	8.96e-13	-	-	-	0	gi|512936016|ref|XP_004933416.1|PREDICTED: dystroglycan-like isoform X4 [Bombyx mori]
Bm_nscaf2204_056	39.3591	15.9509	-1.30306	Down	1.34e-11	-	-	-	0	gi|512936023|ref|XP_004933417.1|PREDICTED: mitotic spindle assembly checkpoint protein MAD1-like [Bombyx mori]
Bm_nscaf2204_060	26.9648	12.8059	-1.07427	Down	0.000182037	-	GO:0046872//metal ion binding	-	0	gi|512936035|ref|XP_004933420.1|PREDICTED: lipoma-preferred partner homolog [Bombyx mori]
Bm_nscaf2204_061	42.959	16.6682	-1.36586	Down	7.25e-07	-	GO:0005488//binding	-	5.21992e-152	gi|357626972|gb|EHJ76844.1|tRNA selenocysteine associated protein [Danaus plexippus]
Bm_nscaf2204_072	109.577	39.2514	-1.48113	Down	0	GO:0043231//intracellular membrane-bounded organelle	GO:0043169//cation binding;GO:0003824//catalytic activity;GO:0032559//adenyl ribonucleotide binding	GO:0051234//establishment of localization;GO:0030003//cellular cation homeostasis	0	gi|512936051|ref|XP_004933424.1|PREDICTED: ATPase ASNA1 homolog [Bombyx mori]
Bm_nscaf2204_073	21.7519	5.42534	-2.00336	Down	9.35e-12	-	-	-	0	gi|512936055|ref|XP_004933425.1|PREDICTED: GPI ethanolamine phosphate transferase 3-like [Bombyx mori]
Bm_nscaf2204_074	10.6405	63.3143	2.57296	Up	6.42e-25	-	-	-	4.4561e-105	gi|512936059|ref|XP_004933426.1|PREDICTED: uncharacterized protein LOC101735983 [Bombyx mori]
Bm_nscaf2204_076	97.1606	42.0877	-1.20697	Down	0.000333934	-	-	-	1.5139e-42	gi|512936066|ref|XP_004933428.1|PREDICTED: protein twisted gastrulation-like [Bombyx mori]
Bm_nscaf2204_081	14.563	5.55373	-1.39078	Down	5.38e-06	-	-	-	0	gi|512936313|ref|XP_004933488.1|PREDICTED: fanconi-associated nuclease 1-like [Bombyx mori]
Bm_nscaf2204_089	138.926	35.5957	-1.96454	Down	0	GO:0043231//intracellular membrane-bounded organelle	GO:0003729//mRNA binding	GO:0031124//mRNA 3'-end processing	1.85642e-107	gi|112983360|ref|NP_001037644.1|polyadenylate binding protein 2 [Bombyx mori] >gi|109706831|gb|ABG43002.1| polyadenylate binding protein 2 [Bombyx mori]
Bm_nscaf2204_091	101.829	40.9531	-1.3141	Down	2.54e-12	GO:0005681//spliceosomal complex	GO:0003723//RNA binding	GO:0000380//alternative nuclear mRNA splicing, via spliceosome;GO:0000245//spliceosome assembly	0	gi|512936098|ref|XP_004933436.1|PREDICTED: probable splicing factor, arginine/serine-rich 7-like [Bombyx mori]
Bm_nscaf2204_095	49.6088	11.8192	-2.06947	Down	0.000436181	-	GO:0003676//nucleic acid binding	-	1.9717e-19	gi|512936106|ref|XP_004933438.1|PREDICTED: heterogeneous nuclear ribonucleoprotein K-like isoform X1 [Bombyx mori] >gi|512936110|ref|XP_004933439.1| PREDICTED: heterogeneous nuclear ribonucleoprotein K-like isoform X2 [Bombyx mori]
Bm_nscaf2204_096	72.3515	22.5181	-1.68394	Down	6.96e-13	-	GO:0003676//nucleic acid binding	-	1.89212e-44	gi|512936106|ref|XP_004933438.1|PREDICTED: heterogeneous nuclear ribonucleoprotein K-like isoform X1 [Bombyx mori] >gi|512936110|ref|XP_004933439.1| PREDICTED: heterogeneous nuclear ribonucleoprotein K-like isoform X2 [Bombyx mori]
Bm_nscaf2204_100	291.256	40.3863	-2.85035	Down	0	-	GO:0048037//cofactor binding;GO:0016857//racemase and epimerase activity, acting on carbohydrates and derivatives	GO:0019318//hexose metabolic process	4.83694e-173	gi|512936333|ref|XP_004933493.1|PREDICTED: UDP-glucose 4-epimerase-like [Bombyx mori]
Bm_nscaf2204_102	45.9731	22.7507	-1.01488	Down	5.51e-07	-	-	-	0	gi|512936126|ref|XP_004933443.1|PREDICTED: transcriptional regulator ATRX homolog isoform X1 [Bombyx mori] >gi|512936130|ref|XP_004933444.1| PREDICTED: transcriptional regulator ATRX homolog isoform X2 [Bombyx mori]
Bm_nscaf2204_105	57.1807	888.747	3.95817	Up	7.53e-150	-	-	-	-	-
Bm_nscaf2204_125	43.2751	17.8296	-1.27926	Down	0.000501408	-	-	-	1.40287e-89	gi|512936165|ref|XP_004933452.1|PREDICTED: polynucleotide 5'-hydroxyl-kinase NOL9-like [Bombyx mori]
Bm_nscaf2204_126	31.6403	13.3441	-1.24557	Down	1.11e-05	-	-	-	0	gi|512936165|ref|XP_004933452.1|PREDICTED: polynucleotide 5'-hydroxyl-kinase NOL9-like [Bombyx mori]
Bm_nscaf2204_127	897.298	363.096	-1.30524	Down	2.75e-11	GO:0005753//mitochondrial proton-transporting ATP synthase complex;GO:0015630//microtubule cytoskeleton;GO:0033178//proton-transporting two-sector ATPase complex, catalytic domain	GO:0015078//hydrogen ion transmembrane transporter activity;GO:0015662//ATPase activity, coupled to transmembrane movement of ions, phosphorylative mechanism;GO:0019829//cation-transporting ATPase activity;GO:0032559//adenyl ribonucleotide binding	GO:0006909//phagocytosis;GO:0015986//ATP synthesis coupled proton transport	0	gi|114052278|ref|NP_001040233.1|ATP synthase [Bombyx mori] >gi|87248463|gb|ABD36284.1| ATP synthase [Bombyx mori]
Bm_nscaf2204_131	6.39379	0.001	-12.6425	Down	1.78e-07	-	GO:0008233//peptidase activity	-	0	gi|512936397|ref|XP_004933509.1|PREDICTED: uncharacterized protein LOC101736552 [Bombyx mori]
Bm_nscaf2204_140	134.261	60.0527	-1.16074	Down	0	GO:0044424//intracellular part	GO:0004812//aminoacyl-tRNA ligase activity;GO:0032559//adenyl ribonucleotide binding	GO:0006418//tRNA aminoacylation for protein translation;GO:0007033//vacuole organization	0	gi|512936200|ref|XP_004933460.1|PREDICTED: threonine--tRNA ligase, cytoplasmic-like isoform X2 [Bombyx mori]
Bm_nscaf2204_144	3.08044	175.744	5.8342	Up	2.51e-243	-	GO:0016740//transferase activity	-	0	gi|512936208|ref|XP_004933462.1|PREDICTED: hemocyte protein-glutamine gamma-glutamyltransferase-like [Bombyx mori]
Bm_nscaf2204_145	21.4655	6.83451	-1.65111	Down	3.34e-08	-	-	-	0	gi|512936212|ref|XP_004933463.1|PREDICTED: nicalin-like [Bombyx mori]
Bm_nscaf2204_154	8.5369	1.37632	-2.6329	Down	9.82e-06	-	-	-	0	gi|512936436|ref|XP_004933519.1|PREDICTED: zinc finger SWIM domain-containing protein 5-like [Bombyx mori]
Bm_nscaf2204_156	25.0107	9.90224	-1.33672	Down	1.46e-06	-	-	-	0	gi|512936440|ref|XP_004933520.1|PREDICTED: peptide-N(4)-(N-acetyl-beta-glucosaminyl)asparagine amidase-like [Bombyx mori]
Bm_nscaf2204_159	285.616	52.221	-2.45138	Down	5.37e-12	-	-	-	0	gi|512936235|ref|XP_004933468.1|PREDICTED: transmembrane protein 214-like isoform X2 [Bombyx mori]
Bm_nscaf2204_164	0.431124	31.4745	6.18994	Up	9.14e-40	-	-	-	0	gi|525343947|ref|NP_001266383.1|venom carboxylesterase-6-like precursor [Bombyx mori] >gi|453056299|gb|AGG20207.1| carboxylesterase ae27 [Bombyx mori]
Bm_nscaf2204_173	55.7837	236.868	2.08617	Up	4.96e-174	-	-	-	0	gi|512936253|ref|XP_004933473.1|PREDICTED: LOW QUALITY PROTEIN: cartilage oligomeric matrix protein-like [Bombyx mori]
Bm_nscaf2210_006	16.4286	6.92864	-1.24557	Down	1.11e-05	-	GO:0005488//binding;GO:0016740//transferase activity	-	0	gi|512933673|ref|XP_004932849.1|PREDICTED: tyrosine-protein kinase Abl-like [Bombyx mori]
Bm_nscaf2210_034	36.871	16.503	-1.15976	Down	0.000251138	-	GO:0016791//phosphatase activity	-	2.52209e-151	gi|114051015|ref|NP_001040400.1|haloacid dehalogenase [Bombyx mori] >gi|95102754|gb|ABF51318.1| haloacid dehalogenase [Bombyx mori]
Bm_nscaf2210_054	13.2032	3.4666	-1.92929	Down	0.00026074	-	-	-	1.03759e-114	gi|512933433|ref|XP_004932790.1|PREDICTED: putative golgin subfamily A member 6-like protein 6-like [Bombyx mori]
Bm_nscaf2210_058	522.453	6.90239	-6.24206	Down	2.96e-05	-	-	-	-	-
Bm_nscaf2210_072	1.30293	0.323603	-2.00946	Down	0.000112943	-	-	-	0	gi|512933725|ref|XP_004932862.1|PREDICTED: uncharacterized protein LOC101741548 [Bombyx mori]
Bm_nscaf2210_079	14.3553	2.66501	-2.42937	Down	1.83e-05	GO:0043231//intracellular membrane-bounded organelle;GO:0044444//cytoplasmic part	GO:0005488//binding;GO:0004721//phosphoprotein phosphatase activity	GO:0010608//posttranscriptional regulation of gene expression;GO:0007049//cell cycle;GO:0006935//chemotaxis;GO:0010004//gastrulation involving germ band extension;GO:0001933//negative regulation of protein amino acid phosphorylation;GO:0007292//female gamete generation;GO:0008104//protein localization	0	gi|350536615|ref|NP_001232932.1|protein tyrosine phosphatase [Bombyx mori] >gi|328925114|dbj|BAK19072.1| protein tyrosine phosphatase [Bombyx mori]
Bm_nscaf2210_081	3.60692	1.72187	-1.0668	Down	0.000448414	-	-	-	0	gi|512933737|ref|XP_004932865.1|PREDICTED: mucin-17-like [Bombyx mori]
Bm_nscaf2210_095	32.3746	8.20004	-1.98116	Down	9.38e-12	GO:0015630//microtubule cytoskeleton	-	-	0	gi|512933501|ref|XP_004932806.1|PREDICTED: protein RCC2 homolog isoform X1 [Bombyx mori] >gi|512933505|ref|XP_004932807.1| PREDICTED: protein RCC2 homolog isoform X2 [Bombyx mori]
Bm_nscaf2210_097	5.61464	1.25407	-2.16258	Down	5.6e-07	-	-	-	0	gi|512933749|ref|XP_004932868.1|PREDICTED: protein-methionine sulfoxide oxidase Mical-like [Bombyx mori]
Bm_nscaf2210_098	11.4893	2.81551	-2.02883	Down	5.61e-08	-	-	-	0	gi|512933509|ref|XP_004932808.1|PREDICTED: flocculation protein FLO11-like [Bombyx mori]
Bm_nscaf2210_099	77.6971	0.386992	-7.64941	Down	0.000323104	-	GO:0030246//carbohydrate binding	GO:0009987//cellular process	0	gi|512933513|ref|XP_004932809.1|PREDICTED: CUB and sushi domain-containing protein 3-like [Bombyx mori]
Bm_nscaf2210_116	47.6506	19.4616	-1.29186	Down	0.000313322	-	GO:0005488//binding	-	7.68288e-18	gi|512933569|ref|XP_004932823.1|PREDICTED: probable E3 ubiquitin-protein ligase Roquin-like [Bombyx mori]
Bm_nscaf2210_119	61.761	13.4723	-2.1967	Down	0	-	-	-	0	gi|512933773|ref|XP_004932874.1|PREDICTED: LOW QUALITY PROTEIN: calpain-C-like [Bombyx mori]
Bm_nscaf2210_122	30.1159	9.86568	-1.61004	Down	0	GO:0005681//spliceosomal complex	GO:0016301//kinase activity	GO:0065008;GO:0000377//RNA splicing, via transesterification reactions with bulged adenosine as nucleophile;GO:0006464//protein modification process	0	gi|512933581|ref|XP_004932826.1|PREDICTED: serine/threonine-protein kinase PRP4 homolog isoform X1 [Bombyx mori] >gi|512933585|ref|XP_004932827.1| PREDICTED: serine/threonine-protein kinase PRP4 homolog isoform X2 [Bombyx mori]
Bm_nscaf2210_124	106.531	43.7617	-1.28353	Down	1.86e-12	GO:0005635//nuclear envelope;GO:0044444//cytoplasmic part	GO:0008565//protein transporter activity;GO:0017016//Ras GTPase binding	GO:0001708//cell fate specification;GO:0007169//transmembrane receptor protein tyrosine kinase signaling pathway;GO:0003002;GO:0000060//protein import into nucleus, translocation;GO:0042051//compound eye photoreceptor development;GO:0007476//imaginal disc-derived wing morphogenesis;GO:0043066//negative regulation of apoptosis	0	gi|512933599|ref|XP_004932831.1|PREDICTED: importin-7-like isoform X2 [Bombyx mori]
Bm_nscaf2210_125	92.1822	38.994	-1.24124	Down	1.13e-11	GO:0005635//nuclear envelope;GO:0044444//cytoplasmic part	GO:0008565//protein transporter activity;GO:0017016//Ras GTPase binding;GO:0005049//nuclear export signal receptor activity	GO:0001708//cell fate specification;GO:0007169//transmembrane receptor protein tyrosine kinase signaling pathway;GO:0003002;GO:0000060//protein import into nucleus, translocation;GO:0042051//compound eye photoreceptor development;GO:0007476//imaginal disc-derived wing morphogenesis;GO:0043066//negative regulation of apoptosis	0	gi|512933595|ref|XP_004932830.1|PREDICTED: importin-7-like isoform X1 [Bombyx mori]
Bm_nscaf2210_129	109.741	28.0129	-1.96993	Down	9.41e-07	GO:0043231//intracellular membrane-bounded organelle	GO:0046914//transition metal ion binding;GO:0003677//DNA binding;GO:0001071	GO:0010468//regulation of gene expression;GO:0006351//transcription, DNA-dependent	1.32851e-23	gi|58372658|gb|AAW71489.1|apterous [Heliconius doris]
Bm_nscaf2210_130	27.5205	8.94091	-1.62201	Down	0.000262589	-	GO:0005488//binding	-	9.43384e-43	gi|328925122|dbj|BAK19076.1|Bmptp-Z and Bmap-A fusion protein gamma [Bombyx mori]
Bm_nscaf2210_132	83.9755	16.077	-2.38497	Down	4.61e-08	GO:0043231//intracellular membrane-bounded organelle	GO:0046914//transition metal ion binding;GO:0001071;GO:0003677//DNA binding	GO:0007411//axon guidance;GO:0001654//eye development;GO:0030900//forebrain development;GO:0010468//regulation of gene expression;GO:0007632//visual behavior;GO:0006351//transcription, DNA-dependent	2.00263e-88	gi|328925126|dbj|BAK19078.1|apterous B beta [Bombyx mori]
Bm_nscaf2210_149	20.0509	8.98313	-1.15838	Down	1.88e-05	-	GO:0004722//protein serine/threonine phosphatase activity	GO:0009888//tissue development;GO:0048675//axon extension;GO:0042478//regulation of eye photoreceptor cell development;GO:0007476//imaginal disc-derived wing morphogenesis;GO:0001700//embryonic development via the syncytial blastoderm	0	gi|512933627|ref|XP_004932838.1|PREDICTED: protein phosphatase 1 regulatory subunit 12C-like [Bombyx mori]
Bm_nscaf2210_152	17.0037	5.8639	-1.53591	Down	1.48e-11	-	GO:0003824//catalytic activity	-	0	gi|512933813|ref|XP_004932884.1|PREDICTED: disco-interacting protein 2-like [Bombyx mori]
Bm_nscaf2210_164	283.821	71.9342	-1.98023	Down	2.22e-12	GO:0043234//protein complex	GO:0015405//P-P-bond-hydrolysis-driven transmembrane transporter activity;GO:0017111//nucleoside-triphosphatase activity;GO:0032559//adenyl ribonucleotide binding	-	0	gi|114053001|ref|NP_001040334.1|ATP-binding cassette sub-family F member 2 [Bombyx mori] >gi|95102546|gb|ABF51209.1| ATP-binding cassette sub-family F member 2 [Bombyx mori]
Bm_nscaf2210_166	40.6252	4.74065	-3.09922	Down	1.73e-06	GO:0019866//organelle inner membrane;GO:0031224//intrinsic to membrane	GO:0046872//metal ion binding;GO:0005215//transporter activity	GO:0006810//transport	0	gi|512933657|ref|XP_004932845.1|PREDICTED: calcium-binding mitochondrial carrier protein SCaMC-2-like isoform X2 [Bombyx mori]
Bm_nscaf2210_167	37.2128	5.56046	-2.74252	Down	5.03e-05	GO:0019866//organelle inner membrane;GO:0031224//intrinsic to membrane	GO:0046872//metal ion binding;GO:0005215//transporter activity	GO:0006810//transport	5.02381e-68	gi|512933653|ref|XP_004932844.1|PREDICTED: calcium-binding mitochondrial carrier protein SCaMC-2-like isoform X1 [Bombyx mori]
Bm_nscaf2210_171	23.546	11.513	-1.03222	Down	4.84e-09	-	-	-	0	gi|512933841|ref|XP_004932891.1|PREDICTED: chaperone activity of bc1 complex-like, mitochondrial-like [Bombyx mori]
Bm_nscaf2210_175	6.34784	2.75465	-1.2044	Down	8.48e-07	-	GO:0046914//transition metal ion binding;GO:0008168//methyltransferase activity	GO:0009987//cellular process	0	gi|512933845|ref|XP_004932892.1|PREDICTED: LOW QUALITY PROTEIN: PHD finger protein rhinoceros-like [Bombyx mori]
Bm_nscaf2210_179	41.0594	14.5337	-1.49831	Down	4.04e-11	-	-	-	7.20836e-94	gi|357610516|gb|EHJ67014.1|hypothetical protein KGM_12445 [Danaus plexippus]
Bm_nscaf2210_181	49.754	11.6594	-2.09332	Down	6.8e-07	GO:0005681//spliceosomal complex	GO:0016859//cis-trans isomerase activity	GO:0000377//RNA splicing, via transesterification reactions with bulged adenosine as nucleophile;GO:0046662//regulation of oviposition;GO:0044267//cellular protein metabolic process	1.16249e-95	gi|114052358|ref|NP_001040520.1|peptidylprolyl isomerase [Bombyx mori] >gi|95102760|gb|ABF51321.1| peptidylprolyl isomerase [Bombyx mori]
Bm_nscaf2210_182	11.4027	5.5975	-1.02652	Down	6.84e-05	-	-	-	0	gi|512933857|ref|XP_004932895.1|PREDICTED: nuclear pore complex protein Nup153-like [Bombyx mori]
Bm_nscaf2216_23	463.766	128.288	-1.85401	Down	2.01e-12	GO:0044444//cytoplasmic part;GO:0015630//microtubule cytoskeleton	GO:0004601//peroxidase activity	GO:0042743//hydrogen peroxide metabolic process;GO:0033554//cellular response to stress;GO:0019725//cellular homeostasis	5.85773e-143	gi|112982996|ref|NP_001037083.1|thiol peroxiredoxin [Bombyx mori] >gi|38260562|gb|AAR15420.1| thiol peroxiredoxin [Bombyx mori]
Bm_nscaf2216_26	32.2623	98.5506	1.61102	Up	8.49e-29	-	-	-	0	gi|512898710|ref|XP_004924463.1|PREDICTED: uncharacterized protein LOC101737292 [Bombyx mori]
Bm_nscaf2216_28	29.3234	77.8465	1.40858	Up	7.64e-11	-	-	-	6.05602e-156	gi|512898710|ref|XP_004924463.1|PREDICTED: uncharacterized protein LOC101737292 [Bombyx mori]
Bm_nscaf2216_29	3060.25	1409.59	-1.11838	Down	2.77e-11	GO:0030529//ribonucleoprotein complex	GO:0005198//structural molecule activity	GO:0010467//gene expression	4.27525e-46	gi|112984156|ref|NP_001037243.1|ribosomal protein L35A [Bombyx mori] >gi|54609263|gb|AAV34847.1| ribosomal protein L35A [Bombyx mori]
Bm_nscaf2216_30	88.4394	33.993	-1.37945	Down	1.13e-12	-	-	-	0	gi|378466278|gb|AFC01234.1|DnaJ-20 [Bombyx mori]
Bm_nscaf2216_31	153.521	5.52867	-4.79536	Down	8.52e-08	-	-	-	0	gi|512898718|ref|XP_004924465.1|PREDICTED: uncharacterized protein LOC101737575 [Bombyx mori]
Bm_nscaf2279_03	13.8106	1.56682	-3.13986	Down	0.000225782	-	-	-	2.70965e-118	gi|512909109|ref|XP_004926842.1|PREDICTED: nucleoporin nup211-like isoform X2 [Bombyx mori]
Bm_nscaf2279_04	60.3574	16.6563	-1.85746	Down	0.000245047	GO:0000931//gamma-tubulin large complex	GO:0005488//binding	GO:0034629//cellular protein complex localization	5.3476e-45	gi|512909113|ref|XP_004926843.1|PREDICTED: mitotic-spindle organizing protein 1-like isoform X1 [Bombyx mori] >gi|512909117|ref|XP_004926844.1| PREDICTED: mitotic-spindle organizing protein 1-like isoform X2 [Bombyx mori] >gi|512909121|ref|XP_004926845.1| PREDICTED: mitotic-spindle organizing protein 1-like isoform X3 [Bombyx mori] >gi|512909125|ref|XP_004926846.1| PREDICTED: mitotic-spindle orga…
Bm_nscaf2279_05	34.2858	12.3986	-1.46743	Down	0.000395717	GO:0005743//mitochondrial inner membrane;GO:0044425//membrane part	GO:0008565//protein transporter activity	GO:0015031//protein transport	1.51195e-88	gi|158635981|ref|NP_001091841.1|mitochondrial import inner membrane translocase [Bombyx mori] >gi|119866052|gb|ABM05495.1| mitochondrial import inner membrane translocase [Bombyx mori]
Bm_nscaf2279_06	8.9486	3.17	-1.49718	Down	0.000275727	-	-	-	0	gi|512909129|ref|XP_004926847.1|PREDICTED: putative leucine-rich repeat-containing protein DDB_G0290503-like [Bombyx mori]
Bm_nscaf2279_12	14.2017	48.5219	1.77257	Up	1.24e-08	-	GO:0003824//catalytic activity	-	2.58316e-132	gi|112982796|ref|NP_001037546.1|glutathione S-transferase delta 3 [Bombyx mori] >gi|85740625|gb|ABC79690.1| glutathione S-transferase 3 [Bombyx mori]
Bm_nscaf2279_16	34.3917	11.5883	-1.5694	Down	3.32e-08	-	-	-	0	gi|512909179|ref|XP_004926858.1|PREDICTED: uncharacterized protein LOC101737909 [Bombyx mori]
Bm_nscaf2279_17	22.4861	5.4378	-2.04794	Down	5.24e-08	-	-	-	0	gi|512909179|ref|XP_004926858.1|PREDICTED: uncharacterized protein LOC101737909 [Bombyx mori]
Bm_nscaf2279_19	90.536	7.43792	-3.60552	Down	2.96e-05	-	-	-	4.82048e-81	gi|512909144|ref|XP_004926850.1|PREDICTED: mitochondrial pyruvate carrier 1-like [Bombyx mori]
Bm_nscaf2279_26	57.4832	27.8795	-1.04393	Down	0.00043792	GO:0044464//cell part	-	-	2.51779e-111	gi|512909155|ref|XP_004926852.1|PREDICTED: ras-related protein Rab-18-like [Bombyx mori]
Bm_nscaf2330_012	22.0053	5.1357	-2.09922	Down	0.000120374	-	GO:0000166//nucleotide binding	-	1.53838e-122	gi|512888352|ref|XP_004922073.1|PREDICTED: methenyltetrahydrofolate synthase domain-containing protein-like [Bombyx mori]
Bm_nscaf2330_053	759.604	284.54	-1.41662	Down	1.04e-12	-	GO:0005488//binding	-	5.96784e-85	gi|114052609|ref|NP_001040261.1|nucleoplasmin isoform 2 [Bombyx mori] >gi|87248551|gb|ABD36328.1| nucleoplasmin isoform 2 [Bombyx mori]
Bm_nscaf2330_054	11.2689	5.38059	-1.06651	Down	1.57e-06	-	-	-	0	gi|512888420|ref|XP_004922084.1|PREDICTED: antigen KI-67-like [Bombyx mori]
Bm_nscaf2330_055	22.9358	9.36752	-1.29186	Down	4.1e-06	-	-	-	0	gi|512888426|ref|XP_004922085.1|PREDICTED: uncharacterized protein C12orf4 homolog [Bombyx mori]
Bm_nscaf2330_057	74.8078	34.4436	-1.11895	Down	2.53e-13	-	-	-	0	gi|512888432|ref|XP_004922086.1|PREDICTED: uncharacterized protein LOC101739289 [Bombyx mori]
Bm_nscaf2330_060	13.0895	0.001	-13.6761	Down	4.87e-08	-	-	-	1.86383e-122	gi|512888444|ref|XP_004922088.1|PREDICTED: uncharacterized protein LOC101739569 [Bombyx mori]
Bm_nscaf2330_093	72.333	28.8578	-1.3257	Down	1.79e-09	-	-	-	9.10314e-13	gi|50838657|dbj|BAD34493.1|Gag-Pol [Ipomoea batatas]
Bm_nscaf2330_096	10.5351	3.75373	-1.48881	Down	0	-	GO:0005488//binding;GO:0008276//protein methyltransferase activity	-	0	gi|512888732|ref|XP_004922135.1|PREDICTED: uncharacterized protein LOC101747197 [Bombyx mori]
Bm_nscaf2330_104	33.1374	12.6882	-1.38497	Down	0.000237634	-	-	-	6.99632e-147	gi|512888508|ref|XP_004922097.1|PREDICTED: dephospho-CoA kinase domain-containing protein-like isoform X1 [Bombyx mori] >gi|512888516|ref|XP_004922098.1| PREDICTED: dephospho-CoA kinase domain-containing protein-like isoform X2 [Bombyx mori]
Bm_nscaf2330_111	19.8127	9.80216	-1.01526	Down	0.000143828	GO:0044427//chromosomal part;GO:0008287//protein serine/threonine phosphatase complex;GO:0044444//cytoplasmic part	GO:0046983//protein dimerization activity	GO:0090304;GO:0006796//phosphate metabolic process;GO:0016043//cellular component organization;GO:0006464//protein modification process;GO:0035466;GO:0060255;GO:0035556	0	gi|512888540|ref|XP_004922102.1|PREDICTED: serine/threonine-protein phosphatase 2A 65 kDa regulatory subunit A alpha isoform-like isoform X1 [Bombyx mori]
Bm_nscaf2330_112	56.9872	26.4867	-1.10537	Down	2.2e-12	GO:0044427//chromosomal part;GO:0008287//protein serine/threonine phosphatase complex;GO:0044444//cytoplasmic part	GO:0046983//protein dimerization activity	GO:0090304;GO:0006796//phosphate metabolic process;GO:0016043//cellular component organization;GO:0006464//protein modification process;GO:0035466;GO:0060255;GO:0035556	0	gi|512888550|ref|XP_004922104.1|PREDICTED: serine/threonine-protein phosphatase 2A 65 kDa regulatory subunit A alpha isoform-like [Bombyx mori]
Bm_nscaf2330_113	12.6211	2.90994	-2.11677	Down	6.2e-07	-	-	-	0	gi|512888756|ref|XP_004922139.1|PREDICTED: negative elongation factor A-like [Bombyx mori]
Bm_nscaf2330_115	11.1148	3.30409	-1.75015	Down	1.25e-07	-	-	-	0	gi|512888763|ref|XP_004922140.1|PREDICTED: LOW QUALITY PROTEIN: bifunctional protein NCOAT-like [Bombyx mori]
Bm_nscaf2330_125	126.358	42.3382	-1.57748	Down	3.75e-13	GO:0043231//intracellular membrane-bounded organelle	GO:0003712//transcription cofactor activity;GO:0016614//oxidoreductase activity, acting on CH-OH group of donors;GO:0000166//nucleotide binding	GO:0006357//regulation of transcription from RNA polymerase II promoter;GO:0007423//sensory organ development;GO:0007166//cell surface receptor linked signaling pathway	0	gi|512888773|ref|XP_004922142.1|PREDICTED: C-terminal-binding protein-like [Bombyx mori]
Bm_nscaf2360_3	47.4236	7.33672	-2.6924	Down	2.87e-07	-	GO:0003824//catalytic activity	-	0	gi|164459610|gb|ABY57912.1|hydroxypyruvate isomerase [Bombyx mori]
Bm_nscaf2398_01	4.16258	18256.2	12.0986	Up	0	-	-	-	3.95226e-85	gi|290563223|ref|NP_001166685.1|cuticular protein RR-2 motif 75 precursor [Bombyx mori] >gi|223671252|tpd|FAA00578.1| TPA: putative cuticle protein [Bombyx mori]
Bm_nscaf2398_02	20.7439	7.40052	-1.48699	Down	1.61e-06	-	-	-	0	gi|114050869|ref|NP_001040162.1|WD repeat domain 61 [Bombyx mori] >gi|87248251|gb|ABD36178.1| WD repeat domain 61 [Bombyx mori]
Bm_nscaf2398_03	40.2382	4.3248	-3.21786	Down	0.000134638	-	-	-	1.90443e-67	gi|114051355|ref|NP_001040373.1|WD repeat domain 61 [Bombyx mori] >gi|95102668|gb|ABF51272.1| WD repeat domain 61 [Bombyx mori]
Bm_nscaf2398_12	105.126	24.4881	-2.10196	Down	0	-	GO:0004486//methylenetetrahydrofolate dehydrogenase activity;GO:0019238//cyclohydrolase activity	GO:0006760//folic acid and derivative metabolic process	0	gi|512908723|ref|XP_004926751.1|PREDICTED: probable bifunctional methylenetetrahydrofolate dehydrogenase/cyclohydrolase 2-like isoform X1 [Bombyx mori]
Bm_nscaf2398_13	4.7669	1.43156	-1.73547	Down	0.000849944	-	GO:0008233//peptidase activity	-	0	gi|512908743|ref|XP_004926756.1|PREDICTED: furin-like protease 2-like [Bombyx mori]
Bm_nscaf2511_001	0.287416	46.6615	7.34295	Up	3.63e-46	-	GO:0016787//hydrolase activity	-	0	gi|512926483|ref|XP_004931097.1|PREDICTED: myrosinase 1-like [Bombyx mori]
Bm_nscaf2511_003	2.08129	13.9651	2.74627	Up	7.21e-08	-	-	-	4.56671e-157	gi|512927000|ref|XP_004931225.1|PREDICTED: disks large homolog 4-like [Bombyx mori]
Bm_nscaf2511_010	13.7657	2.1624	-2.67037	Down	0.000252978	-	-	GO:0006810//transport	1.24022e-60	gi|512926538|ref|XP_004931110.1|PREDICTED: major facilitator superfamily domain-containing protein 9-like isoform X2 [Bombyx mori]
Bm_nscaf2511_012	67.1903	19.7676	-1.76511	Down	5.44e-06	GO:0044464//cell part	-	-	3.63877e-59	gi|512926542|ref|XP_004931111.1|PREDICTED: NADH dehydrogenase [ubiquinone] 1 beta subcomplex subunit 2, mitochondrial-like [Bombyx mori]
Bm_nscaf2511_015	16.5687	8.11355	-1.03005	Down	0.000108713	GO:0031981//nuclear lumen;GO:0044444//cytoplasmic part;GO:0016020//membrane	GO:0005488//binding	GO:0009987//cellular process	0	gi|512926546|ref|XP_004931112.1|PREDICTED: SH3 domain-containing kinase-binding protein 1-like [Bombyx mori]
Bm_nscaf2511_021	39.2091	16.077	-1.28619	Down	8.5e-08	GO:0000178//exosome (RNase complex);GO:0034399//nuclear periphery	GO:0008408//3'-5' exonuclease activity	GO:0006396//RNA processing	0	gi|357611416|gb|EHJ67473.1|hypothetical protein KGM_03529 [Danaus plexippus]
Bm_nscaf2511_022	12.8492	4.14309	-1.6329	Down	0.000703489	GO:0000178//exosome (RNase complex);GO:0034399//nuclear periphery	GO:0004518//nuclease activity	-	0	gi|512927018|ref|XP_004931229.1|PREDICTED: exosome complex exonuclease RRP44-like [Bombyx mori]
Bm_nscaf2511_025	90.8409	44.8207	-1.01918	Down	1.66e-06	-	GO:0016857//racemase and epimerase activity, acting on carbohydrates and derivatives	GO:0044238//primary metabolic process	3.98227e-139	gi|512926575|ref|XP_004931120.1|PREDICTED: ribulose-phosphate 3-epimerase-like [Bombyx mori]
Bm_nscaf2511_027	159.18	66.2245	-1.26522	Down	2.61e-12	-	GO:0016742//hydroxymethyl-, formyl- and related transferase activity;GO:0019238//cyclohydrolase activity	GO:0009168//purine ribonucleoside monophosphate biosynthetic process	0	gi|512926563|ref|XP_004931117.1|PREDICTED: bifunctional purine biosynthesis protein PURH-like [Bombyx mori]
Bm_nscaf2511_033	9.97116	2.38282	-2.06509	Down	9.71e-06	GO:0000178//exosome (RNase complex);GO:0034399//nuclear periphery	GO:0008408//3'-5' exonuclease activity	GO:0006396//RNA processing	0	gi|512927018|ref|XP_004931229.1|PREDICTED: exosome complex exonuclease RRP44-like [Bombyx mori]
Bm_nscaf2511_035	37.9777	6.23209	-2.60736	Down	9.82e-06	-	-	-	6.06357e-101	gi|512927022|ref|XP_004931230.1|PREDICTED: uncharacterized protein LOC101744812 [Bombyx mori]
Bm_nscaf2511_036	43.4474	12.0988	-1.8444	Down	1.16e-12	-	-	-	-	-
Bm_nscaf2511_040	41.3209	1.28968	-5.00178	Down	2.96e-05	-	-	-	0	gi|512927026|ref|XP_004931231.1|PREDICTED: dentin sialophosphoprotein-like [Bombyx mori]
Bm_nscaf2511_041	55.7145	2.99409	-4.21786	Down	5e-05	-	-	-	1.11026e-169	gi|512927034|ref|XP_004931233.1|PREDICTED: uncharacterized protein LOC101745256 [Bombyx mori]
Bm_nscaf2511_042	36.5164	8.3168	-2.13445	Down	0	-	-	-	0	gi|512927038|ref|XP_004931234.1|PREDICTED: tetratricopeptide repeat protein 21B-like [Bombyx mori]
Bm_nscaf2511_043	8.02783	231.183	4.84788	Up	0	GO:0016471//vacuolar proton-transporting V-type ATPase complex	GO:0015077//monovalent inorganic cation transmembrane transporter activity	GO:0006754//ATP biosynthetic process	0	gi|512926607|ref|XP_004931128.1|PREDICTED: V-type proton ATPase 116 kDa subunit a isoform 1-like isoform X1 [Bombyx mori] >gi|512926611|ref|XP_004931129.1| PREDICTED: V-type proton ATPase 116 kDa subunit a isoform 1-like isoform X2 [Bombyx mori]
Bm_nscaf2511_044	14.2717	1.82153	-2.96993	Down	0.000303322	-	GO:0016772//transferase activity, transferring phosphorus-containing groups	GO:0042723//thiamin and derivative metabolic process	2.00949e-138	gi|512927042|ref|XP_004931235.1|PREDICTED: thiamin pyrophosphokinase 1-like [Bombyx mori]
Bm_nscaf2511_050	46.5614	18.6646	-1.31883	Down	1.64e-08	-	GO:0004175//endopeptidase activity;GO:0046914//transition metal ion binding	GO:0019538//protein metabolic process;GO:0007166//cell surface receptor linked signaling pathway	0	gi|112983432|ref|NP_001036981.1|A disintegrin and metalloproteinase with thrombospondin motifs 1 precursor [Bombyx mori] >gi|55468618|dbj|BAD69559.2| A disintegrin and metalloproteinase with thrombospondin motifs 1 [Bombyx mori]
Bm_nscaf2511_051	101.866	38.9017	-1.38876	Down	2.48e-13	-	GO:0004175//endopeptidase activity;GO:0046914//transition metal ion binding	GO:0019538//protein metabolic process;GO:0007166//cell surface receptor linked signaling pathway	0	gi|112983432|ref|NP_001036981.1|A disintegrin and metalloproteinase with thrombospondin motifs 1 precursor [Bombyx mori] >gi|55468618|dbj|BAD69559.2| A disintegrin and metalloproteinase with thrombospondin motifs 1 [Bombyx mori]
Bm_nscaf2511_055	2143.05	515.303	-2.05617	Down	7.45e-12	-	GO:0016859//cis-trans isomerase activity	GO:0044267//cellular protein metabolic process	9.97572e-117	gi|60592747|dbj|BAD90848.1|cyclophilin-like protein [Bombyx mori] >gi|76577781|gb|ABA54173.1| cyclophilin [Bombyx mori]
Bm_nscaf2511_058	26.7011	11.4278	-1.22435	Down	2.75e-09	-	GO:0004175//endopeptidase activity;GO:0046872//metal ion binding	GO:0044267//cellular protein metabolic process;GO:0006909//phagocytosis;GO:0007297//ovarian follicle cell migration;GO:0001558//regulation of cell growth;GO:0009887//organ morphogenesis;GO:0048534;GO:0007399//nervous system development;GO:0014706//striated muscle tissue development;GO:0007166//cell surface receptor linked signaling pathway;GO:0035051//cardiac cell differentiation	0	gi|512927054|ref|XP_004931238.1|PREDICTED: disintegrin and metalloproteinase domain-containing protein 10-like [Bombyx mori]
Bm_nscaf2511_063	30.2869	9.71918	-1.63978	Down	2.34e-06	GO:0043231//intracellular membrane-bounded organelle	GO:0003677//DNA binding;GO:0004518//nuclease activity	GO:0006259//DNA metabolic process	0	gi|512926643|ref|XP_004931137.1|PREDICTED: DNA excision repair protein ERCC-1-like isoform X1 [Bombyx mori]
Bm_nscaf2511_066	40.0448	4.74065	-3.07846	Down	1.72e-05	-	-	-	3.12388e-127	gi|512926658|ref|XP_004931141.1|PREDICTED: mannosyl-oligosaccharide alpha-1,2-mannosidase isoform A-like [Bombyx mori]
Bm_nscaf2511_068	14.754	2.05428	-2.8444	Down	9.84e-06	GO:0012505//endomembrane system;GO:0043231//intracellular membrane-bounded organelle	GO:0046872//metal ion binding;GO:0015924	GO:0010259//multicellular organismal aging;GO:0050896//response to stimulus;GO:0006486//protein amino acid glycosylation	0	gi|512926662|ref|XP_004931142.1|PREDICTED: mannosyl-oligosaccharide alpha-1,2-mannosidase isoform A-like [Bombyx mori]
Bm_nscaf2511_073	19.1297	4.04121	-2.24295	Down	1.81e-06	-	-	-	0	gi|512926666|ref|XP_004931143.1|PREDICTED: STAM-binding protein-like A-like [Bombyx mori]
Bm_nscaf2511_074	161.809	62.9397	-1.36225	Down	4.68e-12	-	-	-	-	-
Bm_nscaf2511_077	63.1353	23.7231	-1.41216	Down	1.03e-08	-	-	-	5.41556e-158	gi|512926702|ref|XP_004931152.1|PREDICTED: RWD domain-containing protein 1-like [Bombyx mori]
Bm_nscaf2511_084	715.076	232.566	-1.62045	Down	4.72e-12	-	-	-	0	gi|512926720|ref|XP_004931156.1|PREDICTED: proliferation-associated protein 2G4-like [Bombyx mori]
Bm_nscaf2511_091	16.7391	5.58765	-1.58291	Down	8.85e-05	-	-	-	0	gi|512926732|ref|XP_004931159.1|PREDICTED: protein LMBR1L-like [Bombyx mori]
Bm_nscaf2511_097	60.2192	24.4445	-1.30071	Down	3.69e-12	GO:0005918//septate junction	-	GO:0007043//cell-cell junction assembly;GO:0021675//nerve development;GO:0007272;GO:0035088//establishment or maintenance of apical/basal cell polarity;GO:0021782//glial cell development	0	gi|512926744|ref|XP_004931162.1|PREDICTED: contactin-like [Bombyx mori]
Bm_nscaf2511_098	66.6111	144.464	1.11687	Up	4.05e-111	GO:0005819//spindle	-	GO:0007450//dorsal/ventral pattern formation, imaginal disc	0	gi|512927086|ref|XP_004931246.1|PREDICTED: uncharacterized protein LOC101747225 [Bombyx mori]
Bm_nscaf2511_106	262.37	125.772	-1.06079	Down	0	GO:0043231//intracellular membrane-bounded organelle	GO:0016705//oxidoreductase activity, acting on paired donors, with incorporation or reduction of molecular oxygen;GO:0016209//antioxidant activity	GO:0008152//metabolic process;GO:0019725//cellular homeostasis	8.87032e-143	gi|402746964|gb|AFQ94049.1|2-Cys peroxiredoxin [Bombyx mori]
Bm_nscaf2511_107	6.7377	3.25269	-1.05062	Down	2.74e-10	-	-	-	0	gi|357617693|gb|EHJ70933.1|hypothetical protein KGM_14791 [Danaus plexippus]
Bm_nscaf2511_109	3854.14	1768.57	-1.12382	Down	0	GO:0015935//small ribosomal subunit	GO:0005198//structural molecule activity	GO:0010467//gene expression	2.16389e-76	gi|74904844|sp|Q5UAM9.1|RS14_BOMMORecName: Full=40S ribosomal protein S14 >gi|49532930|dbj|BAD26700.1| ribosomal protein S14 [Plutella xylostella] >gi|54609311|gb|AAV34871.1| ribosomal protein S14 [Bombyx mori] >gi|268306362|gb|ACY95302.1| ribosomal protein S14 [Manduca sexta] >gi|389608281|dbj|BAM17752.1| ribosomal protein S14a [Papilio xuthus] >gi|389610701|dbj|BAM18962.1| ribosomal protein S14…
Bm_nscaf2511_113	22.8122	9.38176	-1.28188	Down	7.91e-05	-	-	-	0	gi|512927097|ref|XP_004931249.1|PREDICTED: cytosolic carboxypeptidase-like protein 5-like [Bombyx mori]
Bm_nscaf2511_114	56.8927	10.7989	-2.39735	Down	5.03e-11	-	-	-	1.5404e-170	gi|512926772|ref|XP_004931169.1|PREDICTED: uncharacterized protein LOC101736201 [Bombyx mori]
Bm_nscaf2511_120	31.5569	12.4227	-1.34497	Down	1.57e-10	-	-	-	0	gi|512926787|ref|XP_004931172.1|PREDICTED: ubiquitin carboxyl-terminal hydrolase 1-like isoform X1 [Bombyx mori] >gi|512926791|ref|XP_004931173.1| PREDICTED: ubiquitin carboxyl-terminal hydrolase 1-like isoform X2 [Bombyx mori] >gi|512926795|ref|XP_004931174.1| PREDICTED: ubiquitin carboxyl-terminal hydrolase 1-like isoform X3 [Bombyx mori]
Bm_nscaf2511_121	262.423	78.3753	-1.74342	Down	1.45e-12	GO:0044444//cytoplasmic part	GO:0031420;GO:0016301//kinase activity	GO:0006007//glucose catabolic process	0	gi|512926811|ref|XP_004931178.1|PREDICTED: pyruvate kinase-like isoform X3 [Bombyx mori]
Bm_nscaf2511_125	192.046	66.4307	-1.53153	Down	1.48e-12	GO:0044444//cytoplasmic part;GO:0043232	GO:0008092//cytoskeletal protein binding	-	3.05256e-96	gi|512926818|ref|XP_004931180.1|PREDICTED: tropomodulin-like isoform X2 [Bombyx mori]
Bm_nscaf2511_126	51.1425	16.4656	-1.63507	Down	1.72e-09	GO:0043232	GO:0008092//cytoskeletal protein binding	-	8.80467e-169	gi|512926814|ref|XP_004931179.1|PREDICTED: tropomodulin-like isoform X1 [Bombyx mori]
Bm_nscaf2511_128	14.6663	4.99171	-1.5549	Down	0.000935015	-	-	-	0	gi|512926838|ref|XP_004931185.1|PREDICTED: uncharacterized protein LOC101738272 [Bombyx mori]
Bm_nscaf2511_129	18.6124	55.6556	1.58026	Up	3.46e-16	GO:0044297//cell body;GO:0042995//cell projection;GO:0005887//integral to plasma membrane	GO:0005488//binding;GO:0005227//calcium activated cation channel activity;GO:0005267//potassium channel activity	GO:0008049//male courtship behavior;GO:0042221//response to chemical stimulus;GO:0030001//metal ion transport;GO:0007622//rhythmic behavior	0	gi|512926842|ref|XP_004931186.1|PREDICTED: calcium-activated potassium channel slowpoke-like [Bombyx mori]
Bm_nscaf2511_130	17.0068	45.966	1.43446	Up	9.47e-10	GO:0044297//cell body;GO:0042995//cell projection;GO:0005887//integral to plasma membrane	GO:0005488//binding;GO:0005227//calcium activated cation channel activity;GO:0005267//potassium channel activity	GO:0008049//male courtship behavior;GO:0042221//response to chemical stimulus;GO:0030001//metal ion transport;GO:0007622//rhythmic behavior	0	gi|512926842|ref|XP_004931186.1|PREDICTED: calcium-activated potassium channel slowpoke-like [Bombyx mori]
Bm_nscaf2511_132	32.3225	8.08242	-1.99968	Down	8.35e-06	-	-	GO:0010035//response to inorganic substance	3.38462e-77	gi|512926846|ref|XP_004931187.1|PREDICTED: protein CutA homolog [Bombyx mori]
Bm_nscaf2511_135	93.1543	300.544	1.68988	Up	1.43e-45	-	-	-	3.08346e-143	gi|512926850|ref|XP_004931188.1|PREDICTED: uncharacterized protein LOC101738673 [Bombyx mori]
Bm_nscaf2511_138	94.1783	3.18768	-4.88482	Down	5.02e-05	-	-	-	8.16822e-132	gi|512927108|ref|XP_004931252.1|PREDICTED: uncharacterized protein LOC101736774 [Bombyx mori]
Bm_nscaf2511_139	84.3087	0.001	-16.3634	Down	9.07e-15	-	-	-	-	-
Bm_nscaf2511_140	328.067	10.0257	-5.03222	Down	2.32e-13	-	-	-	-	-
Bm_nscaf2511_144	29.9293	12.9029	-1.21386	Down	2.12e-05	-	GO:0046914//transition metal ion binding;GO:0008237//metallopeptidase activity;GO:0008238//exopeptidase activity	GO:0019538//protein metabolic process	0	gi|512926866|ref|XP_004931192.1|PREDICTED: methionine aminopeptidase 1-like [Bombyx mori]
Bm_nscaf2511_155	0.799435	43.2624	5.75799	Up	2.4e-14	GO:0043231//intracellular membrane-bounded organelle;GO:0044425//membrane part	GO:0046914//transition metal ion binding;GO:0016714//oxidoreductase activity, acting on paired donors, with incorporation or reduction of molecular oxygen, reduced pteridine as one donor, and incorporation of one atom of oxygen	GO:0044255//cellular lipid metabolic process;GO:0006662//glycerol ether metabolic process	9.30583e-102	gi|512927119|ref|XP_004931255.1|PREDICTED: alkylglycerol monooxygenase-like [Bombyx mori]
Bm_nscaf2511_156	2.96492	60.9797	4.36226	Up	3.25e-33	GO:0043231//intracellular membrane-bounded organelle;GO:0044425//membrane part	GO:0046914//transition metal ion binding;GO:0016714//oxidoreductase activity, acting on paired donors, with incorporation or reduction of molecular oxygen, reduced pteridine as one donor, and incorporation of one atom of oxygen	GO:0044255//cellular lipid metabolic process;GO:0006662//glycerol ether metabolic process	0	gi|512927119|ref|XP_004931255.1|PREDICTED: alkylglycerol monooxygenase-like [Bombyx mori]
Bm_nscaf2511_162	1256.62	122.877	-3.35427	Down	1.98e-12	GO:0044464//cell part	GO:0008238//exopeptidase activity	GO:0019538//protein metabolic process	0	gi|112983824|ref|NP_001036859.1|ecdysteroid-inducible angiotensin-converting enzyme-related gene product precursor [Bombyx mori] >gi|8918492|dbj|BAA97657.1| BmAcer [Bombyx mori] >gi|224176029|dbj|BAH23568.1| male reproductive organ angiotensin-converting enzyme-related protein 1 [Bombyx mori]
Bm_nscaf2511_169	635.538	14937.3	4.5548	Up	0	-	-	-	2.26902e-15	gi|112983226|ref|NP_001036952.1|cuticular protein glycine-rich 12 precursor [Bombyx mori] >gi|68989041|dbj|BAE06190.1| glycine rich protein [Bombyx mori]
Bm_nscaf2511_170	48.9288	15454.2	8.3031	Up	0	-	-	-	1.75921e-91	gi|290560853|ref|NP_001166790.1|cuticular protein glycine-rich 13 precursor [Bombyx mori] >gi|223671000|tpd|FAA00451.1| TPA: putative cuticle protein [Bombyx mori]
Bm_nscaf2511_172	15.9728	6.92779	-1.20515	Down	1.82e-06	-	GO:0003824//catalytic activity	-	0	gi|512926893|ref|XP_004931199.1|PREDICTED: uncharacterized protein YBL113C-like isoform X1 [Bombyx mori]
Bm_nscaf2511_177	1.00932	17.932	4.15108	Up	6.85e-20	-	-	-	0	gi|512926901|ref|XP_004931201.1|PREDICTED: putative uncharacterized protein DDB_G0282133-like [Bombyx mori]
Bm_nscaf2511_180	9844.57	3223.26	-1.61081	Down	0	GO:0043231//intracellular membrane-bounded organelle	GO:0032559//adenyl ribonucleotide binding	GO:0050896//response to stimulus	0	gi|112982828|ref|NP_001036892.1|heat shock cognate protein [Bombyx mori] >gi|20563125|dbj|BAB92074.1| heat shock cognate protein [Bombyx mori] >gi|320526705|gb|ADW41775.1| heat shock protein 70 [Bombyx mori]
Bm_nscaf2511_183	96.219	45.2209	-1.08933	Down	6.56e-13	-	-	-	0	gi|512927147|ref|XP_004931262.1|PREDICTED: V-type proton ATPase 116 kDa subunit a isoform 1-like [Bombyx mori]
Bm_nscaf2511_185	28.5682	13.441	-1.08777	Down	3.42e-05	-	-	-	0	gi|512926909|ref|XP_004931203.1|PREDICTED: dynactin subunit 4-like [Bombyx mori]
Bm_nscaf2511_187	68.4772	31.5051	-1.12004	Down	7.6e-12	GO:0044444//cytoplasmic part;GO:0005874//microtubule	GO:0032561//guanyl ribonucleotide binding;GO:0046983//protein dimerization activity;GO:0017111//nucleoside-triphosphatase activity	GO:0043623//cellular protein complex assembly;GO:0007017//microtubule-based process	0	gi|112983501|ref|NP_001036885.1|alpha-tubulin [Bombyx mori] >gi|19773422|dbj|BAB86850.1| alpha-tubulin [Bombyx mori]
Bm_nscaf2511_193	39.4312	7.76978	-2.34339	Down	3.84e-09	-	-	-	0	gi|512926929|ref|XP_004931208.1|PREDICTED: 3-hydroxyisobutyryl-CoA hydrolase, mitochondrial-like [Bombyx mori]
Bm_nscaf2511_195	45.1227	17.3367	-1.38002	Down	8.07e-13	-	-	-	0	gi|512926953|ref|XP_004931214.1|PREDICTED: cytoplasmic dynein 1 intermediate chain-like isoform X5 [Bombyx mori] >gi|512926961|ref|XP_004931216.1| PREDICTED: cytoplasmic dynein 1 intermediate chain-like isoform X7 [Bombyx mori]
Bm_nscaf2511_196	137.392	43.7886	-1.64967	Down	5.76e-13	-	-	-	3.58454e-49	gi|512926957|ref|XP_004931215.1|PREDICTED: cytoplasmic dynein 1 intermediate chain-like isoform X6 [Bombyx mori]
Bm_nscaf2511_198	37.7234	9.03884	-2.06125	Down	3.44e-13	-	-	-	0	gi|512926973|ref|XP_004931219.1|PREDICTED: neurexin-4-like isoform X1 [Bombyx mori]
Bm_nscaf2511_200	40.9975	17235	8.71559	Up	0	-	GO:0005198//structural molecule activity	-	1.06976e-48	gi|112983982|ref|NP_001036835.1|cuticular protein RR-1 motif 4 precursor [Bombyx mori] >gi|4063820|dbj|BAA36273.1| LCP18 [Bombyx mori] >gi|5360249|dbj|BAA81902.1| cuticle protein LCP18 [Bombyx mori] >gi|223671109|tpd|FAA00506.1| TPA: putative cuticle protein [Bombyx mori]
Bm_nscaf2511_205	56.3335	21.0787	-1.41821	Down	5.15e-11	-	-	GO:0000377//RNA splicing, via transesterification reactions with bulged adenosine as nucleophile	1.33069e-140	gi|512926992|ref|XP_004931223.1|PREDICTED: UPF0396 protein CG6066-like [Bombyx mori]
Bm_nscaf2529_002	93.1228	343.358	1.88251	Up	5.03e-96	-	GO:0016740//transferase activity	GO:0008152//metabolic process	0	gi|512931483|ref|XP_004932314.1|PREDICTED: sialic acid synthase-like [Bombyx mori]
Bm_nscaf2529_005	20.9403	8.12683	-1.36552	Down	0	-	-	-	0	gi|512931487|ref|XP_004932315.1|PREDICTED: LOW QUALITY PROTEIN: cullin-associated NEDD8-dissociated protein 1-like [Bombyx mori]
Bm_nscaf2529_010	7.07856	2.32317	-1.60736	Down	3.68e-05	-	GO:0018024//histone-lysine N-methyltransferase activity	-	0	gi|512931966|ref|XP_004932429.1|PREDICTED: histone-lysine N-methyltransferase, H3 lysine-79 specific-like [Bombyx mori]
Bm_nscaf2529_012	203.683	80.1361	-1.3458	Down	5.54e-13	-	GO:0046914//transition metal ion binding;GO:0016836//hydro-lyase activity	GO:0044237//cellular metabolic process	7.12479e-167	gi|114051832|ref|NP_001040186.1|erythrocyte carbonic anhydrase [Bombyx mori] >gi|87248315|gb|ABD36210.1| erythrocyte carbonic anhydrase [Bombyx mori]
Bm_nscaf2529_014	4.65033	0.593532	-2.96993	Down	0.000303177	-	GO:0016787//hydrolase activity	-	0	gi|512931970|ref|XP_004932430.1|PREDICTED: A disintegrin and metalloproteinase with thrombospondin motifs 14-like [Bombyx mori]
Bm_nscaf2529_016	16.5232	7.11097	-1.21637	Down	6.13e-07	-	-	-	0	gi|512931527|ref|XP_004932325.1|PREDICTED: phosphatidate phosphatase LPIN2-like [Bombyx mori]
Bm_nscaf2529_018	23.2703	9.20714	-1.33767	Down	1.54e-05	-	-	-	0	gi|512931535|ref|XP_004932327.1|PREDICTED: GPI transamidase component PIG-T-like [Bombyx mori]
Bm_nscaf2529_019	270.694	37.8842	-2.83699	Down	0	GO:0015630//microtubule cytoskeleton	GO:0016790//thiolester hydrolase activity	GO:0070646	5.83437e-169	gi|512931543|ref|XP_004932329.1|PREDICTED: ubiquitin carboxyl-terminal hydrolase-like isoform X1 [Bombyx mori] >gi|512931547|ref|XP_004932330.1| PREDICTED: ubiquitin carboxyl-terminal hydrolase-like isoform X2 [Bombyx mori] >gi|312597590|gb|ADQ89804.1| ubiquitin carboxy-terminal hydrolase CG4265 [Bombyx mori]
Bm_nscaf2529_020	34.4412	7.66003	-2.16871	Down	3.84e-09	-	-	-	-	-
Bm_nscaf2529_021	17.7321	6.15124	-1.52742	Down	8.43e-12	-	-	GO:0048856//anatomical structure development;GO:0006874//cellular calcium ion homeostasis;GO:0008152//metabolic process	0	gi|512931555|ref|XP_004932332.1|PREDICTED: aspartyl/asparaginyl beta-hydroxylase-like isoform X1 [Bombyx mori]
Bm_nscaf2529_027	425.855	122.467	-1.79797	Down	0	-	-	-	0	gi|512931567|ref|XP_004932335.1|PREDICTED: facilitated trehalose transporter Tret1-like [Bombyx mori]
Bm_nscaf2529_028	0.834434	7.38405	3.14554	Up	2.27e-05	-	-	GO:0006810//transport	0	gi|512931575|ref|XP_004932337.1|PREDICTED: facilitated trehalose transporter Tret1-like [Bombyx mori]
Bm_nscaf2529_031	47.8853	16.3599	-1.54942	Down	3.44e-13	-	-	-	0	gi|162462084|ref|NP_001104810.1|lipophorin receptor isoform 3 precursor [Bombyx mori] >gi|84469400|dbj|BAE71408.1| lipophorin receptor [Bombyx mori]
Bm_nscaf2529_032	37.0566	16.0521	-1.20697	Down	0.000333855	GO:0031224//intrinsic to membrane	GO:0046872//metal ion binding;GO:0004871//signal transducer activity	-	6.11294e-45	gi|162462046|ref|NP_001104809.1|lipophorin receptor isoform 2 precursor [Bombyx mori] >gi|84469398|dbj|BAE71407.1| lipophorin receptor [Bombyx mori]
Bm_nscaf2529_036	830.371	269.547	-1.62322	Down	8.87e-12	-	GO:0005198//structural molecule activity	-	5.50151e-140	gi|223671103|tpd|FAA00503.1|TPA: putative cuticle protein [Bombyx mori]
Bm_nscaf2529_043	0.874744	38.4061	5.45633	Up	1.17e-11	-	GO:0005488//binding	GO:0051234//establishment of localization	4.98665e-94	gi|512931594|ref|XP_004932341.1|PREDICTED: B1 protein-like [Bombyx mori]
Bm_nscaf2529_045	164.452	2646.45	4.00832	Up	0	-	GO:0005488//binding	GO:0051234//establishment of localization	4.30076e-92	gi|164448664|ref|NP_001106744.1|antennal binding protein precursor [Bombyx mori] >gi|87248601|gb|ABD36353.1| antennal binding protein [Bombyx mori]
Bm_nscaf2529_047	31.5561	10.7402	-1.5549	Down	0	-	-	GO:0006915//apoptosis;GO:0008283//cell proliferation;GO:0009653//anatomical structure morphogenesis;GO:0009952//anterior/posterior pattern formation;GO:0009966//regulation of signal transduction	0	gi|512931986|ref|XP_004932434.1|PREDICTED: N-alpha-acetyltransferase 35, NatC auxiliary subunit-like [Bombyx mori]
Bm_nscaf2529_048	1161.41	2.9993	-8.59703	Down	7.2e-09	-	-	-	7.75763e-174	gi|512931990|ref|XP_004932435.1|PREDICTED: uncharacterized protein LOC101737971 [Bombyx mori]
Bm_nscaf2529_049	2258.76	7.70356	-8.19579	Down	9.56e-07	-	-	-	8.14965e-114	gi|512931608|ref|XP_004932345.1|PREDICTED: uncharacterized protein LOC101736422 [Bombyx mori]
Bm_nscaf2529_057	32.1641	15.0017	-1.10033	Down	0.000214162	GO:0000178//exosome (RNase complex);GO:0034399//nuclear periphery	GO:0003676//nucleic acid binding;GO:0008408//3'-5' exonuclease activity	GO:0010467//gene expression	0	gi|114052969|ref|NP_001040497.1|exosc7 protein [Bombyx mori] >gi|95103140|gb|ABF51511.1| exosc7 protein [Bombyx mori]
Bm_nscaf2529_073	71.4288	26.9852	-1.40434	Down	4.07e-07	-	-	-	4.00249e-77	gi|512931653|ref|XP_004932356.1|PREDICTED: uncharacterized protein LOC101737970 [Bombyx mori]
Bm_nscaf2529_077	27.8169	10.852	-1.358	Down	1.02e-12	GO:0005700//polytene chromosome	GO:0032451//demethylase activity	-	0	gi|512931656|ref|XP_004932357.1|PREDICTED: lysine-specific demethylase 6A-like [Bombyx mori]
Bm_nscaf2529_080	26.3438	8.8527	-1.57327	Down	1.05e-06	GO:0043231//intracellular membrane-bounded organelle	-	GO:0007017//microtubule-based process	0	gi|512931684|ref|XP_004932364.1|PREDICTED: microspherule protein 1-like isoform X2 [Bombyx mori]
Bm_nscaf2529_082	25.1489	9.4813	-1.40734	Down	5.54e-05	-	-	-	0	gi|512931691|ref|XP_004932365.1|PREDICTED: cleft lip and palate transmembrane protein 1-like protein-like isoform X1 [Bombyx mori]
Bm_nscaf2529_090	253.936	833.65	1.71498	Up	9.03e-259	-	-	-	0	gi|512931715|ref|XP_004932371.1|PREDICTED: uncharacterized protein LOC101739845 isoform X1 [Bombyx mori]
Bm_nscaf2529_094	850.892	88.6848	-3.26222	Down	2.87e-13	-	-	-	6.1865e-49	gi|512931731|ref|XP_004932375.1|PREDICTED: uncharacterized protein LOC101740300 [Bombyx mori]
Bm_nscaf2529_095	13.7602	45.3432	1.72038	Up	5.69e-07	-	-	-	3.22133e-33	gi|290559935|ref|NP_001166792.1|cuticular protein glycine-rich 10 precursor [Bombyx mori] >gi|223670994|tpd|FAA00448.1| TPA: putative cuticle protein [Bombyx mori]
Bm_nscaf2529_096	74.0232	250.002	1.75589	Up	1.24e-19	-	-	-	7.57983e-60	gi|512931735|ref|XP_004932376.1|PREDICTED: uncharacterized protein LOC101740428 isoform X1 [Bombyx mori]
Bm_nscaf2529_097	0.001	172.168	17.3935	Up	1.99e-26	-	-	-	-	-
Bm_nscaf2529_098	62.5216	164.506	1.39572	Up	7.57e-22	-	-	-	-	-
Bm_nscaf2529_111	136.611	64.9254	-1.07322	Down	5.36e-12	GO:0005740//mitochondrial envelope	GO:0016776//phosphotransferase activity, phosphate group as acceptor;GO:0019205//nucleobase, nucleoside, nucleotide kinase activity;GO:0032559//adenyl ribonucleotide binding	GO:0009180	1.09893e-175	gi|284813563|ref|NP_001165387.1|adenylate kinase 2 [Bombyx mori] >gi|283558275|gb|ADB27115.1| adenylate kinase 2 [Bombyx mori]
Bm_nscaf2529_112	10.2267	3.41243	-1.58347	Down	4.05e-12	-	-	-	0	gi|512932038|ref|XP_004932447.1|PREDICTED: nucleoporin NUP188 homolog [Bombyx mori]
Bm_nscaf2529_113	22.6921	6.45722	-1.81321	Down	1.19e-11	-	-	-	8.60851e-130	gi|512932042|ref|XP_004932448.1|PREDICTED: maternal effect protein staufen-like [Bombyx mori]
Bm_nscaf2529_114	30.1027	61.7837	1.03733	Up	9.41e-09	GO:0044444//cytoplasmic part;GO:0043231//intracellular membrane-bounded organelle	GO:0005488//binding;GO:0004175//endopeptidase activity	GO:0019538//protein metabolic process	0	gi|512932046|ref|XP_004932449.1|PREDICTED: prolyl endopeptidase-like [Bombyx mori]
Bm_nscaf2529_116	3.01459	0.267659	-3.4935	Down	0.000354775	-	-	-	0	gi|512931786|ref|XP_004932387.1|PREDICTED: PAS domain-containing serine/threonine-protein kinase-like [Bombyx mori]
Bm_nscaf2529_118	9.82562	770.921	6.29389	Up	0	-	GO:0030247//polysaccharide binding;GO:0016787//hydrolase activity	GO:0006022	0	gi|512932050|ref|XP_004932450.1|PREDICTED: uncharacterized protein LOC101740429 [Bombyx mori]
Bm_nscaf2529_141	19.9644	7.90108	-1.3373	Down	2.49e-08	GO:0005794//Golgi apparatus	-	GO:0050658//RNA transport;GO:0048193//Golgi vesicle transport	0	gi|512932058|ref|XP_004932452.1|PREDICTED: conserved oligomeric Golgi complex subunit 3-like [Bombyx mori]
Bm_nscaf2529_142	177.371	86.9194	-1.02902	Down	4.96e-12	GO:0031980//mitochondrial lumen;GO:0015630//microtubule cytoskeleton;GO:0005746//mitochondrial respiratory chain	GO:0015078//hydrogen ion transmembrane transporter activity;GO:0004175//endopeptidase activity;GO:0046872//metal ion binding	GO:0051604//protein maturation;GO:0000226//microtubule cytoskeleton organization;GO:0022904//respiratory electron transport chain	0	gi|357608834|gb|EHJ66180.1|hypothetical protein KGM_13696 [Danaus plexippus]
Bm_nscaf2529_143	60.3574	22.3291	-1.4346	Down	2.38e-05	GO:0019866//organelle inner membrane;GO:0031224//intrinsic to membrane	GO:0051183//vitamin transporter activity	GO:0046907//intracellular transport;GO:0006865//amino acid transport	2.71696e-86	gi|512931817|ref|XP_004932394.1|PREDICTED: mitochondrial folate transporter/carrier-like isoform X2 [Bombyx mori]
Bm_nscaf2529_154	26.1977	1.04899	-4.64236	Down	0.000134984	-	-	-	0	gi|512931840|ref|XP_004932399.1|PREDICTED: mucin-21-like [Bombyx mori]
Bm_nscaf2529_161	12.6497	2.58323	-2.29186	Down	5.25e-07	-	GO:0016627//oxidoreductase activity, acting on the CH-CH group of donors	GO:0008152//metabolic process	0	gi|512931856|ref|XP_004932403.1|PREDICTED: probable peroxisomal acyl-coenzyme A oxidase 1-like [Bombyx mori]
Bm_nscaf2529_162	20.0578	6.20042	-1.69372	Down	9.2e-10	-	GO:0016627//oxidoreductase activity, acting on the CH-CH group of donors	GO:0008152//metabolic process	0	gi|512931852|ref|XP_004932402.1|PREDICTED: probable peroxisomal acyl-coenzyme A oxidase 1-like [Bombyx mori]
Bm_nscaf2529_164	89.1432	34.7648	-1.3585	Down	2.17e-09	-	GO:0016627//oxidoreductase activity, acting on the CH-CH group of donors	GO:0006631//fatty acid metabolic process	1.42956e-122	gi|512931860|ref|XP_004932404.1|PREDICTED: probable peroxisomal acyl-coenzyme A oxidase 1-like [Bombyx mori]
Bm_nscaf2529_165	43.3335	17.9091	-1.27479	Down	7.03e-10	-	GO:0016627//oxidoreductase activity, acting on the CH-CH group of donors	GO:0006631//fatty acid metabolic process	0	gi|512931860|ref|XP_004932404.1|PREDICTED: probable peroxisomal acyl-coenzyme A oxidase 1-like [Bombyx mori]
Bm_nscaf2529_170	325.722	96.4273	-1.75613	Down	2.53e-13	GO:0044464//cell part	GO:0016740//transferase activity	-	0	gi|512931880|ref|XP_004932409.1|PREDICTED: dolichyl-diphosphooligosaccharide--protein glycosyltransferase subunit 1-like [Bombyx mori]
Bm_nscaf2529_172	271.608	81.2909	-1.74036	Down	8.75e-13	-	-	-	0	gi|512931888|ref|XP_004932411.1|PREDICTED: protein disulfide-isomerase A6-like [Bombyx mori]
Bm_nscaf2529_174	22.7764	2.3256	-3.29186	Down	5.02e-05	-	GO:0005215//transporter activity	GO:0006810//transport	5.632e-152	gi|512932070|ref|XP_004932455.1|PREDICTED: solute carrier organic anion transporter family member 3A1-like [Bombyx mori]
Bm_nscaf2529_175	29.8857	2.39334	-3.64236	Down	1.72e-05	-	-	-	0	gi|512932070|ref|XP_004932455.1|PREDICTED: solute carrier organic anion transporter family member 3A1-like [Bombyx mori]
Bm_nscaf2529_178	0.001	10.8756	13.4088	Up	1.14e-05	-	-	-	-	-
Bm_nscaf2529_179	0.001	3.19191	11.6402	Up	0.000302401	-	-	-	7.7369e-18	gi|262034573|gb|ACY06911.1|putative cuticle protein CPG32 [Bombyx mori]
Bm_nscaf2529_183	10.5168	230.173	4.45195	Up	4.27e-117	-	-	-	-	-
Bm_nscaf2529_196	26.1625	8.90449	-1.5549	Down	4.88e-05	-	GO:0003824//catalytic activity	GO:0008152//metabolic process	2.69479e-173	gi|114052048|ref|NP_001040522.1|epidermal retinal dehydrogenase [Bombyx mori] >gi|95102794|gb|ABF51338.1| epidermal retinal dehydrogenase [Bombyx mori]
Bm_nscaf2529_197	8.49547	1.41211	-2.58884	Down	3e-05	-	-	-	0	gi|357626322|gb|EHJ76451.1|hypothetical protein KGM_20377 [Danaus plexippus]
Bm_nscaf2556_16	6.26163	3.07535	-1.02579	Down	0.000584594	-	-	-	0	gi|512908767|ref|XP_004926762.1|PREDICTED: LOW QUALITY PROTEIN: cadherin-89D-like [Bombyx mori]
Bm_nscaf2556_20	22.7434	3139.48	7.10894	Up	0	-	-	-	-	-
Bm_nscaf2556_24	110.427	31.1644	-1.82512	Down	0	GO:0043234//protein complex;GO:0044444//cytoplasmic part;GO:0015630//microtubule cytoskeleton	-	GO:0032787//monocarboxylic acid metabolic process;GO:0000226//microtubule cytoskeleton organization	0	gi|357622795|gb|EHJ74184.1|pyruvate dehydrogenase [Danaus plexippus]
Bm_nscaf2564_01	63.7515	22.6021	-1.496	Down	0	GO:0015630//microtubule cytoskeleton	GO:0008233//peptidase activity	-	0	gi|512910665|ref|XP_004927226.1|PREDICTED: ubiquitin carboxyl-terminal hydrolase 14-like [Bombyx mori]
Bm_nscaf2564_02	28.7416	7.82583	-1.87682	Down	0.00098874	-	GO:0008233//peptidase activity	-	4.80008e-56	gi|512910665|ref|XP_004927226.1|PREDICTED: ubiquitin carboxyl-terminal hydrolase 14-like [Bombyx mori]
Bm_nscaf2564_08	11.5655	1.84516	-2.64801	Down	9.99e-05	GO:0044444//cytoplasmic part	-	-	0	gi|512910677|ref|XP_004927229.1|PREDICTED: 1-acylglycerol-3-phosphate O-acyltransferase ABHD5-like isoform X2 [Bombyx mori]
Bm_nscaf2564_10	62.1326	12.6882	-2.29186	Down	2.55e-12	-	GO:0003824//catalytic activity	GO:0043412	0	gi|114052607|ref|NP_001040485.1|SUMO-1 activating enzyme [Bombyx mori] >gi|95103086|gb|ABF51484.1| SUMO-1 activating enzyme [Bombyx mori]
Bm_nscaf2564_11	51.2624	11.8192	-2.11677	Down	0.000287923	GO:0005929//cilium;GO:0005737//cytoplasm;GO:0044446	-	GO:0006810//transport;GO:0032401//establishment of melanosome localization;GO:0003006//reproductive developmental process;GO:0009855//determination of bilateral symmetry;GO:0007610//behavior;GO:0021543//pallium development;GO:0008104//protein localization;GO:0042384//cilium assembly;GO:0009887//organ morphogenesis;GO:0030154//cell differentiation;GO:0060295;GO:0043954//cellular component maintena…	7.27569e-42	gi|512910681|ref|XP_004927230.1|PREDICTED: Bardet-Biedl syndrome 2 protein homolog [Bombyx mori]
Bm_nscaf2564_18	25.1798	8.31795	-1.59796	Down	5.17e-06	GO:0005634//nucleus	-	GO:0044238//primary metabolic process;GO:0044260;GO:0065007//biological regulation	0	gi|512910741|ref|XP_004927245.1|PREDICTED: uncharacterized protein LOC101747121 [Bombyx mori]
Bm_nscaf2564_19	32.3253	8.50937	-1.92554	Down	5.92e-12	-	-	-	4.71578e-145	gi|512910697|ref|XP_004927234.1|PREDICTED: zinc finger protein 658-like isoform X1 [Bombyx mori]
Bm_nscaf2571_1	0.001	2054.28	20.9702	Up	0	-	GO:0005198//structural molecule activity	-	2.62955e-53	gi|290560620|ref|NP_001166636.1|cuticular protein RR-2 motif 134 precursor [Bombyx mori] >gi|223671370|tpd|FAA00637.1| TPA: putative cuticle protein [Bombyx mori]
Bm_nscaf2575_001	73.6564	13.1613	-2.48451	Down	0	GO:0016020//membrane	GO:0004888//transmembrane receptor activity	GO:0007166//cell surface receptor linked signaling pathway	0	gi|512885183|ref|XP_004921552.1|PREDICTED: probable G-protein coupled receptor Mth-like 1-like [Bombyx mori]
Bm_nscaf2575_007	35.7673	12.3119	-1.53859	Down	0	-	-	-	0	gi|512885794|ref|XP_004921655.1|PREDICTED: flocculation protein FLO11-like, partial [Bombyx mori]
Bm_nscaf2575_009	442.067	50.1358	-3.14035	Down	1.51e-12	-	-	-	0	gi|512885205|ref|XP_004921556.1|PREDICTED: zonadhesin-like [Bombyx mori]
Bm_nscaf2575_012	5.12072	1.28571	-1.99378	Down	6.97e-07	-	-	-	0	gi|512885800|ref|XP_004921656.1|PREDICTED: LOW QUALITY PROTEIN: vacuolar protein sorting-associated protein 13D-like [Bombyx mori]
Bm_nscaf2575_020	16.8228	6.03518	-1.47895	Down	0	-	GO:0005488//binding	-	0	gi|512885819|ref|XP_004921659.1|PREDICTED: LOW QUALITY PROTEIN: translational activator GCN1-like [Bombyx mori]
Bm_nscaf2575_026	27.7995	12.786	-1.12049	Down	8.85e-06	-	-	-	-	-
Bm_nscaf2575_027	46.0622	20.2725	-1.18406	Down	0.000994724	GO:0044424//intracellular part	GO:0008757//S-adenosylmethionine-dependent methyltransferase activity	GO:0006730//one-carbon metabolic process;GO:0008213	1.06762e-101	gi|512885233|ref|XP_004921561.1|PREDICTED: nucleolin 2-like [Bombyx mori]
Bm_nscaf2575_029	52.6006	16.3352	-1.68709	Down	0	GO:0043234//protein complex;GO:0005681//spliceosomal complex;GO:0015630//microtubule cytoskeleton	GO:0019787//small conjugating protein ligase activity	GO:0000377//RNA splicing, via transesterification reactions with bulged adenosine as nucleophile;GO:0032446//protein modification by small protein conjugation	0	gi|512885239|ref|XP_004921562.1|PREDICTED: pre-mRNA-processing factor 19-like isoform X1 [Bombyx mori]
Bm_nscaf2575_046	48.4223	15.3201	-1.66025	Down	1.57e-06	GO:0005622//intracellular	GO:0003723//RNA binding	-	8.14978e-119	gi|512885313|ref|XP_004921574.1|PREDICTED: 39S ribosomal protein L21, mitochondrial-like [Bombyx mori]
Bm_nscaf2575_063	125.543	59.1633	-1.08541	Down	0.000335473	-	-	-	-	-
Bm_nscaf2575_064	9.32487	2.76982	-1.75129	Down	1.34e-05	-	-	-	0	gi|512885899|ref|XP_004921672.1|PREDICTED: dnaJ homolog subfamily C member 16-like [Bombyx mori]
Bm_nscaf2575_068	10.8596	2.8926	-1.90853	Down	2.05e-07	GO:0005740//mitochondrial envelope;GO:0016020//membrane	-	GO:0006996//organelle organization	0	gi|512885905|ref|XP_004921673.1|PREDICTED: transmembrane GTPase Marf-like [Bombyx mori]
Bm_nscaf2575_071	44.7291	19.534	-1.19523	Down	6.27e-09	GO:0044464//cell part	-	-	0	gi|512885379|ref|XP_004921585.1|PREDICTED: matrix metalloproteinase-25-like [Bombyx mori]
Bm_nscaf2575_077	20.0495	4.26494	-2.23297	Down	7.02e-06	-	-	-	1.25094e-118	gi|512885915|ref|XP_004921675.1|PREDICTED: leucine-rich repeat flightless-interacting protein 2-like [Bombyx mori]
Bm_nscaf2575_079	332.342	128.79	-1.36765	Down	0	GO:0031090//organelle membrane;GO:0044444//cytoplasmic part	GO:0004576//oligosaccharyl transferase activity	GO:0006487//protein amino acid N-linked glycosylation	0	gi|148298861|ref|NP_001091799.1|dolichyl-diphosphooligosaccharide protein glycotransferase precursor [Bombyx mori] >gi|116272499|gb|ABJ97185.1| dolichyl-diphosphooligosaccharide protein glycotransferase [Bombyx mori]
Bm_nscaf2575_082	11.9224	4.56507	-1.38497	Down	0.000716624	-	GO:0005488//binding	GO:0031163	0	gi|512885441|ref|XP_004921595.1|PREDICTED: probable cytosolic Fe-S cluster assembly factor GL21135-like [Bombyx mori]
Bm_nscaf2575_087	4798.41	2369.89	-1.01773	Down	1.26e-10	GO:0044297//cell body;GO:0015934//large ribosomal subunit	GO:0005198//structural molecule activity;GO:0004659//prenyltransferase activity	GO:0007276//gamete generation;GO:0007052//mitotic spindle organization;GO:0006720//isoprenoid metabolic process;GO:0010467//gene expression;GO:0009790//embryonic development	9.20997e-161	gi|160333861|ref|NP_001037048.1|ribosomal protein L10 [Bombyx mori] >gi|54609209|gb|AAV34820.1| ribosomal protein L10 [Bombyx mori]
Bm_nscaf2575_094	18.8945	6.07353	-1.63736	Down	4.07e-05	-	-	-	0	gi|512885470|ref|XP_004921600.1|PREDICTED: mitochondrial ubiquitin ligase activator of nfkb 1-A-like [Bombyx mori]
Bm_nscaf2575_098	23.9434	5.60259	-2.09546	Down	7.21e-06	-	GO:0003824//catalytic activity	GO:0043412;GO:0016070//RNA metabolic process	2.46555e-135	gi|512885497|ref|XP_004921605.1|PREDICTED: tRNA pseudouridine synthase-like 1-like [Bombyx mori]
Bm_nscaf2575_099	195.712	69.2337	-1.49919	Down	1.5e-12	GO:0031224//intrinsic to membrane	-	GO:0051234//establishment of localization	6.80361e-175	gi|512885509|ref|XP_004921607.1|PREDICTED: transmembrane emp24 domain-containing protein 5-like [Bombyx mori]
Bm_nscaf2575_111	36.4481	14.3137	-1.34845	Down	0	-	-	-	-	-
Bm_nscaf2575_117	260.591	50.8679	-2.35696	Down	3.15e-10	GO:0016020//membrane;GO:0043231//intracellular membrane-bounded organelle;GO:0043232;GO:0044421//extracellular region part	GO:0005102//receptor binding;GO:0005504//fatty acid binding	GO:0006732//coenzyme metabolic process;GO:0006635//fatty acid beta-oxidation;GO:0010524//positive regulation of calcium ion transport into cytosol;GO:0008202//steroid metabolic process;GO:0007417//central nervous system development;GO:0008610//lipid biosynthetic process;GO:0007589//body fluid secretion;GO:0008283//cell proliferation;GO:0007584//response to nutrient	2.00422e-23	gi|112983208|ref|NP_001037022.1|acyl-CoA binding protein [Bombyx mori] >gi|8575539|gb|AAF78042.1|AF246695_1 acyl-CoA binding protein [Bombyx mori]
Bm_nscaf2575_119	1.42017	21.7512	3.93696	Up	4.22e-07	GO:0043231//intracellular membrane-bounded organelle	GO:0016209//antioxidant activity;GO:0046914//transition metal ion binding;GO:0003824//catalytic activity	GO:0006801//superoxide metabolic process	5.45397e-105	gi|68144076|gb|AAY86076.1|diapause bioclock protein [Bombyx mori] >gi|119351373|gb|ABL63513.1| diapause bioclock protein [Bombyx mori] >gi|192293810|gb|ABL63514.2| diapause bioclock protein [Bombyx mori]
Bm_nscaf2575_127	5.97175	1.74215	-1.77729	Down	8.87e-06	-	-	-	0	gi|357614688|gb|EHJ69213.1|hypothetical protein KGM_02331 [Danaus plexippus]
Bm_nscaf2575_128	23.5606	3.7842	-2.63831	Down	5.27e-07	GO:0043231//intracellular membrane-bounded organelle;GO:0016020//membrane	GO:0005488//binding;GO:0016491//oxidoreductase activity	GO:0006457//protein folding	0	gi|219943195|gb|ACL54851.1|endoplasmic reticulum oxidoreduction 1-like protein [Bombyx mori]
Bm_nscaf2575_130	26.1248	2.75948	-3.24295	Down	0.000214522	GO:0016020//membrane	-	-	7.26241e-53	gi|357614691|gb|EHJ69216.1|hypothetical protein KGM_02327 [Danaus plexippus]
Bm_nscaf2575_132	39.6465	18.7302	-1.08183	Down	0.000987208	GO:0044464//cell part	GO:0032561//guanyl ribonucleotide binding	GO:0035556	3.97008e-130	gi|512885560|ref|XP_004921614.1|PREDICTED: ADP-ribosylation factor-related protein 1-like isoform X1 [Bombyx mori]
Bm_nscaf2575_133	36.602	17.8803	-1.03355	Down	1.2e-10	GO:0030136//clathrin-coated vesicle;GO:0030117//membrane coat	GO:0005488//binding	GO:0006901//vesicle coating;GO:0001505//regulation of neurotransmitter levels;GO:0015031//protein transport	0	gi|512885572|ref|XP_004921616.1|PREDICTED: AP-1 complex subunit gamma-1-like isoform X1 [Bombyx mori] >gi|393809287|gb|AFN25814.1| adaptor protein complex-1 gamma subunit [Bombyx mori]
Bm_nscaf2575_135	199.47	58.0032	-1.78196	Down	3.45e-13	GO:0043231//intracellular membrane-bounded organelle	GO:0003677//DNA binding;GO:0001071;GO:0005515//protein binding	GO:0006351//transcription, DNA-dependent	1.28436e-112	gi|512885585|ref|XP_004921618.1|PREDICTED: X-box-binding protein 1-like [Bombyx mori]
Bm_nscaf2575_136	205.687	74.3673	-1.46771	Down	0	-	-	-	-	-
Bm_nscaf2575_140	40.6426	17.3427	-1.22867	Down	0.000242598	GO:0016020//membrane;GO:0032991//macromolecular complex	GO:0005488//binding	-	5.45426e-122	gi|512885614|ref|XP_004921623.1|PREDICTED: protein lin-7 homolog C-like [Bombyx mori]
Bm_nscaf2575_180	0.921487	26.345	4.83742	Up	1.96e-07	GO:0043005//neuron projection;GO:0031966//mitochondrial membrane;GO:0005635//nuclear envelope;GO:0005766;GO:0043232;GO:0005886//plasma membrane	GO:0030554//adenyl nucleotide binding;GO:0042802//identical protein binding;GO:0005506//iron ion binding;GO:0016709//oxidoreductase activity, acting on paired donors, with incorporation or reduction of molecular oxygen, NADH or NADPH as one donor, and incorporation of one atom of oxygen	GO:0043086//negative regulation of catalytic activity;GO:0008016//regulation of heart contraction;GO:0006936//muscle contraction;GO:0050796//regulation of insulin secretion;GO:0048545//response to steroid hormone stimulus;GO:0042311//vasodilation;GO:0044271//cellular nitrogen compound biosynthetic process;GO:0051931;GO:0017014//protein amino acid nitrosylation;GO:0006525//arginine metabolic proce…	4.49427e-64	gi|13359094|dbj|BAB33296.1|inducible nitric oxide synthase-like protein (iNOS-LP) [Bombyx mori]
Bm_nscaf2575_181	6.84583	38.678	2.49822	Up	5.68e-47	-	GO:0016709//oxidoreductase activity, acting on paired donors, with incorporation or reduction of molecular oxygen, NADH or NADPH as one donor, and incorporation of one atom of oxygen;GO:0030554//adenyl nucleotide binding;GO:0005506//iron ion binding;GO:0005515//protein binding	GO:0044271//cellular nitrogen compound biosynthetic process	0	gi|112983340|ref|NP_001036963.1|nitric oxide synthase [Bombyx mori] >gi|74819490|sp|Q8T8C0.1|NOS_BOMMO RecName: Full=Nitric oxide synthase; AltName: Full=Inducible nitric oxide synthase-like protein >gi|19223819|dbj|BAB85836.1| nitric oxide synthase [Bombyx mori] >gi|224176041|dbj|BAH23563.1| nitric-oxide synthase [Bombyx mori]
Bm_nscaf2575_183	193.693	78.3434	-1.30589	Down	1.07e-12	-	GO:0046872//metal ion binding;GO:0005543//phospholipid binding	GO:0006350//transcription	0	gi|112983539|ref|NP_001036881.1|annexin B13 [Bombyx mori] >gi|17298129|dbj|BAB78533.1| annexin B13a [Bombyx mori]
Bm_nscaf2589_017	44.9833	18.6048	-1.27371	Down	0	GO:0016020//membrane	-	GO:0007411//axon guidance;GO:0006909//phagocytosis;GO:0048870//cell motility;GO:0060541//respiratory system development;GO:0035146	0	gi|512925575|ref|XP_004930872.1|PREDICTED: slit homolog 1 protein-like [Bombyx mori]
Bm_nscaf2589_018	3517.35	1744.05	-1.01205	Down	0	GO:0043234//protein complex;GO:0044424//intracellular part	GO:0046872//metal ion binding;GO:0030695//GTPase regulator activity	GO:0035264//multicellular organism growth;GO:0008361//regulation of cell size	2.57177e-113	gi|112982880|ref|NP_001037572.1|translationally-controlled tumor protein homolog [Bombyx mori] >gi|74860221|sp|Q75VN3.1|TCTP_BOMMO RecName: Full=Translationally-controlled tumor protein homolog; Short=TCTP; AltName: Full=BmTCTP >gi|37857713|dbj|BAC99978.1| translationally controlled tumor protein [Bombyx mori] >gi|62912522|gb|AAY21816.1| translationally controlled tumor protein [Bombyx mori] >gi|…
Bm_nscaf2589_026	78.2656	17.6081	-2.15214	Down	1.1e-06	GO:0005743//mitochondrial inner membrane;GO:0005758//mitochondrial intermembrane space	GO:0043169//cation binding;GO:0008320//protein transmembrane transporter activity	GO:0006612//protein targeting to membrane	2.28509e-59	gi|512925590|ref|XP_004930876.1|PREDICTED: mitochondrial import inner membrane translocase subunit Tim13-like [Bombyx mori]
Bm_nscaf2589_027	45.5091	20.3459	-1.16141	Down	3.23e-12	GO:0044464//cell part;GO:0032991//macromolecular complex	GO:0046914//transition metal ion binding;GO:0003676//nucleic acid binding	GO:0006351//transcription, DNA-dependent	0	gi|512925594|ref|XP_004930877.1|PREDICTED: uncharacterized protein LOC101738225 [Bombyx mori]
Bm_nscaf2589_028	78.2022	31.0822	-1.33112	Down	2.05e-09	-	-	-	4.91972e-53	gi|512925594|ref|XP_004930877.1|PREDICTED: uncharacterized protein LOC101738225 [Bombyx mori]
Bm_nscaf2589_036	153.112	63.441	-1.2711	Down	4.21e-13	GO:0043231//intracellular membrane-bounded organelle;GO:0044425//membrane part	GO:0043169//cation binding;GO:0016491//oxidoreductase activity;GO:0051536//iron-sulfur cluster binding;GO:0015078//hydrogen ion transmembrane transporter activity	GO:0051234//establishment of localization;GO:0006091//generation of precursor metabolites and energy	0	gi|164448652|ref|NP_001106738.1|ubiquinol-cytochrome c reductase [Bombyx mori] >gi|98990259|gb|ABF60225.1| ubiquinol-cytochrome c reductase [Bombyx mori]
Bm_nscaf2589_039	0.001	4842.06	22.2072	Up	0	-	GO:0005198//structural molecule activity	-	5.40356e-65	gi|290563231|ref|NP_001166698.1|cuticular protein RR-2 motif 59 precursor [Bombyx mori] >gi|223671220|tpd|FAA00562.1| TPA: putative cuticle protein [Bombyx mori]
Bm_nscaf2589_040	0.001	9.21547	13.1698	Up	2.08e-07	-	-	-	2.63223e-148	gi|290560760|ref|NP_001166697.1|cuticular protein RR-2 motif 60 precursor [Bombyx mori] >gi|223671222|tpd|FAA00563.1| TPA: putative cuticle protein [Bombyx mori]
Bm_nscaf2589_043	0.659643	13387.2	14.3088	Up	0	-	-	-	3.67699e-68	gi|290563229|ref|NP_001166694.1|cuticular protein RR-2 motif 63 precursor [Bombyx mori] >gi|223671228|tpd|FAA00566.1| TPA: putative cuticle protein [Bombyx mori]
Bm_nscaf2589_044	0.001	3217.4	21.6175	Up	0	-	GO:0005198//structural molecule activity	-	6.9255e-69	gi|290560634|ref|NP_001166693.1|cuticular protein RR-2 motif 64 precursor [Bombyx mori] >gi|223671230|tpd|FAA00567.1| TPA: putative cuticle protein [Bombyx mori]
Bm_nscaf2589_059	27.2131	2.84987	-3.25534	Down	0.000134681	-	GO:0016782//transferase activity, transferring sulfur-containing groups	-	1.26979e-121	gi|512926245|ref|XP_004931037.1|PREDICTED: carbohydrate sulfotransferase 11-like [Bombyx mori]
Bm_nscaf2589_074	5.01585	13.828	1.46303	Up	2.14e-06	GO:0034703//cation channel complex	-	GO:0006810//transport	0	gi|512926291|ref|XP_004931049.1|PREDICTED: cyclic nucleotide-gated cation channel beta-1-like [Bombyx mori]
Bm_nscaf2589_082	8.35906	2.00826	-2.0574	Down	0.000181341	GO:0032991//macromolecular complex;GO:0043231//intracellular membrane-bounded organelle	GO:0001071;GO:0003677//DNA binding;GO:0016564//transcription repressor activity	GO:0007166//cell surface receptor linked signaling pathway;GO:0007450//dorsal/ventral pattern formation, imaginal disc;GO:0006357//regulation of transcription from RNA polymerase II promoter;GO:0048534;GO:0009996//negative regulation of cell fate specification;GO:0051301//cell division;GO:0001709//cell fate determination;GO:0007090//regulation of S phase of mitotic cell cycle;GO:0045168//cell-cel…	0	gi|512925642|ref|XP_004930889.1|PREDICTED: suppressor of hairless protein-like [Bombyx mori]
Bm_nscaf2589_084	71.5062	22.8653	-1.64491	Down	0	GO:0044448//cell cortex part;GO:0042995//cell projection;GO:0015629//actin cytoskeleton	GO:0042623//ATPase activity, coupled;GO:0017022//myosin binding;GO:0032559//adenyl ribonucleotide binding	GO:0050954//sensory perception of mechanical stimulus;GO:0007476//imaginal disc-derived wing morphogenesis;GO:0030029//actin filament-based process	0	gi|512926303|ref|XP_004931052.1|PREDICTED: myosin-VIIa-like [Bombyx mori]
Bm_nscaf2589_085	52.4731	16.9123	-1.63351	Down	4.63e-13	GO:0044448//cell cortex part;GO:0042995//cell projection;GO:0015629//actin cytoskeleton	GO:0042623//ATPase activity, coupled;GO:0017022//myosin binding;GO:0032559//adenyl ribonucleotide binding	GO:0050954//sensory perception of mechanical stimulus;GO:0007476//imaginal disc-derived wing morphogenesis;GO:0030029//actin filament-based process	0	gi|512926303|ref|XP_004931052.1|PREDICTED: myosin-VIIa-like [Bombyx mori]
Bm_nscaf2589_088	14.7089	3.6252	-2.02056	Down	0.000674621	-	GO:0046872//metal ion binding	-	1.91332e-153	gi|512925650|ref|XP_004930891.1|PREDICTED: WD repeat and FYVE domain-containing protein 2-like isoform X1 [Bombyx mori] >gi|512925654|ref|XP_004930892.1| PREDICTED: WD repeat and FYVE domain-containing protein 2-like isoform X2 [Bombyx mori]
Bm_nscaf2589_090	100.375	16.7051	-2.58703	Down	1.52e-12	-	GO:0048037//cofactor binding;GO:0008483//transaminase activity	-	1.7159e-133	gi|357624787|gb|EHJ75430.1|aspartate aminotransferase [Danaus plexippus]
Bm_nscaf2589_099	16.964	6.02478	-1.4935	Down	1.3e-05	GO:0044464//cell part	GO:0008135//translation factor activity, nucleic acid binding	GO:0006412//translation	9.19944e-128	gi|357627421|gb|EHJ77116.1|putative villin [Danaus plexippus]
Bm_nscaf2589_106	69.3072	8.04167	-3.10744	Down	0	-	-	-	0	gi|350399820|ref|XP_003485649.1|PREDICTED: hypothetical protein LOC100741088 [Bombus impatiens]
Bm_nscaf2589_109	22.8658	8.62378	-1.4068	Down	8.29e-08	-	-	GO:0006909//phagocytosis;GO:0007067//mitosis	0	gi|512925695|ref|XP_004930901.1|PREDICTED: cell division cycle protein 23 homolog [Bombyx mori]
Bm_nscaf2589_111	19.6219	8.43583	-1.21786	Down	2.05e-09	-	-	-	0	gi|512925703|ref|XP_004930903.1|PREDICTED: LOW QUALITY PROTEIN: regulator of nonsense transcripts 2-like [Bombyx mori]
Bm_nscaf2589_112	30.436	9.4582	-1.68614	Down	0	-	-	-	0	gi|512925707|ref|XP_004930904.1|PREDICTED: nuclear pore complex protein Nup93-like [Bombyx mori]
Bm_nscaf2589_116	73.1089	0.001	-16.1578	Down	1.69e-12	-	-	-	-	-
Bm_nscaf2589_120	6.2506	114.88	4.19999	Up	6.1e-66	-	-	-	0	gi|512925735|ref|XP_004930911.1|PREDICTED: alpha-tocopherol transfer protein-like [Bombyx mori]
Bm_nscaf2589_126	267.987	74.4472	-1.84787	Down	2.1e-13	GO:0005839//proteasome core complex;GO:0043231//intracellular membrane-bounded organelle	GO:0004175//endopeptidase activity	GO:0019941//modification-dependent protein catabolic process	4.81469e-160	gi|114052034|ref|NP_001040204.1|proteasome beta-subunit [Bombyx mori] >gi|87248385|gb|ABD36245.1| proteasome beta-subunit [Bombyx mori]
Bm_nscaf2589_127	90.536	34.5119	-1.3914	Down	4.6e-10	-	-	-	5.16605e-86	gi|512925763|ref|XP_004930918.1|PREDICTED: coiled-coil domain-containing protein 43-like [Bombyx mori]
Bm_nscaf2589_136	52.1607	24.347	-1.09922	Down	2.18e-05	-	GO:0008238//exopeptidase activity	-	1.40843e-172	gi|512925795|ref|XP_004930926.1|PREDICTED: probable alpha-aspartyl dipeptidase-like [Bombyx mori]
Bm_nscaf2589_137	45.6722	22.8355	-1.00004	Down	2.5e-12	-	-	-	0	gi|512925787|ref|XP_004930924.1|PREDICTED: zinc finger CCCH domain-containing protein 13-like isoform X1 [Bombyx mori]
Bm_nscaf2589_138	20.7478	8.6665	-1.25944	Down	1.49e-05	GO:0005681//spliceosomal complex	-	GO:0006909//phagocytosis;GO:0000380//alternative nuclear mRNA splicing, via spliceosome	0	gi|512926331|ref|XP_004931059.1|PREDICTED: pre-mRNA-splicing factor SYF1-like [Bombyx mori]
Bm_nscaf2589_140	129.078	12.2403	-3.39854	Down	1.24e-12	-	-	-	0	gi|512925807|ref|XP_004930929.1|PREDICTED: protein unzipped-like [Bombyx mori]
Bm_nscaf2589_142	74.8767	16.1729	-2.21094	Down	0	-	-	-	0	gi|512925815|ref|XP_004930931.1|PREDICTED: uncharacterized protein LOC101745835 isoform X1 [Bombyx mori]
Bm_nscaf2589_144	15.2658	5.6763	-1.42728	Down	7.29e-12	-	-	-	0	gi|512926335|ref|XP_004931060.1|PREDICTED: piezo-type mechanosensitive ion channel component 2-like [Bombyx mori]
Bm_nscaf2589_146	25.684	9.90717	-1.37432	Down	2.53e-06	-	-	-	0	gi|512926335|ref|XP_004931060.1|PREDICTED: piezo-type mechanosensitive ion channel component 2-like [Bombyx mori]
Bm_nscaf2589_147	27.6887	12.8138	-1.11159	Down	6.47e-07	-	-	-	0	gi|512926335|ref|XP_004931060.1|PREDICTED: piezo-type mechanosensitive ion channel component 2-like [Bombyx mori]
Bm_nscaf2589_148	49.4166	19.7767	-1.3212	Down	0	-	-	-	0	gi|512925823|ref|XP_004930933.1|PREDICTED: LOW QUALITY PROTEIN: DNA-directed RNA polymerase II subunit RPB2-like [Bombyx mori]
Bm_nscaf2589_149	19.2084	7.9466	-1.27333	Down	4.11e-07	-	GO:0046914//transition metal ion binding	-	0	gi|512926343|ref|XP_004931062.1|PREDICTED: LIM domain-containing protein jub-like [Bombyx mori]
Bm_nscaf2589_150	6.2329	2.20797	-1.49718	Down	0.000275793	-	-	-	0	gi|512925831|ref|XP_004930935.1|PREDICTED: uncharacterized protein LOC101746350 [Bombyx mori]
Bm_nscaf2589_153	239.108	4.74065	-5.65643	Down	5.02e-05	-	GO:0005506//iron ion binding	-	7.83362e-99	gi|512925839|ref|XP_004930937.1|PREDICTED: cytochrome b5-like [Bombyx mori]
Bm_nscaf2589_156	113.17	5.77767	-4.29186	Down	0.000210832	-	-	-	1.11761e-37	gi|512925843|ref|XP_004930938.1|PREDICTED: uncharacterized protein LOC101746777 [Bombyx mori]
Bm_nscaf2589_160	46.3247	18.8165	-1.29978	Down	0	-	-	GO:0007165//signal transduction	0	gi|512925850|ref|XP_004930939.1|PREDICTED: ral guanine nucleotide dissociation stimulator-like isoform X1 [Bombyx mori]
Bm_nscaf2589_164	208.7	51.2124	-2.02687	Down	0	GO:0043231//intracellular membrane-bounded organelle;GO:0000502//proteasome complex	GO:0004175//endopeptidase activity	GO:0033554//cellular response to stress;GO:0006508//proteolysis	0	gi|114053073|ref|NP_001040536.1|proteasome subunit beta 7 [Bombyx mori] >gi|95102982|gb|ABF51432.1| proteasome subunit beta 7 [Bombyx mori]
Bm_nscaf2589_165	125.013	52.6676	-1.24709	Down	1.27e-12	-	GO:0005515//protein binding	GO:0044267//cellular protein metabolic process	0	gi|255652881|ref|NP_001157381.1|DnaJ (Hsp40) homolog 3 [Bombyx mori] >gi|253721947|gb|ACT34037.1| DnaJ-3 [Bombyx mori] >gi|378465740|gb|AFC01217.1| DnaJ-3 [Bombyx mori]
Bm_nscaf2589_166	20.436	8.97737	-1.18674	Down	3.97e-09	-	GO:0003824//catalytic activity	GO:0005975//carbohydrate metabolic process	0	gi|512926363|ref|XP_004931067.1|PREDICTED: probable phosphorylase b kinase regulatory subunit beta-like [Bombyx mori]
Bm_nscaf2589_167	21.3026	6.67037	-1.67519	Down	6.37e-07	GO:0043231//intracellular membrane-bounded organelle	GO:0016790//thiolester hydrolase activity;GO:0015631//tubulin binding;GO:0019783//small conjugating protein-specific protease activity	GO:0006952//defense response;GO:0055088//lipid homeostasis;GO:0070646	0	gi|512926367|ref|XP_004931068.1|PREDICTED: ubiquitin carboxyl-terminal hydrolase CYLD-like [Bombyx mori]
Bm_nscaf2589_171	46.963	15.8714	-1.56509	Down	3.26e-11	GO:0005622//intracellular	-	-	0	gi|512925873|ref|XP_004930944.1|PREDICTED: 39S ribosomal protein L3, mitochondrial-like isoform X1 [Bombyx mori] >gi|512925877|ref|XP_004930945.1| PREDICTED: 39S ribosomal protein L3, mitochondrial-like isoform X2 [Bombyx mori]
Bm_nscaf2589_173	28.0947	12.2942	-1.19233	Down	2.51e-05	-	-	-	0	gi|512925885|ref|XP_004930947.1|PREDICTED: alpha-methylacyl-CoA racemase-like isoform X1 [Bombyx mori]
Bm_nscaf2589_178	238.076	82.1713	-1.53472	Down	0	GO:0005681//spliceosomal complex	-	GO:0000278//mitotic cell cycle;GO:0016070//RNA metabolic process	1.45297e-56	gi|148298654|ref|NP_001091757.1|small nuclear ribonucleoprotein polypeptide [Bombyx mori] >gi|87248407|gb|ABD36256.1| small nuclear ribonucleoprotein polypeptide [Bombyx mori]
Bm_nscaf2589_189	38.5553	19.215	-1.0047	Down	0.000481815	GO:0005667//transcription factor complex	GO:0003678//DNA helicase activity;GO:0042623//ATPase activity, coupled;GO:0008135//translation factor activity, nucleic acid binding;GO:0032559//adenyl ribonucleotide binding;GO:0003702//RNA polymerase II transcription factor activity	GO:0006352//transcription initiation	0	gi|512925936|ref|XP_004930959.1|PREDICTED: general transcription factor IIF subunit 2-like [Bombyx mori]
Bm_nscaf2589_191	17.8721	2.24103	-2.99547	Down	2.95e-05	-	-	-	0	gi|512925944|ref|XP_004930961.1|PREDICTED: uncharacterized protein LOC101738011 [Bombyx mori]
Bm_nscaf2589_196	5.00288	52.4007	3.38875	Up	1.92e-61	-	GO:0016740//transferase activity	-	0	gi|512925960|ref|XP_004930965.1|PREDICTED: annulin-like isoform X2 [Bombyx mori]
Bm_nscaf2589_213	45.8297	22.0211	-1.0574	Down	5.25e-07	-	-	-	0	gi|512925996|ref|XP_004930974.1|PREDICTED: angio-associated migratory cell protein-like [Bombyx mori]
Bm_nscaf2589_214	145.35	5.03089	-4.85258	Down	0.000134811	-	-	GO:0015820//leucine transport	6.23125e-43	gi|512926000|ref|XP_004930975.1|PREDICTED: large neutral amino acids transporter small subunit 1-like [Bombyx mori]
Bm_nscaf2589_215	187.367	6.04942	-4.95293	Down	1.72e-05	GO:0031224//intrinsic to membrane	GO:0005275//amine transmembrane transporter activity	GO:0015820//leucine transport	2.35964e-110	gi|512926000|ref|XP_004930975.1|PREDICTED: large neutral amino acids transporter small subunit 1-like [Bombyx mori]
Bm_nscaf2589_216	152.73	7.50259	-4.34745	Down	5.26e-07	GO:0016020//membrane	-	GO:0006810//transport	4.52495e-159	gi|512926000|ref|XP_004930975.1|PREDICTED: large neutral amino acids transporter small subunit 1-like [Bombyx mori]
Bm_nscaf2589_218	48.8684	12.557	-1.96041	Down	1.3e-12	-	-	-	0	gi|512926004|ref|XP_004930976.1|PREDICTED: zinc transporter ZIP10-like [Bombyx mori]
Bm_nscaf2589_223	184.916	65.341	-1.50081	Down	0	GO:0015630//microtubule cytoskeleton	GO:0046872//metal ion binding;GO:0004812//aminoacyl-tRNA ligase activity;GO:0032559//adenyl ribonucleotide binding	GO:0006418//tRNA aminoacylation for protein translation	0	gi|512926023|ref|XP_004930981.1|PREDICTED: lysine--tRNA ligase-like isoform X2 [Bombyx mori]
Bm_nscaf2589_224	98.8833	44.5823	-1.14926	Down	0.000186251	-	-	-	9.92126e-59	gi|512926411|ref|XP_004931079.1|PREDICTED: LOW QUALITY PROTEIN: protein Mo25-like [Bombyx mori]
Bm_nscaf2589_227	55.5262	20.9155	-1.40859	Down	1.15e-12	-	-	-	0	gi|512926027|ref|XP_004930982.1|PREDICTED: dual specificity protein kinase splA-like [Bombyx mori]
Bm_nscaf2589_228	30.1787	7.54634	-1.99968	Down	8.35e-06	-	-	-	3.12278e-92	gi|512926027|ref|XP_004930982.1|PREDICTED: dual specificity protein kinase splA-like [Bombyx mori]
Bm_nscaf2589_231	1688.57	745.69	-1.17916	Down	0	-	GO:0032559//adenyl ribonucleotide binding;GO:0042623//ATPase activity, coupled;GO:0008135//translation factor activity, nucleic acid binding	-	0	gi|95102876|gb|ABF51379.1|eukaryotic translation initiation factor 4A [Bombyx mori]
Bm_nscaf2589_232	48.8388	17.4065	-1.4884	Down	4.55e-08	-	-	-	4.20508e-130	gi|512926037|ref|XP_004930985.1|PREDICTED: activating signal cointegrator 1 complex subunit 1-like [Bombyx mori]
Bm_nscaf2589_233	10.8436	2.1167	-2.35696	Down	9.54e-07	-	-	GO:0048513//organ development	0	gi|512926419|ref|XP_004931081.1|PREDICTED: uncharacterized protein MAL13P1.304-like [Bombyx mori]
Bm_nscaf2589_236	43.2131	16.3064	-1.40603	Down	2.76e-12	-	-	GO:0042742//defense response to bacterium;GO:0006909//phagocytosis;GO:0002252	0	gi|512926049|ref|XP_004930988.1|PREDICTED: transmembrane 9 superfamily member 4-like [Bombyx mori]
Bm_nscaf2589_242	11.6735	2.70894	-2.10744	Down	1.59e-05	GO:0044448//cell cortex part	GO:0005488//binding;GO:0016874//ligase activity	GO:0008593//regulation of Notch signaling pathway;GO:0045168//cell-cell signaling involved in cell fate specification;GO:0007476//imaginal disc-derived wing morphogenesis;GO:0048592//eye morphogenesis;GO:0007478//leg disc morphogenesis;GO:0033036;GO:0050794//regulation of cellular process;GO:0006897//endocytosis	0	gi|512926423|ref|XP_004931082.1|PREDICTED: E3 ubiquitin-protein ligase mind-bomb-like [Bombyx mori]
Bm_nscaf2589_243	41.7308	14.6299	-1.51219	Down	0	GO:0005681//spliceosomal complex	GO:0003724//RNA helicase activity;GO:0042623//ATPase activity, coupled;GO:0032559//adenyl ribonucleotide binding	GO:0000377//RNA splicing, via transesterification reactions with bulged adenosine as nucleophile	0	gi|512926427|ref|XP_004931083.1|PREDICTED: putative pre-mRNA-splicing factor ATP-dependent RNA helicase DHX16-like [Bombyx mori]
Bm_nscaf2589_247	42.265	14.385	-1.5549	Down	2.48e-13	-	-	-	0	gi|512926073|ref|XP_004930994.1|PREDICTED: LOW QUALITY PROTEIN: importin subunit beta-1-like [Bombyx mori]
Bm_nscaf2589_248	3873.37	1534.46	-1.33586	Down	2.06e-11	GO:0030529//ribonucleoprotein complex	GO:0003723//RNA binding;GO:0005198//structural molecule activity	GO:0010467//gene expression	7.03475e-79	gi|112984000|ref|NP_001037269.1|ribosomal protein S18 [Bombyx mori] >gi|49532882|dbj|BAD26676.1| Ribosomal protein S18 [Plutella xylostella] >gi|54609321|gb|AAV34876.1| ribosomal protein S18 [Bombyx mori] >gi|342356373|gb|AEL28845.1| ribosomal protein S18 [Heliconius melpomene cythera]
Bm_nscaf2589_249	252.245	92.977	-1.43988	Down	2.12e-12	-	-	-	0	gi|512926077|ref|XP_004930995.1|PREDICTED: histidine-rich membrane protein KE4 homolog 2-like [Bombyx mori]
Bm_nscaf2589_255	260.453	86.527	-1.5898	Down	0	GO:0015630//microtubule cytoskeleton;GO:0005759//mitochondrial matrix	GO:0016616//oxidoreductase activity, acting on the CH-OH group of donors, NAD or NADP as acceptor;GO:0048037//cofactor binding;GO:0016836//hydro-lyase activity	GO:0009062//fatty acid catabolic process	0	gi|114052230|ref|NP_001040132.1|hydroxyacyl-coenzyme A dehydrogenase [Bombyx mori] >gi|87248157|gb|ABD36131.1| hydroxyacyl-coenzyme A dehydrogenase [Bombyx mori]
Bm_nscaf2589_256	0.504028	155.422	8.26847	Up	2.7e-179	-	GO:0016831//carboxy-lyase activity;GO:0048037//cofactor binding	GO:0006584//catecholamine metabolic process;GO:0043436	0	gi|38564807|gb|AAR23825.1|dopa-decarboxylase [Antheraea pernyi]
Bm_nscaf2589_261	88.2382	237.337	1.42746	Up	1.8e-75	GO:0043231//intracellular membrane-bounded organelle	GO:0004879//ligand-dependent nuclear receptor activity;GO:0046914//transition metal ion binding;GO:0003677//DNA binding;GO:0001071	GO:0010468//regulation of gene expression;GO:0006351//transcription, DNA-dependent	0	gi|512926451|ref|XP_004931089.1|PREDICTED: probable nuclear hormone receptor HR38 [Bombyx mori]
Bm_nscaf2589_262	16.7187	42.243	1.33725	Up	1.65e-09	-	GO:0003824//catalytic activity	GO:0055092//sterol homeostasis;GO:0051726//regulation of cell cycle	0	gi|512926113|ref|XP_004931004.1|PREDICTED: LOW QUALITY PROTEIN: 5'-AMP-activated protein kinase subunit gamma-like [Bombyx mori]
Bm_nscaf2589_265	61.0064	28.4949	-1.09826	Down	6.35e-05	GO:0044424//intracellular part;GO:0043234//protein complex	GO:0005488//binding	-	6.05134e-134	gi|512926116|ref|XP_004931005.1|PREDICTED: COP9 signalosome complex subunit 8-like isoform X1 [Bombyx mori] >gi|512926120|ref|XP_004931006.1| PREDICTED: COP9 signalosome complex subunit 8-like isoform X2 [Bombyx mori]
Bm_nscaf2589_272	21.0904	6.65871	-1.66327	Down	8.02e-13	-	-	-	0	gi|357602867|gb|EHJ63543.1|hypothetical protein KGM_00027 [Danaus plexippus]
Bm_nscaf2589_273	30.0648	8.37217	-1.8444	Down	6.41e-07	-	GO:0005488//binding	-	6.38509e-139	gi|512926156|ref|XP_004931015.1|PREDICTED: negative elongation factor E-like [Bombyx mori]
Bm_nscaf2589_274	1784.7	3.4443	-9.01725	Down	5.25e-07	-	GO:0016829//lyase activity	-	0	gi|512926160|ref|XP_004931016.1|PREDICTED: alpha-methyldopa hypersensitive protein-like [Bombyx mori]
Bm_nscaf2589_282	121.934	55.5278	-1.13482	Down	7.66e-13	GO:0043234//protein complex	-	GO:0009894	0	gi|512926172|ref|XP_004931019.1|PREDICTED: probable 26S proteasome non-ATPase regulatory subunit 3-like [Bombyx mori]
Bm_nscaf2589_293	23.289	6.34119	-1.87682	Down	1.72e-06	GO:0005622//intracellular	-	GO:0007476//imaginal disc-derived wing morphogenesis	7.77264e-118	gi|512926479|ref|XP_004931096.1|PREDICTED: LOW QUALITY PROTEIN: homeotic protein spalt-major-like [Bombyx mori]
Bm_nscaf2589_294	26.957	13.4267	-1.00556	Down	2.07e-08	GO:0044464//cell part	GO:0046914//transition metal ion binding	-	0	gi|512926479|ref|XP_004931096.1|PREDICTED: LOW QUALITY PROTEIN: homeotic protein spalt-major-like [Bombyx mori]
Bm_nscaf2623_18	32.8456	13.1856	-1.31674	Down	1.71e-07	-	-	-	0	gi|512900981|ref|XP_004925023.1|PREDICTED: uncharacterized protein LOC101744603 [Bombyx mori]
Bm_nscaf2623_22	110.793	48.9651	-1.17804	Down	2.96e-07	GO:0005746//mitochondrial respiratory chain	GO:0050136//NADH dehydrogenase (quinone) activity	GO:0022904//respiratory electron transport chain	4.81615e-103	gi|512900831|ref|XP_004924987.1|PREDICTED: probable NADH dehydrogenase [ubiquinone] 1 alpha subcomplex subunit 12-like [Bombyx mori]
Bm_nscaf2623_26	46.3015	8.18249	-2.50045	Down	0	-	-	GO:0006412//translation	0	gi|512900847|ref|XP_004924991.1|PREDICTED: methionine--tRNA ligase, cytoplasmic-like [Bombyx mori]
Bm_nscaf2623_29	65.8444	22.4103	-1.5549	Down	8.01e-05	-	-	-	-	-
Bm_nscaf2623_42	105.704	32.5705	-1.69839	Down	2.45e-13	-	-	-	1.15097e-122	gi|512900863|ref|XP_004924995.1|PREDICTED: protein canopy homolog 1-like isoform X1 [Bombyx mori]
Bm_nscaf2623_43	47.8186	14.1547	-1.75629	Down	0	GO:0043231//intracellular membrane-bounded organelle;GO:0031224//intrinsic to membrane;GO:0031090//organelle membrane	GO:0048037//cofactor binding;GO:0000166//nucleotide binding;GO:0016616//oxidoreductase activity, acting on the CH-OH group of donors, NAD or NADP as acceptor	GO:0006732//coenzyme metabolic process;GO:0008354//germ cell migration;GO:0008610//lipid biosynthetic process;GO:0009790//embryonic development;GO:0006720//isoprenoid metabolic process	0	gi|153791820|ref|NP_001093298.1|3-hydroxy-3-methylglutaryl-CoA reductase precursor [Bombyx mori] >gi|146424696|dbj|BAF62108.1| 3-hydroxy-3-methylglutaryl-CoA reductase [Bombyx mori]
Bm_nscaf2623_44	50.4904	139.957	1.47091	Up	1.17e-53	-	-	-	0	gi|340724143|ref|XP_003400444.1|PREDICTED: chaoptin-like [Bombus terrestris]
Bm_nscaf2623_45	33.6816	95.4691	1.50307	Up	3.27e-25	-	-	GO:0007424//open tracheal system development	1.14774e-59	gi|270011042|gb|EFA07490.1|tartan/capricious-like protein [Tribolium castaneum]
Bm_nscaf2623_48	25.1489	65.4802	1.38056	Up	0.00040612	-	-	GO:0035151//regulation of tube size, open tracheal system;GO:0007411//axon guidance	8.72333e-56	gi|512901000|ref|XP_004925028.1|PREDICTED: angiotensin-converting enzyme-like [Bombyx mori]
Bm_nscaf2623_55	291.642	1179.86	2.01634	Up	0	-	GO:0030247//polysaccharide binding	GO:0006022	0	gi|512900890|ref|XP_004925001.1|PREDICTED: proteoglycan 4-like [Bombyx mori]
Bm_nscaf2623_56	0.001	46.2213	15.4963	Up	1.21e-20	-	-	-	1.04076e-52	gi|357617892|gb|EHJ71053.1|hypothetical protein KGM_14700 [Danaus plexippus]
Bm_nscaf2623_57	324.024	22.7052	-3.835	Down	5.25e-07	-	-	-	-	-
Bm_nscaf2623_58	1229.01	89.7737	-3.77506	Down	0	-	-	-	-	-
Bm_nscaf2623_65	787.117	167.466	-2.23271	Down	1.19e-12	GO:0043231//intracellular membrane-bounded organelle;GO:0044444//cytoplasmic part	GO:0032561//guanyl ribonucleotide binding;GO:0017111//nucleoside-triphosphatase activity	GO:0032091//negative regulation of protein binding;GO:0031647//regulation of protein stability;GO:0008283//cell proliferation;GO:0007162//negative regulation of cell adhesion;GO:0016567//protein ubiquitination;GO:0051726//regulation of cell cycle;GO:0016477//cell migration;GO:0006260//DNA replication	2.91318e-152	gi|432912047|ref|XP_004078841.1|PREDICTED: nucleolar GTP-binding protein 1-like [Oryzias latipes]
Bm_nscaf2623_66	17.7916	5.4694	-1.70174	Down	1.63e-08	-	GO:0003824//catalytic activity	-	0	gi|512901020|ref|XP_004925033.1|PREDICTED: LOW QUALITY PROTEIN: presequence protease, mitochondrial-like [Bombyx mori]
Bm_nscaf2623_76	21.3277	7.83966	-1.44386	Down	0.000349844	GO:0016020//membrane	GO:0016787//hydrolase activity	-	6.88947e-56	gi|512900921|ref|XP_004925008.1|PREDICTED: ATP-dependent zinc metalloprotease YME1 homolog [Bombyx mori]
Bm_nscaf2623_77	61.4855	25.9185	-1.24626	Down	2.12e-12	GO:0016020//membrane	GO:0008233//peptidase activity	-	0	gi|512900921|ref|XP_004925008.1|PREDICTED: ATP-dependent zinc metalloprotease YME1 homolog [Bombyx mori]
Bm_nscaf2655_003	16.5765	6.55966	-1.33744	Down	1.49e-12	-	-	-	0	gi|512892975|ref|XP_004923066.1|PREDICTED: uncharacterized protein LOC101739573 [Bombyx mori]
Bm_nscaf2655_004	24.6662	6.8688	-1.8444	Down	6.41e-07	-	-	-	0	gi|512892585|ref|XP_004922968.1|PREDICTED: ribonuclease H1-like [Bombyx mori]
Bm_nscaf2655_017	3.11522	32.6034	3.38762	Up	4.88e-16	-	-	-	0	gi|512892998|ref|XP_004923072.1|PREDICTED: pancreatic triacylglycerol lipase-like [Bombyx mori]
Bm_nscaf2655_020	10.9309	1.94105	-2.4935	Down	0.000706756	-	-	-	1.10183e-142	gi|512892624|ref|XP_004922977.1|PREDICTED: integrator complex subunit 4-like [Bombyx mori]
Bm_nscaf2655_025	189.783	17.1543	-3.46771	Down	1.7e-10	-	-	-	2.81932e-81	gi|512892632|ref|XP_004922979.1|PREDICTED: retinol dehydrogenase 13-like isoform X1 [Bombyx mori] >gi|512892636|ref|XP_004922980.1| PREDICTED: retinol dehydrogenase 13-like isoform X2 [Bombyx mori]
Bm_nscaf2655_028	26.0365	9.32195	-1.48183	Down	4.31e-06	-	-	-	3.26409e-175	gi|357616763|gb|EHJ70391.1|hypothetical protein KGM_20851 [Danaus plexippus]
Bm_nscaf2655_029	88.5697	37.3612	-1.24527	Down	0	GO:0044424//intracellular part	GO:0070567	GO:0008152//metabolic process	0	gi|512892668|ref|XP_004922988.1|PREDICTED: choline-phosphate cytidylyltransferase B-like isoform X4 [Bombyx mori]
Bm_nscaf2655_030	381.066	119.222	-1.67639	Down	1.27e-11	GO:0044444//cytoplasmic part;GO:0044446;GO:0015630//microtubule cytoskeleton	GO:0008565//protein transporter activity	-	0	gi|512893009|ref|XP_004923075.1|PREDICTED: LOW QUALITY PROTEIN: importin-5-like [Bombyx mori]
Bm_nscaf2655_031	28.3092	2.72692	-3.37593	Down	8.34e-05	-	GO:0005096//GTPase activator activity	-	1.14686e-160	gi|512892676|ref|XP_004922990.1|PREDICTED: LOW QUALITY PROTEIN: growth hormone-regulated TBC protein 1-A-like [Bombyx mori]
Bm_nscaf2655_032	14.5173	4.51136	-1.68614	Down	2.44e-08	GO:0043231//intracellular membrane-bounded organelle;GO:0044425//membrane part;GO:0044444//cytoplasmic part;GO:0012505//endomembrane system	-	GO:0016192//vesicle-mediated transport;GO:0048856//anatomical structure development;GO:0032501//multicellular organismal process;GO:0051649//establishment of localization in cell	0	gi|512893013|ref|XP_004923076.1|PREDICTED: exocyst complex component 2-like [Bombyx mori]
Bm_nscaf2655_035	4.23682	1.70205	-1.31571	Down	0.000222272	GO:0043232;GO:0044446	-	GO:0048869//cellular developmental process;GO:0007049//cell cycle;GO:0048856//anatomical structure development;GO:0051297//centrosome organization	0	gi|512893029|ref|XP_004923080.1|PREDICTED: uncharacterized threonine-rich GPI-anchored glycoprotein PJ4664.02-like [Bombyx mori]
Bm_nscaf2655_037	53.691	20.2362	-1.40774	Down	3.64e-10	GO:0043231//intracellular membrane-bounded organelle;GO:0034703//cation channel complex	GO:0017111//nucleoside-triphosphatase activity;GO:0019211//phosphatase activator activity;GO:0042802//identical protein binding;GO:0019903//protein phosphatase binding;GO:0016853//isomerase activity;GO:0032559//adenyl ribonucleotide binding	GO:0006470//protein amino acid dephosphorylation;GO:0006915//apoptosis;GO:0010922//positive regulation of phosphatase activity;GO:0010923	0	gi|512892704|ref|XP_004922997.1|PREDICTED: serine/threonine-protein phosphatase 2A activator-like isoform X1 [Bombyx mori]
Bm_nscaf2655_040	54.4294	25.4951	-1.09417	Down	1.96e-12	GO:0044444//cytoplasmic part	GO:0017111//nucleoside-triphosphatase activity;GO:0032561//guanyl ribonucleotide binding;GO:0008079//translation termination factor activity	-	0	gi|512892716|ref|XP_004923000.1|PREDICTED: HBS1-like protein-like [Bombyx mori]
Bm_nscaf2655_051	7926.93	3208.16	-1.30502	Down	0	GO:0030529//ribonucleoprotein complex	GO:0005198//structural molecule activity	GO:0010467//gene expression	1.48082e-120	gi|112984034|ref|NP_001037263.1|ribosomal protein S8 [Bombyx mori] >gi|54609297|gb|AAV34864.1| ribosomal protein S8 [Bombyx mori]
Bm_nscaf2655_052	21.0304	6.22726	-1.75581	Down	1.93e-09	-	GO:0016741//transferase activity, transferring one-carbon groups;GO:0005488//binding;GO:0004866//endopeptidase inhibitor activity	GO:0006730//one-carbon metabolic process	0	gi|209571462|ref|NP_001129364.1|serine protease inhibitor 34 precursor [Bombyx mori] >gi|207579175|gb|ACI24665.1| serpin-34 [Bombyx mori]
Bm_nscaf2655_053	112.977	33.1845	-1.76744	Down	3.34e-07	GO:0043231//intracellular membrane-bounded organelle	-	-	9.4382e-49	gi|156891149|gb|ABU96712.1|mago nashi [Spodoptera litura]
Bm_nscaf2655_055	26.6843	2.59488	-3.36225	Down	0.000434034	-	-	-	-	-
Bm_nscaf2655_056	120.715	27.494	-2.13441	Down	0	-	GO:0003676//nucleic acid binding	-	0	gi|512893044|ref|XP_004923083.1|PREDICTED: maternal protein pumilio [Bombyx mori]
Bm_nscaf2655_064	1384.59	48.1907	-4.84456	Down	0	-	-	-	5.66629e-165	gi|112983410|ref|NP_001036986.1|juvenile hormone binding protein brP-1649 precursor [Bombyx mori] >gi|73992800|dbj|BAE43413.1| hypothetical protein [Bombyx mori] >gi|255977208|dbj|BAH97096.1| juvenile hormone binding protein [Bombyx mori]
Bm_nscaf2655_067	23.257	2.71391	-3.09922	Down	1.73e-06	-	-	-	0	gi|512892755|ref|XP_004923010.1|PREDICTED: sialidase-like [Bombyx mori]
Bm_nscaf2655_069	6.41479	27.9859	2.12522	Up	3.29e-06	-	-	-	5.79333e-118	gi|512892763|ref|XP_004923012.1|PREDICTED: uncharacterized protein LOC101744394 [Bombyx mori]
Bm_nscaf2655_072	2.63569	128.101	5.60296	Up	7.8e-64	-	-	-	4.32042e-151	gi|512892771|ref|XP_004923014.1|PREDICTED: uncharacterized protein LOC101744689 isoform X1 [Bombyx mori]
Bm_nscaf2655_074	95.3011	214.078	1.16757	Up	2.41e-10	-	-	-	-	-
Bm_nscaf2655_075	221.207	502.875	1.18481	Up	2.09e-234	-	-	-	0	gi|512893052|ref|XP_004923085.1|PREDICTED: flocculation protein FLO11-like [Bombyx mori]
Bm_nscaf2655_078	4204.72	1743.05	-1.2704	Down	1.96e-11	GO:0005840//ribosome	-	GO:0006412//translation	7.14604e-40	gi|148298793|ref|NP_001091750.1|ribosomal protein P1 [Bombyx mori] >gi|54609189|gb|AAV34810.1| ribosomal protein P1 [Bombyx mori]
Bm_nscaf2655_079	2905.71	1354.86	-1.10075	Down	0	GO:0030529//ribonucleoprotein complex	GO:0003676//nucleic acid binding;GO:0005198//structural molecule activity	GO:0010467//gene expression	2.90794e-131	gi|112983523|ref|NP_001037147.1|ribosomal protein L10A [Bombyx mori] >gi|54609211|gb|AAV34821.1| ribosomal protein L10A [Bombyx mori]
Bm_nscaf2655_081	28.5512	10.9203	-1.38654	Down	0	GO:0005622//intracellular	GO:0005488//binding	-	0	gi|512893056|ref|XP_004923086.1|PREDICTED: PHD finger protein 20-like [Bombyx mori]
Bm_nscaf2655_082	158.104	59.4469	-1.4112	Down	0	GO:0043231//intracellular membrane-bounded organelle;GO:0000502//proteasome complex	GO:0004175//endopeptidase activity	GO:0006508//proteolysis	1.81652e-151	gi|512892807|ref|XP_004923023.1|PREDICTED: proteasome subunit beta type-6-like [Bombyx mori]
Bm_nscaf2655_084	362.144	78.6529	-2.20299	Down	5.06e-13	-	-	-	0	gi|512892815|ref|XP_004923025.1|PREDICTED: uncharacterized protein LOC101746276 [Bombyx mori]
Bm_nscaf2655_085	54.2342	12.5043	-2.11677	Down	7.22e-09	GO:0043231//intracellular membrane-bounded organelle	GO:0016859//cis-trans isomerase activity;GO:0003676//nucleic acid binding;GO:0008144//drug binding	GO:0010468//regulation of gene expression;GO:0044260;GO:0090304	4.72625e-111	gi|512892819|ref|XP_004923026.1|PREDICTED: peptidyl-prolyl cis-trans isomerase E-like isoform X1 [Bombyx mori]
Bm_nscaf2655_113	119.234	21.9291	-2.44287	Down	3.04e-13	-	GO:0048037//cofactor binding;GO:0008483//transaminase activity	-	0	gi|512892870|ref|XP_004923039.1|PREDICTED: aspartate aminotransferase, cytoplasmic-like isoform X1 [Bombyx mori] >gi|512892874|ref|XP_004923040.1| PREDICTED: aspartate aminotransferase, cytoplasmic-like isoform X2 [Bombyx mori]
Bm_nscaf2655_127	131.115	37.0815	-1.82206	Down	2.55e-12	GO:0044464//cell part	GO:0016758//transferase activity, transferring hexosyl groups	GO:0006464//protein modification process	0	gi|512892902|ref|XP_004923047.1|PREDICTED: dolichyl-diphosphooligosaccharide--protein glycosyltransferase subunit STT3A-like [Bombyx mori]
Bm_nscaf2655_131	111.699	54.2126	-1.04291	Down	1.46e-09	-	-	-	2.81996e-156	gi|512892922|ref|XP_004923052.1|PREDICTED: uncharacterized protein LOC101737762 isoform X1 [Bombyx mori]
Bm_nscaf2655_133	26.8255	11.0323	-1.28188	Down	7.91e-05	GO:0044464//cell part	-	-	4.73938e-163	gi|512893104|ref|XP_004923098.1|PREDICTED: neural Wiskott-Aldrich syndrome protein-like [Bombyx mori]
Bm_nscaf2655_135	7.47857	3.39381	-1.13986	Down	2.2e-05	-	-	-	0	gi|512893108|ref|XP_004923099.1|PREDICTED: zinc finger protein 62-like [Bombyx mori]
Bm_nscaf2655_145	19.6611	2.15861	-3.18716	Down	5.55e-06	-	-	-	0	gi|512893124|ref|XP_004923103.1|PREDICTED: solute carrier family 22 member 3-like [Bombyx mori]
Bm_nscaf2655_148	29.3234	11.9764	-1.29186	Down	1.81e-07	-	-	-	0	gi|512892948|ref|XP_004923059.1|PREDICTED: kelch domain-containing protein 4-like [Bombyx mori]
Bm_nscaf2655_153	21.7682	6.06181	-1.8444	Down	0.000605655	-	GO:0005488//binding	-	5.26735e-129	gi|512892952|ref|XP_004923060.1|PREDICTED: probable pseudouridine-5'-monophosphatase-like [Bombyx mori]
Bm_nscaf2655_166	56.421	26.1251	-1.1108	Down	0.000117388	-	-	-	7.53013e-110	gi|512892963|ref|XP_004923063.1|PREDICTED: pre-rRNA-processing protein TSR2 homolog [Bombyx mori]
Bm_nscaf2674_004	120.715	48.336	-1.32043	Down	1.11e-06	-	GO:0004175//endopeptidase activity;GO:0032561//guanyl ribonucleotide binding	GO:0016192//vesicle-mediated transport;GO:0035556;GO:0019094//pole plasm mRNA localization;GO:0048592//eye morphogenesis;GO:0019538//protein metabolic process;GO:0007017//microtubule-based process	1.17421e-53	gi|114052691|ref|NP_001040270.1|ras small monomeric GTPase Rab6 [Bombyx mori] >gi|87248577|gb|ABD36341.1| ras small monomeric GTPase Rab6 [Bombyx mori]
Bm_nscaf2674_007	30.9525	10.8358	-1.51425	Down	8.94e-06	-	GO:0003676//nucleic acid binding	-	1.14243e-138	gi|512922995|ref|XP_004930252.1|PREDICTED: U2 snRNP-associated SURP motif-containing protein-like [Bombyx mori]
Bm_nscaf2674_008	10.2518	2.09354	-2.29186	Down	2.62e-05	-	GO:0003676//nucleic acid binding	-	0	gi|512922995|ref|XP_004930252.1|PREDICTED: U2 snRNP-associated SURP motif-containing protein-like [Bombyx mori]
Bm_nscaf2674_021	16660.2	5991.24	-1.47548	Down	1.55e-10	GO:0043234//protein complex;GO:0044444//cytoplasmic part;GO:0015630//microtubule cytoskeleton	GO:0008135//translation factor activity, nucleic acid binding;GO:0032561//guanyl ribonucleotide binding;GO:0017111//nucleoside-triphosphatase activity	GO:0006412//translation	0	gi|386873642|gb|AFJ44727.1|elongation factor 1 alpha [Bombyx mori]
Bm_nscaf2674_022	1484.74	419.977	-1.82183	Down	3.7e-11	GO:0043231//intracellular membrane-bounded organelle;GO:0044444//cytoplasmic part;GO:0015630//microtubule cytoskeleton	GO:0003824//catalytic activity	GO:0044267//cellular protein metabolic process;GO:0019725//cellular homeostasis	0	gi|112983366|ref|NP_001036997.1|protein disulfide-isomerase like protein ERp57 precursor [Bombyx mori] >gi|62241292|dbj|BAD93614.1| protein disulfide-isomerase like protein ERp57 [Bombyx mori]
Bm_nscaf2674_025	59.5868	23.6024	-1.33606	Down	1.4e-07	-	-	-	3.49973e-154	gi|379698881|ref|NP_001243913.1|TNFSF5 [Bombyx mori] >gi|304421468|gb|ADM32533.1| TNFSF5 [Bombyx mori]
Bm_nscaf2674_034	680.581	301.767	-1.17333	Down	2.62e-12	-	GO:0004725//protein tyrosine phosphatase activity	GO:0006796//phosphate metabolic process;GO:0006464//protein modification process	4.22261e-33	gi|512923013|ref|XP_004930256.1|PREDICTED: protein tyrosine phosphatase type IVA 1-like [Bombyx mori]
Bm_nscaf2674_043	81.1052	190.663	1.23316	Up	4.4e-06	GO:0044464//cell part	-	GO:0006351//transcription, DNA-dependent	9.05755e-30	gi|389615060|dbj|BAM20527.1|simila to CG13188, partial [Papilio polytes]
Bm_nscaf2674_045	65.0728	131.923	1.01957	Up	3.44e-06	GO:0044464//cell part	-	GO:0006351//transcription, DNA-dependent	2.25845e-74	gi|512922075|ref|XP_004930030.1|PREDICTED: uncharacterized protein LOC101737074 [Bombyx mori]
Bm_nscaf2674_054	72.2924	28.551	-1.3403	Down	4.85e-07	-	-	-	6.31511e-91	gi|512922098|ref|XP_004930036.1|PREDICTED: fibrous sheath-interacting protein 2-like [Bombyx mori]
Bm_nscaf2674_065	53.0413	11.2052	-2.24295	Down	0.000300708	-	-	-	-	-
Bm_nscaf2674_071	7.99917	1.11377	-2.8444	Down	0.000491406	-	-	-	0	gi|512922139|ref|XP_004930047.1|PREDICTED: trans-1,2-dihydrobenzene-1,2-diol dehydrogenase-like isoform X3 [Bombyx mori]
Bm_nscaf2674_074	146.075	48.6813	-1.58527	Down	1.53e-11	GO:0005746//mitochondrial respiratory chain	GO:0016651//oxidoreductase activity, acting on NADH or NADPH	GO:0022904//respiratory electron transport chain	1.46028e-69	gi|153792038|ref|NP_001093287.1|NADH dehydrogenase 1 alpha subcomplex subunit 5 [Bombyx mori] >gi|98990261|gb|ABF60226.1| NADH dehydrogenase 1 alpha subcomplex subunit 5 [Bombyx mori]
Bm_nscaf2674_083	16.879	5.84739	-1.52936	Down	8.91e-09	GO:0005667//transcription factor complex	GO:0005488//binding	GO:0006383//transcription from RNA polymerase III promoter	0	gi|512923088|ref|XP_004930267.1|PREDICTED: DNA ligase 4-like [Bombyx mori]
Bm_nscaf2674_085	50.2978	19.2589	-1.38497	Down	3.43e-08	-	GO:0070011//peptidase activity, acting on L-amino acid peptides	GO:0019538//protein metabolic process	0	gi|512922167|ref|XP_004930054.1|PREDICTED: alpha/beta hydrolase domain-containing protein 17B-like [Bombyx mori]
Bm_nscaf2674_086	39.7563	8.85678	-2.16633	Down	1.1e-09	-	-	-	0	gi|512922171|ref|XP_004930055.1|PREDICTED: F-box/WD repeat-containing protein 9-like isoform X1 [Bombyx mori] >gi|512922175|ref|XP_004930056.1| PREDICTED: F-box/WD repeat-containing protein 9-like isoform X2 [Bombyx mori]
Bm_nscaf2674_103	99.1585	31.5479	-1.65219	Down	1.1e-11	GO:0043231//intracellular membrane-bounded organelle	GO:0042802//identical protein binding;GO:0016838//carbon-oxygen lyase activity, acting on phosphates;GO:0043169//cation binding	GO:0042559//pteridine and derivative biosynthetic process;GO:0007399//nervous system development	5.68263e-107	gi|114051562|ref|NP_001040103.1|6-pyruvoyltetrahydropterin synthase [Bombyx mori] >gi|87248071|gb|ABD36088.1| 6-pyruvoyltetrahydropterin synthase [Bombyx mori]
Bm_nscaf2674_105	18.244	7.14083	-1.35326	Down	0.000182517	-	-	-	0	gi|512922207|ref|XP_004930064.1|PREDICTED: proteasomal ATPase-associated factor 1-like [Bombyx mori]
Bm_nscaf2674_110	28.4415	140.252	2.30195	Up	1.91e-108	-	-	-	0	gi|357606475|gb|EHJ65086.1|hypothetical protein KGM_17241 [Danaus plexippus]
Bm_nscaf2674_111	53.8219	278.859	2.37327	Up	2.28e-234	-	GO:0004672//protein kinase activity;GO:0000166//nucleotide binding	-	0	gi|512922247|ref|XP_004930074.1|PREDICTED: tyrosine-protein kinase shark-like [Bombyx mori]
Bm_nscaf2674_112	2.86658	32.8468	3.51835	Up	2.37e-20	-	-	-	0	gi|512922243|ref|XP_004930073.1|PREDICTED: leucine-rich repeat-containing protein 70-like [Bombyx mori]
Bm_nscaf2674_121	3.44899	36.3901	3.3993	Up	1.27e-06	-	-	-	7.76007e-12	gi|328710597|ref|XP_003244309.1|PREDICTED: hypothetical protein LOC100571044 [Acyrthosiphon pisum]
Bm_nscaf2674_124	58.3291	24.9942	-1.22263	Down	3.21e-12	GO:0005681//spliceosomal complex	GO:0042623//ATPase activity, coupled;GO:0032559//adenyl ribonucleotide binding	GO:0000377//RNA splicing, via transesterification reactions with bulged adenosine as nucleophile	0	gi|512922262|ref|XP_004930077.1|PREDICTED: superkiller viralicidic activity 2-like 2-like [Bombyx mori]
Bm_nscaf2674_130	77.3641	21.7913	-1.82791	Down	3.1e-11	-	-	-	9.50199e-134	gi|512922278|ref|XP_004930081.1|PREDICTED: gamma-glutamylcyclotransferase-like [Bombyx mori]
Bm_nscaf2674_135	107.009	4.30592	-4.63527	Down	1.57e-07	-	GO:0003824//catalytic activity	GO:0006520//cellular amino acid metabolic process	0	gi|512922286|ref|XP_004930083.1|PREDICTED: mitochondrial enolase superfamily member 1-like [Bombyx mori]
Bm_nscaf2674_136	21.6536	5.39684	-2.00442	Down	1.59e-11	-	-	-	0	gi|217330566|ref|NP_001136085.1|acidic nucleoplasmic DNA-binding protein 1 [Bombyx mori] >gi|209977945|gb|ACJ04420.1| AND1/Ctf4 [Bombyx mori]
Bm_nscaf2674_137	112.577	6.23209	-4.17505	Down	4.63e-08	-	GO:0016846//carbon-sulfur lyase activity;GO:0048037//cofactor binding	-	0	gi|114051239|ref|NP_001040113.1|cystathionine gamma-lyase [Bombyx mori] >gi|87248095|gb|ABD36100.1| cystathionine gamma-lyase [Bombyx mori]
Bm_nscaf2674_139	28.6563	14.2641	-1.00646	Down	0.000662535	-	-	-	0	gi|512922290|ref|XP_004930084.1|PREDICTED: trans-1,2-dihydrobenzene-1,2-diol dehydrogenase-like isoform X1 [Bombyx mori] >gi|512922294|ref|XP_004930085.1| PREDICTED: trans-1,2-dihydrobenzene-1,2-diol dehydrogenase-like isoform X2 [Bombyx mori]
Bm_nscaf2674_140	16.8663	3.69033	-2.19233	Down	2.92e-07	GO:0043231//intracellular membrane-bounded organelle;GO:0043234//protein complex;GO:0044446;GO:0044444//cytoplasmic part	GO:0005515//protein binding	GO:0016192//vesicle-mediated transport;GO:0006996//organelle organization;GO:0046907//intracellular transport	0	gi|512923171|ref|XP_004930288.1|PREDICTED: protein hook-like [Bombyx mori]
Bm_nscaf2674_141	0.001	12.5183	13.6117	Up	0.000302257	-	GO:0005488//binding;GO:0008233//peptidase activity	-	1.06299e-62	gi|512923175|ref|XP_004930289.1|PREDICTED: cytosolic carboxypeptidase 1-like [Bombyx mori]
Bm_nscaf2674_142	203.328	27.6328	-2.87935	Down	1.2e-13	-	-	-	0	gi|512922306|ref|XP_004930088.1|PREDICTED: uncharacterized protein LOC101744379 isoform X3 [Bombyx mori] >gi|512922310|ref|XP_004930089.1| PREDICTED: uncharacterized protein LOC101744379 isoform X4 [Bombyx mori]
Bm_nscaf2674_144	109.465	4579.94	5.38678	Up	0	-	-	-	-	-
Bm_nscaf2674_145	0.410594	49.0512	6.90043	Up	1.72e-33	-	-	-	-	-
Bm_nscaf2674_146	230.011	1579.02	2.77926	Up	0	-	-	-	4.97241e-164	gi|512922330|ref|XP_004930094.1|PREDICTED: proline-rich receptor-like protein kinase PERK8-like isoform X1 [Bombyx mori]
Bm_nscaf2674_157	30.5103	1028.04	5.07446	Up	3.91e-194	-	-	-	-	-
Bm_nscaf2674_159	80.2658	23.2317	-1.78869	Down	6.66e-12	GO:0044424//intracellular part	GO:0005488//binding;GO:0016859//cis-trans isomerase activity	GO:0044267//cellular protein metabolic process	1.13157e-135	gi|114051666|ref|NP_001040172.1|peptidyl-prolyl cis-trans isomerase [Bombyx mori] >gi|87248281|gb|ABD36193.1| peptidyl-prolyl cis-trans isomerase [Bombyx mori]
Bm_nscaf2674_162	558.456	165.159	-1.75758	Down	1.24e-12	GO:0043234//protein complex;GO:0044444//cytoplasmic part	GO:0008135//translation factor activity, nucleic acid binding	GO:0006909//phagocytosis;GO:0006412//translation	0	gi|112983938|ref|NP_001037404.1|eukaryotic translation initiation factor 3 subunit E [Bombyx mori] >gi|121996550|sp|Q2F5R8.1|EIF3E_BOMMO RecName: Full=Eukaryotic translation initiation factor 3 subunit E; Short=eIF3e; AltName: Full=Eukaryotic translation initiation factor 3 subunit 6 >gi|87248493|gb|ABD36299.1| eukaryotic translation initiation factor 3 subunit 6 [Bombyx mori] >gi|110376555|gb|AB…
Bm_nscaf2674_164	193.458	68.253	-1.50306	Down	3.23e-12	-	-	-	0	gi|512922422|ref|XP_004930116.1|PREDICTED: tumor protein D54-like isoform X2 [Bombyx mori]
Bm_nscaf2674_165	117.573	47.195	-1.31686	Down	3.87e-14	GO:0044464//cell part	-	-	1.82932e-20	gi|357618033|gb|EHJ71129.1|hypothetical protein KGM_08118 [Danaus plexippus]
Bm_nscaf2674_170	32.1906	83.1495	1.36907	Up	8.35e-27	-	-	-	0	gi|512922456|ref|XP_004930123.1|PREDICTED: uncharacterized protein LOC101737216 [Bombyx mori]
Bm_nscaf2674_174	98.1647	0.391914	-7.96852	Down	0.000135157	GO:0044464//cell part	-	-	0	gi|357618025|gb|EHJ71121.1|serine protease P54 [Danaus plexippus]
Bm_nscaf2674_175	95.2305	23.2819	-2.03222	Down	1.1e-07	-	GO:0008092//cytoskeletal protein binding	GO:0006996//organelle organization	2.42893e-45	gi|512922477|ref|XP_004930127.1|PREDICTED: adenylyl cyclase-associated protein 1-like isoform X2 [Bombyx mori] >gi|512922481|ref|XP_004930128.1| PREDICTED: adenylyl cyclase-associated protein 1-like isoform X3 [Bombyx mori]
Bm_nscaf2674_177	74.4256	9.26744	-3.00556	Down	5.55e-06	GO:0044424//intracellular part	GO:0008092//cytoskeletal protein binding	GO:0065008;GO:0001654//eye development;GO:0007015//actin filament organization;GO:0007450//dorsal/ventral pattern formation, imaginal disc;GO:0032989//cellular component morphogenesis;GO:0007292//female gamete generation;GO:0009887//organ morphogenesis;GO:0007017//microtubule-based process	3.9682e-78	gi|512922477|ref|XP_004930127.1|PREDICTED: adenylyl cyclase-associated protein 1-like isoform X2 [Bombyx mori] >gi|512922481|ref|XP_004930128.1| PREDICTED: adenylyl cyclase-associated protein 1-like isoform X3 [Bombyx mori]
Bm_nscaf2674_178	110.198	27.0792	-2.02484	Down	3.05e-13	GO:0044424//intracellular part	GO:0005488//binding	GO:0065008;GO:0001654//eye development;GO:0007015//actin filament organization;GO:0007450//dorsal/ventral pattern formation, imaginal disc;GO:0032989//cellular component morphogenesis;GO:0007292//female gamete generation;GO:0009887//organ morphogenesis;GO:0007017//microtubule-based process	5.7055e-147	gi|512922470|ref|XP_004930126.1|PREDICTED: adenylyl cyclase-associated protein 1-like isoform X1 [Bombyx mori]
Bm_nscaf2674_180	12.0048	4.76684	-1.3325	Down	0.000474276	-	GO:0016763//transferase activity, transferring pentosyl groups	GO:0019363//pyridine nucleotide biosynthetic process	0	gi|512922485|ref|XP_004930129.1|PREDICTED: nicotinate phosphoribosyltransferase-like isoform X1 [Bombyx mori] >gi|512922489|ref|XP_004930130.1| PREDICTED: nicotinate phosphoribosyltransferase-like isoform X2 [Bombyx mori]
Bm_nscaf2674_181	200.432	522.485	1.38228	Up	8.02e-43	-	-	-	4.34694e-71	gi|182510216|ref|NP_001116819.1|YAP65-like protein [Bombyx mori] >gi|170963367|gb|ACB41089.1| YAP65-like protein [Bombyx mori]
Bm_nscaf2674_182	119.187	316.723	1.41	Up	1.26e-13	-	-	-
Bm_nscaf2674_183	122.169	315.815	1.3702	Up	4.94e-40	-	GO:0005488//binding	-	6.05068e-128	gi|182510216|ref|NP_001116819.1|YAP65-like protein [Bombyx mori] >gi|170963367|gb|ACB41089.1| YAP65-like protein [Bombyx mori]
Bm_nscaf2674_187	84.5003	25.6374	-1.7207	Down	0	-	GO:0005488//binding	-	0	gi|114051045|ref|NP_001040320.1|Upf3 regulator of nonsense transcripts-like protein B [Bombyx mori] >gi|87248437|gb|ABD36271.1| Upf3 regulator of nonsense transcripts-like protein B [Bombyx mori]
Bm_nscaf2674_191	461.885	3.56921	-7.01578	Down	2.87e-07	GO:0044448//cell cortex part;GO:0005884//actin filament	-	GO:0008360//regulation of cell shape;GO:0031589//cell-substrate adhesion;GO:0030036//actin cytoskeleton organization	0	gi|357618009|gb|EHJ71105.1|hypothetical protein KGM_08135 [Danaus plexippus]
Bm_nscaf2674_193	32.6936	305.574	3.22444	Up	7.16e-66	-	-	-	-	-
Bm_nscaf2674_203	3.89926	14.2666	1.87137	Up	3.93e-09	GO:0044459//plasma membrane part	-	GO:0001654//eye development	0	gi|512922563|ref|XP_004930147.1|PREDICTED: uncharacterized protein LOC101740603 [Bombyx mori]
Bm_nscaf2674_217	68.5138	32.3377	-1.08318	Down	5.36e-12	GO:0043231//intracellular membrane-bounded organelle;GO:0044427//chromosomal part;GO:0005700//polytene chromosome	GO:0003676//nucleic acid binding;GO:0042623//ATPase activity, coupled;GO:0032559//adenyl ribonucleotide binding	GO:0007472//wing disc morphogenesis;GO:0010468//regulation of gene expression;GO:0007292//female gamete generation;GO:0043486//histone exchange	0	gi|357602534|gb|EHJ63440.1|chromodomain-helicase-DNA-binding protein 1 [Danaus plexippus]
Bm_nscaf2674_218	5.12123	0.747011	-2.77729	Down	0.000699206	-	-	-	0	gi|525344524|ref|NP_001266428.1|uncharacterized protein LOC101741261 [Bombyx mori] >gi|383792121|dbj|BAM10430.1| Bm-re [Bombyx mori]
Bm_nscaf2674_226	29.2436	9.37447	-1.64131	Down	1.33e-07	GO:0043231//intracellular membrane-bounded organelle;GO:0016020//membrane	GO:0046914//transition metal ion binding	GO:0035567;GO:0007365//periodic partitioning;GO:0001708//cell fate specification	0	gi|512922612|ref|XP_004930158.1|PREDICTED: protein naked cuticle homolog [Bombyx mori]
Bm_nscaf2674_227	61.7698	25.7667	-1.2614	Down	0	-	-	-	0	gi|350536745|ref|NP_001233145.1|71 kDa protein [Bombyx mori] >gi|330689873|gb|AEC33266.1| 71 kDa protein [Bombyx mori]
Bm_nscaf2674_230	156.408	27.0264	-2.53287	Down	0	GO:0044424//intracellular part;GO:0031224//intrinsic to membrane	GO:0016491//oxidoreductase activity	GO:0044238//primary metabolic process	0	gi|512922628|ref|XP_004930162.1|PREDICTED: probable very-long-chain enoyl-CoA reductase art-1-like [Bombyx mori]
Bm_nscaf2674_243	81.4613	33.6155	-1.27699	Down	3.09e-11	-	-	-	4.75783e-152	gi|512922639|ref|XP_004930165.1|PREDICTED: Golgi phosphoprotein 3-like isoform X1 [Bombyx mori]
Bm_nscaf2674_244	67.3991	17.975	-1.90674	Down	2.61e-12	-	GO:0003824//catalytic activity	GO:0008152//metabolic process	1.96719e-151	gi|512922658|ref|XP_004930170.1|PREDICTED: long-chain-fatty-acid--CoA ligase ACSBG2 isoform X4 [Bombyx mori]
Bm_nscaf2674_246	65.4401	11.0282	-2.56897	Down	3.63e-12	-	GO:0003824//catalytic activity	GO:0008152//metabolic process	0	gi|512922651|ref|XP_004930168.1|PREDICTED: long-chain-fatty-acid--CoA ligase ACSBG2 isoform X2 [Bombyx mori]
Bm_nscaf2674_247	21.7186	9.5408	-1.18674	Down	4.65e-05	-	-	-	1.30547e-58	gi|512894037|ref|XP_004923331.1|PREDICTED: uncharacterized protein PFB0145c-like [Bombyx mori]
Bm_nscaf2674_252	27.3045	2.93469	-3.21786	Down	0.000692667	GO:0043234//protein complex;GO:0005913//cell-cell adherens junction;GO:0042995//cell projection	-	GO:0006903//vesicle targeting;GO:0044091//membrane biogenesis;GO:0002164//larval development;GO:0042051//compound eye photoreceptor development;GO:0017157//regulation of exocytosis;GO:0016044//cellular membrane organization;GO:0001505//regulation of neurotransmitter levels;GO:0043954//cellular component maintenance;GO:0006904//vesicle docking during exocytosis	2.78649e-42	gi|512923272|ref|XP_004930314.1|PREDICTED: exocyst complex component 3-like [Bombyx mori]
Bm_nscaf2674_255	21.0818	5.89746	-1.83783	Down	1.6e-07	-	-	-	0	gi|512923276|ref|XP_004930315.1|PREDICTED: neurabin-2-like [Bombyx mori]
Bm_nscaf2674_258	23.1393	99.6303	2.10624	Up	2.78e-40	GO:0030425//dendrite;GO:0044425//membrane part;GO:0005886//plasma membrane	GO:0005216//ion channel activity	GO:0007267//cell-cell signaling;GO:0051899//membrane depolarization;GO:0007610//behavior	0	gi|158186748|ref|NP_001103391.1|nicotinic acetylcholine receptor subunit alpha 7 isoform 2 precursor [Bombyx mori] >gi|157427762|gb|ABV45520.2| nicotinic acetylcholine receptor subunit alpha 7 [Bombyx mori]
Bm_nscaf2674_260	23.7845	11.6437	-1.03048	Down	5.89e-12	GO:0016591//DNA-directed RNA polymerase II, holoenzyme	GO:0034062//RNA polymerase activity;GO:0003676//nucleic acid binding	GO:0006351//transcription, DNA-dependent	0	gi|512922690|ref|XP_004930178.1|PREDICTED: LOW QUALITY PROTEIN: DNA-directed RNA polymerase II subunit RPB1-like [Bombyx mori]
Bm_nscaf2674_262	63.2527	9.55127	-2.72736	Down	0	GO:0043231//intracellular membrane-bounded organelle;GO:0043234//protein complex;GO:0005694//chromosome	GO:0003676//nucleic acid binding;GO:0008443//phosphofructokinase activity;GO:0032559//adenyl ribonucleotide binding	GO:0006007//glucose catabolic process;GO:0016568//chromatin modification	0	gi|512922706|ref|XP_004930182.1|PREDICTED: 6-phosphofructokinase-like isoform X2 [Bombyx mori]
Bm_nscaf2674_263	834.492	325.866	-1.35662	Down	5.11e-12	GO:0044444//cytoplasmic part	-	GO:0006909//phagocytosis	0	gi|512922710|ref|XP_004930183.1|PREDICTED: translocating chain-associated membrane protein 1-like isoform X1 [Bombyx mori] >gi|512922714|ref|XP_004930184.1| PREDICTED: translocating chain-associated membrane protein 1-like isoform X2 [Bombyx mori] >gi|512922718|ref|XP_004930185.1| PREDICTED: translocating chain-associated membrane protein 1-like isoform X3 [Bombyx mori]
Bm_nscaf2674_264	1206.07	41.8193	-4.85	Down	1.3e-12	-	-	-	-	-
Bm_nscaf2674_266	50.0193	328.934	2.71724	Up	0	-	-	-	0	gi|112983304|ref|NP_001036961.1|wing disc-specific protein [Bombyx mori] >gi|17298115|dbj|BAB78526.1| wing disc-specific protein [Bombyx mori]
Bm_nscaf2674_267	78.0842	23.0099	-1.76278	Down	3e-13	GO:0005634//nucleus	-	GO:0035194//posttranscriptional gene silencing by RNA	0	gi|512922734|ref|XP_004930189.1|PREDICTED: LOW QUALITY PROTEIN: serrate RNA effector molecule homolog [Bombyx mori]
Bm_nscaf2674_268	227.64	7.90425	-4.84798	Down	9.33e-12	-	GO:0004620//phospholipase activity	GO:0006684//sphingomyelin metabolic process	0	gi|512922738|ref|XP_004930190.1|PREDICTED: sphingomyelin phosphodiesterase-like [Bombyx mori]
Bm_nscaf2674_277	434.206	125.6	-1.78954	Down	1.46e-12	GO:0043234//protein complex;GO:0015630//microtubule cytoskeleton	GO:0008135//translation factor activity, nucleic acid binding	GO:0006412//translation	1.15778e-129	gi|112983886|ref|NP_001036853.1|elongation factor 1 delta [Bombyx mori] >gi|12328436|dbj|BAB21109.1| elongation factor 1 delta [Bombyx mori]
Bm_nscaf2674_278	113.131	48.0766	-1.23458	Down	2.5e-12	-	GO:0004672//protein kinase activity;GO:0032559//adenyl ribonucleotide binding	GO:0006464//protein modification process;GO:0007166//cell surface receptor linked signaling pathway	0	gi|112983288|ref|NP_001036956.1|casein kinase 2 alpha subunit [Bombyx mori] >gi|62042001|dbj|BAD91393.1| casein kinase 2 alpha subunit [Bombyx mori]
Bm_nscaf2674_280	85.3882	37.9994	-1.16806	Down	0	GO:0032991//macromolecular complex;GO:0043231//intracellular membrane-bounded organelle	GO:0030528//transcription regulator activity;GO:0060089//molecular transducer activity;GO:0001071;GO:0003677//DNA binding;GO:0046983//protein dimerization activity	GO:0007417//central nervous system development;GO:0001709//cell fate determination;GO:0023060;GO:0060541//respiratory system development;GO:0048812//neuron projection morphogenesis;GO:0048513//organ development;GO:0010551//regulation of gene-specific transcription from RNA polymerase II promoter	0	gi|512922765|ref|XP_004930197.1|PREDICTED: aryl hydrocarbon receptor nuclear translocator homolog isoform X1 [Bombyx mori]
Bm_nscaf2674_283	54.273	15.5314	-1.80505	Down	4.64e-13	-	-	-	0	gi|512923292|ref|XP_004930319.1|PREDICTED: tudor domain-containing protein 7-like [Bombyx mori]
Bm_nscaf2674_285	5580.91	2468.05	-1.17713	Down	0	-	GO:0003676//nucleic acid binding	-	0	gi|148298695|ref|NP_001091823.1|poly A binding protein [Bombyx mori] >gi|111608107|gb|ABH10797.1| poly A binding protein [Bombyx mori]
Bm_nscaf2674_286	3368.54	1441.72	-1.22434	Down	0	GO:0030529//ribonucleoprotein complex	GO:0005198//structural molecule activity	GO:0010467//gene expression	3.25587e-144	gi|112983562|ref|NP_001037153.1|ribosomal protein L13 [Bombyx mori] >gi|54609217|gb|AAV34824.1| ribosomal protein L13 [Bombyx mori]
Bm_nscaf2674_287	90.1049	36.0967	-1.31974	Down	1.68e-12	-	-	-	0	gi|512922777|ref|XP_004930200.1|PREDICTED: uncharacterized protein LOC101735936 [Bombyx mori]
Bm_nscaf2674_289	2.98061	127.061	5.41377	Up	3.71e-44	-	-	-	3.52176e-103	gi|512922789|ref|XP_004930203.1|PREDICTED: uncharacterized protein LOC101736330 [Bombyx mori]
Bm_nscaf2674_291	156.79	52.4196	-1.58066	Down	2.55e-13	-	-	-	9.68951e-86	gi|512922797|ref|XP_004930205.1|PREDICTED: FUN14 domain-containing protein 1A-like isoform X1 [Bombyx mori] >gi|512922801|ref|XP_004930206.1| PREDICTED: FUN14 domain-containing protein 1A-like isoform X2 [Bombyx mori]
Bm_nscaf2674_293	34.0078	16.6993	-1.02608	Down	6.81e-06	GO:0043231//intracellular membrane-bounded organelle;GO:0043234//protein complex	-	GO:0000122//negative regulation of transcription from RNA polymerase II promoter	0	gi|512922813|ref|XP_004930209.1|PREDICTED: negative elongation factor D-like isoform X1 [Bombyx mori] >gi|512922816|ref|XP_004930210.1| PREDICTED: negative elongation factor D-like isoform X2 [Bombyx mori] >gi|512922832|ref|XP_004930211.1| PREDICTED: negative elongation factor D-like isoform X3 [Bombyx mori]
Bm_nscaf2674_300	44.7986	17.5299	-1.35364	Down	1.11e-10	GO:0044464//cell part	GO:0005488//binding	GO:0044260;GO:0090304	1.02767e-175	gi|109706823|gb|ABG42998.1|splicing factor 45 [Bombyx mori]
Bm_nscaf2674_302	318.572	39.1237	-3.0255	Down	6.56e-13	-	GO:0070011//peptidase activity, acting on L-amino acid peptides	-	0	gi|512922852|ref|XP_004930216.1|PREDICTED: transmembrane protease serine 9-like [Bombyx mori]
Bm_nscaf2674_307	14.5609	51.0773	1.81058	Up	2.8e-20	GO:0031224//intrinsic to membrane	GO:0015151//alpha-glucoside transmembrane transporter activity	GO:0015766;GO:0000017//alpha-glucoside transport	0	gi|168823421|ref|NP_001108344.1|facilitated trehalose transporter Tret1 [Bombyx mori] >gi|300681184|sp|A9ZSY3.1|TRET1_BOMMO RecName: Full=Facilitated trehalose transporter Tret1; Short=BmTRET1 >gi|164454395|dbj|BAF96744.1| trehalose transporter BmTRET1 [Bombyx mori]
Bm_nscaf2674_317	41.7341	18.0991	-1.20531	Down	5.22e-10	GO:0015630//microtubule cytoskeleton;GO:0045171//intercellular bridge;GO:0044459//plasma membrane part;GO:0032156	GO:0019899//enzyme binding;GO:0000166//nucleotide binding;GO:0015631//tubulin binding	GO:0000912//assembly of actomyosin apparatus involved in cell cycle cytokinesis;GO:0006915//apoptosis;GO:0048278//vesicle docking;GO:0001751//compound eye photoreceptor cell differentiation	0	gi|357611471|gb|EHJ67504.1|putative septin [Danaus plexippus]
Bm_nscaf2674_322	17.9364	4.9419	-1.85975	Down	1.05e-06	-	-	-	0	gi|512922940|ref|XP_004930238.1|PREDICTED: uncharacterized protein LOC101740936 [Bombyx mori]
Bm_nscaf2674_336	63.1647	12.1824	-2.37432	Down	8.51e-08	GO:0043227//membrane-bounded organelle	-	GO:0006810//transport;GO:0042051//compound eye photoreceptor development	1.06683e-107	gi|357622974|gb|EHJ74312.1|hypothetical protein KGM_07159 [Danaus plexippus]
Bm_nscaf2681_02	8.58743	0.501044	-4.09922	Down	0.000321593	GO:0044444//cytoplasmic part	GO:0005515//protein binding	GO:0007031//peroxisome organization;GO:0051641//cellular localization;GO:0015031//protein transport	0	gi|512904994|ref|XP_004925834.1|PREDICTED: peroxisome biogenesis factor 1-like, partial [Bombyx mori]
Bm_nscaf2681_09	346.142	14.9187	-4.53617	Down	1.16e-12	-	GO:0030247//polysaccharide binding	GO:0006022	1.28627e-84	gi|512937967|ref|XP_004933892.1|PREDICTED: putative uncharacterized protein DDB_G0271606-like, partial [Bombyx mori]
Bm_nscaf2681_16	2.24356	0.782229	-1.52013	Down	0.000831889	-	-	-	0	gi|357607476|gb|EHJ65517.1|hypothetical protein KGM_19707 [Danaus plexippus]
Bm_nscaf2681_17	62.2202	21.3037	-1.54628	Down	1.28e-12	GO:0044424//intracellular part	-	GO:0044248//cellular catabolic process;GO:0006810//transport	0	gi|215820604|ref|NP_001135961.1|autophagy related protein Atg3-like protein [Bombyx mori] >gi|213390044|gb|ACJ46061.1| autophagy related protein Atg3-like protein [Bombyx mori]
Bm_nscaf2681_31	32.153	7.67956	-2.06586	Down	1.12e-12	-	-	-	0	gi|512904970|ref|XP_004925828.1|PREDICTED: long-chain-fatty-acid--CoA ligase 4-like isoform X2 [Bombyx mori]
Bm_nscaf2681_55	10.3314	1.11042	-3.21786	Down	0.000692976	-	-	-	-	-
Bm_nscaf2686_03	3773.95	1315.03	-1.52098	Down	0	GO:0019866//organelle inner membrane;GO:0031224//intrinsic to membrane	-	GO:0006810//transport	0	gi|158631166|ref|NP_001037072.1|ADP/ATP translocase [Bombyx mori] >gi|28261391|gb|AAO32817.1| ADP/ATP translocase [Bombyx mori]
Bm_nscaf2686_07	15.0655	6.42571	-1.22932	Down	6.12e-05	GO:0005875//microtubule associated complex	GO:0003774//motor activity;GO:0000166//nucleotide binding	GO:0006935//chemotaxis;GO:0008088//axon cargo transport;GO:0042384//cilium assembly;GO:0003006//reproductive developmental process	0	gi|512907560|ref|XP_004926473.1|PREDICTED: kinesin-like protein KIF3A-like [Bombyx mori]
Bm_nscaf2686_09	21.736	8.65181	-1.32901	Down	5.56e-11	-	-	-	0	gi|512907564|ref|XP_004926474.1|PREDICTED: uncharacterized protein C10orf118-like isoform X1 [Bombyx mori]
Bm_nscaf2686_11	22.0617	8.58548	-1.36157	Down	0	GO:0043231//intracellular membrane-bounded organelle	GO:0005488//binding	-	0	gi|512907663|ref|XP_004926499.1|PREDICTED: DDB1- and CUL4-associated factor-like 1-like [Bombyx mori]
Bm_nscaf2686_16	150.716	64.4023	-1.22665	Down	5.36e-12	GO:0032991//macromolecular complex;GO:0031981//nuclear lumen	GO:0003676//nucleic acid binding;GO:0016866//intramolecular transferase activity;GO:0016836//hydro-lyase activity	GO:0009451//RNA modification;GO:0042254//ribosome biogenesis;GO:0003006//reproductive developmental process;GO:0010467//gene expression	0	gi|512907580|ref|XP_004926478.1|PREDICTED: H/ACA ribonucleoprotein complex subunit 4-like [Bombyx mori]
Bm_nscaf2686_21	73.2204	7.07212	-3.37203	Down	2.95e-05	-	-	-	9.05895e-38	gi|319891034|gb|ADV76084.1|hypothetical protein AX11 [Biston betularia]
Bm_nscaf2686_25	143.57	37.7988	-1.92534	Down	0	GO:0043234//protein complex	GO:0016751	GO:0009060//aerobic respiration	1.35657e-163	gi|389615075|dbj|BAM20532.1|dihydrolipoamide succinyltransferase component of 2-oxoglutarate dehydrogenase, partial [Papilio polytes]
Bm_nscaf2686_36	41.8428	17.3921	-1.26655	Down	6.6e-07	-	-	-	0	gi|512907627|ref|XP_004926490.1|PREDICTED: serine hydrolase-like protein-like [Bombyx mori]
Bm_nscaf2686_38	13.7623	2.40893	-2.51425	Down	6.19e-05	-	-	-	0	gi|512907619|ref|XP_004926488.1|PREDICTED: serine hydrolase-like protein 2-like [Bombyx mori]
Bm_nscaf2686_40	24.7153	10.6256	-1.21786	Down	2.35e-10	GO:0043231//intracellular membrane-bounded organelle;GO:0005819//spindle;GO:0043234//protein complex	GO:0005488//binding	GO:0033036;GO:0009605//response to external stimulus;GO:0007051//spindle organization;GO:0010970;GO:0045165//cell fate commitment;GO:0009416//response to light stimulus;GO:0042051//compound eye photoreceptor development	0	gi|512907697|ref|XP_004926507.1|PREDICTED: dynactin subunit 1-like [Bombyx mori]
Bm_nscaf2686_42	312.905	135.015	-1.21261	Down	4.28e-12	-	-	-	8.48254e-127	gi|512907631|ref|XP_004926491.1|PREDICTED: phosphatidylethanolamine-binding protein homolog F40A3.3-like [Bombyx mori]
Bm_nscaf2686_44	107.408	40.7621	-1.3978	Down	7.28e-08	GO:0032991//macromolecular complex	GO:0005488//binding	-	9.14592e-42	gi|114050791|ref|NP_001040404.1|small nuclear ribonucleoprotein Sm D1 [Bombyx mori] >gi|95102768|gb|ABF51325.1| small nuclear ribonucleoprotein Sm D1 [Bombyx mori]
Bm_nscaf2686_45	17.6217	121.298	2.78314	Up	5.77e-157	-	-	-	0	gi|512907701|ref|XP_004926508.1|PREDICTED: transferrin-like [Bombyx mori]
Bm_nscaf2734_11	358.017	6.32087	-5.82376	Down	5.01e-05	-	GO:0003677//DNA binding	-	1.43932e-34	gi|157092626|gb|ABV22507.1|PAR domain protein 1 [Danaus plexippus]
Bm_nscaf2734_12	224.741	2.27202	-6.62814	Down	0.000135295	GO:0043231//intracellular membrane-bounded organelle	GO:0042802//identical protein binding;GO:0001071;GO:0003677//DNA binding	GO:0031667//response to nutrient levels;GO:0006261//DNA-dependent DNA replication;GO:0000087//M phase of mitotic cell cycle;GO:0048511//rhythmic process	5.89379e-97	gi|512900604|ref|XP_004924932.1|PREDICTED: hepatic leukemia factor-like isoform X4 [Bombyx mori]
Bm_nscaf2734_13	29.9761	0.001	-14.8715	Down	6.87e-11	-	-	-	-	-
Bm_nscaf2734_26	19.0339	5.88155	-1.6943	Down	4.26e-07	-	-	-	0	gi|512900692|ref|XP_004924952.1|PREDICTED: G-protein-signaling modulator 2-like [Bombyx mori]
Bm_nscaf2734_29	0.55501	13.8841	4.64478	Up	3.03e-12	-	GO:0031406//carboxylic acid binding;GO:0046914//transition metal ion binding;GO:0016714//oxidoreductase activity, acting on paired donors, with incorporation or reduction of molecular oxygen, reduced pteridine as one donor, and incorporation of one atom of oxygen	GO:0006558//L-phenylalanine metabolic process	0	gi|512900616|ref|XP_004924935.1|PREDICTED: protein henna-like isoform X1 [Bombyx mori]
Bm_nscaf2734_33	34.6769	6.68059	-2.37593	Down	1.35e-08	-	-	-	0	gi|344925807|dbj|BAK64380.1|similar to amino acid transporter [Bombyx mori]
Bm_nscaf2734_44	10.303	4.71045	-1.12913	Down	0.000628728	GO:0005667//transcription factor complex	GO:0005488//binding;GO:0003702//RNA polymerase II transcription factor activity	GO:0006357//regulation of transcription from RNA polymerase II promoter;GO:0006352//transcription initiation;GO:0048812//neuron projection morphogenesis;GO:0048513//organ development	0	gi|512900696|ref|XP_004924953.1|PREDICTED: LOW QUALITY PROTEIN: transcription initiation factor TFIID subunit 4-like [Bombyx mori]
Bm_nscaf2734_45	158.51	71.4076	-1.15043	Down	0	GO:0030120//vesicle coat	GO:0005488//binding	GO:0006900//membrane budding;GO:0019915//lipid storage;GO:0048193//Golgi vesicle transport;GO:0015031//protein transport	0	gi|290560891|ref|NP_001166610.1|coatomer protein complex subunit beta 2 [Bombyx mori] >gi|284027824|gb|ADB66736.1| coatomer protein complex subunit beta 2 [Bombyx mori]
Bm_nscaf2734_46	15.5761	0.001	-13.927	Down	4.59e-06	-	-	-	-	-
Bm_nscaf2734_55	29.1925	7.25041	-2.00946	Down	1.72e-10	GO:0043231//intracellular membrane-bounded organelle;GO:0044444//cytoplasmic part	GO:0004672//protein kinase activity;GO:0032559//adenyl ribonucleotide binding	GO:0023060;GO:0007423//sensory organ development;GO:0007476//imaginal disc-derived wing morphogenesis;GO:0048812//neuron projection morphogenesis;GO:0010769;GO:0006464//protein modification process	0	gi|512900652|ref|XP_004924942.1|PREDICTED: serine/threonine-protein kinase tricorner-like isoform X1 [Bombyx mori]
Bm_nscaf2734_61	10.7664	196.212	4.1878	Up	2.91e-134	GO:0016020//membrane	-	GO:0006865//amino acid transport	0	gi|512900668|ref|XP_004924946.1|PREDICTED: proton-coupled amino acid transporter 4-like [Bombyx mori]
Bm_nscaf2734_63	3.81204	57.0874	3.90454	Up	4.97e-10	-	-	-	1.50663e-37	gi|357622631|gb|EHJ74057.1|amino acid transporter [Danaus plexippus]
Bm_nscaf2759_12	0.156164	3.66741	4.55363	Up	4.7e-06	-	-	-	0	gi|512908443|ref|XP_004926683.1|PREDICTED: monocarboxylate transporter 14-like [Bombyx mori]
Bm_nscaf2759_13	2794.59	1172.33	-1.25326	Down	5.06e-11	GO:0030529//ribonucleoprotein complex	GO:0005198//structural molecule activity;GO:0005488//binding	GO:0010467//gene expression	3.1626e-89	gi|151301000|ref|NP_001093077.1|ribosomal protein S24 [Bombyx mori] >gi|46394422|gb|AAS91555.1| ribosomal protein S24 [Bombyx mori] >gi|54609331|gb|AAV34881.1| ribosomal protein S24 [Bombyx mori] >gi|268306388|gb|ACY95315.1| ribosomal protein S24 [Manduca sexta] >gi|357606055|gb|EHJ64900.1| ribosomal protein S24 [Danaus plexippus] >gi|389608413|dbj|BAM17816.1| ribosomal protein S24 [Papilio xuthu…
Bm_nscaf2759_19	143.553	36.6439	-1.96993	Down	0	GO:0044464//cell part	GO:0046914//transition metal ion binding;GO:0051536//iron-sulfur cluster binding;GO:0050136//NADH dehydrogenase (quinone) activity	GO:0022904//respiratory electron transport chain	1.88145e-149	gi|114051372|ref|NP_001040316.1|NADH dehydrogenase ubiquinone Fe-S 8 [Bombyx mori] >gi|87248369|gb|ABD36237.1| NADH dehydrogenase (ubiquinone) Fe-S protein 8 [Bombyx mori]
Bm_nscaf2759_21	54.8073	0.708373	-6.27371	Down	0.000322642	-	-	-	9.48469e-161	gi|512908451|ref|XP_004926685.1|PREDICTED: cytochrome P450 9e2-like [Bombyx mori]
Bm_nscaf2759_22	28.8274	4.59914	-2.64801	Down	9.99e-05	GO:0044464//cell part	-	-	6.28622e-66	gi|512908451|ref|XP_004926685.1|PREDICTED: cytochrome P450 9e2-like [Bombyx mori]
Bm_nscaf2761_1	9.577	0.454822	-4.3962	Down	0.000321724	-	-	-	0	gi|512936840|ref|XP_004933618.1|PREDICTED: sodium-independent sulfate anion transporter-like [Bombyx mori]
Bm_nscaf2761_2	206.67	40.7188	-2.34356	Down	0	-	GO:0030554//adenyl nucleotide binding;GO:0016709//oxidoreductase activity, acting on paired donors, with incorporation or reduction of molecular oxygen, NADH or NADPH as one donor, and incorporation of one atom of oxygen	GO:0008152//metabolic process	0	gi|296427835|gb|ADH16749.1|flavin-dependent monooxygenase FMO3A [Bombyx mori]
Bm_nscaf2763_4	52.3736	11.7388	-2.15756	Down	4.65e-08	-	-	-	2.42123e-121	gi|512937038|ref|XP_004933667.1|PREDICTED: calumenin-A-like [Bombyx mori]
Bm_nscaf2766_06	42.3748	18.9067	-1.16431	Down	1.88e-06	-	-	-	-	-
Bm_nscaf2766_15	0.680722	4.63372	2.76703	Up	0.000615755	-	GO:0016491//oxidoreductase activity;GO:0005506//iron ion binding	GO:0008152//metabolic process	0	gi|158186776|ref|NP_001103404.1|cytochrome P450, family 9, subfamily a, polypeptide 19 [Bombyx mori] >gi|144704984|gb|ABP02071.1| cytochrome P450 [Bombyx mori]
Bm_nscaf2766_16	0.90763	8.10901	3.15935	Up	5.69e-07	-	GO:0016491//oxidoreductase activity;GO:0005506//iron ion binding	GO:0008152//metabolic process	0	gi|146289950|gb|ABQ18318.1|cytochrome P450 CYP9A19 [Bombyx mori]
Bm_nscaf2766_29	23.0004	7.06079	-1.70376	Down	1.14e-12	-	-	-	0	gi|512907375|ref|XP_004926426.1|PREDICTED: prominin-like protein-like [Bombyx mori]
Bm_nscaf2766_30	86.7271	22.7367	-1.93146	Down	6.55e-08	-	-	-	1.11177e-57	gi|512907375|ref|XP_004926426.1|PREDICTED: prominin-like protein-like [Bombyx mori]
Bm_nscaf2766_40	71.1188	23.4093	-1.60315	Down	3.22e-12	-	-	-	5.28218e-125	gi|512907336|ref|XP_004926416.1|PREDICTED: uncharacterized protein LOC101746288 [Bombyx mori]
Bm_nscaf2767_001	34.6313	14.6494	-1.24124	Down	0.000151807	-	-	-	6.76207e-122	gi|512889769|ref|XP_004922368.1|PREDICTED: pentatricopeptide repeat-containing protein 2, mitochondrial-like [Bombyx mori]
Bm_nscaf2767_004	828.767	379.862	-1.12549	Down	4.96e-12	-	GO:0016859//cis-trans isomerase activity	GO:0044267//cellular protein metabolic process	3.53039e-108	gi|114052472|ref|NP_001040479.1|peptidylprolyl isomerase B precursor [Bombyx mori] >gi|95103068|gb|ABF51475.1| peptidylprolyl isomerase B [Bombyx mori]
Bm_nscaf2767_005	20.4533	2.86644	-2.835	Down	2.95e-05	-	-	-	0	gi|512889780|ref|XP_004922370.1|PREDICTED: tetratricopeptide repeat protein 19 homolog, mitochondrial-like [Bombyx mori]
Bm_nscaf2767_007	85.725	630.575	2.87888	Up	2.93e-58	-	-	-
Bm_nscaf2767_008	78.8829	511.333	2.69648	Up	1.96e-64	-	GO:0016881//acid-amino acid ligase activity	GO:0060255;GO:0006464//protein modification process	5.07517e-49	gi|512889786|ref|XP_004922372.1|PREDICTED: ubiquitin-conjugating enzyme E2 R2-like [Bombyx mori]
Bm_nscaf2767_009	107.568	735.88	2.77423	Up	2.13e-95	-	GO:0016881//acid-amino acid ligase activity	GO:0060255;GO:0006464//protein modification process	4.13234e-58	gi|512889786|ref|XP_004922372.1|PREDICTED: ubiquitin-conjugating enzyme E2 R2-like [Bombyx mori]
Bm_nscaf2767_020	238.658	80.8087	-1.56236	Down	4.27e-12	-	GO:0016879//ligase activity, forming carbon-nitrogen bonds	GO:0010467//gene expression	0	gi|114051415|ref|NP_001040315.1|glutamyl-tRNA amidotransferase subunit B [Bombyx mori] >gi|87248335|gb|ABD36220.1| glutamyl-tRNA amidotransferase subunit B [Bombyx mori]
Bm_nscaf2767_022	864.164	24853.9	4.84602	Up	0	-	-	-	5.11667e-77	gi|112983054|ref|NP_001037062.1|chemosensory protein 5 precursor [Bombyx mori] >gi|77415562|emb|CAJ01450.1| hypothetical protein [Bombyx mori] >gi|112032133|gb|ABH88198.1| chemosensory protein 5 [Bombyx mori] >gi|115551740|dbj|BAF34352.1| chemosensory protein4 [Bombyx mori]
Bm_nscaf2767_023	0.001	237.847	17.8597	Up	6.15e-75	-	-	-	1.99776e-73	gi|112983058|ref|NP_001037063.1|chemosensory protein 3 precursor [Bombyx mori] >gi|77415564|emb|CAJ01451.1| hypothetical protein [Bombyx mori] >gi|112032086|gb|ABH88196.1| chemosensory protein 3 [Bombyx mori] >gi|145694413|gb|ABP93832.1| chemosensory protein 3 [Bombyx mori]
Bm_nscaf2767_031	138.822	1646.51	3.5681	Up	0	-	-	-	1.98898e-68	gi|112983910|ref|NP_001037400.1|chemosensory protein 6 precursor [Bombyx mori] >gi|77415580|emb|CAJ01459.1| hypothetical protein [Bombyx mori] >gi|87248381|gb|ABD36243.1| antennal-specific protein 3c precursor [Bombyx mori] >gi|112032153|gb|ABH88199.1| chemosensory protein 6 [Bombyx mori] >gi|115551746|dbj|BAF34355.1| chemosensory protein7 [Bombyx mori]
Bm_nscaf2767_032	22.5727	351.733	3.96183	Up	5.13e-77	-	-	-	1.47382e-82	gi|112983052|ref|NP_001037068.1|chemosensory protein 7 precursor [Bombyx mori] >gi|77415578|emb|CAJ01458.1| hypothetical protein [Bombyx mori] >gi|112032179|gb|ABH88200.1| chemosensory protein 7 [Bombyx mori] >gi|115551754|dbj|BAF34359.1| chemosensory protein11 [Bombyx mori]
Bm_nscaf2767_033	0.001	1118.19	20.0927	Up	0	-	-	-	5.87779e-87	gi|112983048|ref|NP_001037067.1|chemosensory protein 8 precursor [Bombyx mori] >gi|77415574|emb|CAJ01456.1| hypothetical protein [Bombyx mori] >gi|112032195|gb|ABH88201.1| chemosensory protein 8 [Bombyx mori]
Bm_nscaf2767_037	0.001	71.2151	16.1199	Up	1.8e-15	-	-	-	-	-
Bm_nscaf2767_041	12.0715	3.16946	-1.92929	Down	0.000260803	-	-	-	-	-
Bm_nscaf2767_043	36.9596	17.6516	-1.06615	Down	6.25e-06	-	GO:0030246//carbohydrate binding	-	0	gi|512889850|ref|XP_004922388.1|PREDICTED: probable RNA-binding protein CG14230-like isoform X1 [Bombyx mori] >gi|512889853|ref|XP_004922389.1| PREDICTED: probable RNA-binding protein CG14230-like isoform X2 [Bombyx mori]
Bm_nscaf2767_045	297.144	45.2995	-2.71359	Down	0	-	GO:0015631//tubulin binding	-	0	gi|357628672|gb|EHJ77927.1|hypothetical protein KGM_05590 [Danaus plexippus]
Bm_nscaf2767_053	11.7885	2.40736	-2.29186	Down	0.000707617	GO:0031224//intrinsic to membrane	GO:0004871//signal transducer activity	GO:0007186//G-protein coupled receptor protein signaling pathway	1.4011e-176	gi|197209958|ref|NP_001127743.1|neuropeptide receptor A8 [Bombyx mori] >gi|195946986|dbj|BAG68407.1| neuropeptide receptor A8 [Bombyx mori]
Bm_nscaf2767_065	3.71957	1.7941	-1.05188	Down	2.41e-07	-	GO:0003824//catalytic activity	-	0	gi|512890270|ref|XP_004922489.1|PREDICTED: LOW QUALITY PROTEIN: midasin-like [Bombyx mori]
Bm_nscaf2767_066	85.2632	32.5325	-1.39004	Down	1.45e-12	-	GO:0046914//transition metal ion binding	-	0	gi|512889865|ref|XP_004922392.1|PREDICTED: pleckstrin homology domain-containing family F member 2-like [Bombyx mori]
Bm_nscaf2767_076	16.209	2.17768	-2.89593	Down	8.38e-05	-	-	-	6.01454e-170	gi|512889894|ref|XP_004922400.1|PREDICTED: semaphorin-1A-like [Bombyx mori]
Bm_nscaf2767_077	12.5186	0.001	-13.6118	Down	2.53e-08	-	-	-	6.27056e-123	gi|512889894|ref|XP_004922400.1|PREDICTED: semaphorin-1A-like [Bombyx mori]
Bm_nscaf2767_080	24.7735	9.19828	-1.42937	Down	0.000190928	-	-	GO:0042078//germ-line stem cell division	0	gi|512889902|ref|XP_004922402.1|PREDICTED: cyclin-related protein FAM58A-like [Bombyx mori]
Bm_nscaf2767_088	18.756	6.23522	-1.58884	Down	4.13e-13	-	-	-	0	gi|512890305|ref|XP_004922495.1|PREDICTED: muscle M-line assembly protein unc-89-like [Bombyx mori]
Bm_nscaf2767_091	74.2632	29.0016	-1.35651	Down	0	-	-	-	0	gi|512889921|ref|XP_004922407.1|PREDICTED: peptidyl-prolyl cis-trans isomerase FKBP8-like isoform X1 [Bombyx mori]
Bm_nscaf2767_105	20.5843	9.97455	-1.04522	Down	1.53e-05	-	-	-	0	gi|512889939|ref|XP_004922411.1|PREDICTED: RNA polymerase II subunit A C-terminal domain phosphatase-like [Bombyx mori]
Bm_nscaf2767_106	73.6436	19.38	-1.92599	Down	8.41e-10	GO:0005840//ribosome	-	-	1.36283e-88	gi|512889943|ref|XP_004922412.1|PREDICTED: LOW QUALITY PROTEIN: 28S ribosomal protein S17, mitochondrial-like [Bombyx mori]
Bm_nscaf2767_107	61.9835	30.6677	-1.01516	Down	1.16e-12	GO:0005681//spliceosomal complex	GO:0005488//binding	GO:0000377//RNA splicing, via transesterification reactions with bulged adenosine as nucleophile	0	gi|512889951|ref|XP_004922414.1|PREDICTED: LOW QUALITY PROTEIN: putative RNA-binding protein 15B-like, partial [Bombyx mori]
Bm_nscaf2767_110	66.9935	30.3302	-1.14327	Down	1.97e-12	-	GO:0046914//transition metal ion binding;GO:0070011//peptidase activity, acting on L-amino acid peptides	GO:0019538//protein metabolic process;GO:0006952//defense response;GO:0006691//leukotriene metabolic process	0	gi|114051598|ref|NP_001040416.1|leukotriene A4 hydrolase [Bombyx mori] >gi|95102808|gb|ABF51345.1| leukotriene A4 hydrolase [Bombyx mori]
Bm_nscaf2767_112	34.7018	16.3535	-1.08541	Down	8.7e-06	-	-	-	0	gi|512889970|ref|XP_004922419.1|PREDICTED: sorting nexin-2-like [Bombyx mori]
Bm_nscaf2767_113	38.0251	15.4071	-1.30336	Down	0.000194542	-	-	-	1.52128e-126	gi|512889974|ref|XP_004922420.1|PREDICTED: protein PRRC1-like [Bombyx mori]
Bm_nscaf2767_115	220.127	38.3236	-2.52203	Down	1.52e-12	-	-	-	-	-
Bm_nscaf2767_126	37.663	9.86055	-1.93341	Down	0.000106369	-	-	-	5.18744e-75	gi|512890007|ref|XP_004922429.1|PREDICTED: uncharacterized protein LOC101739435 [Bombyx mori]
Bm_nscaf2767_138	35.9239	2.9668	-3.59796	Down	3.12e-06	-	GO:0046912//transferase activity, transferring acyl groups, acyl groups converted into alkyl on transfer;GO:0016747//transferase activity, transferring acyl groups other than amino-acyl groups	GO:0006694//steroid biosynthetic process;GO:0006720//isoprenoid metabolic process	0	gi|153791703|ref|NP_001093297.1|3-hydroxy-3-methylglutaryl-CoA synthase [Bombyx mori] >gi|146424694|dbj|BAF62107.1| 3-hydroxy-3-methylglutaryl-CoA synthase [Bombyx mori]
Bm_nscaf2767_139	10.3266	24.3605	1.23817	Up	0.000182637	-	GO:0016798//hydrolase activity, acting on glycosyl bonds;GO:0043167//ion binding	GO:0044238//primary metabolic process	0	gi|114051916|ref|NP_001040191.1|alpha-N-acetylgalactosaminidase precursor [Bombyx mori] >gi|87248331|gb|ABD36218.1| alpha-N-acetylgalactosaminidase [Bombyx mori]
Bm_nscaf2767_141	27.3215	11.3046	-1.27313	Down	4.55e-09	GO:0043231//intracellular membrane-bounded organelle	GO:0046914//transition metal ion binding;GO:0003712//transcription cofactor activity;GO:0001071	GO:0007450//dorsal/ventral pattern formation, imaginal disc;GO:0000122//negative regulation of transcription from RNA polymerase II promoter;GO:0007626//locomotory behavior;GO:0006935//chemotaxis;GO:0046530//photoreceptor cell differentiation;GO:0008589//regulation of smoothened signaling pathway;GO:0046620//regulation of organ growth;GO:0007472//wing disc morphogenesis	0	gi|512890376|ref|XP_004922506.1|PREDICTED: zinc finger protein 608-like [Bombyx mori]
Bm_nscaf2767_143	17.5055	5.21328	-1.74754	Down	5.3e-05	-	-	-	3.42696e-62	gi|512890376|ref|XP_004922506.1|PREDICTED: zinc finger protein 608-like [Bombyx mori]
Bm_nscaf2767_154	136.125	51.1385	-1.41245	Down	1.53e-07	-	GO:0016787//hydrolase activity	-	8.56584e-61	gi|512890078|ref|XP_004922449.1|PREDICTED: bis(5'-nucleosyl)-tetraphosphatase [asymmetrical]-like [Bombyx mori]
Bm_nscaf2767_155	4.402	1.80715	-1.28444	Down	3.55e-06	-	-	-	0	gi|512890394|ref|XP_004922508.1|PREDICTED: golgin subfamily A member 4-like [Bombyx mori]
Bm_nscaf2767_156	22.7295	5.26572	-2.10986	Down	1.7e-10	-	GO:0015929//hexosaminidase activity;GO:0043167//ion binding	GO:0044238//primary metabolic process	0	gi|289177020|ref|NP_001165928.1|fused lobes [Bombyx mori] >gi|259018850|gb|ACV89847.1| fused lobes [Bombyx mori]
Bm_nscaf2767_161	60.8777	5.84408	-3.38087	Down	3.12e-06	-	-	-	3.18867e-55	gi|112983038|ref|NP_001037069.1|chemosensory protein 9 precursor [Bombyx mori] >gi|77415582|emb|CAJ01460.1| hypothetical protein [Bombyx mori] >gi|112032214|gb|ABH88202.1| chemosensory protein 9 [Bombyx mori] >gi|115551748|dbj|BAF34356.1| chemosensory protein8 [Bombyx mori]
Bm_nscaf2767_167	300.284	118.411	-1.34253	Down	2.12e-12	GO:0043231//intracellular membrane-bounded organelle;GO:0015630//microtubule cytoskeleton;GO:0043234//protein complex;GO:0044444//cytoplasmic part	GO:0004175//endopeptidase activity;GO:0032559//adenyl ribonucleotide binding;GO:0042623//ATPase activity, coupled	GO:0007010//cytoskeleton organization;GO:0007017//microtubule-based process;GO:0048284//organelle fusion;GO:0044087;GO:0019094//pole plasm mRNA localization;GO:0042051//compound eye photoreceptor development;GO:0019538//protein metabolic process	0	gi|112983322|ref|NP_001037003.1|transitional endoplasmic reticulum ATPase TER94 [Bombyx mori] >gi|83423461|dbj|BAE54254.1| transitional endoplasmic reticulum ATPase TER94 [Bombyx mori] >gi|95102992|gb|ABF51437.1| transitional endoplasmic reticulum ATPase TER94 [Bombyx mori]
Bm_nscaf2767_176	13.5585	2.6795	-2.33917	Down	1.73e-06	GO:0005634//nucleus;GO:0044446	-	GO:0007049//cell cycle	0	gi|512890431|ref|XP_004922514.1|PREDICTED: MAU2 chromatid cohesion factor homolog [Bombyx mori]
Bm_nscaf2767_177	3866.53	1822.71	-1.08496	Down	0	GO:0030529//ribonucleoprotein complex	GO:0005198//structural molecule activity	GO:0010467//gene expression	1.23053e-113	gi|112983546|ref|NP_001037150.1|ribosomal protein L12 [Bombyx mori] >gi|54609215|gb|AAV34823.1| ribosomal protein L12 [Bombyx mori]
Bm_nscaf2767_179	189.242	91.1354	-1.05415	Down	0	GO:0044424//intracellular part	GO:0004812//aminoacyl-tRNA ligase activity;GO:0032559//adenyl ribonucleotide binding	GO:0006418//tRNA aminoacylation for protein translation;GO:0007033//vacuole organization	0	gi|512890123|ref|XP_004922460.1|PREDICTED: serine--tRNA ligase, cytoplasmic-like [Bombyx mori]
Bm_nscaf2767_180	3.81645	1.86834	-1.03048	Down	0.000940438	-	-	-	0	gi|512890440|ref|XP_004922515.1|PREDICTED: dnaJ homolog subfamily C member 13-like [Bombyx mori]
Bm_nscaf2767_186	113.226	29.3614	-1.94721	Down	0	-	GO:0016301//kinase activity;GO:0032559//adenyl ribonucleotide binding	GO:0000097//sulfur amino acid biosynthetic process;GO:0048513//organ development	0	gi|112983862|ref|NP_001037388.1|selenophosphate synthetase 1 [Bombyx mori] >gi|76496248|gb|ABA43640.1| selenophosphate synthetase [Bombyx mori]
Bm_nscaf2767_187	10.9556	3.72878	-1.5549	Down	8e-05	-	-	-	0	gi|512890172|ref|XP_004922472.1|PREDICTED: uncharacterized protein LOC101744923 [Bombyx mori]
Bm_nscaf2767_188	47.0091	2.76538	-4.08739	Down	5.25e-07	-	GO:0046914//transition metal ion binding	-	0	gi|512890162|ref|XP_004922470.1|PREDICTED: uncharacterized protein LOC101744686 isoform X1 [Bombyx mori] >gi|512890166|ref|XP_004922471.1| PREDICTED: uncharacterized protein LOC101744686 isoform X2 [Bombyx mori]
Bm_nscaf2767_190	51.3038	3.08142	-4.0574	Down	0.00021078	-	GO:0046914//transition metal ion binding	-	4.28831e-77	gi|357618531|gb|EHJ71476.1|hypothetical protein KGM_16349 [Danaus plexippus]
Bm_nscaf2770_08	308.022	8.66862	-5.15109	Down	0	-	-	-	0	gi|512897881|ref|XP_004924261.1|PREDICTED: protein split ends-like [Bombyx mori]
Bm_nscaf2770_10	29.9251	10.3577	-1.53065	Down	4.36e-05	-	-	-	3.30679e-168	gi|512897885|ref|XP_004924262.1|PREDICTED: oxysterol-binding protein-related protein 9-like [Bombyx mori]
Bm_nscaf2770_11	25.1798	8.57001	-1.5549	Down	2.98e-08	-	-	-	0	gi|357620896|gb|EHJ72919.1|hypothetical protein KGM_03615 [Danaus plexippus]
Bm_nscaf2770_12	24.6043	11.3836	-1.11195	Down	0.000997627	-	GO:0046914//transition metal ion binding	-	0	gi|512897761|ref|XP_004924232.1|PREDICTED: RING finger and CHY zinc finger domain-containing protein 1-like [Bombyx mori]
Bm_nscaf2770_27	6592.79	2333.89	-1.49815	Down	0	GO:0015630//microtubule cytoskeleton;GO:0044444//cytoplasmic part	GO:0017111//nucleoside-triphosphatase activity;GO:0008135//translation factor activity, nucleic acid binding;GO:0032561//guanyl ribonucleotide binding	GO:0006412//translation;GO:0007052//mitotic spindle organization	0	gi|281371488|ref|NP_001163865.1|translation elongation factor 2 isoform 2 [Bombyx mori] >gi|122096234|sp|Q1HPK6.1|EF2_BOMMO RecName: Full=Translation elongation factor 2; Short=EF-2 >gi|95103088|gb|ABF51485.1| translation elongation factor 2 [Bombyx mori] >gi|334855073|gb|AEH16569.1| elongation factor 2 [Bombyx mori]
Bm_nscaf2770_31	29.7441	9.26892	-1.68213	Down	3.38e-13	-	GO:0016859//cis-trans isomerase activity	GO:0044267//cellular protein metabolic process	0	gi|512897784|ref|XP_004924238.1|PREDICTED: peptidylprolyl isomerase domain and WD repeat-containing protein 1-like [Bombyx mori]
Bm_nscaf2770_32	987.514	261.065	-1.91939	Down	5.3e-12	-	GO:0046914//transition metal ion binding	-	8.76101e-98	gi|112982721|ref|NP_001037117.1|zinc finger protein [Bombyx mori] >gi|59858992|gb|AAX09282.1| zinc finger protein [Bombyx mori]
Bm_nscaf2770_35	135.872	58.5885	-1.21356	Down	0	-	GO:0005488//binding	-	8.37898e-162	gi|512897788|ref|XP_004924239.1|PREDICTED: ER membrane protein complex subunit 7-like [Bombyx mori]
Bm_nscaf2770_39	16.5363	5.48746	-1.59142	Down	0.000633277	-	-	-	-	-
Bm_nscaf2770_40	14.8136	4.18365	-1.82408	Down	3.79e-05	-	-	-	0	gi|512897913|ref|XP_004924269.1|PREDICTED: WD repeat-containing protein CG11141-like [Bombyx mori]
Bm_nscaf2770_42	22.6629	5.19473	-2.12521	Down	5.63e-06	-	GO:0005488//binding;GO:0003824//catalytic activity	-	0	gi|512897800|ref|XP_004924242.1|PREDICTED: RNA 3'-terminal phosphate cyclase-like [Bombyx mori]
Bm_nscaf2770_49	20.9449	6.89871	-1.6022	Down	6.69e-08	GO:0044424//intracellular part	-	-	0	gi|512897822|ref|XP_004924247.1|PREDICTED: uncharacterized protein LOC101745951 [Bombyx mori]
Bm_nscaf2770_50	47.6845	11.8432	-2.00946	Down	1.72e-10	GO:0005643//nuclear pore;GO:0000775//chromosome, centromeric region	-	GO:0006810//transport;GO:0000070//mitotic sister chromatid segregation;GO:0051641//cellular localization;GO:0008104//protein localization	0	gi|114051650|ref|NP_001040420.1|sec13-like protein [Bombyx mori] >gi|95102832|gb|ABF51357.1| sec13-like protein [Bombyx mori]
Bm_nscaf2770_52	24.762	5.53076	-2.16258	Down	5.6e-07	-	-	-	-	-
Bm_nscaf2770_58	16.9424	120.013	2.82448	Up	4.55e-36	GO:0043231//intracellular membrane-bounded organelle	GO:0003676//nucleic acid binding;GO:0016491//oxidoreductase activity	GO:0031016//pancreas development	5.5996e-114	gi|512897837|ref|XP_004924250.1|PREDICTED: transcription factor SOX-4-like [Bombyx mori]
Bm_nscaf2770_59	14.1262	53.761	1.92819	Up	5.27e-05	-	-	-	-	-
Bm_nscaf2770_62	11.1566	2.50615	-2.15436	Down	4.68e-06	-	-	-	0	gi|512897857|ref|XP_004924255.1|PREDICTED: bile salt-activated lipase-like isoform X1 [Bombyx mori] >gi|512897861|ref|XP_004924256.1| PREDICTED: bile salt-activated lipase-like isoform X2 [Bombyx mori]
Bm_nscaf2770_63	0.278787	5.12384	4.19999	Up	0.000103313	-	-	-	0	gi|512897849|ref|XP_004924253.1|PREDICTED: bile salt-activated lipase-like isoform X1 [Bombyx mori] >gi|512897853|ref|XP_004924254.1| PREDICTED: bile salt-activated lipase-like isoform X2 [Bombyx mori]
Bm_nscaf2770_69	47.1542	9.30846	-2.34077	Down	5.03e-11	-	-	-	0	gi|512897869|ref|XP_004924258.1|PREDICTED: WD repeat-containing protein 89-like [Bombyx mori]
Bm_nscaf2770_71	12.5864	1.75247	-2.8444	Down	0.000491294	-	GO:0046914//transition metal ion binding;GO:0019787//small conjugating protein ligase activity	GO:0032446//protein modification by small protein conjugation	4.09364e-121	gi|512897925|ref|XP_004924272.1|PREDICTED: cysteine and histidine-rich protein 1-B-like [Bombyx mori]
Bm_nscaf2780_01	1079.27	83.0417	-3.70008	Down	1.17e-12	-	-	-	1.53991e-166	gi|512910875|ref|XP_004927278.1|PREDICTED: uncharacterized protein LOC101741107 [Bombyx mori]
Bm_nscaf2780_09	25.9806	9.70527	-1.42059	Down	4.28e-06	-	GO:0003676//nucleic acid binding;GO:0004520//endodeoxyribonuclease activity	GO:0006259//DNA metabolic process	0	gi|512910894|ref|XP_004927283.1|PREDICTED: flap endonuclease 1-like isoform X1 [Bombyx mori] >gi|512910898|ref|XP_004927284.1| PREDICTED: flap endonuclease 1-like isoform X2 [Bombyx mori]
Bm_nscaf2780_10	145.816	36.814	-1.98582	Down	5.37e-13	GO:0044424//intracellular part	GO:0016861//intramolecular oxidoreductase activity, interconverting aldoses and ketoses	GO:0006007//glucose catabolic process	0	gi|148298746|ref|NP_001091761.1|glucose-6-phosphate isomerase [Bombyx mori] >gi|87248657|gb|ABD36381.1| glucose-6-phosphate isomerase [Bombyx mori]
Bm_nscaf2780_11	52.0979	13.2339	-1.97699	Down	2.31e-13	-	-	-	0	gi|512910902|ref|XP_004927285.1|PREDICTED: heparan-alpha-glucosaminide N-acetyltransferase-like [Bombyx mori]
Bm_nscaf2780_13	49.2235	13.7617	-1.83869	Down	1.68e-08	GO:0005626//insoluble fraction;GO:0043231//intracellular membrane-bounded organelle;GO:0031501//mannosyltransferase complex;GO:0031090//organelle membrane	GO:0005488//binding;GO:0000030//mannosyltransferase activity	GO:0016093;GO:0006497//protein amino acid lipidation;GO:0006493//protein amino acid O-linked glycosylation;GO:0006487//protein amino acid N-linked glycosylation	1.00796e-142	gi|114052258|ref|NP_001040468.1|dolichyl-phosphate mannosyltransferase [Bombyx mori] >gi|95103024|gb|ABF51453.1| dolichyl-phosphate mannosyltransferase [Bombyx mori]
Bm_nscaf2780_14	22.7032	5.08859	-2.15756	Down	2.57e-05	-	GO:0000166//nucleotide binding	GO:0035556	6.42687e-149	gi|512910906|ref|XP_004927286.1|PREDICTED: NF-kappa-B inhibitor-interacting Ras-like protein-like isoform X1 [Bombyx mori]
Bm_nscaf2780_21	293.35	121.932	-1.26655	Down	1.27e-12	GO:0005746//mitochondrial respiratory chain	GO:0015002//heme-copper terminal oxidase activity	GO:0022904//respiratory electron transport chain	2.13026e-62	gi|164448660|ref|NP_001106742.1|cytochrome c oxidase polypeptide Vb [Bombyx mori] >gi|95102860|gb|ABF51371.1| cytochrome c oxidase polypeptide Vb [Bombyx mori]
Bm_nscaf2781_10	43.2289	17.4892	-1.30554	Down	0.000670455	-	-	-	-	-
Bm_nscaf2781_12	8.06394	2.61983	-1.62201	Down	5.68e-06	-	-	-	0	gi|512910851|ref|XP_004927272.1|PREDICTED: exportin-2-like [Bombyx mori]
Bm_nscaf2783_2	52.5693	16.8981	-1.63736	Down	2.81e-09	-	-	-	1.17772e-140	gi|512911971|ref|XP_004927542.1|PREDICTED: protein FAM192A-like [Bombyx mori]
Bm_nscaf2789_12	181.481	54.3166	-1.74036	Down	3.69e-12	-	-	-	0	gi|160333253|ref|NP_001103813.1|P-element somatic inhibitor [Bombyx mori] >gi|159031799|dbj|BAF91871.1| Bombyx homolog of P-element somatic inhibitor [Bombyx mori]
Bm_nscaf2789_13	24.1429	6.8476	-1.81793	Down	9.58e-06	-	-	-	0	gi|512902212|ref|XP_004925320.1|PREDICTED: uncharacterized protein LOC101737294 [Bombyx mori]
Bm_nscaf2789_14	3.86287	0.739541	-2.38497	Down	0.000106418	GO:0016020//membrane	GO:0005261//cation channel activity	GO:0070838//divalent metal ion transport;GO:0006950//response to stress;GO:0007606//sensory perception of chemical stimulus;GO:0050954//sensory perception of mechanical stimulus;GO:0030534//adult behavior	0	gi|512902216|ref|XP_004925321.1|PREDICTED: uncharacterized protein LOC101737437 [Bombyx mori]
Bm_nscaf2789_15	22.2174	7.56177	-1.5549	Down	1.53e-09	-	-	-	-	-
Bm_nscaf2789_18	16.9827	6.24876	-1.44242	Down	4.57e-08	-	-	-	-	-
Bm_nscaf2789_19	8.25029	3.90166	-1.08036	Down	7.34e-05	-	-	-	0	gi|512902365|ref|XP_004925358.1|PREDICTED: uncharacterized protein LOC101743170 [Bombyx mori]
Bm_nscaf2789_21	10.5967	5.01951	-1.07799	Down	6.26e-05	-	-	-	0	gi|512902365|ref|XP_004925358.1|PREDICTED: uncharacterized protein LOC101743170 [Bombyx mori]
Bm_nscaf2789_22	84.5003	26.4122	-1.67775	Down	7.34e-05	-	-	GO:0009987//cellular process	9.34769e-26	gi|512902224|ref|XP_004925323.1|PREDICTED: LOW QUALITY PROTEIN: enhancer of yellow 2 transcription factor-like [Bombyx mori]
Bm_nscaf2789_32	253.755	85.8727	-1.56316	Down	2.81e-12	GO:0043234//protein complex	GO:0008135//translation factor activity, nucleic acid binding	GO:0010467//gene expression	0	gi|112984362|ref|NP_001037516.1|eukaryotic translation initiation factor 2 alpha subunit [Bombyx mori] >gi|66736329|gb|AAY54260.1| eukaryotic translation initiation factor 2 alpha subunit [Bombyx mori]
Bm_nscaf2789_52	400.906	141.35	-1.504	Down	4.64e-13	GO:0005789//endoplasmic reticulum membrane;GO:0042598//vesicular fraction	GO:0005527//macrolide binding;GO:0016859//cis-trans isomerase activity	GO:0007166//cell surface receptor linked signaling pathway;GO:0003012//muscle system process;GO:0014074//response to purine;GO:0051283;GO:0042110//T cell activation;GO:0001932//regulation of protein amino acid phosphorylation	3.8831e-73	gi|114051243|ref|NP_001040382.1|FK506-binding protein [Bombyx mori] >gi|95102696|gb|ABF51286.1| FK506-binding protein [Bombyx mori]
Bm_nscaf2789_55	21.8341	8.71254	-1.32541	Down	7.2e-06	-	-	-	-	-
Bm_nscaf2789_61	178.353	41.0856	-2.11803	Down	1.52e-12	GO:0043231//intracellular membrane-bounded organelle	GO:0003677//DNA binding;GO:0001071;GO:0005515//protein binding	GO:0006351//transcription, DNA-dependent	8.24629e-55	gi|112982902|ref|NP_001037102.1|ovary C/EBPg transcription factor [Bombyx mori] >gi|54401525|gb|AAV34567.1| ovary C/EBPg transcription factor [Bombyx mori]
Bm_nscaf2789_65	100.396	38.6449	-1.37736	Down	2.5e-13	-	-	-	0	gi|512902305|ref|XP_004925343.1|PREDICTED: stromal membrane-associated protein 1-like [Bombyx mori]
Bm_nscaf2789_67	37.5279	15.9659	-1.23297	Down	0.000521013	GO:0016020//membrane	-	-	1.71632e-128	gi|512902309|ref|XP_004925344.1|PREDICTED: mitochondrial import inner membrane translocase subunit Tim23-like [Bombyx mori]
Bm_nscaf2789_70	10.4064	0.965963	-3.42937	Down	8.35e-05	GO:0043231//intracellular membrane-bounded organelle	GO:0004611//phosphoenolpyruvate carboxykinase activity;GO:0032561//guanyl ribonucleotide binding;GO:0016772//transferase activity, transferring phosphorus-containing groups	GO:0006006//glucose metabolic process	0	gi|114052671|ref|NP_001040542.1|mitochondrial phosphoenolpyruvate carboxykinase isoform 1 [Bombyx mori] >gi|95103054|gb|ABF51468.1| mitochondrial phosphoenolpyruvate carboxykinase isoform 1 [Bombyx mori]
Bm_nscaf2789_74	16.6121	100.641	2.59891	Up	1.94e-13	-	GO:0004857//enzyme inhibitor activity	-	1.2534e-60	gi|114052803|ref|NP_001040277.1|salivary cysteine-rich peptide precursor [Bombyx mori] >gi|87248595|gb|ABD36350.1| salivary cysteine-rich peptide [Bombyx mori]
Bm_nscaf2789_80	25.2178	2.53268	-3.31571	Down	5e-05	GO:0000808//origin recognition complex	-	GO:0006259//DNA metabolic process;GO:0034645;GO:0000087//M phase of mitotic cell cycle	0	gi|512902321|ref|XP_004925347.1|PREDICTED: origin recognition complex subunit 6-like isoform X1 [Bombyx mori]
Bm_nscaf2789_82	18.0766	5.63103	-1.68265	Down	1.12e-05	GO:0019897//extrinsic to plasma membrane	GO:0032561//guanyl ribonucleotide binding;GO:0017111//nucleoside-triphosphatase activity;GO:0060089//molecular transducer activity	GO:0007166//cell surface receptor linked signaling pathway;GO:0048741//skeletal muscle fiber development;GO:0007267//cell-cell signaling;GO:0034285;GO:0045762//positive regulation of adenylate cyclase activity;GO:0050909//sensory perception of taste;GO:0030534//adult behavior;GO:0023060;GO:0007472//wing disc morphogenesis	0	gi|512902334|ref|XP_004925350.1|PREDICTED: guanine nucleotide-binding protein G(s) subunit alpha [Bombyx mori]
Bm_nscaf2793_1	11.2494	3.53425	-1.67037	Down	4.48e-05	-	GO:0005488//binding	GO:0007169//transmembrane receptor protein tyrosine kinase signaling pathway	6.55049e-144	gi|512912015|ref|XP_004927553.1|PREDICTED: RNA-binding protein fusilli-like [Bombyx mori]
Bm_nscaf2795_015	29.529	7.23622	-2.02883	Down	2.79e-11	-	-	GO:0007309//oocyte axis specification	0	gi|512890952|ref|XP_004922601.1|PREDICTED: protein piccolo-like [Bombyx mori]
Bm_nscaf2795_016	51.1262	7.25041	-2.81793	Down	5.55e-06	-	-	-	1.84291e-80	gi|512890952|ref|XP_004922601.1|PREDICTED: protein piccolo-like [Bombyx mori]
Bm_nscaf2795_017	47.4943	18.1854	-1.38497	Down	0.000716466	-	-	-	2.00351e-71	gi|512890481|ref|XP_004922522.1|PREDICTED: uncharacterized protein LOC101743487 [Bombyx mori]
Bm_nscaf2795_018	171.223	34.0375	-2.33068	Down	0	GO:0030312//external encapsulating structure	GO:0001871;GO:0004175//endopeptidase activity;GO:0004888//transmembrane receptor activity	GO:0019538//protein metabolic process;GO:0002376//immune system process	3.42928e-172	gi|182509202|ref|NP_001116812.1|tubulointerstitial nephritis antigen precursor [Bombyx mori] >gi|81303350|gb|ABB71105.1| TIN-ag-RP [Bombyx mori]
Bm_nscaf2795_020	41.4168	19.0816	-1.11803	Down	0.000159378	-	-	GO:0006909//phagocytosis	8.79132e-161	gi|512890487|ref|XP_004922523.1|PREDICTED: ethanolaminephosphotransferase 1-like [Bombyx mori]
Bm_nscaf2795_025	51.0932	12.6123	-2.0183	Down	4.07e-09	GO:0043234//protein complex	GO:0005488//binding	-	7.26725e-157	gi|151301186|ref|NP_001093084.1|proteasome 26S non-ATPase subunit 9 [Bombyx mori] >gi|512890517|ref|XP_004922528.1| PREDICTED: 26S proteasome non-ATPase regulatory subunit 9-like [Bombyx mori] >gi|87248565|gb|ABD36335.1| proteasome 26S non-ATPase subunit 9 [Bombyx mori]
Bm_nscaf2795_033	3.56207	10.3724	1.54197	Up	4.42e-12	-	-	-	0	gi|357627916|gb|EHJ77437.1|hypothetical protein KGM_14760 [Danaus plexippus]
Bm_nscaf2795_042	5.84429	1.02886	-2.50599	Down	0.000166382	-	-	-	0	gi|512890972|ref|XP_004922604.1|PREDICTED: nucleoprotein TPR-like [Bombyx mori]
Bm_nscaf2795_045	25.0572	7.26057	-1.78707	Down	1.24e-12	-	-	-	0	gi|512890543|ref|XP_004922531.1|PREDICTED: tRNA (cytosine(34)-C(5))-methyltransferase-like [Bombyx mori]
Bm_nscaf2795_046	8.59579	2.862	-1.5866	Down	9.86e-08	-	-	-	0	gi|512890556|ref|XP_004922533.1|PREDICTED: 5-oxoprolinase-like [Bombyx mori]
Bm_nscaf2795_047	18.0817	7.54103	-1.2617	Down	0.000109598	GO:0044424//intracellular part	GO:0005488//binding	-	0	gi|512890550|ref|XP_004922532.1|PREDICTED: serine/threonine-protein phosphatase 2A regulatory subunit B'' subunit gamma-like [Bombyx mori]
Bm_nscaf2795_052	1868.29	830.562	-1.16956	Down	6.08e-12	GO:0043231//intracellular membrane-bounded organelle	-	GO:0043412	5.81241e-39	gi|112984556|ref|NP_001037360.1|ribosome-associated membrane protein 4 [Bombyx mori] >gi|67866982|gb|AAY82465.1| ribosome-associated membrane protein 4 [Bombyx mori]
Bm_nscaf2795_057	0.473391	10.1506	4.42238	Up	1.64e-05	-	-	-	0	gi|512890984|ref|XP_004922606.1|PREDICTED: low molecular 30 kDa lipoprotein PBMHP-12-like [Bombyx mori]
Bm_nscaf2795_058	340.931	3203.65	3.23216	Up	0	-	-	-	1.26648e-176	gi|512890587|ref|XP_004922538.1|PREDICTED: low molecular mass 30 kDa lipoprotein 21G1-like isoform X1 [Bombyx mori] >gi|512890592|ref|XP_004922539.1| PREDICTED: low molecular mass 30 kDa lipoprotein 21G1-like isoform X2 [Bombyx mori] >gi|512890598|ref|XP_004922540.1| PREDICTED: low molecular mass 30 kDa lipoprotein 21G1-like isoform X3 [Bombyx mori] >gi|512890604|ref|XP_004922541.1| PREDICTED: lo…
Bm_nscaf2795_064	10.9741	0.001	-13.4218	Down	3.41e-07	GO:0044421//extracellular region part	-	-	0	gi|525343731|ref|NP_001266366.1|low molecular mass 30 kDa lipoprotein 19G1-like precursor [Bombyx mori] >gi|379046482|gb|AFC87802.1| 30K protein 4 [Bombyx mori]
Bm_nscaf2795_066	1.07302	10.4084	3.27799	Up	0.000287849	GO:0044421//extracellular region part	-	-	3.68771e-147	gi|379046496|gb|AFC87809.1|30K protein 11 [Bombyx mori]
Bm_nscaf2795_067	0.62709	6.08281	3.27799	Up	0.000287918	GO:0044421//extracellular region part	-	-	0	gi|512890676|ref|XP_004922553.1|PREDICTED: low molecular mass 30 kDa lipoprotein 19G1-like [Bombyx mori] >gi|379046480|gb|AFC87801.1| 30K protein 3 [Bombyx mori]
Bm_nscaf2795_068	0.469707	10.5512	4.4895	Up	8.82e-06	GO:0044421//extracellular region part	-	-	0	gi|379046488|gb|AFC87805.1|30K protein 7 [Bombyx mori]
Bm_nscaf2795_072	20.1191	1017.8	5.66075	Up	0	GO:0044421//extracellular region part	-	-	0	gi|379046486|gb|AFC87804.1|30K protein 6 [Bombyx mori]
Bm_nscaf2795_073	28.1824	1.9184	-3.87682	Down	0.000135399	GO:0044421//extracellular region part	-	-	2.41923e-178	gi|112984502|ref|NP_001037486.1|low molecular 30 kDa lipoprotein PBMHP-6 precursor [Bombyx mori] >gi|126415|sp|P09334.1|LP1_BOMMO RecName: Full=Low molecular 30 kDa lipoprotein PBMHP-6; Flags: Precursor >gi|5882|emb|CAA30432.1| 30K protein precursor [Bombyx mori] >gi|379046494|gb|AFC87808.1| 30K protein 10 [Bombyx mori]
Bm_nscaf2795_078	15.0893	1.87892	-3.00556	Down	8.33e-05	-	-	-	0	gi|512891013|ref|XP_004922611.1|PREDICTED: uncharacterized protein LOC101743917 [Bombyx mori]
Bm_nscaf2795_081	39.3673	14.9402	-1.3978	Down	0	-	-	-	0	gi|512890692|ref|XP_004922556.1|PREDICTED: zinc finger protein 484-like isoform X1 [Bombyx mori] >gi|512890698|ref|XP_004922557.1| PREDICTED: zinc finger protein 484-like isoform X2 [Bombyx mori]
Bm_nscaf2795_120	16.0678	4.90784	-1.71102	Down	1.52e-10	GO:0043234//protein complex;GO:0043231//intracellular membrane-bounded organelle;GO:0005694//chromosome	-	GO:0007059//chromosome segregation;GO:0051276//chromosome organization	0	gi|512890823|ref|XP_004922579.1|PREDICTED: sister chromatid cohesion protein PDS5 homolog B-B-like [Bombyx mori]
Bm_nscaf2795_121	461.926	53.0788	-3.12145	Down	2.5e-12	-	-	-	0	gi|512890834|ref|XP_004922581.1|PREDICTED: retinaldehyde-binding protein 1-like isoform X1 [Bombyx mori]
Bm_nscaf2795_123	233.233	77.6062	-1.58753	Down	0	-	-	-	6.33181e-93	gi|114051465|ref|NP_001040297.1|Der1-like domain family member 1 [Bombyx mori] >gi|87248099|gb|ABD36102.1| Der1-like domain family member 1 [Bombyx mori]
Bm_nscaf2795_125	192.974	69.0065	-1.4836	Down	1.16e-12	GO:0043231//intracellular membrane-bounded organelle;GO:0000502//proteasome complex	GO:0004175//endopeptidase activity	GO:0006508//proteolysis	0	gi|512890860|ref|XP_004922586.1|PREDICTED: proteasome subunit beta type-5-like [Bombyx mori]
Bm_nscaf2795_126	34.4899	4.80222	-2.8444	Down	5e-05	-	-	-	-	-
Bm_nscaf2795_129	3742.16	1553.49	-1.26835	Down	0	GO:0033279	GO:0005198//structural molecule activity	GO:0010467//gene expression	1.125e-168	gi|112982844|ref|NP_001037135.1|ribosomal protein L7 [Bombyx mori] >gi|54609201|gb|AAV34816.1| ribosomal protein L7 [Bombyx mori]
Bm_nscaf2795_131	1757.26	739.541	-1.24863	Down	0	GO:0030529//ribonucleoprotein complex	GO:0005198//structural molecule activity	GO:0010467//gene expression	2.96683e-94	gi|112982671|ref|NP_001037568.1|ribosomal protein S12 [Bombyx mori] >gi|54609307|gb|AAV34869.1| ribosomal protein S12 [Bombyx mori]
Bm_nscaf2795_132	33.6995	6.16284	-2.45106	Down	1.73e-06	-	-	-	2.08192e-150	gi|512890866|ref|XP_004922587.1|PREDICTED: protein NDUFAF4 homolog [Bombyx mori]
Bm_nscaf2795_140	58.1346	23.7435	-1.29186	Down	3.55e-10	-	-	-	0	gi|512890890|ref|XP_004922591.1|PREDICTED: BSD domain-containing protein 1-B-like [Bombyx mori]
Bm_nscaf2795_145	105.832	5.06535	-4.38497	Down	0.000211353	GO:0031224//intrinsic to membrane	-	-	1.27982e-27	gi|153791461|ref|NP_001093286.1|transmembrane protein 14C [Bombyx mori] >gi|95103164|gb|ABF51523.1| transmembrane protein 14C [Bombyx mori]
Bm_nscaf2795_146	29.201	217.496	2.8969	Up	4.46e-135	-	GO:0004175//endopeptidase activity	GO:0007166//cell surface receptor linked signaling pathway;GO:0019538//protein metabolic process	0	gi|357628561|gb|EHJ77852.1|A disintegrin and metalloproteinase with thrombospondin motifs like protein [Danaus plexippus]
Bm_nscaf2795_148	66.1984	637.49	3.26753	Up	6.29e-179	-	GO:0004175//endopeptidase activity	GO:0007166//cell surface receptor linked signaling pathway;GO:0019538//protein metabolic process	1.55533e-114	gi|112983064|ref|NP_001036935.1|A disintegrin and metalloproteinase with thrombospondin motifs like precursor [Bombyx mori] >gi|55416036|dbj|BAD69560.1| A disintegrin and metalloproteinase with thrombospondin motifs like [Bombyx mori]
Bm_nscaf2795_149	13.0303	4.76961	-1.44993	Down	8.44e-08	-	GO:0008233//peptidase activity	GO:0016579//protein deubiquitination	0	gi|512890913|ref|XP_004922594.1|PREDICTED: ubiquitin carboxyl-terminal hydrolase 20-like [Bombyx mori]
Bm_nscaf2795_159	5598.69	2612.41	-1.09971	Down	1.09e-10	GO:0030529//ribonucleoprotein complex	GO:0005198//structural molecule activity	GO:0010467//gene expression	7.47615e-126	gi|112984058|ref|NP_001037261.1|ribosomal protein S7 [Bombyx mori] >gi|54609295|gb|AAV34863.1| ribosomal protein S7 [Bombyx mori]
Bm_nscaf2795_160	4.01729	0.800369	-2.32749	Down	2.25e-05	-	-	GO:0023033;GO:0007424//open tracheal system development;GO:0001736//establishment of planar polarity;GO:0003002;GO:0001700//embryonic development via the syncytial blastoderm;GO:0001654//eye development;GO:0030154//cell differentiation;GO:0050794//regulation of cellular process;GO:0001894//tissue homeostasis	0	gi|512891097|ref|XP_004922626.1|PREDICTED: ras-responsive element-binding protein 1-like [Bombyx mori]
Bm_nscaf2796_3	17.8636	3.03997	-2.5549	Down	3.11e-06	-	GO:0016491//oxidoreductase activity	-	0	gi|512911896|ref|XP_004927524.1|PREDICTED: uncharacterized protein LOC101736097 [Bombyx mori]
Bm_nscaf2797_10	40.117	15.7165	-1.35194	Down	1.29e-12	-	-	-	0	gi|512905906|ref|XP_004926063.1|PREDICTED: uncharacterized protein LOC101743883 [Bombyx mori]
Bm_nscaf2797_12	9.58465	1.587	-2.59442	Down	5.39e-05	-	-	-	0	gi|512905910|ref|XP_004926064.1|PREDICTED: acidic repeat-containing protein-like [Bombyx mori]
Bm_nscaf2797_27	21.8758	7.71625	-1.50337	Down	1.91e-08	-	-	-	-	-
Bm_nscaf2797_28	45.9977	14.7813	-1.63779	Down	0	-	-	-	-	-
Bm_nscaf2797_30	70.6067	16.2792	-2.11677	Down	9.19e-11	GO:0030529//ribonucleoprotein complex	-	GO:0006950//response to stress	2.81192e-133	gi|112983144|ref|NP_001036942.1|heat shock protein hsp23.7 precursor [Bombyx mori] >gi|56378323|dbj|BAD74198.1| heat shock protein hsp23.7 [Bombyx mori]
Bm_nscaf2797_47	1.26007	9.52089	2.91759	Up	7.48e-07	-	-	-	0	gi|512906043|ref|XP_004926098.1|PREDICTED: facilitated trehalose transporter Tret1-like [Bombyx mori]
Bm_nscaf2800_01	128.553	28.8133	-2.15756	Down	4.65e-08	GO:0005681//spliceosomal complex	GO:0030371//translation repressor activity;GO:0003729//mRNA binding	GO:0000278//mitotic cell cycle;GO:0006412//translation;GO:0000398//nuclear mRNA splicing, via spliceosome;GO:0051234//establishment of localization;GO:0000288//nuclear-transcribed mRNA catabolic process, deadenylation-dependent decay	1.45258e-46	gi|357619057|gb|EHJ71789.1|small nuclear ribonucleoprotein G [Danaus plexippus]
Bm_nscaf2800_16	49.2316	1.98801	-4.63018	Down	2.96e-05	-	-	-	0	gi|512894706|ref|XP_004923494.1|PREDICTED: serine/arginine repetitive matrix protein 1-like [Bombyx mori]
Bm_nscaf2800_17	44.943	13.021	-1.78726	Down	3.85e-14	-	-	-	0	gi|512894797|ref|XP_004923516.1|PREDICTED: round spermatid basic protein 1-like protein-like [Bombyx mori]
Bm_nscaf2800_22	0.812438	0.001	-9.66611	Down	0.000738895	-	GO:0022892	GO:0006810//transport	0	gi|112983746|ref|NP_001037309.1|vitellogenin precursor [Bombyx mori] >gi|3123008|sp|Q27309.1|VIT_BOMMO RecName: Full=Vitellogenin; Contains: RecName: Full=Vitellin light chain; Short=VL; Contains: RecName: Full=Vitellin light chain rare isoform; Contains: RecName: Full=Vitellin heavy chain rare isoform; Contains: RecName: Full=Vitellin heavy chain; Short=VH; Flags: Precursor >gi|217296|dbj|BAA024…
Bm_nscaf2800_31	4.98649	0.424292	-3.5549	Down	0.000339231	-	-	-	0	gi|307611929|ref|NP_001182631.1|sugar transporter protein 3 [Bombyx mori] >gi|306411085|gb|ADM86147.1| sugar transporter protein 3 [Bombyx mori]
Bm_nscaf2800_36	21.5759	10.1307	-1.09069	Down	3.83e-12	-	GO:0005488//binding;GO:0032453//histone demethylase activity (H3-K4 specific);GO:0010484//H3 histone acetyltransferase activity	GO:0070076//histone lysine demethylation;GO:0043966//histone H3 acetylation	0	gi|512894817|ref|XP_004923521.1|PREDICTED: lysine-specific demethylase lid-like [Bombyx mori]
Bm_nscaf2800_61	27.6798	9.61718	-1.52515	Down	2.02e-13	GO:0044464//cell part	GO:0046914//transition metal ion binding	-	0	gi|512894845|ref|XP_004923528.1|PREDICTED: GATA zinc finger domain-containing protein 14-like [Bombyx mori]
Bm_nscaf2801_12	75.1469	15.9989	-2.23174	Down	2.02e-13	GO:0043234//protein complex;GO:0044425//membrane part	GO:0017111//nucleoside-triphosphatase activity;GO:0000166//nucleotide binding;GO:0005215//transporter activity	GO:0006810//transport	0	gi|512909694|ref|XP_004926984.1|PREDICTED: ATP-binding cassette sub-family D member 2-like [Bombyx mori]
Bm_nscaf2801_13	71.5084	33.977	-1.07356	Down	3.94e-09	-	GO:0004468//lysine N-acetyltransferase activity;GO:0060089//molecular transducer activity	GO:0023060	0	gi|114052388|ref|NP_001040472.1|heterotrimeric guanine nucleotide-binding protein beta subunit [Bombyx mori] >gi|95103038|gb|ABF51460.1| heterotrimeric guanine nucleotide-binding protein beta subunit [Bombyx mori]
Bm_nscaf2801_17	124.061	10.4951	-3.56326	Down	1.24e-12	-	-	-	0	gi|512909670|ref|XP_004926978.1|PREDICTED: facilitated trehalose transporter Tret1-like [Bombyx mori]
Bm_nscaf2808_3	364.677	87.0556	-2.06661	Down	0	GO:0000228//nuclear chromosome;GO:0031981//nuclear lumen	GO:0003676//nucleic acid binding	-	1.4399e-87	gi|112983406|ref|NP_001037642.1|nucleolar phosphoprotein [Bombyx mori] >gi|109706827|gb|ABG43000.1| nucleolar phosphoprotein [Bombyx mori]
Bm_nscaf2809_01	61.2636	23.689	-1.37081	Down	5.4e-11	GO:0031981//nuclear lumen;GO:0000776//kinetochore;GO:0044444//cytoplasmic part	GO:0005488//binding	GO:0043161//proteasomal ubiquitin-dependent protein catabolic process;GO:0000819//sister chromatid segregation;GO:0051439;GO:0051313//attachment of spindle microtubules to chromosome;GO:0022403;GO:0031577//spindle checkpoint	0	gi|512911375|ref|XP_004927396.1|PREDICTED: mitotic checkpoint protein BUB3-like [Bombyx mori]
Bm_nscaf2809_03	396.266	163.356	-1.27845	Down	2.25e-12	GO:0015629//actin cytoskeleton	GO:0008092//cytoskeletal protein binding	GO:0048592//eye morphogenesis;GO:0008064//regulation of actin polymerization or depolymerization;GO:0001700//embryonic development via the syncytial blastoderm;GO:0007409//axonogenesis;GO:0007300//ovarian nurse cell to oocyte transport	0	gi|112984342|ref|NP_001037211.1|suppressor of profilin 2 [Bombyx mori] >gi|55793531|gb|AAV65755.1| SOP2 [Bombyx mori]
Bm_nscaf2809_04	53.2076	23.0894	-1.2044	Down	9.86e-09	-	GO:0003824//catalytic activity	-	0	gi|512911383|ref|XP_004927398.1|PREDICTED: aprataxin and PNK-like factor-like isoform X2 [Bombyx mori]
Bm_nscaf2809_05	73.4599	31.5818	-1.21786	Down	2.05e-09	-	GO:0004519//endonuclease activity;GO:0005488//binding	-	0	gi|512911399|ref|XP_004927402.1|PREDICTED: translin-associated protein X-like [Bombyx mori]
Bm_nscaf2809_06	64.0031	21.5079	-1.57327	Down	1.05e-06	-	-	-	3.37943e-105	gi|512911391|ref|XP_004927400.1|PREDICTED: oxysterol-binding protein-related protein 11-like isoform X1 [Bombyx mori] >gi|512911395|ref|XP_004927401.1| PREDICTED: oxysterol-binding protein-related protein 11-like isoform X2 [Bombyx mori]
Bm_nscaf2809_09	41.9613	13.3502	-1.65219	Down	1.1e-11	-	-	-	1.01274e-109	gi|512911403|ref|XP_004927403.1|PREDICTED: serine/arginine repetitive matrix protein 5-like isoform X1 [Bombyx mori] >gi|512911407|ref|XP_004927404.1| PREDICTED: serine/arginine repetitive matrix protein 5-like isoform X2 [Bombyx mori]
Bm_nscaf2809_10	69.9864	12.4696	-2.48866	Down	3.15e-10	GO:0031519//PcG protein complex	GO:0018024//histone-lysine N-methyltransferase activity;GO:0005488//binding	GO:0016458//gene silencing;GO:0048812//neuron projection morphogenesis;GO:0033301;GO:0009058//biosynthetic process;GO:0048513//organ development;GO:0006935//chemotaxis;GO:0034968//histone lysine methylation	6.68834e-155	gi|512911419|ref|XP_004927407.1|PREDICTED: histone-lysine N-methyltransferase E(z)-like [Bombyx mori]
Bm_nscaf2809_12	74.9832	17.6682	-2.08541	Down	1.16e-12	GO:0044464//cell part	GO:0046914//transition metal ion binding	-	3.7817e-162	gi|512911427|ref|XP_004927409.1|PREDICTED: uncharacterized protein LOC101739828 [Bombyx mori]
Bm_nscaf2809_14	17.0334	3.02471	-2.4935	Down	1.73e-06	GO:0031224//intrinsic to membrane	GO:0004888//transmembrane receptor activity	GO:0050793//regulation of developmental process;GO:0048468//cell development;GO:0008283//cell proliferation;GO:0007166//cell surface receptor linked signaling pathway;GO:0001654//eye development;GO:0023060	0	gi|512911435|ref|XP_004927411.1|PREDICTED: frizzled-2-like [Bombyx mori]
Bm_nscaf2810_03	143.624	44.0846	-1.70395	Down	5.85e-13	GO:0032991//macromolecular complex;GO:0043231//intracellular membrane-bounded organelle	GO:0003676//nucleic acid binding	GO:0006396//RNA processing	2.8663e-58	gi|389612857|dbj|BAM19829.1|small ribonucleoprotein particle protein SmE [Papilio xuthus]
Bm_nscaf2810_11	96.5718	47.4065	-1.02652	Down	7.76e-07	GO:0005839//proteasome core complex	GO:0004175//endopeptidase activity	GO:0051603//proteolysis involved in cellular protein catabolic process	7.63734e-127	gi|114052160|ref|NP_001040459.1|proteasome subunit alpha type 6-A [Bombyx mori] >gi|95102978|gb|ABF51430.1| proteasome subunit alpha type 6-A [Bombyx mori]
Bm_nscaf2810_12	83.6381	15.8473	-2.39992	Down	4.62e-08	-	-	-	-	-
Bm_nscaf2810_13	33.0725	0.001	-15.0133	Down	4.59e-06	-	-	-	-	-
Bm_nscaf2810_15	71.6805	30.5629	-1.2298	Down	1.33e-12	-	-	-	1.72711e-133	gi|357631247|gb|EHJ78837.1|putative myosin x [Danaus plexippus]
Bm_nscaf2810_19	4.78839	1.6901	-1.50243	Down	1.8e-06	GO:0044444//cytoplasmic part	GO:0003824//catalytic activity;GO:0005488//binding	GO:0008152//metabolic process	0	gi|512910155|ref|XP_004927098.1|PREDICTED: fatty acid synthase-like [Bombyx mori]
Bm_nscaf2811_05	7.99766	46.1894	2.52991	Up	3.66e-26	-	-	-	0	gi|512910396|ref|XP_004927161.1|PREDICTED: esterase FE4-like [Bombyx mori]
Bm_nscaf2811_12	10.4499	4.41517	-1.24295	Down	0.000604891	-	-	-	0	gi|512910416|ref|XP_004927166.1|PREDICTED: LMBR1 domain-containing protein 2 homolog isoform X1 [Bombyx mori]
Bm_nscaf2811_14	29.1136	10.1506	-1.52013	Down	0.000831523	-	GO:0005488//binding	GO:0051726//regulation of cell cycle	1.52375e-85	gi|512910424|ref|XP_004927168.1|PREDICTED: E3 ubiquitin-protein ligase NRDP1-like [Bombyx mori]
Bm_nscaf2811_15	41.4957	17.7182	-1.22773	Down	1.78e-06	-	GO:0005515//protein binding;GO:0004672//protein kinase activity;GO:0032559//adenyl ribonucleotide binding	GO:0048592//eye morphogenesis;GO:0006464//protein modification process;GO:0007166//cell surface receptor linked signaling pathway	0	gi|512910428|ref|XP_004927169.1|PREDICTED: cyclin-G-associated kinase-like [Bombyx mori]
Bm_nscaf2813_06	23.3937	4.52749	-2.36934	Down	3.04e-13	GO:0005913//cell-cell adherens junction;GO:0005924//cell-substrate adherens junction;GO:0044444//cytoplasmic part	-	GO:0001654//eye development;GO:0007264//small GTPase mediated signal transduction;GO:0007392//initiation of dorsal closure;GO:0043408//regulation of MAPKKK cascade;GO:0007166//cell surface receptor linked signaling pathway;GO:0007389//pattern specification process	0	gi|357617187|gb|EHJ70635.1|hypothetical protein KGM_15031 [Danaus plexippus]
Bm_nscaf2813_07	63.2961	11.5409	-2.45536	Down	5.9e-10	GO:0005924//cell-substrate adherens junction;GO:0044444//cytoplasmic part	-	GO:0001654//eye development;GO:0048729//tissue morphogenesis;GO:0001700//embryonic development via the syncytial blastoderm;GO:0043408//regulation of MAPKKK cascade;GO:0007389//pattern specification process	0	gi|512907773|ref|XP_004926526.1|PREDICTED: afadin-like [Bombyx mori]
Bm_nscaf2813_10	569.983	111.467	-2.3543	Down	0	-	GO:0003676//nucleic acid binding	-	2.46123e-28	gi|164448650|ref|NP_001106737.1|high mobility group protein A [Bombyx mori] >gi|89213696|gb|ABD64155.1| HMGA [Bombyx mori]
Bm_nscaf2813_17	18.5224	2.60861	-2.82791	Down	0.000157443	-	-	-	3.19004e-131	gi|512907737|ref|XP_004926517.1|PREDICTED: sphingomyelin synthase-related 1-like [Bombyx mori]
Bm_nscaf2813_18	22.667	1.61472	-3.81124	Down	0.000210469	-	-	-	2.16864e-145	gi|512907737|ref|XP_004926517.1|PREDICTED: sphingomyelin synthase-related 1-like [Bombyx mori]
Bm_nscaf2813_26	439.023	8.1992	-5.74267	Down	4.2e-13	-	-	-	0	gi|357623021|gb|EHJ74339.1|hypothetical protein KGM_03143 [Danaus plexippus]
Bm_nscaf2813_27	23.4282	8.91991	-1.39314	Down	0.000146709	-	GO:0004672//protein kinase activity;GO:0032559//adenyl ribonucleotide binding	GO:0006464//protein modification process	0	gi|357624261|gb|EHJ75111.1|serine/threonine protein kinase [Danaus plexippus]
Bm_nscaf2813_29	101.153	32.2653	-1.64848	Down	2.6e-12	GO:0044444//cytoplasmic part	-	GO:0019538//protein metabolic process	0	gi|512907757|ref|XP_004926522.1|PREDICTED: dipeptidyl peptidase 3-like isoform X1 [Bombyx mori]
Bm_nscaf2814_04	27.3045	0.001	-14.7369	Down	8.75e-06	GO:0032991//macromolecular complex;GO:0043231//intracellular membrane-bounded organelle	GO:0030371//translation repressor activity;GO:0003727//single-stranded RNA binding;GO:0003729//mRNA binding	GO:0007166//cell surface receptor linked signaling pathway;GO:0017148//negative regulation of translation;GO:0007017//microtubule-based process;GO:0000377//RNA splicing, via transesterification reactions with bulged adenosine as nucleophile;GO:0007476//imaginal disc-derived wing morphogenesis	2.48707e-21	gi|307694571|gb|ADN84938.1|hephaestus [Biston betularia]
Bm_nscaf2814_07	37.5332	9.32195	-2.00946	Down	0.000112972	GO:0032991//macromolecular complex;GO:0043231//intracellular membrane-bounded organelle	GO:0030371//translation repressor activity;GO:0003727//single-stranded RNA binding;GO:0003729//mRNA binding	GO:0007166//cell surface receptor linked signaling pathway;GO:0017148//negative regulation of translation;GO:0007017//microtubule-based process;GO:0000377//RNA splicing, via transesterification reactions with bulged adenosine as nucleophile;GO:0007476//imaginal disc-derived wing morphogenesis	3.55453e-29	gi|307694571|gb|ADN84938.1|hephaestus [Biston betularia]
Bm_nscaf2814_08	68.4651	21.156	-1.6943	Down	1.24e-12	GO:0032991//macromolecular complex;GO:0044424//intracellular part	GO:0030371//translation repressor activity;GO:0003729//mRNA binding	GO:0007166//cell surface receptor linked signaling pathway;GO:0017148//negative regulation of translation;GO:0007017//microtubule-based process;GO:0007476//imaginal disc-derived wing morphogenesis	3.18052e-144	gi|512910082|ref|XP_004927080.1|PREDICTED: polypyrimidine tract-binding protein 3-like [Bombyx mori]
Bm_nscaf2815_03	17.5798	4.78668	-1.87682	Down	0.00098831	-	-	-	9.45113e-54	gi|512897122|ref|XP_004924076.1|PREDICTED: mitochondrial intermembrane space import and assembly protein 40-like isoform X1 [Bombyx mori] >gi|512897126|ref|XP_004924077.1| PREDICTED: mitochondrial intermembrane space import and assembly protein 40-like isoform X2 [Bombyx mori]
Bm_nscaf2815_40	8.63962	1.96035	-2.13986	Down	8.2e-05	-	-	-	0	gi|512897178|ref|XP_004924090.1|PREDICTED: WD repeat-containing protein 20-like [Bombyx mori]
Bm_nscaf2815_43	54.3145	12.4854	-2.1211	Down	0	GO:0080008//CUL4 RING ubiquitin ligase complex;GO:0031981//nuclear lumen	GO:0003676//nucleic acid binding	GO:0007050//cell cycle arrest;GO:0006289//nucleotide-excision repair;GO:0006511//ubiquitin-dependent protein catabolic process;GO:0016567//protein ubiquitination	0	gi|512897190|ref|XP_004924093.1|PREDICTED: DNA damage-binding protein 1-like [Bombyx mori]
Bm_nscaf2815_44	71.5159	18.6439	-1.93956	Down	1.94e-12	GO:0043231//intracellular membrane-bounded organelle	GO:0005488//binding	GO:0016567//protein ubiquitination;GO:0006281//DNA repair	7.76132e-156	gi|512897190|ref|XP_004924093.1|PREDICTED: DNA damage-binding protein 1-like [Bombyx mori]
Bm_nscaf2815_45	212.635	29.4007	-2.85446	Down	0	GO:0016020//membrane	-	GO:0006810//transport	0	gi|512897202|ref|XP_004924096.1|PREDICTED: B(0,+)-type amino acid transporter 1-like [Bombyx mori]
Bm_nscaf2815_46	118.867	29.8709	-1.99253	Down	2.49e-13	GO:0031224//intrinsic to membrane	GO:0005275//amine transmembrane transporter activity	GO:0015837//amine transport	1.64337e-141	gi|512897198|ref|XP_004924095.1|PREDICTED: uncharacterized protein LOC101741561 [Bombyx mori]
Bm_nscaf2815_47	108.098	34.8183	-1.63442	Down	4.87e-13	GO:0044424//intracellular part	GO:0016274//protein-arginine N-methyltransferase activity	GO:0035247//peptidyl-arginine omega-N-methylation	0	gi|512897194|ref|XP_004924094.1|PREDICTED: protein arginine N-methyltransferase 8-like [Bombyx mori]
Bm_nscaf2815_48	85.5063	0.001	-16.3837	Down	9.21e-15	-	-	-	4.81815e-91	gi|512897273|ref|XP_004924113.1|PREDICTED: non-specific lipid-transfer protein-like [Bombyx mori]
Bm_nscaf2818_002	39.2802	16.1408	-1.28309	Down	2.27e-05	-	-	-	5.17177e-138	gi|512894047|ref|XP_004923336.1|PREDICTED: RRP15-like protein-like isoform X1 [Bombyx mori] >gi|512894049|ref|XP_004923337.1| PREDICTED: RRP15-like protein-like isoform X2 [Bombyx mori]
Bm_nscaf2818_003	14.3543	6.88685	-1.05957	Down	0.000283431	-	-	-	0	gi|512894051|ref|XP_004923338.1|PREDICTED: DDB1- and CUL4-associated factor 5-like [Bombyx mori]
Bm_nscaf2818_006	60.3574	28.6132	-1.07685	Down	8.58e-08	GO:0005840//ribosome	GO:0003676//nucleic acid binding;GO:0005198//structural molecule activity	GO:0010467//gene expression	0	gi|114052779|ref|NP_001040341.1|mitochondrial ribosomal protein S5 [Bombyx mori] >gi|95102562|gb|ABF51219.1| mitochondrial ribosomal protein S5 isoform 1 [Bombyx mori]
Bm_nscaf2818_012	34.8331	7.35862	-2.24295	Down	1.81e-06	-	-	-	2.72908e-122	gi|512894081|ref|XP_004923346.1|PREDICTED: 39S ribosomal protein L40, mitochondrial-like [Bombyx mori]
Bm_nscaf2818_021	2.58394	9.17687	1.82843	Up	1.57e-15	GO:0005856//cytoskeleton	GO:0000166//nucleotide binding	-	0	gi|512894377|ref|XP_004923415.1|PREDICTED: myosin-I heavy chain-like [Bombyx mori]
Bm_nscaf2818_024	202.216	83.218	-1.28093	Down	0	-	-	GO:0009888//tissue development;GO:0032940//secretion by cell	0	gi|512894099|ref|XP_004923349.1|PREDICTED: protein SEC13 homolog [Bombyx mori]
Bm_nscaf2818_030	36.268	14.8947	-1.2839	Down	0	GO:0005681//spliceosomal complex	-	GO:0006396//RNA processing	0	gi|512894128|ref|XP_004923357.1|PREDICTED: splicing factor 3B subunit 2-like [Bombyx mori]
Bm_nscaf2818_032	222.995	103.22	-1.11129	Down	2.25e-12	GO:0043234//protein complex;GO:0005681//spliceosomal complex	GO:0042623//ATPase activity, coupled;GO:0003724//RNA helicase activity;GO:0032559//adenyl ribonucleotide binding	GO:0006412//translation;GO:0000377//RNA splicing, via transesterification reactions with bulged adenosine as nucleophile;GO:0033554//cellular response to stress	0	gi|163838674|ref|NP_001106217.1|eukaryotic initiation factor 4A-III [Bombyx mori] >gi|110376569|gb|ABG73410.1| eIF4AIII protein [Bombyx mori]
Bm_nscaf2818_036	191.063	79.2486	-1.26959	Down	1.08e-11	GO:0012507//ER to Golgi transport vesicle membrane;GO:0044431//Golgi apparatus part	GO:0046914//transition metal ion binding;GO:0008047//enzyme activator activity	GO:0048079;GO:0034613//cellular protein localization;GO:0007163//establishment or maintenance of cell polarity;GO:0065008;GO:0016337//cell-cell adhesion;GO:0008363//larval chitin-based cuticle development;GO:0015031//protein transport;GO:0006996//organelle organization;GO:0048193//Golgi vesicle transport;GO:0035148//tube formation;GO:0031345//negative regulation of cell projection organization;GO…	0	gi|512894140|ref|XP_004923360.1|PREDICTED: protein transport protein Sec23A-like isoform X1 [Bombyx mori]
Bm_nscaf2818_039	7.24288	98.6055	3.76703	Up	2.21e-84	GO:0044427//chromosomal part	GO:0003676//nucleic acid binding	GO:0010468//regulation of gene expression;GO:0007275//multicellular organismal development	0	gi|512894147|ref|XP_004923362.1|PREDICTED: protein distal antenna-like isoform X1 [Bombyx mori] >gi|512894151|ref|XP_004923363.1| PREDICTED: protein distal antenna-like isoform X2 [Bombyx mori]
Bm_nscaf2818_050	24.8896	10.5891	-1.23297	Down	0.000520895	-	-	-	-	-
Bm_nscaf2818_052	28.335	5.54854	-2.3524	Down	5.24e-07	-	-	-	0	gi|512894167|ref|XP_004923367.1|PREDICTED: N-acetylneuraminate lyase-like isoform X1 [Bombyx mori]
Bm_nscaf2818_056	37.4391	15.0052	-1.31908	Down	5.93e-07	-	-	-	0	gi|512894191|ref|XP_004923373.1|PREDICTED: uncharacterized protein LOC101744638 [Bombyx mori]
Bm_nscaf2818_057	30.7247	14.2734	-1.10607	Down	6.51e-10	-	-	-	0	gi|512894191|ref|XP_004923373.1|PREDICTED: uncharacterized protein LOC101744638 [Bombyx mori]
Bm_nscaf2818_063	23.3562	8.78613	-1.41051	Down	7.55e-07	GO:0043231//intracellular membrane-bounded organelle	GO:0043169//cation binding;GO:0004721//phosphoprotein phosphatase activity	GO:0006464//protein modification process;GO:0007049//cell cycle	0	gi|512894203|ref|XP_004923376.1|PREDICTED: serine/threonine-protein phosphatase 5-like [Bombyx mori]
Bm_nscaf2818_070	24.0285	3.50494	-2.77729	Down	5.01e-05	-	-	-	1.1606e-96	gi|512894412|ref|XP_004923424.1|PREDICTED: uncharacterized protein LOC101740264 [Bombyx mori]
Bm_nscaf2818_071	25.948	4.60773	-2.4935	Down	1.75e-05	-	-	-	-	-
Bm_nscaf2818_090	60.3574	25.3764	-1.25004	Down	5.76e-08	-	-	-	0	gi|357630313|gb|EHJ78521.1|hypothetical protein KGM_01097 [Danaus plexippus]
Bm_nscaf2818_097	12.0094	0.951382	-3.65799	Down	9.83e-06	GO:0005815//microtubule organizing center;GO:0005819//spindle	GO:0005515//protein binding	GO:0007097//nuclear migration;GO:0000087//M phase of mitotic cell cycle;GO:0000226//microtubule cytoskeleton organization;GO:0033036	0	gi|512894444|ref|XP_004923432.1|PREDICTED: putative leucine-rich repeat-containing protein DDB_G0290503-like [Bombyx mori]
Bm_nscaf2818_100	29.8913	10.7997	-1.46874	Down	1.64e-09	-	-	-	0	gi|512894301|ref|XP_004923396.1|PREDICTED: protein sel-1 homolog 1-like [Bombyx mori]
Bm_nscaf2818_101	10.3725	4.56507	-1.18406	Down	0.000995156	-	GO:0016876//ligase activity, forming aminoacyl-tRNA and related compounds	GO:0044260;GO:0044238//primary metabolic process	0	gi|512894448|ref|XP_004923433.1|PREDICTED: alanine--tRNA ligase, mitochondrial-like [Bombyx mori]
Bm_nscaf2818_103	38.1204	9.57635	-1.99302	Down	1.6e-11	GO:0043231//intracellular membrane-bounded organelle;GO:0043234//protein complex	GO:0051732;GO:0051733//polydeoxyribonucleotide kinase activity;GO:0032559//adenyl ribonucleotide binding	GO:0000394//RNA splicing, via endonucleolytic cleavage and ligation;GO:0016246//RNA interference	0	gi|512894305|ref|XP_004923397.1|PREDICTED: protein CLP1 homolog [Bombyx mori]
Bm_nscaf2818_104	5.73099	2.3221	-1.30336	Down	0.00019459	-	-	-	0	gi|512894452|ref|XP_004923434.1|PREDICTED: transcription termination factor 2-like [Bombyx mori]
Bm_nscaf2818_105	14.7911	3.89745	-1.92413	Down	0.00064296	-	GO:0005488//binding	-	1.6535e-142	gi|512894313|ref|XP_004923399.1|PREDICTED: RNA-binding protein 4.1-like isoform X1 [Bombyx mori]
Bm_nscaf2818_110	61.7396	23.5223	-1.39217	Down	4.88e-05	GO:0005746//mitochondrial respiratory chain	GO:0005506//iron ion binding;GO:0016627//oxidoreductase activity, acting on the CH-CH group of donors	GO:0009060//aerobic respiration	2.53543e-85	gi|512894333|ref|XP_004923404.1|PREDICTED: putative succinate dehydrogenase [ubiquinone] cytochrome b small subunit, mitochondrial-like isoform X1 [Bombyx mori]
Bm_nscaf2818_111	73.5785	8.21713	-3.16258	Down	2.95e-05	-	GO:0004721//phosphoprotein phosphatase activity	GO:0006796//phosphate metabolic process;GO:0006464//protein modification process	4.99236e-45	gi|512894325|ref|XP_004923402.1|PREDICTED: phosphatidylglycerophosphatase and protein-tyrosine phosphatase 1-like isoform X1 [Bombyx mori]
Bm_nscaf2818_112	3343.06	73.7864	-5.50167	Down	3.45e-13	-	-	-	5.47772e-35	gi|290563265|ref|NP_001166746.1|cuticular protein hypothetical 33 precursor [Bombyx mori] >gi|223671099|tpd|FAA00501.1| TPA: putative cuticle protein [Bombyx mori]
Bm_nscaf2818_114	95.2305	36.9771	-1.36479	Down	3.73e-05	GO:0043231//intracellular membrane-bounded organelle	GO:0000981;GO:0003677//DNA binding	GO:0035114;GO:0001751//compound eye photoreceptor cell differentiation;GO:0007417//central nervous system development;GO:0007478//leg disc morphogenesis;GO:0007449//proximal/distal pattern formation, imaginal disc;GO:0010551//regulation of gene-specific transcription from RNA polymerase II promoter;GO:0007380//specification of segmental identity, head;GO:0007431//salivary gland development;GO:000…
Bm_nscaf2819_03	567.828	170.525	-1.73547	Down	4.91e-12	GO:0031224//intrinsic to membrane	-	GO:0007310//oocyte dorsal/ventral axis specification;GO:0006810//transport	1.5994e-149	gi|114052334|ref|NP_001040510.1|transmembrane trafficking protein precursor [Bombyx mori] >gi|95102588|gb|ABF51232.1| transmembrane trafficking protein [Bombyx mori]
Bm_nscaf2819_04	62.4752	27.03	-1.20872	Down	1.31e-09	GO:0044444//cytoplasmic part	-	GO:0006810//transport	0	gi|512910616|ref|XP_004927216.1|PREDICTED: zinc transporter 7-like [Bombyx mori]
Bm_nscaf2819_10	3.52574	10.4571	1.56849	Up	1.71e-05	-	-	-	0	gi|512910631|ref|XP_004927219.1|PREDICTED: hemicentin-1-like [Bombyx mori]
Bm_nscaf2822_002	87.4566	38.9894	-1.16548	Down	1.62e-07	GO:0044424//intracellular part	GO:0008757//S-adenosylmethionine-dependent methyltransferase activity;GO:0005488//binding	GO:0006790//sulfur metabolic process;GO:0008213;GO:0006575//cellular amino acid derivative metabolic process;GO:0006730//one-carbon metabolic process	7.11688e-124	gi|114052539|ref|NP_001040252.1|L-isoaspartyl protein carboxyl methyltransferase [Bombyx mori] >gi|87248521|gb|ABD36313.1| L-isoaspartyl protein carboxyl methyltransferase [Bombyx mori]
Bm_nscaf2822_004	22.7043	46.8238	1.04428	Up	4.88e-09	-	GO:0004866//endopeptidase inhibitor activity	-	0	gi|226342886|ref|NP_001139705.1|serine protease inhibitor 13 precursor [Bombyx mori] >gi|195972028|gb|ACG61176.1| serpin-13 [Bombyx mori]
Bm_nscaf2822_006	6.15783	1.73449	-1.82791	Down	3.88e-06	-	-	-	1.08464e-106	gi|357628023|gb|EHJ77501.1|enolase-phosphatase e-1 [Danaus plexippus]
Bm_nscaf2822_007	141.363	58.3848	-1.27574	Down	3.5e-12	-	GO:0016791//phosphatase activity	GO:0043102	1.44326e-120	gi|357628023|gb|EHJ77501.1|enolase-phosphatase e-1 [Danaus plexippus]
Bm_nscaf2822_011	16.3518	4.91063	-1.73547	Down	0.000850131	-	GO:0016787//hydrolase activity;GO:0005488//binding	-	3.68478e-172	gi|512899180|ref|XP_004924579.1|PREDICTED: intron-binding protein aquarius-like [Bombyx mori]
Bm_nscaf2822_014	26.8255	8.09262	-1.72893	Down	0.000130685	GO:0005681//spliceosomal complex	GO:0042623//ATPase activity, coupled;GO:0032559//adenyl ribonucleotide binding	GO:0000377//RNA splicing, via transesterification reactions with bulged adenosine as nucleophile	9.48784e-128	gi|512899180|ref|XP_004924579.1|PREDICTED: intron-binding protein aquarius-like [Bombyx mori]
Bm_nscaf2822_015	18.6109	3.48676	-2.41619	Down	1.35e-08	-	GO:0032559//adenyl ribonucleotide binding;GO:0042623//ATPase activity, coupled	-	0	gi|512899180|ref|XP_004924579.1|PREDICTED: intron-binding protein aquarius-like [Bombyx mori]
Bm_nscaf2822_029	46.2863	20.0387	-1.2078	Down	4.58e-07	-	-	-	0	gi|512898858|ref|XP_004924500.1|PREDICTED: protein NDRG3-like [Bombyx mori]
Bm_nscaf2822_037	29.6163	13.0147	-1.18625	Down	1.87e-08	-	-	GO:0048278//vesicle docking;GO:0006887//exocytosis	0	gi|512898890|ref|XP_004924508.1|PREDICTED: exocyst complex component 5-like [Bombyx mori]
Bm_nscaf2822_045	42.9663	13.9273	-1.62529	Down	9.37e-06	-	-	-	1.65421e-122	gi|512899200|ref|XP_004924584.1|PREDICTED: LOW QUALITY PROTEIN: 39S ribosomal protein L37, mitochondrial-like [Bombyx mori]
Bm_nscaf2822_047	31.5599	13.6008	-1.21441	Down	0	GO:0005622//intracellular	GO:0005488//binding	GO:0006909//phagocytosis	0	gi|512899204|ref|XP_004924585.1|PREDICTED: AT-rich interactive domain-containing protein 4B-like [Bombyx mori]
Bm_nscaf2822_048	40.0648	12.6179	-1.66686	Down	2.49e-13	-	-	-	0	gi|512898902|ref|XP_004924511.1|PREDICTED: pre-mRNA-processing factor 39-like [Bombyx mori]
Bm_nscaf2822_049	38.3447	17.8843	-1.10033	Down	0.000214057	GO:0005840//ribosome	-	-	0	gi|512898914|ref|XP_004924514.1|PREDICTED: 39S ribosomal protein L9, mitochondrial-like [Bombyx mori]
Bm_nscaf2822_051	47.8696	14.8758	-1.68614	Down	0.000119419	-	-	-	2.15675e-77	gi|512898918|ref|XP_004924515.1|PREDICTED: uncharacterized protein LOC101746420 [Bombyx mori]
Bm_nscaf2822_054	36.2255	17.8176	-1.0237	Down	9.26e-13	-	-	GO:0042478//regulation of eye photoreceptor cell development;GO:0007243//protein kinase cascade;GO:0008360//regulation of cell shape;GO:0006929//substrate-bound cell migration;GO:0007154//cell communication;GO:0019827//stem cell maintenance;GO:0007292//female gamete generation;GO:0007484//imaginal disc-derived genitalia development;GO:0007472//wing disc morphogenesis	0	gi|512898941|ref|XP_004924521.1|PREDICTED: LOW QUALITY PROTEIN: rap guanine nucleotide exchange factor 2-like [Bombyx mori]
Bm_nscaf2822_055	87.6029	39.932	-1.13343	Down	4.08e-13	GO:0008287//protein serine/threonine phosphatase complex	GO:0004721//phosphoprotein phosphatase activity;GO:0019888//protein phosphatase regulator activity	GO:0007051//spindle organization;GO:0023060	0	gi|512898945|ref|XP_004924522.1|PREDICTED: serine/threonine-protein phosphatase 2A 56 kDa regulatory subunit epsilon isoform-like isoform X1 [Bombyx mori] >gi|512898949|ref|XP_004924523.1| PREDICTED: serine/threonine-protein phosphatase 2A 56 kDa regulatory subunit epsilon isoform-like isoform X2 [Bombyx mori]
Bm_nscaf2822_057	49.524	18.5111	-1.41974	Down	5.76e-08	-	-	-	4.5225e-157	gi|512898953|ref|XP_004924524.1|PREDICTED: polyglutamine-binding protein 1-like [Bombyx mori]
Bm_nscaf2822_058	45.7445	17.5155	-1.38497	Down	2.63e-05	GO:0044424//intracellular part	GO:0048037//cofactor binding;GO:0016836//hydro-lyase activity	GO:0006563//L-serine metabolic process;GO:0019344//cysteine biosynthetic process	9.73207e-132	gi|512899212|ref|XP_004924587.1|PREDICTED: cystathionine beta-synthase-like [Bombyx mori]
Bm_nscaf2822_066	23.8145	8.80406	-1.4356	Down	0.000116997	GO:0005634//nucleus	GO:0005488//binding	GO:0031349//positive regulation of defense response;GO:0032481//positive regulation of type I interferon production;GO:0006350//transcription	0	gi|512899001|ref|XP_004924536.1|PREDICTED: DNA-directed RNA polymerase III subunit RPC6-like [Bombyx mori]
Bm_nscaf2822_067	40.6252	17.7774	-1.19233	Down	0.000248179	-	-	-	1.29426e-132	gi|512899224|ref|XP_004924590.1|PREDICTED: putative OPA3-like protein CG13603-like [Bombyx mori]
Bm_nscaf2822_069	25.9313	6.3911	-2.02056	Down	0.00067432	GO:0044424//intracellular part	-	GO:0006351//transcription, DNA-dependent	5.4615e-82	gi|512899005|ref|XP_004924537.1|PREDICTED: mediator of RNA polymerase II transcription subunit 6-like [Bombyx mori]
Bm_nscaf2822_071	20.8929	9.4813	-1.13986	Down	0.000857779	-	GO:0008233//peptidase activity	GO:0048102//autophagic cell death;GO:0006810//transport;GO:0008152//metabolic process	0	gi|512899013|ref|XP_004924539.1|PREDICTED: cysteine protease ATG4D-like [Bombyx mori]
Bm_nscaf2822_084	34.027	6.61782	-2.36225	Down	2.04e-05	GO:0043231//intracellular membrane-bounded organelle;GO:0044427//chromosomal part	GO:0030528//transcription regulator activity;GO:0031490//chromatin DNA binding	GO:0006342//chromatin silencing	7.78584e-88	gi|512899064|ref|XP_004924551.1|PREDICTED: zinc finger protein 420-like [Bombyx mori]
Bm_nscaf2822_089	35.1632	11.8445	-1.56985	Down	5.44e-08	GO:0044451//nucleoplasm part;GO:0044452//nucleolar part;GO:0015630//microtubule cytoskeleton	GO:0005488//binding	GO:0006351//transcription, DNA-dependent	0	gi|512899076|ref|XP_004924554.1|PREDICTED: DNA-directed RNA polymerases I and III subunit RPAC1-like [Bombyx mori]
Bm_nscaf2822_092	164.785	48.9115	-1.75234	Down	0	-	-	-	3.78874e-114	gi|512899100|ref|XP_004924560.1|PREDICTED: adipocyte plasma membrane-associated protein-like [Bombyx mori]
Bm_nscaf2822_094	597.136	150.538	-1.98793	Down	1.19e-11	-	-	-	3.77543e-93	gi|512899100|ref|XP_004924560.1|PREDICTED: adipocyte plasma membrane-associated protein-like [Bombyx mori]
Bm_nscaf2822_098	164.93	406.318	1.30075	Up	6.13e-33	-	GO:0016836//hydro-lyase activity	GO:0042559//pteridine and derivative biosynthetic process	1.8198e-50	gi|512899125|ref|XP_004924566.1|PREDICTED: DNA repair protein XRCC3-like [Bombyx mori]
Bm_nscaf2822_102	1.09991	62.8919	5.83742	Up	4.68e-61	-	-	-	0	gi|512899133|ref|XP_004924568.1|PREDICTED: threonine dehydratase, mitochondrial-like [Bombyx mori]
Bm_nscaf2822_103	53.3594	17.4167	-1.61527	Down	3.52e-10	GO:0016591//DNA-directed RNA polymerase II, holoenzyme;GO:0015630//microtubule cytoskeleton	GO:0034062//RNA polymerase activity;GO:0003676//nucleic acid binding;GO:0005515//protein binding	GO:0006351//transcription, DNA-dependent	0	gi|114051193|ref|NP_001040388.1|DNA-directed RNA polymerase II polypeptide [Bombyx mori] >gi|95102714|gb|ABF51298.1| DNA-directed RNA polymerase II polypeptide [Bombyx mori]
Bm_nscaf2822_105	757.633	355.202	-1.09286	Down	0	-	-	-	0	gi|512899260|ref|XP_004924599.1|PREDICTED: peroxisome biogenesis protein 6-like [Bombyx mori]
Bm_nscaf2822_107	84.2059	16.8351	-2.32245	Down	9.21e-11	-	GO:0016853//isomerase activity	-	5.36312e-149	gi|291045214|ref|NP_001040323.2|isopentenyl-diphosphate delta isomerase [Bombyx mori]
Bm_nscaf2822_119	43.5914	15.2515	-1.5151	Down	8.3e-11	GO:0005789//endoplasmic reticulum membrane	GO:0016758//transferase activity, transferring hexosyl groups	GO:0006464//protein modification process	0	gi|512899149|ref|XP_004924572.1|PREDICTED: dolichyl-diphosphooligosaccharide--protein glycosyltransferase subunit STT3B-like [Bombyx mori]
Bm_nscaf2822_121	13.7523	2.86039	-2.26539	Down	3.32e-06	GO:0016020//membrane	-	-	0	gi|512899153|ref|XP_004924573.1|PREDICTED: BTB/POZ domain-containing protein KCTD3-like [Bombyx mori]
Bm_nscaf2823_004	57.6598	22.0348	-1.38779	Down	2.66e-11	-	-	-	0	gi|512887207|ref|XP_004921884.1|PREDICTED: hypoxia-inducible factor 1-alpha-like, partial [Bombyx mori]
Bm_nscaf2823_012	12.1627	4.65706	-1.38497	Down	3.43e-08	-	-	-	0	gi|512886596|ref|XP_004921784.1|PREDICTED: chromosome-associated kinesin KIF4-like [Bombyx mori]
Bm_nscaf2823_015	96.8362	1.60293	-5.91676	Down	2.49e-08	-	-	-	0	gi|512887229|ref|XP_004921888.1|PREDICTED: putative epidermal cell surface receptor-like [Bombyx mori]
Bm_nscaf2823_020	33.5781	13.3174	-1.33421	Down	7.51e-08	GO:0031980//mitochondrial lumen	GO:0004175//endopeptidase activity;GO:0032559//adenyl ribonucleotide binding	GO:0019538//protein metabolic process	2.95642e-155	gi|512886601|ref|XP_004921785.1|PREDICTED: putative ATP-dependent Clp protease proteolytic subunit, mitochondrial-like [Bombyx mori]
Bm_nscaf2823_024	38.1017	17.8159	-1.09669	Down	1.87e-05	GO:0016604//nuclear body;GO:0000795//synaptonemal complex;GO:0044444//cytoplasmic part	GO:0008094//DNA-dependent ATPase activity;GO:0005515//protein binding;GO:0032559//adenyl ribonucleotide binding;GO:0043566//structure-specific DNA binding	GO:0006261//DNA-dependent DNA replication;GO:0000725//recombinational repair;GO:0010033//response to organic substance;GO:0009207;GO:0051054//positive regulation of DNA metabolic process;GO:0051259//protein oligomerization;GO:0010038//response to metal ion;GO:0022403	0	gi|112984536|ref|NP_001037484.1|Rad51 homolog [Bombyx mori] >gi|2058709|gb|AAB53330.1| Rad51 homolog [Bombyx mori]
Bm_nscaf2823_025	40.1376	13.5583	-1.56578	Down	1.44e-10	GO:0005856//cytoskeleton	GO:0016810//hydrolase activity, acting on carbon-nitrogen (but not peptide) bonds;GO:0046914//transition metal ion binding;GO:0051287//NAD or NADH binding	GO:0016458//gene silencing;GO:0007049//cell cycle;GO:0006464//protein modification process	0	gi|112983108|ref|NP_001036937.1|NAD-dependent deacetylase sirtuin 2 homolog [Bombyx mori] >gi|56378067|dbj|BAD74192.1| NAD-dependent deacetylase sirtuin 2 homolog [Bombyx mori]
Bm_nscaf2823_041	59.6122	15.2169	-1.96993	Down	0	GO:0043234//protein complex;GO:0044424//intracellular part	GO:0004812//aminoacyl-tRNA ligase activity;GO:0032559//adenyl ribonucleotide binding	GO:0006418//tRNA aminoacylation for protein translation	0	gi|512886672|ref|XP_004921797.1|PREDICTED: bifunctional glutamate/proline--tRNA ligase-like [Bombyx mori]
Bm_nscaf2823_043	348.216	55.2582	-2.65572	Down	3.22e-12	-	GO:0004812//aminoacyl-tRNA ligase activity	GO:0006418//tRNA aminoacylation for protein translation	0	gi|512886672|ref|XP_004921797.1|PREDICTED: bifunctional glutamate/proline--tRNA ligase-like [Bombyx mori]
Bm_nscaf2823_044	14.1684	2.89335	-2.29186	Down	0.00070699	-	-	-	2.23162e-131	gi|512887263|ref|XP_004921894.1|PREDICTED: DNA repair protein xrcc4-like [Bombyx mori]
Bm_nscaf2823_047	194.255	21.1517	-3.1991	Down	2.85e-12	-	-	-	0	gi|512887275|ref|XP_004921896.1|PREDICTED: neurogenic locus notch homolog protein 3-like [Bombyx mori]
Bm_nscaf2823_048	17.3577	39.0716	1.17055	Up	1.37e-05	-	GO:0046872//metal ion binding	-	0	gi|512886684|ref|XP_004921799.1|PREDICTED: egl nine homolog 1-like [Bombyx mori]
Bm_nscaf2823_049	8.04765	22.4601	1.48073	Up	0.000896886	-	GO:0046914//transition metal ion binding;GO:0016491//oxidoreductase activity;GO:0019842//vitamin binding	GO:0008152//metabolic process	2.06344e-79	gi|512886684|ref|XP_004921799.1|PREDICTED: egl nine homolog 1-like [Bombyx mori]
Bm_nscaf2823_054	23.2606	9.21355	-1.33606	Down	1.39e-07	-	GO:0034061	GO:0006301//postreplication repair	0	gi|512886712|ref|XP_004921804.1|PREDICTED: DNA polymerase iota-like isoform X1 [Bombyx mori]
Bm_nscaf2823_058	74.4408	34.5119	-1.109	Down	7.63e-09	GO:0044424//intracellular part	GO:0004812//aminoacyl-tRNA ligase activity;GO:0032559//adenyl ribonucleotide binding	GO:0006418//tRNA aminoacylation for protein translation;GO:0007033//vacuole organization	0	gi|512886734|ref|XP_004921808.1|PREDICTED: tryptophan--tRNA ligase, cytoplasmic-like [Bombyx mori]
Bm_nscaf2823_062	7.08887	20.0481	1.49984	Up	7.78e-28	-	-	-	0	gi|512886752|ref|XP_004921811.1|PREDICTED: LOW QUALITY PROTEIN: papilin-like [Bombyx mori]
Bm_nscaf2823_063	2.7311	13.9431	2.35199	Up	0.000424119	-	-	-	3.24885e-120	gi|512886752|ref|XP_004921811.1|PREDICTED: LOW QUALITY PROTEIN: papilin-like [Bombyx mori]
Bm_nscaf2823_064	15.638	34.4559	1.13969	Up	1.4e-06	-	-	-	0	gi|512886752|ref|XP_004921811.1|PREDICTED: LOW QUALITY PROTEIN: papilin-like [Bombyx mori]
Bm_nscaf2823_066	97.7833	28.7158	-1.76774	Down	0	GO:0031224//intrinsic to membrane;GO:0043231//intracellular membrane-bounded organelle	GO:0000030//mannosyltransferase activity	GO:0031032//actomyosin structure organization;GO:0048513//organ development;GO:0030258//lipid modification;GO:0006493//protein amino acid O-linked glycosylation;GO:0061061	9.53965e-179	gi|512886758|ref|XP_004921812.1|PREDICTED: protein O-mannosyl-transferase 2-like [Bombyx mori]
Bm_nscaf2823_072	118.38	24.8557	-2.25178	Down	0	-	-	-	0	gi|512886783|ref|XP_004921816.1|PREDICTED: zinc finger C2HC domain-containing protein 1C-like isoform X2 [Bombyx mori]
Bm_nscaf2823_073	333.656	44.3641	-2.9109	Down	0	-	-	-	0	gi|512886795|ref|XP_004921818.1|PREDICTED: uncharacterized protein LOC101742323 [Bombyx mori]
Bm_nscaf2823_074	61.5048	4.68657	-3.71409	Down	5.56e-06	-	-	-	8.15157e-155	gi|512886789|ref|XP_004921817.1|PREDICTED: uncharacterized protein LOC101742185 [Bombyx mori]
Bm_nscaf2823_079	53.2885	134.361	1.33422	Up	7.1e-15	GO:0044424//intracellular part	GO:0016859//cis-trans isomerase activity	GO:0006558//L-phenylalanine metabolic process;GO:0006570//tyrosine metabolic process	1.76419e-156	gi|112984030|ref|NP_001037418.1|glutathione S-transferase zeta 1 [Bombyx mori] >gi|85740627|gb|ABC79691.1| glutathione S-transferase 4 [Bombyx mori] >gi|95102880|gb|ABF51381.1| glutathione-S-transferase [Bombyx mori]
Bm_nscaf2823_084	18.4498	5.11328	-1.85129	Down	2.64e-07	GO:0043231//intracellular membrane-bounded organelle	GO:0030528//transcription regulator activity;GO:0046914//transition metal ion binding;GO:0008135//translation factor activity, nucleic acid binding	GO:0006412//translation;GO:0010468//regulation of gene expression;GO:0006351//transcription, DNA-dependent;GO:0010557//positive regulation of macromolecule biosynthetic process	0	gi|160333889|ref|NP_001037055.1|TFIIB-related factor [Bombyx mori] >gi|22417141|gb|AAM96688.1| TFIIB-related Factor [Bombyx mori]
Bm_nscaf2823_093	30.1787	10.516	-1.52095	Down	1.1e-09	-	GO:0043169//cation binding;GO:0015923//mannosidase activity	GO:0005975//carbohydrate metabolic process	0	gi|512887311|ref|XP_004921902.1|PREDICTED: alpha-mannosidase 2-like [Bombyx mori]
Bm_nscaf2823_094	20.8129	5.46459	-1.92929	Down	2.08e-10	-	-	-	0	gi|512887311|ref|XP_004921902.1|PREDICTED: alpha-mannosidase 2-like [Bombyx mori]
Bm_nscaf2823_104	22.5297	5.39604	-2.06186	Down	2.64e-08	-	-	-	0	gi|512886951|ref|XP_004921841.1|PREDICTED: probable Dol-P-Man:Man(7)GlcNAc(2)-PP-Dol alpha-1,6-mannosyltransferase-like [Bombyx mori]
Bm_nscaf2823_105	22.4054	8.87076	-1.33672	Down	0.000890952	-	-	-	1.71709e-164	gi|112982782|ref|NP_001036900.1|ecdysteroid-phosphate phosphatase [Bombyx mori] >gi|32813263|dbj|BAC79266.1| ecdysteroid-phosphate phosphatase [Bombyx mori]
Bm_nscaf2823_106	9.18482	1.33975	-2.77729	Down	0.00069905	-	-	-	7.46269e-161	gi|319803007|dbj|BAJ61834.1|longer ecdysteroid-phosphate phosphatase [Bombyx mori]
Bm_nscaf2823_110	9.63689	1.03577	-3.21786	Down	0.00069205	-	-	-	9.29648e-120	gi|512887332|ref|XP_004921906.1|PREDICTED: probable Rho GTPase-activating protein CG5521-like [Bombyx mori]
Bm_nscaf2823_111	12.2365	2.80767	-2.12374	Down	1.35e-08	-	-	-	0	gi|512887332|ref|XP_004921906.1|PREDICTED: probable Rho GTPase-activating protein CG5521-like [Bombyx mori]
Bm_nscaf2823_112	325.242	7.025	-5.53287	Down	3.11e-06	-	-	-	2.32816e-138	gi|512886969|ref|XP_004921844.1|PREDICTED: uncharacterized protein LOC101745936 [Bombyx mori]
Bm_nscaf2823_113	11.3104	0.431723	-4.7114	Down	0.000135087	-	-	-	0	gi|512887338|ref|XP_004921907.1|PREDICTED: LOW QUALITY PROTEIN: inversin-A-like [Bombyx mori]
Bm_nscaf2823_115	16.6445	6.18001	-1.42937	Down	3.22e-07	GO:0043231//intracellular membrane-bounded organelle;GO:0044427//chromosomal part;GO:0043234//protein complex	GO:0003676//nucleic acid binding;GO:0032559//adenyl ribonucleotide binding;GO:0003678//DNA helicase activity	GO:0007131//reciprocal meiotic recombination;GO:0006270//DNA replication initiation;GO:0010468//regulation of gene expression;GO:0051276//chromosome organization;GO:0006915//apoptosis	0	gi|512886980|ref|XP_004921846.1|PREDICTED: DNA replication licensing factor Mcm5-like [Bombyx mori]
Bm_nscaf2823_121	108.091	402.8	1.89782	Up	4.67e-50	-	-	-	2.30317e-104	gi|512887002|ref|XP_004921850.1|PREDICTED: alcohol dehydrogenase [NADP(+)]-like [Bombyx mori]
Bm_nscaf2823_122	60.5592	229.612	1.92278	Up	1.1e-56	-	-	-	1.10319e-121	gi|512887002|ref|XP_004921850.1|PREDICTED: alcohol dehydrogenase [NADP(+)]-like [Bombyx mori]
Bm_nscaf2823_127	18.2901	3.73506	-2.29186	Down	6.72e-05	-	GO:0048037//cofactor binding;GO:0046914//transition metal ion binding	-	1.24339e-136	gi|114052577|ref|NP_001040259.1|Mo-molybdopterin cofactor sulfurase [Bombyx mori] >gi|87248539|gb|ABD36322.1| Mo-molybdopterin cofactor sulfurase [Bombyx mori]
Bm_nscaf2823_131	22.667	10.7648	-1.07427	Down	0.000182083	GO:0005815//microtubule organizing center;GO:0005819//spindle	GO:0005488//binding	GO:0007097//nuclear migration;GO:0000087//M phase of mitotic cell cycle;GO:0000226//microtubule cytoskeleton organization;GO:0033036	2.4803e-63	gi|512887050|ref|XP_004921858.1|PREDICTED: transforming acidic coiled-coil-containing protein 2-like [Bombyx mori]
Bm_nscaf2823_132	155.121	886.616	2.51491	Up	1.93e-210	-	GO:0016407//acetyltransferase activity	-	2.3787e-140	gi|114052422|ref|NP_001040128.1|glucosamine-6-phosphate N-acetyltransferase [Bombyx mori] >gi|87248141|gb|ABD36123.1| glucosamine-6-phosphate N-acetyltransferase [Bombyx mori]
Bm_nscaf2823_138	87.4469	10.6758	-3.03406	Down	3.85e-09	-	-	-	3.51503e-93	gi|512887095|ref|XP_004921866.1|PREDICTED: UPF0554 protein C2orf43-like [Bombyx mori]
Bm_nscaf2823_151	137.004	59.6979	-1.19847	Down	9.22e-13	-	-	-	0	gi|512887118|ref|XP_004921870.1|PREDICTED: cell growth-regulating nucleolar protein-like isoform X1 [Bombyx mori] >gi|512887123|ref|XP_004921871.1| PREDICTED: cell growth-regulating nucleolar protein-like isoform X2 [Bombyx mori]
Bm_nscaf2823_165	12.9552	5.2297	-1.30874	Down	4.32e-08	GO:0043231//intracellular membrane-bounded organelle	GO:0016787//hydrolase activity	GO:0000380//alternative nuclear mRNA splicing, via spliceosome	0	gi|512887417|ref|XP_004921921.1|PREDICTED: helicase SKI2W-like [Bombyx mori]
Bm_nscaf2823_167	9.45356	4.08381	-1.21094	Down	4.59e-06	-	-	-	0	gi|512887427|ref|XP_004921923.1|PREDICTED: proteasome activator complex subunit 4-like [Bombyx mori]
Bm_nscaf2823_178	4.17698	165.053	5.30433	Up	2.91e-101	-	GO:0004175//endopeptidase activity	GO:0009950//dorsal/ventral axis specification;GO:0051605//protein maturation by peptide bond cleavage	0	gi|112983934|ref|NP_001036844.1|BzArgOEtase precursor [Bombyx mori] >gi|81171071|gb|ABB58762.1| pro-BAEEase [Bombyx mori] >gi|84778397|dbj|BAE73254.1| serine protease zymogen (proBAEEase) [Bombyx mori]
Bm_nscaf2823_179	75.1301	33.6155	-1.16026	Down	4.71e-05	-	-	-	2.38756e-99	gi|512887177|ref|XP_004921879.1|PREDICTED: uncharacterized protein LOC101738916 [Bombyx mori]
Bm_nscaf2823_181	61.2765	20.0214	-1.61379	Down	1.68e-08	GO:0044424//intracellular part	GO:0048037//cofactor binding;GO:0016836//hydro-lyase activity	GO:0006563//L-serine metabolic process;GO:0019344//cysteine biosynthetic process	8.63664e-72	gi|350423362|ref|XP_003493457.1|PREDICTED: cystathionine beta-synthase-like [Bombus impatiens]
Bm_nscaf2824_3	471.362	159.23	-1.56572	Down	8.7e-12	GO:0043231//intracellular membrane-bounded organelle	GO:0003676//nucleic acid binding	-	0	gi|114326261|ref|NP_001037408.2|PTB-associated splicing factor [Bombyx mori] >gi|87248575|gb|ABD36340.1| PTB-associated splicing factor [Bombyx mori]
Bm_nscaf2824_4	18.196	4.5315	-2.00556	Down	4.69e-05	GO:0032991//macromolecular complex	GO:0046983//protein dimerization activity	GO:0007059//chromosome segregation;GO:0007131//reciprocal meiotic recombination;GO:0006281//DNA repair	3.02535e-131	gi|512937122|ref|XP_004933690.1|PREDICTED: DNA repair endonuclease XPF-like [Bombyx mori]
Bm_nscaf2825_01	7.27471	38.9965	2.42238	Up	3.86e-23	-	GO:0017111//nucleoside-triphosphatase activity;GO:0000166//nucleotide binding	-	0	gi|512908997|ref|XP_004926814.1|PREDICTED: ATP-binding cassette sub-family G member 1-like [Bombyx mori]
Bm_nscaf2825_03	53.8454	512.479	3.2506	Up	0	GO:0016020//membrane	GO:0017111//nucleoside-triphosphatase activity;GO:0015405//P-P-bond-hydrolysis-driven transmembrane transporter activity;GO:0000166//nucleotide binding	-	0	gi|525344139|ref|NP_001266398.1|ATP-binding cassette sub-family G member 1-like [Bombyx mori] >gi|326371147|gb|ADZ56942.1| ATP-binding cassette transporter subfamily G [Bombyx mori]
Bm_nscaf2825_04	31.767	439.508	3.79029	Up	1.48e-57	GO:0016020//membrane	GO:0017111//nucleoside-triphosphatase activity;GO:0015405//P-P-bond-hydrolysis-driven transmembrane transporter activity;GO:0000166//nucleotide binding	-	1.61815e-23	gi|357610565|gb|EHJ67040.1|hypothetical protein KGM_03614 [Danaus plexippus]
Bm_nscaf2825_09	551.839	210.497	-1.39045	Down	1.78e-12	GO:0043231//intracellular membrane-bounded organelle	GO:0003723//RNA binding	GO:0033119//negative regulation of RNA splicing	2.90621e-47	gi|112983080|ref|NP_001037670.1|repressor splicing factor 1 [Bombyx mori] >gi|95115206|gb|ABF55969.1| Rsf1 [Bombyx mori]
Bm_nscaf2825_17	0.40782	10.8266	4.73051	Up	7e-07	-	-	-	0	gi|512908945|ref|XP_004926801.1|PREDICTED: retinol dehydrogenase 11-like [Bombyx mori]
Bm_nscaf2825_29	11.2092	0.001	-13.4524	Down	9.3e-08	-	GO:0003824//catalytic activity	-	0	gi|512908965|ref|XP_004926806.1|PREDICTED: pancreatic triacylglycerol lipase-like [Bombyx mori]
Bm_nscaf2825_30	43.1124	3.94665	-3.4494	Down	9.56e-07	-	-	-	0	gi|512908969|ref|XP_004926807.1|PREDICTED: coiled-coil domain-containing protein 85C-B-like [Bombyx mori]
Bm_nscaf2825_32	172.916	68.8462	-1.32862	Down	5.89e-10	GO:0034708;GO:0044431//Golgi apparatus part	GO:0042802//identical protein binding	GO:0016192//vesicle-mediated transport;GO:0034968//histone lysine methylation	4.72421e-64	gi|512908977|ref|XP_004926809.1|PREDICTED: protein dpy-30 homolog [Bombyx mori]
Bm_nscaf2825_35	31.1846	12.5825	-1.30942	Down	8.03e-08	-	-	-	0	gi|512908985|ref|XP_004926811.1|PREDICTED: putative mediator of RNA polymerase II transcription subunit 26-like [Bombyx mori]
Bm_nscaf2825_40	66.2748	21.7512	-1.60736	Down	3.68e-05	-	-	-	5.26679e-68	gi|512908993|ref|XP_004926813.1|PREDICTED: protein D7-like [Bombyx mori]
Bm_nscaf2826_10	4.62804	0.001	-12.1762	Down	0.000738405	-	-	-	0	gi|512908026|ref|XP_004926581.1|PREDICTED: dnaJ homolog subfamily C member 10-like [Bombyx mori]
Bm_nscaf2826_12	48.5015	15.7739	-1.62048	Down	3.38e-11	GO:0031981//nuclear lumen	GO:0030528//transcription regulator activity	GO:0010468//regulation of gene expression;GO:0032501//multicellular organismal process;GO:0010557//positive regulation of macromolecule biosynthetic process	0	gi|512908002|ref|XP_004926575.1|PREDICTED: ELL-associated factor 2-like [Bombyx mori]
Bm_nscaf2826_14	14.9198	4.70869	-1.66383	Down	2.74e-05	-	-	-	0	gi|512908030|ref|XP_004926582.1|PREDICTED: uncharacterized protein LOC101737441 [Bombyx mori]
Bm_nscaf2827_08	10.8732	5.09794	-1.09279	Down	4.67e-05	-	-	-	0	gi|512897300|ref|XP_004924119.1|PREDICTED: NFX1-type zinc finger-containing protein 1-like [Bombyx mori]
Bm_nscaf2827_10	308.937	38.3692	-3.00929	Down	2.21e-12	-	-	-	0	gi|512897308|ref|XP_004924121.1|PREDICTED: translocation protein SEC62-like isoform X2 [Bombyx mori]
Bm_nscaf2827_15	1536.75	626.717	-1.29399	Down	5.55e-11	-	-	-	2.57615e-34	gi|112983218|ref|NP_001036951.1|cuticular protein tweedle motif 3 [Bombyx mori] >gi|68989039|dbj|BAE06189.1| glycine rich protein [Bombyx mori]
Bm_nscaf2827_35	96.8233	34.666	-1.48183	Down	4.31e-06	-	GO:0008415//acyltransferase activity	-	1.65626e-63	gi|114052957|ref|NP_001040117.1|dynactin 4 protein [Bombyx mori] >gi|87248105|gb|ABD36105.1| dynactin 4 protein [Bombyx mori]
Bm_nscaf2827_36	13.0232	4.77343	-1.44798	Down	5.52e-06	-	-	-	0	gi|512897409|ref|XP_004924145.1|PREDICTED: PAB-dependent poly(A)-specific ribonuclease subunit 2-like [Bombyx mori]
Bm_nscaf2827_40	47.4534	9282.52	7.61186	Up	0	-	GO:0005198//structural molecule activity	-	9.56578e-86	gi|223671105|tpd|FAA00504.1|TPA: putative cuticle protein [Bombyx mori]
Bm_nscaf2827_41	32.2457	7935.72	7.94311	Up	0	-	-	-	5.40399e-50	gi|290563263|ref|NP_001166744.1|cuticular protein RR-1 motif 3 precursor [Bombyx mori] >gi|223671107|tpd|FAA00505.1| TPA: putative cuticle protein [Bombyx mori]
Bm_nscaf2827_48	13.734	0.001	-13.7455	Down	9.05e-15	-	GO:0016798//hydrolase activity, acting on glycosyl bonds;GO:0043169//cation binding	GO:0044238//primary metabolic process	0	gi|290560875|ref|NP_001166624.1|alpha-amylase precursor [Bombyx mori] >gi|254047522|gb|ACT64133.1| alpha-amylase [Bombyx mori]
Bm_nscaf2827_52	80.9046	29.2844	-1.46609	Down	0	-	GO:0005488//binding	-	5.28599e-114	gi|112983328|ref|NP_001037646.1|spliceosomal protein on the X [Bombyx mori] >gi|109706833|gb|ABG43003.1| spliceosomal protein on the X [Bombyx mori]
Bm_nscaf2828_008	119.105	46.0159	-1.37203	Down	2.29e-05	-	GO:0005198//structural molecule activity	-	1.12434e-43	gi|290560832|ref|NP_001166772.1|cuticular protein hypothetical 5 precursor [Bombyx mori] >gi|223671042|tpd|FAA00472.1| TPA: putative cuticle protein [Bombyx mori]
Bm_nscaf2828_011	71.0087	30.3826	-1.22475	Down	2.01e-11	GO:0044424//intracellular part	GO:0003723//RNA binding	GO:0035196//production of miRNAs involved in gene silencing by miRNA;GO:0042078//germ-line stem cell division;GO:0007399//nervous system development;GO:0019827//stem cell maintenance;GO:0016246//RNA interference	0	gi|357603048|gb|EHJ63609.1|loquacious [Danaus plexippus]
Bm_nscaf2828_017	5.2201	0.001	-12.3499	Down	5.92e-05	-	-	-	0	gi|512931256|ref|XP_004932257.1|PREDICTED: uncharacterized protein LOC101742174 [Bombyx mori]
Bm_nscaf2828_021	29.4769	11.9435	-1.30336	Down	0.000194494	-	GO:0016641//oxidoreductase activity, acting on the CH-NH2 group of donors, oxygen as acceptor;GO:0000166//nucleotide binding	GO:0008614//pyridoxine metabolic process	0	gi|112984194|ref|NP_001037442.1|pyridoxine 5'-phosphate oxidase [Bombyx mori] >gi|91265778|gb|ABE28379.1| pyridoxine 5'-phosphate oxidase [Bombyx mori]
Bm_nscaf2828_030	38.393	16.2276	-1.24239	Down	6.61e-12	-	-	-	0	gi|512930522|ref|XP_004932080.1|PREDICTED: ESF1 homolog isoform X1 [Bombyx mori]
Bm_nscaf2828_043	75.4467	32.2816	-1.22475	Down	3.32e-06	GO:0005737//cytoplasm	-	-	4.15265e-91	gi|512930562|ref|XP_004932090.1|PREDICTED: charged multivesicular body protein 2b-like isoform X1 [Bombyx mori] >gi|512930566|ref|XP_004932091.1| PREDICTED: charged multivesicular body protein 2b-like isoform X2 [Bombyx mori]
Bm_nscaf2828_046	10.2234	4.89816	-1.06156	Down	3.92e-06	-	-	GO:0006351//transcription, DNA-dependent	0	gi|512931284|ref|XP_004932264.1|PREDICTED: mediator of RNA polymerase II transcription subunit 1-like [Bombyx mori]
Bm_nscaf2828_048	30.7162	5.64535	-2.44386	Down	4.62e-08	-	-	-	0	gi|512930574|ref|XP_004932093.1|PREDICTED: facilitated trehalose transporter Tret1-like [Bombyx mori]
Bm_nscaf2828_050	233.885	111.702	-1.06615	Down	6.05e-13	GO:0000777//condensed chromosome kinetochore;GO:0016604//nuclear body;GO:0000794//condensed nuclear chromosome	GO:0005515//protein binding;GO:0032559//adenyl ribonucleotide binding;GO:0019787//small conjugating protein ligase activity;GO:0016564//transcription repressor activity	GO:0002683;GO:0007143//female meiosis;GO:0006355//regulation of transcription, DNA-dependent;GO:0006955//immune response;GO:0006605//protein targeting;GO:0007067//mitosis;GO:0035171//lamellocyte differentiation;GO:0000578//embryonic axis specification;GO:0032446//protein modification by small protein conjugation;GO:0008592//regulation of Toll signaling pathway;GO:0051704//multi-organism process;G…	5.58812e-104	gi|357603400|gb|EHJ63743.1|ubiquitin-conjugating enzyme E2 [Danaus plexippus]
Bm_nscaf2828_053	27.2409	7.90807	-1.78438	Down	8.55e-10	-	-	-	0	gi|512930586|ref|XP_004932096.1|PREDICTED: uncharacterized protein LOC101744580 [Bombyx mori]
Bm_nscaf2828_060	24.5202	11.0051	-1.1558	Down	4.04e-05	-	-	-	0	gi|512930597|ref|XP_004932098.1|PREDICTED: bifunctional polynucleotide phosphatase/kinase-like [Bombyx mori]
Bm_nscaf2828_061	35.9514	13.7284	-1.38889	Down	2.11e-08	GO:0044464//cell part	-	-	0	gi|512930601|ref|XP_004932099.1|PREDICTED: acetyl-coenzyme A transporter 1-like isoform X1 [Bombyx mori] >gi|512930605|ref|XP_004932100.1| PREDICTED: acetyl-coenzyme A transporter 1-like isoform X2 [Bombyx mori]
Bm_nscaf2828_065	169.001	81.2829	-1.056	Down	3.82e-11	GO:0044432//endoplasmic reticulum part	-	GO:0007292//female gamete generation;GO:0048193//Golgi vesicle transport;GO:0007166//cell surface receptor linked signaling pathway;GO:0043112//receptor metabolic process;GO:0006605//protein targeting	5.62904e-103	gi|512930617|ref|XP_004932103.1|PREDICTED: LDLR chaperone boca-like isoform X1 [Bombyx mori] >gi|512930621|ref|XP_004932104.1| PREDICTED: LDLR chaperone boca-like isoform X2 [Bombyx mori]
Bm_nscaf2828_073	107.059	34.0211	-1.65391	Down	4.19e-13	GO:0016604//nuclear body	GO:0003676//nucleic acid binding	GO:0000956//nuclear-transcribed mRNA catabolic process;GO:0006396//RNA processing	1.64885e-70	gi|114050961|ref|NP_001040150.1|ribonucleic acid binding protein S1 [Bombyx mori] >gi|87248215|gb|ABD36160.1| ribonucleic acid binding protein S1 [Bombyx mori]
Bm_nscaf2828_075	74.5749	29.5817	-1.33399	Down	7.16e-09	-	GO:0046914//transition metal ion binding;GO:0051536//iron-sulfur cluster binding;GO:0048037//cofactor binding;GO:0050136//NADH dehydrogenase (quinone) activity	GO:0006091//generation of precursor metabolites and energy	3.39168e-140	gi|114052144|ref|NP_001040456.1|NADH-ubiquinone oxidoreductase Fe-S protein 7 [Bombyx mori] >gi|95102968|gb|ABF51425.1| NADH-ubiquinone oxidoreductase Fe-S protein 7 [Bombyx mori]
Bm_nscaf2828_076	49.2213	21.8315	-1.17287	Down	5.62e-14	-	-	-	0	gi|512931304|ref|XP_004932269.1|PREDICTED: mucin-6-like [Bombyx mori]
Bm_nscaf2828_079	22.2942	67.1806	1.59138	Up	3.87e-10	-	-	-	2.30494e-88	gi|357615167|gb|EHJ69506.1|hypothetical protein KGM_21221 [Danaus plexippus]
Bm_nscaf2828_083	11.1561	0.001	-13.4455	Down	1.87e-11	GO:0031980//mitochondrial lumen;GO:0015630//microtubule cytoskeleton	GO:0016627//oxidoreductase activity, acting on the CH-CH group of donors;GO:0030554//adenyl nucleotide binding	GO:0009068;GO:0006586;GO:0006553//lysine metabolic process	0	gi|512930664|ref|XP_004932115.1|PREDICTED: glutaryl-CoA dehydrogenase, mitochondrial-like [Bombyx mori]
Bm_nscaf2828_086	5.55854	1.6063	-1.79096	Down	1.44e-05	-	-	-	0	gi|512931316|ref|XP_004932272.1|PREDICTED: uncharacterized protein LOC101744625 [Bombyx mori]
Bm_nscaf2828_092	81.9854	21.0564	-1.96111	Down	4.23e-12	-	-	-	0	gi|512931320|ref|XP_004932273.1|PREDICTED: DNA repair protein RAD50-like [Bombyx mori]
Bm_nscaf2828_093	31.6934	14.5148	-1.12666	Down	6.49e-07	-	-	-	0	gi|512930691|ref|XP_004932122.1|PREDICTED: conserved oligomeric Golgi complex subunit 8-like [Bombyx mori]
Bm_nscaf2828_095	26.7424	10.884	-1.29691	Down	1.12e-12	-	-	-	0	gi|512930699|ref|XP_004932124.1|PREDICTED: WD repeat-containing protein 75-like [Bombyx mori]
Bm_nscaf2828_096	81.1455	31.0338	-1.38667	Down	0	GO:0043234//protein complex;GO:0031981//nuclear lumen	-	GO:0000470	0	gi|512930703|ref|XP_004932125.1|PREDICTED: ribosome biogenesis protein WDR12 homolog [Bombyx mori]
Bm_nscaf2828_097	88.1061	33.2954	-1.40392	Down	0	-	GO:0003676//nucleic acid binding	GO:0009629//response to gravity	2.48278e-168	gi|512931340|ref|XP_004932278.1|PREDICTED: protein alan shepard-like [Bombyx mori]
Bm_nscaf2828_102	26.2943	3.6611	-2.8444	Down	0.000491182	-	-	-	5.03939e-44	gi|512930727|ref|XP_004932131.1|PREDICTED: transducin beta-like protein 2-like [Bombyx mori]
Bm_nscaf2828_103	28.2925	7.06159	-2.00235	Down	1.96e-05	-	-	-	1.55766e-131	gi|512930727|ref|XP_004932131.1|PREDICTED: transducin beta-like protein 2-like [Bombyx mori]
Bm_nscaf2828_104	30.4717	3.59001	-3.08541	Down	0.000239089	-	-	-	1.50286e-43	gi|512930727|ref|XP_004932131.1|PREDICTED: transducin beta-like protein 2-like [Bombyx mori]
Bm_nscaf2828_105	122.84	60.3264	-1.02592	Down	9.93e-12	-	-	-	2.63724e-64	gi|340721850|ref|XP_003399327.1|PREDICTED: hypothetical protein LOC100646430 [Bombus terrestris]
Bm_nscaf2828_106	102.068	21.0439	-2.27806	Down	7.19e-09	-	-	-	8.7569e-80	gi|512930727|ref|XP_004932131.1|PREDICTED: transducin beta-like protein 2-like [Bombyx mori]
Bm_nscaf2828_107	164.006	55.2531	-1.56962	Down	0	-	GO:0016787//hydrolase activity	-	5.04313e-38	gi|153791332|ref|NP_001093285.1|coiled-coil-helix-coiled-coil-helix domain-containing protein 2, mitochondrial-like [Bombyx mori] >gi|95103146|gb|ABF51514.1| GA18592-PA [Bombyx mori]
Bm_nscaf2828_108	6.96825	3.13897	-1.15051	Down	0.000461421	-	-	-	0	gi|512931344|ref|XP_004932279.1|PREDICTED: rho guanine nucleotide exchange factor 10-like [Bombyx mori]
Bm_nscaf2828_110	30.9713	6.7231	-2.20373	Down	1.7e-10	-	-	-	0	gi|512930739|ref|XP_004932134.1|PREDICTED: uncharacterized protein LOC101737699 [Bombyx mori]
Bm_nscaf2828_115	1030.02	390.83	-1.39806	Down	0	GO:0043231//intracellular membrane-bounded organelle;GO:0030016//myofibril;GO:0012505//endomembrane system;GO:0016020//membrane	GO:0017111//nucleoside-triphosphatase activity;GO:0004871//signal transducer activity;GO:0032561//guanyl ribonucleotide binding	GO:0035556;GO:0001505//regulation of neurotransmitter levels;GO:0019915//lipid storage;GO:0048200;GO:0006897//endocytosis;GO:0006464//protein modification process	4.01589e-126	gi|148298726|ref|NP_001091755.1|ADP-ribosylation factor [Bombyx mori] >gi|87248075|gb|ABD36090.1| ADP-ribosylation factor [Bombyx mori] >gi|357363768|gb|AET74048.1| ADP-ribosylation factor [Spodoptera exigua] >gi|389608553|dbj|BAM17886.1| ADP ribosylation factor [Papilio xuthus] >gi|389611063|dbj|BAM19142.1| ADP ribosylation factor [Papilio polytes]
Bm_nscaf2828_118	13.3273	4.97215	-1.42245	Down	0.000310094	GO:0044424//intracellular part	GO:0005488//binding;GO:0008171//O-methyltransferase activity	GO:0006730//one-carbon metabolic process;GO:0000154//rRNA modification	2.84443e-147	gi|114051497|ref|NP_001040360.1|cell division protein [Bombyx mori] >gi|95102628|gb|ABF51252.1| cell division protein [Bombyx mori]
Bm_nscaf2828_119	149.686	61.1354	-1.29186	Down	2.31e-09	-	GO:0050136//NADH dehydrogenase (quinone) activity	GO:0022904//respiratory electron transport chain	4.89034e-86	gi|512930751|ref|XP_004932137.1|PREDICTED: NADH dehydrogenase [ubiquinone] 1 alpha subcomplex subunit 6-like [Bombyx mori]
Bm_nscaf2828_123	30.2989	2.94638	-3.36225	Down	5.01e-05	GO:0005622//intracellular	-	-	1.76474e-157	gi|512930778|ref|XP_004932144.1|PREDICTED: cytoplasmic phosphatidylinositol transfer protein 1-like [Bombyx mori]
Bm_nscaf2828_126	86.7069	32.6034	-1.41112	Down	2.49e-12	GO:0030119//AP-type membrane coat adaptor complex;GO:0030128//clathrin coat of endocytic vesicle	GO:0005488//binding;GO:0022892	GO:0006901//vesicle coating;GO:0051301//cell division;GO:0001505//regulation of neurotransmitter levels;GO:0030100//regulation of endocytosis;GO:0015031//protein transport	0	gi|512930794|ref|XP_004932148.1|PREDICTED: AP-2 complex subunit alpha-like [Bombyx mori]
Bm_nscaf2828_128	21.515	5.96278	-1.85129	Down	1.21e-13	-	-	-	0	gi|512930810|ref|XP_004932152.1|PREDICTED: clustered mitochondria protein homolog [Bombyx mori]
Bm_nscaf2828_129	39.4493	17.7232	-1.15436	Down	1.63e-05	GO:0031519//PcG protein complex;GO:0000785//chromatin	GO:0005488//binding;GO:0016790//thiolester hydrolase activity;GO:0019783//small conjugating protein-specific protease activity	GO:0016458//gene silencing;GO:0019941//modification-dependent protein catabolic process;GO:0035521	0	gi|512930806|ref|XP_004932151.1|PREDICTED: ubiquitin carboxyl-terminal hydrolase calypso-like isoform X2 [Bombyx mori]
Bm_nscaf2828_132	46.0279	9.75414	-2.23842	Down	3.46e-06	GO:0016591//DNA-directed RNA polymerase II, holoenzyme;GO:0000123//histone acetyltransferase complex;GO:0005694//chromosome	GO:0003676//nucleic acid binding;GO:0004468//lysine N-acetyltransferase activity;GO:0046914//transition metal ion binding;GO:0034062//RNA polymerase activity	GO:0016573//histone acetylation;GO:0006366//transcription from RNA polymerase II promoter	1.03258e-81	gi|512930834|ref|XP_004932158.1|PREDICTED: DNA-directed RNA polymerase II 16 kDa polypeptide-like isoform X1 [Bombyx mori] >gi|512930838|ref|XP_004932159.1| PREDICTED: DNA-directed RNA polymerase II 16 kDa polypeptide-like isoform X2 [Bombyx mori]
Bm_nscaf2828_134	15.3666	4.36737	-1.81496	Down	1.55e-09	-	-	-	0	gi|512931356|ref|XP_004932282.1|PREDICTED: ubiquitin conjugation factor E4 A-like [Bombyx mori]
Bm_nscaf2828_145	23.9654	8.15671	-1.5549	Down	1.29e-10	GO:0031224//intrinsic to membrane;GO:0043234//protein complex;GO:0019866//organelle inner membrane	GO:0017111//nucleoside-triphosphatase activity;GO:0015082//di-, tri-valent inorganic cation transmembrane transporter activity;GO:0015405//P-P-bond-hydrolysis-driven transmembrane transporter activity;GO:0051184;GO:0032559//adenyl ribonucleotide binding	GO:0010038//response to metal ion;GO:0015691//cadmium ion transport;GO:0051181//cofactor transport	0	gi|379699020|ref|NP_001243983.1|ATP-binding cassette transporter subfamily B [Bombyx mori] >gi|326371149|gb|ADZ56943.1| ATP-binding cassette transporter subfamily B [Bombyx mori]
Bm_nscaf2828_147	28.0301	6.2101	-2.17429	Down	9.02e-13	-	-	-	0	gi|512931380|ref|XP_004932288.1|PREDICTED: HEAT repeat-containing protein 6-like [Bombyx mori]
Bm_nscaf2828_150	82.6749	33.3094	-1.31152	Down	8.76e-13	GO:0016020//membrane	GO:0004871//signal transducer activity;GO:0005515//protein binding	GO:0007424//open tracheal system development;GO:0007409//axonogenesis;GO:0016337//cell-cell adhesion;GO:0048870//cell motility;GO:0010669//epithelial structure maintenance;GO:0006935//chemotaxis;GO:0048565//gut development;GO:0007431//salivary gland development;GO:0007472//wing disc morphogenesis;GO:0007606//sensory perception of chemical stimulus	0	gi|512931383|ref|XP_004932289.1|PREDICTED: integrin alpha-PS1-like [Bombyx mori]
Bm_nscaf2828_152	44.1592	112.231	1.34568	Up	3.67e-69	GO:0031224//intrinsic to membrane	GO:0030554//adenyl nucleotide binding;GO:0016209//antioxidant activity;GO:0005506//iron ion binding;GO:0003824//catalytic activity	GO:0006950//response to stress;GO:0008152//metabolic process	0	gi|525344320|ref|NP_001266413.1|dual oxidase-like precursor [Bombyx mori] >gi|410112056|gb|AFV61649.1| dual oxidase 1 [Bombyx mori]
Bm_nscaf2828_153	6.38702	64.2371	3.33019	Up	1.33e-37	GO:0016020//membrane	GO:0005488//binding	GO:0008104//protein localization;GO:0008306//associative learning	0	gi|512930890|ref|XP_004932172.1|PREDICTED: dual oxidase maturation factor 1-like [Bombyx mori]
Bm_nscaf2828_155	28.6442	9.92322	-1.52936	Down	7.14e-05	-	-	-	4.20614e-151	gi|512930906|ref|XP_004932176.1|PREDICTED: vacuolar fusion protein CCZ1 homolog [Bombyx mori]
Bm_nscaf2828_160	1255.15	286.158	-2.13298	Down	5.35e-12	GO:0071256;GO:0031227//intrinsic to endoplasmic reticulum membrane;GO:0048500//signal recognition particle	-	GO:0006612//protein targeting to membrane	4.73605e-107	gi|154146197|ref|NP_001093086.1|translocon-associated protein gamma isoform 2 [Bombyx mori] >gi|87248629|gb|ABD36367.1| translocon-associated protein gamma [Bombyx mori]
Bm_nscaf2828_166	32.3484	8.86161	-1.86805	Down	9.99e-05	-	-	-	1.06166e-106	gi|512930934|ref|XP_004932183.1|PREDICTED: histone RNA hairpin-binding protein-like isoform X1 [Bombyx mori] >gi|512930938|ref|XP_004932184.1| PREDICTED: histone RNA hairpin-binding protein-like isoform X2 [Bombyx mori] >gi|512930942|ref|XP_004932185.1| PREDICTED: histone RNA hairpin-binding protein-like isoform X3 [Bombyx mori]
Bm_nscaf2828_168	30.1011	10.4562	-1.52545	Down	0	-	-	-	0	gi|512930954|ref|XP_004932188.1|PREDICTED: cap-specific mRNA (nucleoside-2'-O-)-methyltransferase 1-like [Bombyx mori]
Bm_nscaf2828_169	246.163	95.7053	-1.36294	Down	0	GO:0005681//spliceosomal complex;GO:0031981//nuclear lumen;GO:0000785//chromatin;GO:0005635//nuclear envelope	GO:0005488//binding	GO:0016070//RNA metabolic process;GO:0048232//male gamete generation;GO:0010467//gene expression;GO:0007140//male meiosis	2.05011e-164	gi|112983092|ref|NP_001037596.1|ALY [Bombyx mori] >gi|95115188|gb|ABF55960.1| ALY [Bombyx mori]
Bm_nscaf2828_171	145.624	25.434	-2.51742	Down	9.54e-07	-	-	-	-	-
Bm_nscaf2828_173	295.009	73.8223	-1.99863	Down	0	-	GO:0046914//transition metal ion binding;GO:0008235//metalloexopeptidase activity	GO:0019538//protein metabolic process	1.72739e-84	gi|357620189|gb|EHJ72473.1|hypothetical protein KGM_16475 [Danaus plexippus]
Bm_nscaf2828_174	141.325	34.5721	-2.03133	Down	2.11e-09	-	GO:0046914//transition metal ion binding;GO:0008235//metalloexopeptidase activity	GO:0019538//protein metabolic process	8.85217e-30	gi|512930966|ref|XP_004932191.1|PREDICTED: carboxypeptidase M-like [Bombyx mori]
Bm_nscaf2828_176	80.0244	32.5454	-1.29799	Down	2.09e-07	-	GO:0008135//translation factor activity, nucleic acid binding	GO:0006412//translation	3.24883e-106	gi|512930974|ref|XP_004932193.1|PREDICTED: density-regulated protein-like [Bombyx mori]
Bm_nscaf2828_177	51.7349	18.5864	-1.47689	Down	0.000149837	-	GO:0004672//protein kinase activity;GO:0032559//adenyl ribonucleotide binding	GO:0006464//protein modification process	4.45806e-61	gi|512930986|ref|XP_004932196.1|PREDICTED: serine/threonine-protein kinase unc-51-like isoform X2 [Bombyx mori]
Bm_nscaf2828_181	38.2031	17.6336	-1.11536	Down	2.23e-10	GO:0043234//protein complex;GO:0044428//nuclear part	-	GO:0009987//cellular process;GO:0006810//transport	0	gi|512930990|ref|XP_004932197.1|PREDICTED: THO complex subunit 5 homolog isoform X1 [Bombyx mori] >gi|512930994|ref|XP_004932198.1| PREDICTED: THO complex subunit 5 homolog isoform X2 [Bombyx mori] >gi|512930998|ref|XP_004932199.1| PREDICTED: THO complex subunit 5 homolog isoform X3 [Bombyx mori] >gi|512931002|ref|XP_004932200.1| PREDICTED: THO complex subunit 5 homolog isoform X4 [Bombyx mori] >…
Bm_nscaf2828_182	460.051	53.1084	-3.11478	Down	3.03e-12	GO:0043234//protein complex;GO:0044444//cytoplasmic part	GO:0046872//metal ion binding;GO:0016836//hydro-lyase activity	GO:0006007//glucose catabolic process	0	gi|148298800|ref|NP_001091831.1|enolase [Bombyx mori] >gi|119381542|gb|ABL73887.1| enolase [Bombyx mori]
Bm_nscaf2828_184	46.1556	12.084	-1.93341	Down	2.95e-08	-	-	-	5.76262e-83	gi|512931022|ref|XP_004932205.1|PREDICTED: PRKR-interacting protein 1 homolog [Bombyx mori]
Bm_nscaf2828_185	104.786	32.9312	-1.66992	Down	3.05e-12	GO:0022624//proteasome accessory complex	GO:0005488//binding	GO:0043161//proteasomal ubiquitin-dependent protein catabolic process;GO:0051439	0	gi|512931070|ref|XP_004932217.1|PREDICTED: 26S proteasome non-ATPase regulatory subunit 2-like [Bombyx mori]
Bm_nscaf2828_187	13.646	3.85848	-1.82238	Down	9.61e-07	-	-	-	0	gi|512931062|ref|XP_004932215.1|PREDICTED: uncharacterized protein LOC101736067 [Bombyx mori]
Bm_nscaf2828_188	8.19241	3.62817	-1.17505	Down	7.42e-05	-	-	-	0	gi|512931415|ref|XP_004932297.1|PREDICTED: breakpoint cluster region protein-like [Bombyx mori]
Bm_nscaf2828_189	109.088	45.3921	-1.26498	Down	0	-	-	-	9.76856e-123	gi|512931046|ref|XP_004932211.1|PREDICTED: something about silencing protein 10-like [Bombyx mori]
Bm_nscaf2828_191	71.8453	27.1835	-1.40216	Down	0	GO:0031224//intrinsic to membrane	-	-	0	gi|512931034|ref|XP_004932208.1|PREDICTED: transmembrane 9 superfamily member 3-like [Bombyx mori]
Bm_nscaf2828_199	13.7399	6.51358	-1.07685	Down	8.58e-08	-	GO:0005488//binding	GO:0006406//mRNA export from nucleus	0	gi|512931431|ref|XP_004932301.1|PREDICTED: uncharacterized protein LOC101736992 [Bombyx mori]
Bm_nscaf2828_205	50.6818	21.9542	-1.20697	Down	5.27e-09	-	-	-	0	gi|512931086|ref|XP_004932221.1|PREDICTED: transmembrane protein 120 homolog [Bombyx mori]
Bm_nscaf2828_212	26.3978	7.58072	-1.80001	Down	2.28e-09	-	-	-	0	gi|512931122|ref|XP_004932229.1|PREDICTED: bifunctional coenzyme A synthase-like isoform X2 [Bombyx mori]
Bm_nscaf2828_217	9.04438	1.6962	-2.41472	Down	1.01e-05	-	-	-	0	gi|512931447|ref|XP_004932305.1|PREDICTED: sec1 family domain-containing protein 2-like [Bombyx mori]
Bm_nscaf2828_231	20.4917	8.74972	-1.22773	Down	0.000977824	-	-	-	0	gi|512931172|ref|XP_004932239.1|PREDICTED: uncharacterized protein LOC101739844 [Bombyx mori]
Bm_nscaf2828_235	43.9946	16.5693	-1.40882	Down	2.81e-12	-	GO:0005515//protein binding	GO:0001703//gastrulation with mouth forming first;GO:0010927	0	gi|512931216|ref|XP_004932247.1|PREDICTED: protein flightless-1-like [Bombyx mori]
Bm_nscaf2828_237	13.0502	6.10732	-1.09546	Down	0.000533967	GO:0043231//intracellular membrane-bounded organelle;GO:0044444//cytoplasmic part	-	-	0	gi|512931467|ref|XP_004932310.1|PREDICTED: ADP-ribosylation factor-binding protein GGA1-like [Bombyx mori]
Bm_nscaf2828_239	668.961	296.844	-1.17222	Down	0	GO:0043231//intracellular membrane-bounded organelle	GO:0043565//sequence-specific DNA binding	GO:0051276//chromosome organization;GO:0048812//neuron projection morphogenesis;GO:0048513//organ development	3.72778e-31	gi|357608070|gb|EHJ65807.1|mobility group protein 1B [Danaus plexippus]
Bm_nscaf2828_241	16.5552	6.43954	-1.36225	Down	7.75e-11	-	-	-	0	gi|512931228|ref|XP_004932250.1|PREDICTED: LOW QUALITY PROTEIN: huntingtin-interacting protein 1-like [Bombyx mori]
Bm_nscaf2828_246	20.6652	6.69035	-1.62705	Down	3.23e-07	-	GO:0016740//transferase activity	-	0	gi|512931236|ref|XP_004932252.1|PREDICTED: LOW QUALITY PROTEIN: tRNA (uracil-5-)-methyltransferase homolog A-like [Bombyx mori]
Bm_nscaf2828_248	30.8698	13.0157	-1.24595	Down	3.07e-11	GO:0000178//exosome (RNase complex);GO:0005700//polytene chromosome	GO:0005488//binding	GO:0006351//transcription, DNA-dependent	0	gi|512931471|ref|XP_004932311.1|PREDICTED: transcription elongation factor SPT6-like [Bombyx mori]
Bm_nscaf2828_249	25.0726	12.225	-1.03628	Down	9.21e-08	-	GO:0003723//RNA binding	GO:0006259//DNA metabolic process;GO:0033554//cellular response to stress	0	gi|512931471|ref|XP_004932311.1|PREDICTED: transcription elongation factor SPT6-like [Bombyx mori]
Bm_nscaf2828_250	0.259044	6.61249	4.67392	Up	1.32e-06	-	-	-	0	gi|512931244|ref|XP_004932254.1|PREDICTED: UNC93-like protein-like [Bombyx mori]
Bm_nscaf2829_003	14.8364	2.06576	-2.8444	Down	0.00049107	-	-	-	4.94419e-53	gi|91078794|ref|XP_970038.1|PREDICTED: similar to CG8064 CG8064-PA [Tribolium castaneum] >gi|270003730|gb|EFA00178.1| hypothetical protein TcasGA2_TC003001 [Tribolium castaneum]
Bm_nscaf2829_005	19.1231	8.54256	-1.16258	Down	0.000628045	-	-	-	0	gi|512888034|ref|XP_004922020.1|PREDICTED: uncharacterized protein LOC101738425 [Bombyx mori]
Bm_nscaf2829_011	174.213	48.0889	-1.85708	Down	2.54e-12	-	GO:0003723//RNA binding	GO:0007033//vacuole organization;GO:0006914//autophagy	0	gi|148298713|ref|NP_001091777.1|putative signal recognition particle 68 kDa protein [Bombyx mori] >gi|111608121|gb|ABH10804.1| putative signal recognition particle 68 kDa protein [Bombyx mori]
Bm_nscaf2829_014	231.555	79.0161	-1.55113	Down	3.88e-12	GO:0043234//protein complex;GO:0044424//intracellular part	GO:0008135//translation factor activity, nucleic acid binding	GO:0006413//translational initiation	0	gi|112983254|ref|NP_001037656.1|eukaryotic translation initiation factor 3 subunit D [Bombyx mori] >gi|122104174|sp|Q0ZB77.1|EIF3D_BOMMO RecName: Full=Eukaryotic translation initiation factor 3 subunit D; Short=eIF3d; AltName: Full=Eukaryotic translation initiation factor 3 subunit 7 >gi|110175020|gb|ABG54287.1| eukaryotic translation initiation factor 3 subunit 7 [Bombyx mori]
Bm_nscaf2829_023	2.29205	21.843	3.25246	Up	7.31e-06	-	-	-	-	-
Bm_nscaf2829_025	71.3518	28.8669	-1.30554	Down	1.02e-09	-	-	-	0	gi|201023285|ref|NP_001128388.1|deoxyhypusine hydroxylase/monooxygenase [Bombyx mori] >gi|197725932|gb|ACH73154.1| lethal s1921 [Bombyx mori]
Bm_nscaf2829_029	12.9337	4.40203	-1.5549	Down	0.000935831	-	-	GO:0019538//protein metabolic process	0	gi|512888094|ref|XP_004922031.1|PREDICTED: LOW QUALITY PROTEIN: ubiquitin-conjugating enzyme E2 O-like [Bombyx mori]
Bm_nscaf2829_031	11.4414	5.07927	-1.17157	Down	0.000338732	-	-	-	0	gi|512888094|ref|XP_004922031.1|PREDICTED: LOW QUALITY PROTEIN: ubiquitin-conjugating enzyme E2 O-like [Bombyx mori]
Bm_nscaf2829_035	44.765	17.4614	-1.3582	Down	3.59e-06	-	GO:0016491//oxidoreductase activity;GO:0000166//nucleotide binding	GO:0008152//metabolic process	4.8767e-78	gi|389612916|dbj|BAM19854.1|unknown unsecreted protein, partial [Papilio xuthus]
Bm_nscaf2829_036	31.7029	13.2802	-1.25534	Down	5.09e-05	-	-	-	0	gi|512887556|ref|XP_004921944.1|PREDICTED: nudC domain-containing protein 3-like isoform X2 [Bombyx mori]
Bm_nscaf2829_037	399.287	182.041	-1.13316	Down	1.92e-10	-	-	GO:0021782//glial cell development	8.6711e-23	gi|512887574|ref|XP_004921947.1|PREDICTED: uncharacterized protein LOC101739854 isoform X1 [Bombyx mori]
Bm_nscaf2829_039	462.835	175.831	-1.39631	Down	0	-	-	GO:0021782//glial cell development	1.18922e-121	gi|512887578|ref|XP_004921948.1|PREDICTED: uncharacterized protein LOC101739854 isoform X2 [Bombyx mori]
Bm_nscaf2829_040	604.671	265.563	-1.1871	Down	2.12e-12	-	-	-	-	-
Bm_nscaf2829_041	16.7587	3.74316	-2.16258	Down	5.59e-07	-	-	-	0	gi|512887590|ref|XP_004921950.1|PREDICTED: Usher syndrome type-1G protein homolog [Bombyx mori]
Bm_nscaf2829_060	114.632	11.4658	-3.32161	Down	1.16e-12	-	-	-	0	gi|512887669|ref|XP_004921961.1|PREDICTED: zinc finger and SCAN domain-containing protein 10-like isoform X2 [Bombyx mori]
Bm_nscaf2829_065	126.137	57.1119	-1.14313	Down	1.67e-12	-	GO:0016763//transferase activity, transferring pentosyl groups;GO:0016831//carboxy-lyase activity	GO:0006220//pyrimidine nucleotide metabolic process;GO:0019856//pyrimidine base biosynthetic process	0	gi|114050831|ref|NP_001040160.1|uridine 5'-monophosphate synthase [Bombyx mori] >gi|87248245|gb|ABD36175.1| uridine 5'-monophosphate synthase [Bombyx mori]
Bm_nscaf2829_074	28.0049	13.2596	-1.07864	Down	4.61e-11	GO:0005856//cytoskeleton;GO:0044459//plasma membrane part;GO:0044444//cytoplasmic part;GO:0031012//extracellular matrix	GO:0017022//myosin binding	GO:0051234//establishment of localization;GO:0007010//cytoskeleton organization;GO:0007166//cell surface receptor linked signaling pathway;GO:0007163//establishment or maintenance of cell polarity;GO:0051641//cellular localization;GO:0045165//cell fate commitment;GO:0007405//neuroblast proliferation;GO:0008105//asymmetric protein localization;GO:0002009//morphogenesis of an epithelium;GO:0007308/…	0	gi|512887700|ref|XP_004921966.1|PREDICTED: lethal(2) giant larvae protein-like [Bombyx mori]
Bm_nscaf2829_081	15.3841	7.22343	-1.09069	Down	1.18e-06	-	GO:0005488//binding	-	0	gi|512888154|ref|XP_004922042.1|PREDICTED: protein shuttle craft-like [Bombyx mori]
Bm_nscaf2829_083	185.862	52.8244	-1.81496	Down	7.35e-13	-	GO:0005488//binding	-	8.55438e-52	gi|114050755|ref|NP_001040152.1|Sr protein [Bombyx mori] >gi|87248221|gb|ABD36163.1| Sr protein [Bombyx mori]
Bm_nscaf2829_086	60.3574	27.1652	-1.15177	Down	7.63e-08	GO:0005737//cytoplasm;GO:0005856//cytoskeleton	-	GO:0007275//multicellular organismal development;GO:0003006//reproductive developmental process;GO:0048477//oogenesis;GO:0046907//intracellular transport;GO:0048646//anatomical structure formation involved in morphogenesis	0	gi|512887729|ref|XP_004921971.1|PREDICTED: protein penguin-like [Bombyx mori]
Bm_nscaf2829_087	38.0922	16.9821	-1.16548	Down	0.000293057	-	-	-	7.61781e-128	gi|512887729|ref|XP_004921971.1|PREDICTED: protein penguin-like [Bombyx mori]
Bm_nscaf2829_091	9.40467	2.76243	-1.76744	Down	3.33e-07	-	-	-	0	gi|512887754|ref|XP_004921975.1|PREDICTED: dual specificity mitogen-activated protein kinase kinase 6-like isoform X1 [Bombyx mori]
Bm_nscaf2829_092	52.9703	23.9155	-1.14724	Down	1.41e-07	-	GO:0004672//protein kinase activity;GO:0032559//adenyl ribonucleotide binding	GO:0006464//protein modification process	0	gi|512887768|ref|XP_004921977.1|PREDICTED: dual specificity mitogen-activated protein kinase kinase 6-like isoform X3 [Bombyx mori]
Bm_nscaf2829_101	22.8917	6.67823	-1.77729	Down	9.08e-13	-	GO:0004521//endoribonuclease activity	GO:0042780//tRNA 3'-end processing;GO:0000394//RNA splicing, via endonucleolytic cleavage and ligation	0	gi|512887780|ref|XP_004921979.1|PREDICTED: ribonuclease Z, mitochondrial-like [Bombyx mori]
Bm_nscaf2829_103	122.045	49.9139	-1.2899	Down	1.25e-12	GO:0043234//protein complex	-	-	0	gi|148298816|ref|NP_001091810.1|proteasome 26S non-ATPase subunit 4 [Bombyx mori] >gi|87248383|gb|ABD36244.1| proteasome 26S non-ATPase subunit 4 [Bombyx mori]
Bm_nscaf2829_105	321.212	76.5043	-2.06991	Down	0	-	-	GO:0032501//multicellular organismal process;GO:0030030//cell projection organization;GO:0019725//cellular homeostasis	6.7396e-107	gi|512887792|ref|XP_004921981.1|PREDICTED: mesencephalic astrocyte-derived neurotrophic factor homolog [Bombyx mori]
Bm_nscaf2829_107	47.0284	19.5157	-1.2689	Down	8.16e-11	GO:0043231//intracellular membrane-bounded organelle	GO:0000175//3'-5'-exoribonuclease activity;GO:0043169//cation binding;GO:0003676//nucleic acid binding	GO:0006401//RNA catabolic process	0	gi|237649000|ref|NP_001153677.1|poly(A)-specific ribonuclease [Bombyx mori] >gi|224176033|dbj|BAH23570.1| similar to poly(A)-specific ribonuclease, PARN [Bombyx mori]
Bm_nscaf2829_108	32.5738	8.80406	-1.88747	Down	0.000395374	GO:0043231//intracellular membrane-bounded organelle	GO:0000175//3'-5'-exoribonuclease activity;GO:0043169//cation binding;GO:0003676//nucleic acid binding	GO:0006401//RNA catabolic process	1.02172e-43	gi|237649000|ref|NP_001153677.1|poly(A)-specific ribonuclease [Bombyx mori] >gi|224176033|dbj|BAH23570.1| similar to poly(A)-specific ribonuclease, PARN [Bombyx mori]
Bm_nscaf2829_115	33.5319	9.13014	-1.87682	Down	4.07e-05	-	GO:0016462//pyrophosphatase activity;GO:0032559//adenyl ribonucleotide binding	-	3.40304e-78	gi|114051584|ref|NP_001040309.1|ATP binding protein [Bombyx mori] >gi|87248267|gb|ABD36186.1| ATP binding protein [Bombyx mori]
Bm_nscaf2829_116	170.515	53.6961	-1.66701	Down	1.5e-12	GO:0031980//mitochondrial lumen;GO:0015630//microtubule cytoskeleton	-	GO:0009062//fatty acid catabolic process	0	gi|87248109|gb|ABD36107.1|enoyl-CoA hydratase precursor 1 [Bombyx mori]
Bm_nscaf2829_125	58.9537	11.4658	-2.36225	Down	1.56e-07	-	-	-	4.62933e-42	gi|357627943|gb|EHJ77455.1|hypothetical protein KGM_11305 [Danaus plexippus]
Bm_nscaf2829_126	633.532	246.514	-1.36175	Down	1.82e-12	GO:0043231//intracellular membrane-bounded organelle;GO:0000785//chromatin	GO:0003676//nucleic acid binding	GO:0065008;GO:0007417//central nervous system development;GO:0007126//meiosis;GO:0009719;GO:0002164//larval development;GO:0033554//cellular response to stress;GO:0010259//multicellular organismal aging;GO:0040009//regulation of growth rate;GO:0009653//anatomical structure morphogenesis;GO:0034728;GO:0009790//embryonic development		gi|4504279|ref|NP_002098.1|histone H3.3 [Homo sapiens] >gi|4885385|ref|NP_005315.1| histone H3.3 [Homo sapiens] >gi|6680159|ref|NP_032236.1| histone H3.3 [Mus musculus] >gi|6680161|ref|NP_032237.1| histone H3.3 [Mus musculus] >gi|16758888|ref|NP_446437.1| histone H3.3 [Rattus norvegicus] >gi|17530867|ref|NP_511095.1| histone H3.3B, isoform A [Drosophila melanogaster] >gi|17647507|ref|NP_523479.1|…
Bm_nscaf2829_137	15.8413	5.73288	-1.46636	Down	3.81e-06	-	-	-	0	gi|512887894|ref|XP_004921997.1|PREDICTED: acylamino-acid-releasing enzyme-like isoform X1 [Bombyx mori]
Bm_nscaf2829_147	165.983	51.999	-1.67448	Down	5.97e-08	GO:0044424//intracellular part	GO:0005092//GDP-dissociation inhibitor activity	-	6.95393e-39	gi|512888254|ref|XP_004922056.1|PREDICTED: LOW QUALITY PROTEIN: rho GDP-dissociation inhibitor 1-like [Bombyx mori]
Bm_nscaf2829_150	25.9232	0.956716	-4.76001	Down	5.01e-05	-	-	GO:0030041//actin filament polymerization;GO:0001737//establishment of imaginal disc-derived wing hair orientation	0	gi|357627408|gb|EHJ77109.1|hypothetical protein KGM_11579 [Danaus plexippus]
Bm_nscaf2829_163	86.3251	0.001	-16.3975	Down	9.15e-15	-	-	-	1.79798e-88	gi|512888270|ref|XP_004922059.1|PREDICTED: uncharacterized protein LOC101744777 [Bombyx mori]
Bm_nscaf2829_164	712.137	10.7799	-6.04574	Down	0	-	-	-	0	gi|512888270|ref|XP_004922059.1|PREDICTED: uncharacterized protein LOC101744777 [Bombyx mori]
Bm_nscaf2829_169	15.7295	4.48207	-1.81124	Down	9.3e-05	GO:0043231//intracellular membrane-bounded organelle;GO:0031224//intrinsic to membrane	GO:0016758//transferase activity, transferring hexosyl groups	GO:0006464//protein modification process	0	gi|347446521|dbj|BAK82125.1|glycosyltransferase [Bombyx mori]
Bm_nscaf2829_170	82.086	19.7211	-2.0574	Down	4.34e-06	-	-	-	1.59782e-36	gi|357615744|gb|EHJ69814.1|hypothetical protein KGM_16573 [Danaus plexippus]
Bm_nscaf2829_171	18.6612	3.57266	-2.38497	Down	1.73e-06	-	-	-	0	gi|512888277|ref|XP_004922060.1|PREDICTED: transmembrane channel-like protein 3-like [Bombyx mori]
Bm_nscaf2829_176	9.46782	174.01	4.19999	Up	1.31e-16	-	-	-	-	-
Bm_nscaf2829_178	5.82658	2.13564	-1.44798	Down	5.52e-06	GO:0044424//intracellular part	GO:0019899//enzyme binding	GO:0006909//phagocytosis;GO:0045926//negative regulation of growth;GO:0008283//cell proliferation;GO:0010259//multicellular organismal aging;GO:0023060;GO:0044238//primary metabolic process;GO:0033554//cellular response to stress;GO:0016049//cell growth;GO:0035467;GO:0007049//cell cycle;GO:0031667//response to nutrient levels	0	gi|512888299|ref|XP_004922064.1|PREDICTED: LOW QUALITY PROTEIN: tuberin-like [Bombyx mori]
Bm_nscaf2829_179	102.238	41.5049	-1.30058	Down	1.64e-05	GO:0000314//organellar small ribosomal subunit	GO:0005198//structural molecule activity	-	1.10495e-64	gi|512887965|ref|XP_004922010.1|PREDICTED: 28S ribosomal protein S33, mitochondrial-like isoform X1 [Bombyx mori] >gi|512887971|ref|XP_004922011.1| PREDICTED: 28S ribosomal protein S33, mitochondrial-like isoform X2 [Bombyx mori]
Bm_nscaf2829_180	229.801	23.464	-3.29186	Down	1.48e-12	-	GO:0016787//hydrolase activity	GO:0009100//glycoprotein metabolic process	0	gi|512887989|ref|XP_004922014.1|PREDICTED: N-sulphoglucosamine sulphohydrolase-like [Bombyx mori]
Bm_nscaf2829_181	66.85	14.7319	-2.18198	Down	2.79e-11	-	GO:0016853//isomerase activity	GO:0008152//metabolic process	0	gi|512887983|ref|XP_004922013.1|PREDICTED: phosphomannomutase 1-like [Bombyx mori]
Bm_nscaf2829_183	8.20391	78.9801	3.26711	Up	1.16e-12	-	-	-	-	-
Bm_nscaf2829_188	27.6869	10.931	-1.34077	Down	2.85e-05	GO:0043231//intracellular membrane-bounded organelle	GO:0008376//acetylgalactosaminyltransferase activity	GO:0006664//glycolipid metabolic process	0	gi|512888012|ref|XP_004922018.1|PREDICTED: beta-1,4-N-acetylgalactosaminyltransferase bre-4-like [Bombyx mori]
Bm_nscaf2829_192	59.8966	1.88178	-4.9923	Down	0.000322106	-	-	-	-	-
Bm_nscaf2829_193	130.121	6.40296	-4.34497	Down	1.72e-05	-	-	-	-	-
Bm_nscaf2830_02	82.0483	26.7217	-1.61846	Down	0	GO:0005884//actin filament	GO:0046914//transition metal ion binding;GO:0003779//actin binding	GO:0016477//cell migration;GO:0003002;GO:0048858;GO:0051017//actin filament bundle assembly;GO:0009611//response to wounding;GO:0008544//epidermis development;GO:0007476//imaginal disc-derived wing morphogenesis;GO:0007292//female gamete generation	0	gi|512910560|ref|XP_004927202.1|PREDICTED: protein singed-like [Bombyx mori]
Bm_nscaf2830_04	16.1229	5.69852	-1.50045	Down	2.97e-06	-	-	-	0	gi|512910568|ref|XP_004927204.1|PREDICTED: nuclear pore complex protein Nup85-like [Bombyx mori]
Bm_nscaf2833_05	31.3739	15.5597	-1.01175	Down	7.76e-05	-	GO:0016812//hydrolase activity, acting on carbon-nitrogen (but not peptide) bonds, in cyclic amides	GO:0019856//pyrimidine base biosynthetic process	0	gi|512909021|ref|XP_004926820.1|PREDICTED: dihydropyrimidinase-like [Bombyx mori]
Bm_nscaf2833_10	29.9706	13.707	-1.12863	Down	0	-	-	-	-	-
Bm_nscaf2833_12	56.0299	6.9768	-3.00556	Down	2.86e-07	-	GO:0005515//protein binding	GO:0050789//regulation of biological process;GO:0014706//striated muscle tissue development;GO:0009790//embryonic development	0	gi|512909025|ref|XP_004926821.1|PREDICTED: growth/differentiation factor 8-like [Bombyx mori]
Bm_nscaf2833_13	46.1021	16.1039	-1.51742	Down	3.32e-06	-	-	-	5.55522e-103	gi|357604185|gb|EHJ64079.1|latrophilin-like receptor [Danaus plexippus]
Bm_nscaf2833_14	26.2297	7.39837	-1.82592	Down	5.37e-13	GO:0044464//cell part	GO:0004871//signal transducer activity	GO:0023052	0	gi|357617964|gb|EHJ71085.1|latrophilin-like receptor [Danaus plexippus]
Bm_nscaf2836_01	14.1703	5.59638	-1.3403	Down	4.85e-07	GO:0005815//microtubule organizing center;GO:0070161	-	GO:0048592//eye morphogenesis;GO:0034331	0	gi|512909191|ref|XP_004926861.1|PREDICTED: catenin delta-2-like [Bombyx mori]
Bm_nscaf2836_03	35.2993	16.4639	-1.10033	Down	0.00021411	-	GO:0030528//transcription regulator activity;GO:0046872//metal ion binding;GO:0003723//RNA binding	-	9.34666e-173	gi|512909235|ref|XP_004926872.1|PREDICTED: CCR4-NOT transcription complex subunit 4-like [Bombyx mori]
Bm_nscaf2836_07	12.9066	4.6512	-1.47243	Down	0.00024365	-	-	-	0	gi|512909239|ref|XP_004926873.1|PREDICTED: uncharacterized protein LOC101739962 [Bombyx mori]
Bm_nscaf2836_08	8.72937	2.0373	-2.09922	Down	0.000120342	-	-	-	2.39103e-162	gi|512909239|ref|XP_004926873.1|PREDICTED: uncharacterized protein LOC101739962 [Bombyx mori]
Bm_nscaf2836_21	72.7839	21.7512	-1.74252	Down	0.000211734	GO:0016591//DNA-directed RNA polymerase II, holoenzyme	GO:0003676//nucleic acid binding;GO:0046914//transition metal ion binding;GO:0034062//RNA polymerase activity;GO:0016301//kinase activity	GO:0006396//RNA processing;GO:0006354//RNA elongation;GO:0006352//transcription initiation;GO:0006355//regulation of transcription, DNA-dependent	5.9253e-41	gi|512909223|ref|XP_004926869.1|PREDICTED: DNA-directed RNA polymerases I, II, and III subunit RPABC5-like isoform X1 [Bombyx mori] >gi|512909227|ref|XP_004926870.1| PREDICTED: DNA-directed RNA polymerases I, II, and III subunit RPABC5-like isoform X2 [Bombyx mori]
Bm_nscaf2836_22	8.62248	0.001	-13.0739	Down	0.000393086	-	-	-	-	-
Bm_nscaf2838_005	21.0173	0.001	-14.3593	Down	1.87e-11	-	-	GO:0050896//response to stimulus	1.44412e-165	gi|169646838|ref|NP_001112375.1|heat shock protein 25.4 precursor [Bombyx mori] >gi|168487823|gb|ACA25336.1| heat shock protein 25.4 [Bombyx mori]
Bm_nscaf2838_007	75.5182	25.1187	-1.58806	Down	1.09e-10	-	-	-	2.57203e-138	gi|512896232|ref|XP_004923862.1|PREDICTED: protein lethal(2)essential for life-like [Bombyx mori]
Bm_nscaf2838_017	34.4486	9.45856	-1.86475	Down	1.52e-11	GO:0031224//intrinsic to membrane	GO:0070566//adenylyltransferase activity	GO:0018175	0	gi|357604169|gb|EHJ64074.1|hypothetical protein KGM_18107 [Danaus plexippus]
Bm_nscaf2838_021	414.56	199.482	-1.05533	Down	2.49e-12	-	GO:0015002//heme-copper terminal oxidase activity	GO:0008152//metabolic process	1.89154e-93	gi|164448662|ref|NP_001106743.1|cytochrome c oxidase subunit Va [Bombyx mori] >gi|87248477|gb|ABD36291.1| cytochrome c oxidase subunit Va [Bombyx mori]
Bm_nscaf2838_024	28.6781	4.08586	-2.81124	Down	5e-05	-	GO:0046872//metal ion binding;GO:0003824//catalytic activity	GO:0006743//ubiquinone metabolic process;GO:0043170	2.27369e-94	gi|151301088|ref|NP_001093078.1|ubiquinone biosynthesis protein COQ7-like protein [Bombyx mori] >gi|87248091|gb|ABD36098.1| ubiquinone biosynthesis protein COQ7-like protein [Bombyx mori]
Bm_nscaf2838_034	1102.53	304.855	-1.85462	Down	4.25e-12	GO:0031224//intrinsic to membrane;GO:0043231//intracellular membrane-bounded organelle	GO:0004871//signal transducer activity	-	5.21122e-92	gi|114052941|ref|NP_001040332.1|signal sequence receptor beta subunit precursor [Bombyx mori] >gi|87248411|gb|ABD36258.1| signal sequence receptor beta subunit [Bombyx mori]
Bm_nscaf2838_046	15.107	7.06384	-1.09669	Down	1.87e-05	GO:0043296//apical junction complex	-	GO:0009954//proximal/distal pattern formation;GO:0007043//cell-cell junction assembly;GO:0001885//endothelial cell development;GO:0007143//female meiosis;GO:0035150//regulation of tube size	0	gi|512896307|ref|XP_004923879.1|PREDICTED: neuroligin-2-like [Bombyx mori]
Bm_nscaf2838_052	8.47121	28.1112	1.73051	Up	2.14e-05	GO:0044444//cytoplasmic part	GO:0003824//catalytic activity	GO:0008152//metabolic process	1.18876e-154	gi|512896318|ref|XP_004923882.1|PREDICTED: short-chain dehydrogenase/reductase family 16C member 6-like [Bombyx mori]
Bm_nscaf2838_060	18.4016	57.8706	1.653	Up	4.01e-07	-	-	-	-	-
Bm_nscaf2838_062	26.7868	8.88018	-1.59286	Down	1.17e-06	-	-	-	0	gi|512896369|ref|XP_004923894.1|PREDICTED: protein RRNAD1-like [Bombyx mori]
Bm_nscaf2838_076	437.466	3379.89	2.94973	Up	0	-	-	-	1.07025e-124	gi|512896393|ref|XP_004923900.1|PREDICTED: alpha-crystallin B chain-like [Bombyx mori]
Bm_nscaf2838_078	759.476	50.4006	-3.91349	Down	0	-	-	-	7.94603e-113	gi|512896405|ref|XP_004923903.1|PREDICTED: alpha-crystallin B chain-like [Bombyx mori]
Bm_nscaf2838_091	15.6282	6.87817	-1.18406	Down	0.00099494	GO:0016010//dystrophin-associated glycoprotein complex	GO:0005515//protein binding	-	3.85408e-177	gi|499006826|ref|XP_004535918.1|PREDICTED: gamma-1-syntrophin-like [Ceratitis capitata]
Bm_nscaf2838_108	4.98821	15.891	1.67161	Up	2.65e-07	GO:0043231//intracellular membrane-bounded organelle;GO:0044425//membrane part	GO:0005488//binding	GO:0006996//organelle organization	0	gi|512896449|ref|XP_004923914.1|PREDICTED: uncharacterized protein LOC101744356, partial [Bombyx mori]
Bm_nscaf2839_08	14.8954	4.75284	-1.64801	Down	2.04e-08	-	-	-	0	gi|512909507|ref|XP_004926937.1|PREDICTED: blastoderm-specific protein 25D-like [Bombyx mori]
Bm_nscaf2839_14	27.8572	9.71255	-1.52013	Down	1.8e-09	-	GO:0016740//transferase activity	-	3.30595e-139	gi|512909511|ref|XP_004926938.1|PREDICTED: LOW QUALITY PROTEIN: serine palmitoyltransferase 2-like [Bombyx mori]
Bm_nscaf2839_15	255.973	45.0457	-2.50653	Down	0	-	-	-	-	-
Bm_nscaf2839_16	268.59	134.042	-1.00272	Down	2.08e-07	-	-	-	-	-
Bm_nscaf2839_17	20.5242	97.3371	2.24566	Up	5.37e-44	-	-	-	0	gi|512909518|ref|XP_004926940.1|PREDICTED: solute carrier family 52, riboflavin transporter, member 3-like [Bombyx mori]
Bm_nscaf2839_20	3.86906	13.4318	1.7956	Up	0.000514098	-	-	-	-	-
Bm_nscaf2839_23	26.0257	9.04638	-1.52452	Down	0.000310621	GO:0044431//Golgi apparatus part	-	GO:0048193//Golgi vesicle transport	9.85789e-157	gi|512909469|ref|XP_004926929.1|PREDICTED: trafficking protein particle complex subunit 4-like [Bombyx mori]
Bm_nscaf2839_32	28.351	13.4727	-1.07336	Down	2.14e-07	-	-	-	0	gi|512909481|ref|XP_004926932.1|PREDICTED: U4/U6.U5 tri-snRNP-associated protein 1-like [Bombyx mori]
Bm_nscaf2839_33	2.86613	0.602513	-2.25004	Down	9.07e-05	GO:0005737//cytoplasm	-	GO:0002449;GO:0042221//response to chemical stimulus;GO:0048753//pigment granule organization;GO:0065008;GO:0051707//response to other organism;GO:0051649//establishment of localization in cell;GO:0015031//protein transport;GO:0006952//defense response	0	gi|512909532|ref|XP_004926944.1|PREDICTED: lysosomal-trafficking regulator-like [Bombyx mori]
Bm_nscaf2839_39	64.1297	28.6132	-1.16431	Down	1.88e-06	-	GO:0005488//binding	GO:0048731;GO:0006810//transport;GO:0019732//antifungal humoral response;GO:0009987//cellular process	1.15726e-143	gi|289629214|ref|NP_001166191.1|cactus [Bombyx mori] >gi|284424948|dbj|BAI67121.1| Cactus [Bombyx mori]
Bm_nscaf2842_02	26.3241	4.22376	-2.63978	Down	3.11e-06	-	GO:0003676//nucleic acid binding	-	0	gi|512899714|ref|XP_004924714.1|PREDICTED: protein elav-like [Bombyx mori]
Bm_nscaf2842_11	16.8772	5.54948	-1.60465	Down	2.25e-05	-	-	-	0	gi|512899726|ref|XP_004924717.1|PREDICTED: retinoblastoma-binding protein 5-like [Bombyx mori]
Bm_nscaf2842_13	16.6905	4.75589	-1.81124	Down	9.31e-05	-	GO:0046872//metal ion binding	-	1.77242e-44	gi|512899813|ref|XP_004924739.1|PREDICTED: remodeling and spacing factor 1-like [Bombyx mori]
Bm_nscaf2842_17	38.3729	8.16271	-2.23297	Down	7.03e-06	-	-	-	5.61432e-97	gi|512899738|ref|XP_004924720.1|PREDICTED: uncharacterized protein LOC101741382 isoform X1 [Bombyx mori]
Bm_nscaf2842_20	25.0735	9.76553	-1.36039	Down	1.18e-06	-	-	-	2.5511e-136	gi|512899746|ref|XP_004924722.1|PREDICTED: uncharacterized protein LOC101741620 isoform X1 [Bombyx mori]
[truncated: 2,306 more rows]
