# Supplementary material for: Transcriptomic analysis of developmental features of Bombyx mori wing disc during metamorphosis
Source: BMC Genomics. 2014 Sep 27;15(1):820. doi: 10.1186/1471-2164-15-820 (PMC4196006; doi:10.1186/1471-2164-15-820)
Supplement: Supplementary file 6 — Additional file 6: Table S3: Primers for qRT-PCR. (XLS 21 KB) [file 12864_2014_6525_MOESM6_ESM.xls]

## Sheet: Sheet1
RNA-Seq ID	Direction	Sequences	Blast nr
Bm_nscaf2770_58	Forward	CAGAAAACTATGCGAACAAACAC	transcription factor SOX-4-like (XP_004924250)
	Reverse	TGTCAGTCTTGGCGGTCTTCT
Bm_nscaf2847_349	Forward	ATGCTTGTAGTGGACTCTCAAAATC	protein escargot-like (XP_004929308)
	Reverse	GATTCTCAGGTTCTTCATTTTCCAT
Bm_nscaf2888_249	Forward	ACGCTCCTCCCTCGTCAGATC	nuclear receptor GRF (NP_001037015)
	Reverse	CATCCAATCGCAACTGCTCC
Bm_nscaf2902_040	Forward	ACTCCTCAACCCCTCACTAAATACC	helix-loop-helix protein delilah-like (XP_004928167)
	Reverse	GAGCCGTGATGTATCTCATAGCCAG
Bm_scaffold316_2	Forward	CACCGACTTTCAACACCTCCAT	protein embryonic gonad-like (XP_004927136)
	Reverse	TCTGCCGCATCACATCTTCTG
Bm_nscaf3090_4	Forward	CTCAGGCAAAGTAATAGACAAGG	chorion specific C/EBP (NP_001037374)
	Reverse	AGGGTGGTTCAAGTTTATCAGGT
Bm_nscaf3027_063	Forward	AGATGCTATCGCCAGAAGAGGG	hexokinase type 2-like isoform X3 (XP_004932652)
	Reverse	TGCTGCCAGTACCAACGATGAG
Bm_nscaf2887_059	Forward	GGTAAGGTAGCCGCATTAGAAGA	glutamine:fructose-6-phosphate aminotransferase (XP_004924656)
	Reverse	CCAGACCGTTGTGGATGAGAAT
Bm_nscaf2823_132	Forward	ATGAAACACTCGGGCGGTTACT	glucosamine-6-phosphate N-acetyltransferase (NP_001040128)
	Reverse	GAGAAGCGATACGGTTACCACAAT
Bm_nscaf3031_201	Forward	CGGGTGCCTCAGTTTACAAGA	β-N-acetylglucosaminidase 1 precursor (NP_001078833)
	Reverse	GTTCGCTGGATTCAGTTGACC
Bm_nscaf2993_229	Forward	TGAAGCCTGGCAGGAATACG	chitin deacetylase 4 (EHJ78544)
	Reverse	GGACAATGACCTCCCTCGAAT
Bm_nscaf2589_266	Forward	GGTCTTTATCGCTGAGTCCTTACAT	chitin synthase A (NP_001245291)
	Reverse	CGGGAATTATACAGAGACAGTTCG
Bm_nscaf2589_270	Forward	ATCGTTGGGCATACTTGGCT	chitin synthase B (AFC69002)
	Reverse	GATACATTGTCGGCGTCTTTAGA
Bm_nscaf2589_261	Forward	GTATCCGAAACACGAAATGGC	probable nuclear hormone receptor HR38 (XP_004931089.1)
	Reverse	CGTAGGACTACAAGGCTGAGGT
Bm_nscaf1898_501	Forward	GAAAATGGAGGAGAGCAGTGGT	DNA-binding protein D-ETS-4-like isoform X2 (XP_004927980.1)
	Reverse	GATCTGGCGATATTCCGAGGA
Bm_nscaf2876_46	Forward	GAAGGCACTGACACCGAATCT	class A basic helix-loop-helix protein 15-like (XP_004925886.1)
	Reverse	CTCATCACTTCCGCTACCACTAT
Bm_nscaf1898_212	Forward	CAAATGCTTGTACGCTACGCA	ets DNA-binding protein pokkuri-like (NP_001266436.1)
	Reverse	GGTGGATGAGAGTGGGGAGA
Bm_nscaf2847_110	Forward	GAAGGAGAAGACGAGTTCAGCAA	Krueppel-like factor 10-like (XP_004929171.1)
	Reverse	GGTTTGTGAATAACTGTGTCCTCG
Bm_nscaf2930_060	Forward	GGGCACAGACTGAACGAAATG	enhancer of split mbeta (NP_001164466.1)
	Reverse	GCTTTGGGCAGTGAGGTGTT
