# Supplementary material for: Transcriptomic analysis of developmental features of Bombyx mori wing disc during metamorphosis
Source: BMC Genomics. 2014 Sep 27;15(1):820. doi: 10.1186/1471-2164-15-820 (PMC4196006; doi:10.1186/1471-2164-15-820)
Supplement: Supplementary file 10 — Additional file 10: Table S4: All transcripts at P0 stage. All transcripts at stage P0 were listed. Description of data is similar to Table S1. (XLS 3 MB) [file 12864_2014_6525_MOESM10_ESM.xls]

## Sheet: Sheet1
GeneID	RPKM	GO Component	GO Function	GO Process	E-Value	Blast nr
Bm_nscaf1022_2	2.64294	-	-	-	-	-
Bm_nscaf1071_01	192.949	GO:0044424//intracellular part	GO:0005488//binding;GO:0022892;GO:0016874//ligase activity	GO:0043041;GO:0048066//pigmentation during development;GO:0006570//tyrosine metabolic process;GO:0048511//rhythmic process;GO:0031327//negative regulation of cellular biosynthetic process;GO:0007564//regulation of chitin-based cuticle tanning;GO:0006584//catecholamine metabolic process	0	gi|220983689|dbj|BAH11147.1|ebony protein [Bombyx mori]
Bm_nscaf1071_02	0.485263	GO:0016020//membrane	-	-	0	gi|357626684|gb|EHJ76688.1|hypothetical protein KGM_11742 [Danaus plexippus]
Bm_nscaf1071_05	1.02501	-	GO:0046030//inositol trisphosphate phosphatase activity	-	9.25888e-143	gi|512906170|ref|XP_004926129.1|PREDICTED: uncharacterized protein LOC101743221 [Bombyx mori]
Bm_nscaf1071_09	1.8126	-	-	-	0	gi|512906047|ref|XP_004926099.1|PREDICTED: uncharacterized protein LOC101738974 [Bombyx mori]
Bm_nscaf1071_12	0.285317	-	-	-	-	-
Bm_nscaf1071_13	2.64122	-	-	-	0	gi|512906178|ref|XP_004926131.1|PREDICTED: uncharacterized protein LOC101743499 [Bombyx mori]
Bm_nscaf1071_16	0.616284	-	-	-	8.99899e-51	gi|357607429|gb|EHJ65492.1|hypothetical protein KGM_12691 [Danaus plexippus]
Bm_nscaf1071_24	1.98801	-	-	GO:0006952//defense response	6.46563e-18	gi|112984010|ref|NP_001036833.1|cecropin-D precursor [Bombyx mori] >gi|46395627|sp|O76146.1|CECD_BOMMO RecName: Full=Cecropin-D; Flags: Precursor >gi|3298433|dbj|BAA31507.1| cecropin D [Bombyx mori]
Bm_nscaf1071_34	12.8393	-	-	-	2.40219e-93	gi|512906099|ref|XP_004926112.1|PREDICTED: uncharacterized protein LOC101740726 [Bombyx mori]
Bm_nscaf1071_35	1.01865	-	-	-	4.86893e-110	gi|512906103|ref|XP_004926113.1|PREDICTED: uncharacterized protein LOC101740865 [Bombyx mori]
Bm_nscaf1071_37	1.04455	-	-	-	3.10048e-100	gi|512906118|ref|XP_004926116.1|PREDICTED: uncharacterized protein LOC101741384 [Bombyx mori]
Bm_nscaf1071_38	47.5639	-	-	-	2.20144e-129	gi|209571454|ref|NP_001129360.1|osiris 9 precursor [Bombyx mori] >gi|207339262|gb|ACI23620.1| osiris 9 [Bombyx mori]
Bm_nscaf1071_39	0.520071	-	-	-	7.91045e-126	gi|512906122|ref|XP_004926117.1|PREDICTED: uncharacterized protein LOC101741521 [Bombyx mori]
Bm_nscaf1071_40	0.391292	-	-	-	0	gi|512906198|ref|XP_004926136.1|PREDICTED: uncharacterized protein LOC101744363 [Bombyx mori]
Bm_nscaf1071_42	0.688586	-	-	-	2.011e-94	gi|512906126|ref|XP_004926118.1|PREDICTED: uncharacterized protein LOC101741662 [Bombyx mori]
Bm_nscaf1071_43	0.45149	-	-	-	-	-
Bm_nscaf1071_46	0.495008	-	-	-	1.5011e-124	gi|512906201|ref|XP_004926137.1|PREDICTED: uncharacterized protein LOC101744505 [Bombyx mori]
Bm_nscaf1071_50	1.2786	-	-	-	0	gi|512906142|ref|XP_004926122.1|PREDICTED: uncharacterized protein LOC101742205 [Bombyx mori]
Bm_nscaf1071_52	0.909645	-	-	-	2.19454e-155	gi|209571456|ref|NP_001129361.1|osiris 18 precursor [Bombyx mori] >gi|207339260|gb|ACI23619.1| osiris 18 [Bombyx mori]
Bm_nscaf1071_53	93.0589	-	GO:0046872//metal ion binding	GO:0009790//embryonic development;GO:0040011//locomotion	9.31608e-34	gi|512888633|ref|XP_004922118.1|PREDICTED: cytochrome P450 4V2-like [Bombyx mori]
Bm_nscaf1071_54	80.7545	-	-	-	-	-
Bm_nscaf1071_56	0.395054	-	-	-	0	gi|512906150|ref|XP_004926124.1|PREDICTED: cytochrome P450 4C1-like [Bombyx mori] >gi|433339060|dbj|BAM73884.1| cytochrome P450 [Bombyx mori]
Bm_nscaf1071_57	32.154	-	-	-	8.4928e-101	gi|512906154|ref|XP_004926125.1|PREDICTED: golgin subfamily A member 7B-like [Bombyx mori]
Bm_nscaf1071_58	0.805601	-	GO:0017111//nucleoside-triphosphatase activity;GO:0000166//nucleotide binding	-	2.74845e-54	gi|357613639|gb|EHJ68632.1|putative helentron 5 helitron-like transposon replicase/helicase/endonuclease [Danaus plexippus]
Bm_nscaf1071_59	1.25772	-	GO:0003824//catalytic activity	-	5.39191e-116	gi|512906217|ref|XP_004926141.1|PREDICTED: cGMP-specific 3',5'-cyclic phosphodiesterase-like [Bombyx mori]
Bm_nscaf1071_60	1.15598	GO:0016020//membrane	GO:0004114//3',5'-cyclic-nucleotide phosphodiesterase activity	GO:0006163//purine nucleotide metabolic process	0	gi|512906217|ref|XP_004926141.1|PREDICTED: cGMP-specific 3',5'-cyclic phosphodiesterase-like [Bombyx mori]
Bm_nscaf1071_62	3.39641	-	-	-	0	gi|512906221|ref|XP_004926142.1|PREDICTED: putative mitochondrial inner membrane protein-like [Bombyx mori]
Bm_nscaf1071_63	16.4343	GO:0043231//intracellular membrane-bounded organelle	GO:0003824//catalytic activity	-	2.23291e-128	gi|160333413|ref|NP_001103763.1|fumarylacetoacetase [Bombyx mori] >gi|87248327|gb|ABD36216.1| fumarylacetoacetate hydrolase isoform A [Bombyx mori]
Bm_nscaf1071_64	6.9116	GO:0043231//intracellular membrane-bounded organelle	GO:0003824//catalytic activity	-	4.85641e-68	gi|160333413|ref|NP_001103763.1|fumarylacetoacetase [Bombyx mori] >gi|87248327|gb|ABD36216.1| fumarylacetoacetate hydrolase isoform A [Bombyx mori]
Bm_nscaf1071_66	8.8527	GO:0044464//cell part	GO:0005515//protein binding	GO:0006952//defense response;GO:0009620//response to fungus;GO:0002376//immune system process	0	gi|512906233|ref|XP_004926145.1|PREDICTED: serine/threonine-protein kinase pelle-like [Bombyx mori]
Bm_nscaf1071_67	28.6518	GO:0043234//protein complex;GO:0005768//endosome	GO:0016705//oxidoreductase activity, acting on paired donors, with incorporation or reduction of molecular oxygen;GO:0016209//antioxidant activity;GO:0004869//cysteine-type endopeptidase inhibitor activity;GO:0016668//oxidoreductase activity, acting on sulfur group of donors, NAD or NADP as acceptor;GO:0019900//kinase binding	GO:0030097//hemopoiesis;GO:0051091//positive regulation of transcription factor activity;GO:0043549//regulation of kinase activity;GO:0042743//hydrogen peroxide metabolic process;GO:0008283//cell proliferation;GO:0001890//placenta development;GO:0000302//response to reactive oxygen species;GO:0006996//organelle organization;GO:0002237//response to molecule of bacterial origin;GO:0042391//regulati…	9.68226e-165	gi|114052210|ref|NP_001040464.1|thioredoxin peroxidase [Bombyx mori] >gi|95102998|gb|ABF51440.1| thioredoxin peroxidase [Bombyx mori]
Bm_nscaf1087_1	26.1223	-	-	-	0	gi|512939991|ref|XP_004934367.1|PREDICTED: cystathionine beta-synthase-like isoform X2 [Bombyx mori]
Bm_nscaf109_1	1485.47	GO:0030529//ribonucleoprotein complex	GO:0005198//structural molecule activity	GO:0010467//gene expression	1.29006e-92	gi|148298719|ref|NP_001091752.1|ribosomal protein L32 [Bombyx mori] >gi|54609257|gb|AAV34844.1| ribosomal protein L32 [Bombyx mori]
Bm_nscaf1108_002	14.0152	-	-	-	0	gi|512893156|ref|XP_004923111.1|PREDICTED: BUD13 homolog [Bombyx mori]
Bm_nscaf1108_003	6.68059	-	-	-	1.34768e-75	gi|357607968|gb|EHJ65766.1|hypothetical protein KGM_16239 [Danaus plexippus]
Bm_nscaf1108_004	11.9833	-	-	-	-	-
Bm_nscaf1108_005	12.8817	-	GO:0005488//binding	-	0	gi|512893398|ref|XP_004923171.1|PREDICTED: uncharacterized protein LOC101744111 [Bombyx mori]
Bm_nscaf1108_007	7.32219	GO:0030425//dendrite;GO:0044459//plasma membrane part;GO:0044430//cytoskeletal part;GO:0044297//cell body	GO:0019904//protein domain specific binding	GO:0051234//establishment of localization;GO:0000226//microtubule cytoskeleton organization	3.13345e-67	gi|512893160|ref|XP_004923112.1|PREDICTED: cysteine-rich PDZ-binding protein-like [Bombyx mori]
Bm_nscaf1108_008	6.8476	-	-	-	0	gi|512893406|ref|XP_004923173.1|PREDICTED: serologically defined colon cancer antigen 8 homolog [Bombyx mori]
Bm_nscaf1108_009	3.08955	-	-	-	0	gi|512893406|ref|XP_004923173.1|PREDICTED: serologically defined colon cancer antigen 8 homolog [Bombyx mori]
Bm_nscaf1108_010	1.24947	-	-	-	0	gi|512893410|ref|XP_004923174.1|PREDICTED: uncharacterized protein LOC101744544 [Bombyx mori]
Bm_nscaf1108_011	0.878315	-	-	-	-	-
Bm_nscaf1108_012	16.9632	-	-	-	0	gi|512893164|ref|XP_004923113.1|PREDICTED: nucleosomal histone kinase 1-like [Bombyx mori]
Bm_nscaf1108_013	5.4378	-	-	GO:0018130;GO:0033013	0	gi|512893168|ref|XP_004923114.1|PREDICTED: porphobilinogen deaminase-like [Bombyx mori]
Bm_nscaf1108_014	82.9614	-	-	-	2.29104e-96	gi|512893172|ref|XP_004923115.1|PREDICTED: mitochondrial import receptor subunit TOM20 homolog [Bombyx mori]
Bm_nscaf1108_015	51.9277	GO:0012505//endomembrane system	-	GO:0006886//intracellular protein transport	0	gi|512893176|ref|XP_004923116.1|PREDICTED: vacuolar protein sorting-associated protein 26-like [Bombyx mori]
Bm_nscaf1108_016	11.504	-	-	-	1.81126e-109	gi|512893179|ref|XP_004923117.1|PREDICTED: GPI mannosyltransferase 1-like [Bombyx mori]
Bm_nscaf1108_017	22.2911	GO:0005743//mitochondrial inner membrane;GO:0005758//mitochondrial intermembrane space	GO:0043169//cation binding;GO:0008320//protein transmembrane transporter activity	GO:0006612//protein targeting to membrane	3.12585e-61	gi|160333493|ref|NP_001037412.2|mitochondrial intermembrane space translocase subunit Tim10 [Bombyx mori] >gi|87248623|gb|ABD36364.1| mitochondrial intermembrane space translocase subunit Tim10 [Bombyx mori]
Bm_nscaf1108_019	35.8959	GO:0043229//intracellular organelle;GO:0030119//AP-type membrane coat adaptor complex	GO:0005488//binding	GO:0016044//cellular membrane organization;GO:0048193//Golgi vesicle transport;GO:0015031//protein transport	0	gi|289629220|ref|NP_001166194.1|coatomer protein complex subunit delta [Bombyx mori] >gi|284027826|gb|ADB66737.1| coatomer protein complex subunit delta [Bombyx mori]
Bm_nscaf1108_020	2.24103	-	-	-
Bm_nscaf1108_021	43.614	GO:0030119//AP-type membrane coat adaptor complex	GO:0005488//binding	GO:0015031//protein transport	1.40677e-82	gi|289629220|ref|NP_001166194.1|coatomer protein complex subunit delta [Bombyx mori] >gi|284027826|gb|ADB66737.1| coatomer protein complex subunit delta [Bombyx mori]
Bm_nscaf1108_022	11.3935	-	-	-	2.81528e-82	gi|512893183|ref|XP_004923118.1|PREDICTED: desumoylating isopeptidase 2-like isoform X1 [Bombyx mori]
Bm_nscaf1108_023	62.9254	-	-	-	0	gi|512893414|ref|XP_004923175.1|PREDICTED: heterogeneous nuclear ribonucleoprotein U-like protein 1-like [Bombyx mori]
Bm_nscaf1108_024	50.3801	-	-	-	-	-
Bm_nscaf1108_025	7.25886	-	-	-	-	-
Bm_nscaf1108_026	6.042	-	-	-	-	-
Bm_nscaf1108_027	18.1854	-	-	-	-	-
Bm_nscaf1108_028	3.33127	-	-	-	-	-
Bm_nscaf1108_029	27.9478	-	-	-	-	-
Bm_nscaf1108_030	5.47808	-	-	-	-	-
Bm_nscaf1108_031	78.1561	GO:0044424//intracellular part	GO:0004197//cysteine-type endopeptidase activity	GO:0016485//protein processing	0	gi|512893226|ref|XP_004923129.1|PREDICTED: calpain-B isoform X4 [Bombyx mori] >gi|512893230|ref|XP_004923130.1| PREDICTED: calpain-B isoform X5 [Bombyx mori]
Bm_nscaf1108_032	73.9541	-	-	-	-	-
Bm_nscaf1108_033	13.9334	-	-	-	-	-
Bm_nscaf1108_034	22.4722	GO:0031981//nuclear lumen	GO:0003676//nucleic acid binding	GO:0042254//ribosome biogenesis	1.86716e-130	gi|512893238|ref|XP_004923132.1|PREDICTED: 60S ribosome subunit biogenesis protein NIP7 homolog [Bombyx mori]
Bm_nscaf1108_035	7.13056	GO:0031224//intrinsic to membrane	GO:0004871//signal transducer activity;GO:0016616//oxidoreductase activity, acting on the CH-OH group of donors, NAD or NADP as acceptor	GO:0042559//pteridine and derivative biosynthetic process;GO:0007166//cell surface receptor linked signaling pathway	2.22626e-72	gi|168823423|ref|NP_001108346.1|sex peptide receptor [Bombyx mori] >gi|158991495|gb|ABW86946.1| sex peptide receptor [Bombyx mori]
Bm_nscaf1108_036	4.13152	GO:0031224//intrinsic to membrane	GO:0008528//peptide receptor activity, G-protein coupled;GO:0016616//oxidoreductase activity, acting on the CH-OH group of donors, NAD or NADP as acceptor	GO:0042559//pteridine and derivative biosynthetic process;GO:0046662//regulation of oviposition;GO:0007621//negative regulation of female receptivity;GO:0007166//cell surface receptor linked signaling pathway	2.56131e-100	gi|168823423|ref|NP_001108346.1|sex peptide receptor [Bombyx mori] >gi|158991495|gb|ABW86946.1| sex peptide receptor [Bombyx mori]
Bm_nscaf1108_037	15.5511	-	-	GO:0044248//cellular catabolic process;GO:0048102//autophagic cell death	0	gi|215820606|ref|NP_001135962.1|autophagy related protein Atg6 [Bombyx mori] >gi|213390046|gb|ACJ46062.1| autophagy related protein Atg6 [Bombyx mori]
Bm_nscaf1108_039	0.446583	-	-	-	5.01829e-177	gi|512893437|ref|XP_004923181.1|PREDICTED: lysosome-associated membrane glycoprotein 5-like [Bombyx mori]
Bm_nscaf1108_040	4.33431	-	-	-	0	gi|512893242|ref|XP_004923133.1|PREDICTED: uncharacterized protein LOC101739009 [Bombyx mori]
Bm_nscaf1108_041	616.284	GO:0015630//microtubule cytoskeleton	GO:0008092//cytoskeletal protein binding	GO:0030032//lamellipodium assembly;GO:0008154//actin polymerization or depolymerization;GO:0008406//gonad development;GO:0007297//ovarian follicle cell migration;GO:0001736//establishment of planar polarity;GO:0035110//leg morphogenesis;GO:0048667//cell morphogenesis involved in neuron differentiation;GO:0007420//brain development;GO:0000912//assembly of actomyosin apparatus involved in cell cycl…	7.95026e-38	gi|153792659|ref|NP_001093278.1|actin-depolymerizing factor 1 [Bombyx mori] >gi|95102548|gb|ABF51212.1| actin-depolymerizing factor 4 [Bombyx mori] >gi|95103010|gb|ABF51446.1| actin-depolymerizing factor 1 [Bombyx mori]
Bm_nscaf1108_045	3.12043	GO:0005622//intracellular	-	-	6.59619e-47	gi|512893278|ref|XP_004923142.1|PREDICTED: seipin-like isoform X3 [Bombyx mori]
Bm_nscaf1108_046	3.22573	-	-	-	0	gi|512893266|ref|XP_004923139.1|PREDICTED: valine--tRNA ligase-like [Bombyx mori]
Bm_nscaf1108_047	10.3674	-	-	-	-	-
Bm_nscaf1108_048	15.5958	-	GO:0016740//transferase activity	-	6.38085e-180	gi|114051600|ref|NP_001040417.1|LRP16 protein [Bombyx mori] >gi|95102810|gb|ABF51346.1| LRP16 protein [Bombyx mori]
Bm_nscaf1108_049	44.8075	GO:0015630//microtubule cytoskeleton	GO:0004553//hydrolase activity, hydrolyzing O-glycosyl compounds	-	0	gi|512893246|ref|XP_004923134.1|PREDICTED: neutral alpha-glucosidase AB-like isoform X1 [Bombyx mori] >gi|512893250|ref|XP_004923135.1| PREDICTED: neutral alpha-glucosidase AB-like isoform X2 [Bombyx mori] >gi|448824703|dbj|BAM78681.1| glucosidase II alpha-subunit [Bombyx mori]
Bm_nscaf1108_050	5.77992	-	-	-	0	gi|512893453|ref|XP_004923185.1|PREDICTED: zinc finger protein 62-like [Bombyx mori]
Bm_nscaf1108_051	1.63615	-	-	-	1.2752e-153	gi|512893289|ref|XP_004923144.1|PREDICTED: zinc finger protein 343-like [Bombyx mori]
Bm_nscaf1108_052	16.7233	GO:0043231//intracellular membrane-bounded organelle	GO:0070566//adenylyltransferase activity;GO:0003676//nucleic acid binding	GO:0031123//RNA 3'-end processing	0	gi|512893293|ref|XP_004923145.1|PREDICTED: poly(A) polymerase gamma-like isoform X1 [Bombyx mori]
Bm_nscaf1108_053	1.48502	-	-	-	-	-
Bm_nscaf1108_054	14.2718	-	-	-	-	-
Bm_nscaf1108_055	32.154	GO:0045171//intercellular bridge;GO:0044459//plasma membrane part;GO:0044444//cytoplasmic part	GO:0004672//protein kinase activity;GO:0032559//adenyl ribonucleotide binding	GO:0006959//humoral immune response;GO:0007297//ovarian follicle cell migration;GO:0030036//actin cytoskeleton organization;GO:0044087;GO:0019094//pole plasm mRNA localization;GO:0051235;GO:0006464//protein modification process;GO:0035466	0	gi|357611310|gb|EHJ67415.1|hypothetical protein KGM_12069 [Danaus plexippus]
Bm_nscaf1108_056	1.86753	-	-	-	-	-
Bm_nscaf1108_057	5.49553	-	GO:0004674//protein serine/threonine kinase activity;GO:0032559//adenyl ribonucleotide binding	GO:0006464//protein modification process	8.93053e-56	gi|357610190|gb|EHJ66862.1|par-1 [Danaus plexippus]
Bm_nscaf1108_059	17.2295	-	-	GO:0018205//peptidyl-lysine modification	0	gi|209571448|ref|NP_001129357.1|deoxyhypusine synthase [Bombyx mori] >gi|202072044|gb|ACH95798.1| deoxyhypusine synthase [Bombyx mori]
Bm_nscaf1108_060	1.47613	GO:0016020//membrane	GO:0004871//signal transducer activity;GO:0004713//protein tyrosine kinase activity;GO:0005515//protein binding	GO:0007399//nervous system development;GO:0030154//cell differentiation;GO:0009653//anatomical structure morphogenesis	3.84143e-80	gi|512893465|ref|XP_004923188.1|PREDICTED: inactive tyrosine-protein kinase 7-like [Bombyx mori]
Bm_nscaf1108_061	25.0555	GO:0015629//actin cytoskeleton	GO:0008092//cytoskeletal protein binding;GO:0005198//structural molecule activity	GO:0030832//regulation of actin filament length	0	gi|512893307|ref|XP_004923148.1|PREDICTED: actin-related protein 2-like isoform X2 [Bombyx mori]
Bm_nscaf1108_062	17.1043	-	-	-	0	gi|512893311|ref|XP_004923149.1|PREDICTED: CCAAT/enhancer-binding protein zeta-like isoform X1 [Bombyx mori]
Bm_nscaf1108_063	13.2061	-	-	-	-	-
Bm_nscaf1108_064	9.00191	-	-	-	9.1428e-111	gi|512893319|ref|XP_004923151.1|PREDICTED: ribosomal protein S6 kinase alpha-5-like isoform X1 [Bombyx mori]
Bm_nscaf1108_065	2.8173	-	-	-	-	-
Bm_nscaf1108_066	6.2673	GO:0043231//intracellular membrane-bounded organelle;GO:0030529//ribonucleoprotein complex	GO:0004674//protein serine/threonine kinase activity;GO:0046872//metal ion binding;GO:0032559//adenyl ribonucleotide binding	GO:0023014;GO:0050896//response to stimulus;GO:0006468//protein amino acid phosphorylation;GO:0006351//transcription, DNA-dependent	2.27211e-41	gi|512893319|ref|XP_004923151.1|PREDICTED: ribosomal protein S6 kinase alpha-5-like isoform X1 [Bombyx mori]
Bm_nscaf1108_067	17.7668	GO:0030529//ribonucleoprotein complex	GO:0004672//protein kinase activity;GO:0032559//adenyl ribonucleotide binding	GO:0006464//protein modification process	6.3979e-63	gi|512893323|ref|XP_004923152.1|PREDICTED: ribosomal protein S6 kinase alpha-5-like isoform X2 [Bombyx mori]
Bm_nscaf1108_068	7.87081	GO:0031981//nuclear lumen	GO:0004672//protein kinase activity;GO:0032559//adenyl ribonucleotide binding	GO:0023014;GO:0050896//response to stimulus;GO:0006468//protein amino acid phosphorylation;GO:0023033;GO:0006351//transcription, DNA-dependent	0	gi|512893319|ref|XP_004923151.1|PREDICTED: ribosomal protein S6 kinase alpha-5-like isoform X1 [Bombyx mori]
Bm_nscaf1108_069	6.59769	-	GO:0030695//GTPase regulator activity;GO:0004674//protein serine/threonine kinase activity;GO:0032559//adenyl ribonucleotide binding	GO:0009967//positive regulation of signal transduction;GO:0030534//adult behavior;GO:0007173//epidermal growth factor receptor signaling pathway;GO:0006464//protein modification process	0	gi|512893469|ref|XP_004923189.1|PREDICTED: mitogen-activated protein kinase kinase kinase kinase 5-like [Bombyx mori]
Bm_nscaf1108_070	4.83687	-	GO:0004674//protein serine/threonine kinase activity;GO:0000166//nucleotide binding	GO:0009967//positive regulation of signal transduction;GO:0030534//adult behavior;GO:0007173//epidermal growth factor receptor signaling pathway;GO:0006464//protein modification process	0	gi|512893469|ref|XP_004923189.1|PREDICTED: mitogen-activated protein kinase kinase kinase kinase 5-like [Bombyx mori]
Bm_nscaf1108_071	2.05428	GO:0005622//intracellular	GO:0003677//DNA binding;GO:0016779//nucleotidyltransferase activity	GO:0006259//DNA metabolic process	2.39603e-58	gi|512893327|ref|XP_004923153.1|PREDICTED: DNA polymerase epsilon subunit 3-like [Bombyx mori]
Bm_nscaf1108_072	59.2807	-	-	-	1.33703e-94	gi|357604331|gb|EHJ64137.1|hypothetical protein KGM_20603 [Danaus plexippus]
Bm_nscaf1108_073	41.7177	-	-	-	1.00624e-64	gi|357620239|gb|EHJ72505.1|hypothetical protein KGM_13211 [Danaus plexippus]
Bm_nscaf1108_074	52.2978	-	-	-	0	gi|357620239|gb|EHJ72505.1|hypothetical protein KGM_13211 [Danaus plexippus]
Bm_nscaf1108_075	4.90718	GO:0043231//intracellular membrane-bounded organelle	GO:0046914//transition metal ion binding;GO:0003702//RNA polymerase II transcription factor activity	GO:0007626//locomotory behavior;GO:0001752//compound eye photoreceptor fate commitment;GO:0006959//humoral immune response;GO:0006355//regulation of transcription, DNA-dependent;GO:0016198//axon choice point recognition;GO:0002118//aggressive behavior;GO:0006915//apoptosis;GO:0042051//compound eye photoreceptor development	1.24648e-178	gi|512893473|ref|XP_004923190.1|PREDICTED: uncharacterized protein LOC101747106 [Bombyx mori]
Bm_nscaf1108_077	2.0891	GO:0030175//filopodium;GO:0070161	GO:0008092//cytoskeletal protein binding;GO:0019904//protein domain specific binding	GO:0001654//eye development;GO:0048667//cell morphogenesis involved in neuron differentiation;GO:0007391//dorsal closure;GO:0007297//ovarian follicle cell migration;GO:0031346//positive regulation of cell projection organization;GO:0006935//chemotaxis;GO:0030832//regulation of actin filament length;GO:0048812//neuron projection morphogenesis;GO:0007300//ovarian nurse cell to oocyte transport	5.71384e-94	gi|512893481|ref|XP_004923192.1|PREDICTED: protein enabled-like [Bombyx mori]
Bm_nscaf1108_079	18.2688	-	-	GO:0007409//axonogenesis;GO:0071842	0	gi|512893331|ref|XP_004923154.1|PREDICTED: tubulin-specific chaperone E-like [Bombyx mori]
Bm_nscaf1108_081	1.49532	-	-	-	0	gi|512893485|ref|XP_004923193.1|PREDICTED: transmembrane channel-like protein 7-like [Bombyx mori]
Bm_nscaf1108_083	3.28685	-	-	-	1.27491e-26	gi|307205131|gb|EFN83584.1|hypothetical protein EAI_03474 [Harpegnathos saltator]
Bm_nscaf1108_086	7.53016	-	-	-	-	-
Bm_nscaf1108_087	5.95531	-	-	-	7.15678e-140	gi|357622088|gb|EHJ73691.1|hypothetical protein KGM_12340 [Danaus plexippus]
Bm_nscaf1108_088	4.89762	-	-	-	0	gi|512893338|ref|XP_004923156.1|PREDICTED: uncharacterized protein LOC101742002 [Bombyx mori]
Bm_nscaf1108_089	27.429	-	-	-	0	gi|512893342|ref|XP_004923157.1|PREDICTED: WD repeat-containing protein 43-like [Bombyx mori]
Bm_nscaf1108_090	8.62798	-	-	-	-	-
Bm_nscaf1108_091	65.1389	GO:0044452//nucleolar part;GO:0016604//nuclear body;GO:0030529//ribonucleoprotein complex	GO:0003723//RNA binding;GO:0016741//transferase activity, transferring one-carbon groups	GO:0006399//tRNA metabolic process;GO:0042254//ribosome biogenesis;GO:0010467//gene expression	2.6892e-168	gi|512893346|ref|XP_004923158.1|PREDICTED: rRNA 2'-O-methyltransferase fibrillarin-like [Bombyx mori]
Bm_nscaf1108_092	22.2446	-	-	-	-	-
Bm_nscaf1108_094	7.08373	-	-	-	1.2235e-39	gi|512893350|ref|XP_004923159.1|PREDICTED: uncharacterized protein LOC101742436 [Bombyx mori]
Bm_nscaf1108_095	72.0015	GO:0044444//cytoplasmic part	-	GO:0019725//cellular homeostasis;GO:0015698//inorganic anion transport	7.85763e-97	gi|512893354|ref|XP_004923160.1|PREDICTED: methylosome subunit pICln-like [Bombyx mori]
Bm_nscaf1108_096	11.6693	-	-	-	0	gi|512893358|ref|XP_004923161.1|PREDICTED: regulator of chromosome condensation-like [Bombyx mori]
Bm_nscaf1108_097	2.46514	-	-	-	6.22444e-43	gi|512893497|ref|XP_004923196.1|PREDICTED: protein sine oculis-like [Bombyx mori]
Bm_nscaf1108_099	0.459914	-	-	-	0	gi|512893362|ref|XP_004923162.1|PREDICTED: spherulin-2A-like [Bombyx mori]
Bm_nscaf1108_100	19.0371	GO:0043231//intracellular membrane-bounded organelle	GO:0018024//histone-lysine N-methyltransferase activity	GO:0034968//histone lysine methylation;GO:0031062//positive regulation of histone methylation;GO:0008593//regulation of Notch signaling pathway	0	gi|512893366|ref|XP_004923163.1|PREDICTED: RNA polymerase-associated protein Rtf1-like [Bombyx mori]
Bm_nscaf1108_101	18.6215	GO:0043231//intracellular membrane-bounded organelle	GO:0030528//transcription regulator activity;GO:0042802//identical protein binding;GO:0001071;GO:0003677//DNA binding;GO:0046983//protein dimerization activity	GO:0010468//regulation of gene expression;GO:0006351//transcription, DNA-dependent;GO:0048102//autophagic cell death	5.71786e-95	gi|512893370|ref|XP_004923164.1|PREDICTED: transcription factor MafK-like [Bombyx mori]
Bm_nscaf1108_105	9.86055	GO:0016020//membrane	-	GO:0001700//embryonic development via the syncytial blastoderm;GO:0048592//eye morphogenesis;GO:0016337//cell-cell adhesion;GO:0002164//larval development;GO:0000768//syncytium formation by plasma membrane fusion	1.47937e-26	gi|512893509|ref|XP_004923199.1|PREDICTED: nephrin-like [Bombyx mori]
Bm_nscaf1108_106	11.308	-	-	-	-	-
Bm_nscaf1108_107	14.0419	GO:0016020//membrane	-	GO:0001700//embryonic development via the syncytial blastoderm;GO:0048592//eye morphogenesis;GO:0016337//cell-cell adhesion;GO:0002164//larval development;GO:0000768//syncytium formation by plasma membrane fusion	7.53216e-24	gi|336319049|gb|ADN84940.2|sticks and stones [Biston betularia]
Bm_nscaf1108_109	1.7119	GO:0016020//membrane	-	GO:0001700//embryonic development via the syncytial blastoderm;GO:0048592//eye morphogenesis;GO:0016337//cell-cell adhesion;GO:0002164//larval development;GO:0000768//syncytium formation by plasma membrane fusion	8.83348e-84	gi|357626717|gb|EHJ76701.1|hypothetical protein KGM_01134 [Danaus plexippus]
Bm_nscaf1108_110	5.83185	-	-	GO:0048856//anatomical structure development;GO:0007275//multicellular organismal development;GO:0009987//cellular process	0	gi|357626717|gb|EHJ76701.1|hypothetical protein KGM_01134 [Danaus plexippus]
Bm_nscaf1108_111	3.59001	-	-	-	-	-
Bm_nscaf1108_112	3.25018	-	-	-	0	gi|290560877|ref|NP_001166638.1|cuticular protein RR-2 motif 132 precursor [Bombyx mori] >gi|223671366|tpd|FAA00635.1| TPA: putative cuticle protein [Bombyx mori]
Bm_nscaf1108_113	33.2935	GO:0000267//cell fraction	GO:0043169//cation binding;GO:0016846//carbon-sulfur lyase activity	GO:0006790//sulfur metabolic process;GO:0043066//negative regulation of apoptosis;GO:0006081//cellular aldehyde metabolic process;GO:0044238//primary metabolic process	8.93096e-127	gi|512893382|ref|XP_004923167.1|PREDICTED: lactoylglutathione lyase-like isoform X1 [Bombyx mori]
Bm_nscaf1108_115	2.98202	-	-	-	0	gi|512893525|ref|XP_004923203.1|PREDICTED: uncharacterized protein LOC101737048 [Bombyx mori]
Bm_nscaf1108_117	0.163471	-	-	-	0	gi|512893533|ref|XP_004923205.1|PREDICTED: uncharacterized protein LOC101737333 [Bombyx mori]
Bm_nscaf1108_118	0.382192	-	-	-	0	gi|512893537|ref|XP_004923206.1|PREDICTED: roundabout homolog 2-like [Bombyx mori]
Bm_nscaf123_2	2.34329	-	-	-	0	gi|512937212|ref|XP_004933712.1|PREDICTED: Down syndrome cell adhesion molecule-like protein Dscam2-like, partial [Bombyx mori]
Bm_nscaf125_02	8.21713	-	-	-	1.06214e-60	gi|512911004|ref|XP_004927309.1|PREDICTED: meteorin-like protein-like [Bombyx mori]
Bm_nscaf125_03	2.49845	-	-	-	0	gi|512911008|ref|XP_004927310.1|PREDICTED: testis-expressed sequence 2 protein-like [Bombyx mori]
Bm_nscaf125_04	55.6403	-	-	-	0	gi|512911012|ref|XP_004927311.1|PREDICTED: testis-expressed sequence 2 protein-like [Bombyx mori]
Bm_nscaf125_05	8.3746	-	-	-	0	gi|512911012|ref|XP_004927311.1|PREDICTED: testis-expressed sequence 2 protein-like [Bombyx mori]
Bm_nscaf125_06	4.93534	-	GO:0003824//catalytic activity	-	0	gi|512911016|ref|XP_004927312.1|PREDICTED: serine/threonine-protein kinase/endoribonuclease IRE1-like [Bombyx mori]
Bm_nscaf125_07	9.20648	-	-	-	0	gi|218783306|dbj|BAH03677.1|putative VPS9-ankyrin repeat-containing protein [Bombyx mori]
Bm_nscaf125_09	1.37563	-	-	-	0	gi|512911020|ref|XP_004927313.1|PREDICTED: Down syndrome cell adhesion molecule-like protein Dscam2-like [Bombyx mori]
Bm_nscaf128_1	0.259488	-	-	-	0	gi|512938212|ref|XP_004933952.1|PREDICTED: organic cation transporter protein-like [Bombyx mori]
Bm_nscaf1289_5	26.3779	-	GO:0046872//metal ion binding	-	8.434e-166	gi|512912164|ref|XP_004927589.1|PREDICTED: RING finger protein 113A-like [Bombyx mori]
Bm_nscaf1299_07	9.40514	-	-	GO:0033014//tetrapyrrole biosynthetic process	9.78116e-170	gi|512911347|ref|XP_004927389.1|PREDICTED: uroporphyrinogen-III synthase-like [Bombyx mori]
Bm_nscaf1299_09	12.4616	GO:0043234//protein complex	GO:0004674//protein serine/threonine kinase activity;GO:0032559//adenyl ribonucleotide binding	GO:0023060;GO:0042551//neuron maturation;GO:0032989//cellular component morphogenesis;GO:0010669//epithelial structure maintenance;GO:0030036//actin cytoskeleton organization;GO:0008356//asymmetric cell division;GO:0010952;GO:0006950//response to stress;GO:0006464//protein modification process	0	gi|512911367|ref|XP_004927394.1|PREDICTED: serine/threonine-protein kinase TBK1-like [Bombyx mori]
Bm_nscaf1299_10	5.65769	GO:0044464//cell part	-	-	1.56251e-131	gi|512911371|ref|XP_004927395.1|PREDICTED: protein VAC14 homolog [Bombyx mori]
Bm_nscaf1299_11	6.70191	GO:0044464//cell part	-	-	0	gi|512911371|ref|XP_004927395.1|PREDICTED: protein VAC14 homolog [Bombyx mori]
Bm_nscaf1299_12	42.872	-	-	-	1.53826e-60	gi|512911351|ref|XP_004927390.1|PREDICTED: E3 ubiquitin-protein ligase AMFR-like [Bombyx mori]
Bm_nscaf1299_13	13.9573	-	-	-	6.38645e-114	gi|512911351|ref|XP_004927390.1|PREDICTED: E3 ubiquitin-protein ligase AMFR-like [Bombyx mori]
Bm_nscaf1299_14	87.8139	GO:0043231//intracellular membrane-bounded organelle;GO:0000502//proteasome complex	GO:0004175//endopeptidase activity	GO:0006508//proteolysis	5.81307e-173	gi|151301141|ref|NP_001093092.1|proteasome beta subunit [Bombyx mori] >gi|95102764|gb|ABF51323.1| proteasome beta subunit [Bombyx mori]
Bm_nscaf1299_15	9.82482	-	-	-	0	gi|512911359|ref|XP_004927392.1|PREDICTED: trafficking protein particle complex subunit 11-like [Bombyx mori]
Bm_nscaf1375_1	15.2947	-	-	-	-	-
Bm_nscaf1459_1	2.3256	-	-	-	7.85863e-75	gi|512940013|ref|XP_004934377.1|PREDICTED: pleckstrin homology domain-containing family A member 6-like, partial [Bombyx mori]
Bm_nscaf1485_1	19.3661	GO:0070822//Sin3-type complex	GO:0008134//transcription factor binding	GO:0006355//regulation of transcription, DNA-dependent	0	gi|512937070|ref|XP_004933675.1|PREDICTED: paired amphipathic helix protein Sin3a-like [Bombyx mori]
Bm_nscaf1513_1	12.7633	-	-	-	-	-
Bm_nscaf1516_1	4.97449	-	-	-	-	-
Bm_nscaf1516_2	7.15778	-	-	-	0	gi|512937156|ref|XP_004933698.1|PREDICTED: fibrillin-1-like [Bombyx mori]
Bm_nscaf1516_3	4.8231	-	-	-	7.60995e-123	gi|512937156|ref|XP_004933698.1|PREDICTED: fibrillin-1-like [Bombyx mori]
Bm_nscaf1516_4	4.11578	-	-	-	0	gi|512937156|ref|XP_004933698.1|PREDICTED: fibrillin-1-like [Bombyx mori]
Bm_nscaf1516_5	0.814473	-	-	-	0	gi|512937156|ref|XP_004933698.1|PREDICTED: fibrillin-1-like [Bombyx mori]
Bm_nscaf1516_6	6.60305	-	-	-	0	gi|512937156|ref|XP_004933698.1|PREDICTED: fibrillin-1-like [Bombyx mori]
Bm_nscaf1566_2	1.10793	GO:0044464//cell part	-	GO:0009987//cellular process	0	gi|112984488|ref|NP_001037186.1|sensory neuron membrane protein 1 [Bombyx mori] >gi|74827439|sp|Q9U3U2.1|SNMP1_BOMMO RecName: Full=Sensory neuron membrane protein 1; Short=SNMP1-Bmor >gi|6691791|emb|CAB65730.1| sensory neuron membrane protein-1 [Bombyx mori]
Bm_nscaf1566_3	1.98801	GO:0044464//cell part	GO:0004871//signal transducer activity	GO:0009987//cellular process	9.94932e-27	gi|112984488|ref|NP_001037186.1|sensory neuron membrane protein 1 [Bombyx mori] >gi|74827439|sp|Q9U3U2.1|SNMP1_BOMMO RecName: Full=Sensory neuron membrane protein 1; Short=SNMP1-Bmor >gi|6691791|emb|CAB65730.1| sensory neuron membrane protein-1 [Bombyx mori]
Bm_nscaf1681_001	20.6807	GO:0044464//cell part	GO:0046914//transition metal ion binding	-	6.12014e-36	gi|512929634|ref|XP_004931870.1|PREDICTED: zinc finger matrin-type protein 2-like [Bombyx mori]
Bm_nscaf1681_002	13.6391	-	-	-	-	-
Bm_nscaf1681_003	4.41957	-	-	-	0	gi|512930196|ref|XP_004932006.1|PREDICTED: rapamycin-insensitive companion of mTOR-like [Bombyx mori]
Bm_nscaf1681_004	4.05784	-	-	GO:0009987//cellular process	0	gi|512930196|ref|XP_004932006.1|PREDICTED: rapamycin-insensitive companion of mTOR-like [Bombyx mori]
Bm_nscaf1681_005	12.4724	-	-	-	0	gi|512929642|ref|XP_004931872.1|PREDICTED: myoneurin-like isoform X2 [Bombyx mori]
Bm_nscaf1681_006	0.712468	-	GO:0005102//receptor binding	GO:0007186//G-protein coupled receptor protein signaling pathway;GO:0045595//regulation of cell differentiation	3.70271e-122	gi|217286|dbj|BAA14120.1|unnamed protein product [Bombyx mori]
Bm_nscaf1681_007	12.8297	-	-	-	1.43497e-126	gi|512930200|ref|XP_004932007.1|PREDICTED: zinc finger protein 729-like [Bombyx mori]
Bm_nscaf1681_008	1.53114	-	-	-	1.7098e-16	gi|357613514|gb|EHJ68556.1|hypothetical protein KGM_03858 [Danaus plexippus]
Bm_nscaf1681_009	9.70244	-	-	-	0	gi|512930204|ref|XP_004932008.1|PREDICTED: LOW QUALITY PROTEIN: putative ATPase N2B-like [Bombyx mori]
Bm_nscaf1681_010	7.30195	GO:0005667//transcription factor complex	GO:0005488//binding;GO:0003702//RNA polymerase II transcription factor activity	GO:0006350//transcription	0	gi|512929653|ref|XP_004931875.1|PREDICTED: general transcription factor IIE subunit 1-like isoform X1 [Bombyx mori]
Bm_nscaf1681_011	21.2179	GO:0016020//membrane	GO:0004672//protein kinase activity;GO:0000166//nucleotide binding	GO:0006464//protein modification process;GO:0023060	0	gi|313851105|ref|NP_001186538.1|HOP precursor [Bombyx mori] >gi|308913476|gb|ADO51635.1| HOP [Bombyx mori]
Bm_nscaf1681_012	10.1585	GO:0044464//cell part	GO:0032561//guanyl ribonucleotide binding;GO:0005515//protein binding;GO:0032559//adenyl ribonucleotide binding	GO:0035556;GO:0006351//transcription, DNA-dependent	5.00515e-105	gi|512929650|ref|XP_004931874.1|PREDICTED: rab-like protein 3-like [Bombyx mori]
Bm_nscaf1681_013	0.655622	-	GO:0016798//hydrolase activity, acting on glycosyl bonds	GO:0044238//primary metabolic process	0	gi|261245087|ref|NP_001159614.1|beta-1,3-glucan recognition protein 4 precursor [Bombyx mori] >gi|256029032|gb|ACU57045.1| beta-1,3-glucanase [Bombyx mori]
Bm_nscaf1681_015	6.56465	-	GO:0003824//catalytic activity	-	0	gi|512930212|ref|XP_004932010.1|PREDICTED: probable cation-transporting ATPase 13A3-like [Bombyx mori]
Bm_nscaf1681_016	0.283349	-	-	-	0	gi|512930216|ref|XP_004932011.1|PREDICTED: sodium channel protein Nach-like [Bombyx mori]
Bm_nscaf1681_017	7.65043	GO:0043232	GO:0005488//binding	-	0	gi|512929660|ref|XP_004931877.1|PREDICTED: band 4.1-like protein 5-like [Bombyx mori]
Bm_nscaf1681_018	219.173	GO:0044424//intracellular part	GO:0008135//translation factor activity, nucleic acid binding	GO:0007052//mitotic spindle organization;GO:0010467//gene expression	0	gi|95102874|gb|ABF51378.1|eukaryotic translation initiation factor 3 subunit 4 [Bombyx mori]
Bm_nscaf1681_019	24.9962	-	-	-	1.90156e-99	gi|512929663|ref|XP_004931878.1|PREDICTED: uncharacterized protein LOC101743330 isoform X1 [Bombyx mori]
Bm_nscaf1681_020	3.31498	-	-	-	0	gi|512929671|ref|XP_004931880.1|PREDICTED: probable tRNA threonylcarbamoyladenosine biosynthesis protein Osgepl1-like isoform X1 [Bombyx mori]
Bm_nscaf1681_022	4.91241	-	-	-	0	gi|262034563|gb|ACY06906.1|putative cuticle protein CPR149 [Bombyx mori]
Bm_nscaf1681_023	0.474978	-	-	-	0	gi|512929679|ref|XP_004931882.1|PREDICTED: protein lethal(3)malignant blood neoplasm 1-like [Bombyx mori] >gi|223671145|tpd|FAA00524.1| TPA: putative cuticle protein [Bombyx mori]
Bm_nscaf1681_024	11853.8	-	GO:0042302//structural constituent of cuticle	-	2.34233e-70	gi|290573149|ref|NP_001166727.1|cuticular protein RR-1 motif 23 precursor [Bombyx mori] >gi|223671147|tpd|FAA00525.1| TPA: putative cuticle protein [Bombyx mori]
Bm_nscaf1681_025	58.4408	-	-	-	8.07905e-77	gi|290560802|ref|NP_001166726.1|cuticular protein RR-1 motif 24 precursor [Bombyx mori] >gi|223671149|tpd|FAA00526.1| TPA: putative cuticle protein [Bombyx mori]
Bm_nscaf1681_028	1.54071	-	-	-	-	-
Bm_nscaf1681_029	1408.65	-	GO:0042302//structural constituent of cuticle	-	4.63281e-79	gi|290563245|ref|NP_001166724.1|cuticular protein RR-1 motif 26 precursor [Bombyx mori] >gi|223671153|tpd|FAA00528.1| TPA: putative cuticle protein [Bombyx mori]
Bm_nscaf1681_030	751.393	-	GO:0042302//structural constituent of cuticle	-	1.73647e-79	gi|290560772|ref|NP_001166723.1|cuticular protein RR-1 motif 27 precursor [Bombyx mori] >gi|223671155|tpd|FAA00529.1| TPA: putative cuticle protein [Bombyx mori]
Bm_nscaf1681_031	27.8668	-	GO:0042302//structural constituent of cuticle	-	3.86228e-77	gi|290563470|ref|NP_001166722.1|cuticular protein RR-1 motif 28 precursor [Bombyx mori] >gi|223671157|tpd|FAA00530.1| TPA: putative cuticle protein [Bombyx mori]
Bm_nscaf1681_032	0.725041	-	GO:0042302//structural constituent of cuticle	-	8.94291e-50	gi|223671162|tpd|FAA00533.1|TPA: putative cuticle protein [Bombyx mori]
Bm_nscaf1681_033	8.30013	-	-	-	9.90902e-80	gi|512929699|ref|XP_004931887.1|PREDICTED: larval cuticle protein 16/17-like [Bombyx mori]
Bm_nscaf1681_034	894.606	-	GO:0005198//structural molecule activity	-	6.89096e-78	gi|290563462|ref|NP_001166719.1|cuticular protein RR-1 motif 32 precursor [Bombyx mori] >gi|223671166|tpd|FAA00535.1| TPA: putative cuticle protein [Bombyx mori]
Bm_nscaf1681_035	1067.97	-	-	-	2.1528e-103	gi|290558788|ref|NP_001166718.1|cuticular protein RR-1 motif 33 precursor [Bombyx mori] >gi|223671168|tpd|FAA00536.1| TPA: putative cuticle protein [Bombyx mori]
Bm_nscaf1681_036	400.585	-	-	-	1.50812e-133	gi|290563241|ref|NP_001166717.1|cuticular protein RR-1 motif 34 precursor [Bombyx mori] >gi|223671170|tpd|FAA00537.1| TPA: putative cuticle protein [Bombyx mori]
Bm_nscaf1681_039	0.899685	-	-	-	4.8394e-79	gi|290560940|ref|NP_001166715.1|cuticular protein RR-1 motif 37 precursor [Bombyx mori] >gi|223671176|tpd|FAA00540.1| TPA: putative cuticle protein [Bombyx mori]
Bm_nscaf1681_040	3.52163	-	GO:0005198//structural molecule activity	-	2.69065e-106	gi|112984038|ref|NP_001036828.1|larval cuticle protein LCP-22 precursor [Bombyx mori] >gi|3913392|sp|O02388.1|CU22_BOMMO RecName: Full=Larval cuticle protein LCP-22; Flags: Precursor >gi|2204071|dbj|BAA20475.1| LCP22 [Bombyx mori] >gi|223671178|tpd|FAA00541.1| TPA: putative cuticle protein [Bombyx mori]
Bm_nscaf1681_041	238.395	-	-	-	7.96142e-72	gi|290563458|ref|NP_001166714.1|cuticular protein RR-1 motif 39 precursor [Bombyx mori] >gi|223671180|tpd|FAA00542.1| TPA: putative cuticle protein [Bombyx mori]
Bm_nscaf1681_043	24.3754	-	-	-	9.00216e-118	gi|223671016|tpd|FAA00459.1|TPA: putative cuticle protein [Bombyx mori]
Bm_nscaf1681_044	2.1561	-	GO:0005198//structural molecule activity	-	3.11852e-124	gi|223671184|tpd|FAA00544.1|TPA: putative cuticle protein [Bombyx mori]
Bm_nscaf1681_046	307.208	-	-	-	1.11717e-86	gi|290560934|ref|NP_001166711.1|cuticular protein RR-1 motif 43 precursor [Bombyx mori] >gi|223671188|tpd|FAA00546.1| TPA: putative cuticle protein [Bombyx mori]
Bm_nscaf1681_047	19.609	-	-	-	4.05261e-68	gi|290563456|ref|NP_001166710.1|cuticular protein RR-1 motif 44 precursor [Bombyx mori] >gi|223671190|tpd|FAA00547.1| TPA: putative cuticle protein [Bombyx mori]
Bm_nscaf1681_048	15882.7	-	GO:0005198//structural molecule activity	-	2.82611e-48	gi|112983677|ref|NP_001036869.1|cuticular protein RR-1 motif 45 precursor [Bombyx mori] >gi|12862599|dbj|BAB32485.1| cuticle protein [Bombyx mori] >gi|223671192|tpd|FAA00548.1| TPA: putative cuticle protein [Bombyx mori]
Bm_nscaf1681_049	197.211	-	GO:0005198//structural molecule activity	-	2.05655e-63	gi|112983302|ref|NP_001037001.1|cuticular protein RR-1 motif 46 precursor [Bombyx mori] >gi|90704836|dbj|BAE92300.1| cuticle protein [Bombyx mori] >gi|223671194|tpd|FAA00549.1| TPA: putative cuticle protein [Bombyx mori]
Bm_nscaf1681_050	3.87194	-	-	GO:0006259//DNA metabolic process;GO:0007611//learning or memory	0	gi|512929710|ref|XP_004931890.1|PREDICTED: origin recognition complex subunit 3-like isoform X2 [Bombyx mori]
Bm_nscaf1681_052	31.8284	-	-	-	0	gi|512929718|ref|XP_004931892.1|PREDICTED: coiled-coil domain-containing protein 6-like isoform X2 [Bombyx mori]
Bm_nscaf1681_053	4.3248	-	-	-	-	-
Bm_nscaf1681_054	24.8942	-	-	-	0	gi|512930240|ref|XP_004932017.1|PREDICTED: nuclear transcription factor Y subunit beta-like [Bombyx mori]
Bm_nscaf1681_055	20.8167	-	-	-	0	gi|512929722|ref|XP_004931893.1|PREDICTED: sentrin-specific protease 6-like isoform X1 [Bombyx mori]
Bm_nscaf1681_056	8.50047	-	GO:0005488//binding	-	4.3992e-153	gi|512929730|ref|XP_004931895.1|PREDICTED: programmed cell death protein 2-like [Bombyx mori]
Bm_nscaf1681_058	0.11661	GO:0043231//intracellular membrane-bounded organelle	-	GO:0007424//open tracheal system development	0	gi|512929742|ref|XP_004931898.1|PREDICTED: PR domain zinc finger protein 1-like [Bombyx mori]
Bm_nscaf1681_060	5.22275	GO:0043231//intracellular membrane-bounded organelle;GO:0030529//ribonucleoprotein complex	GO:0046914//transition metal ion binding;GO:0003676//nucleic acid binding	GO:0031047//gene silencing by RNA;GO:0006351//transcription, DNA-dependent;GO:0045165//cell fate commitment;GO:0006396//RNA processing;GO:0034660;GO:0010608//posttranscriptional regulation of gene expression	4.83086e-67	gi|512929746|ref|XP_004931899.1|PREDICTED: protein lin-28 homolog [Bombyx mori]
Bm_nscaf1681_061	2.12512	GO:0044464//cell part	GO:0005488//binding;GO:0005088//Ras guanyl-nucleotide exchange factor activity;GO:0004871//signal transducer activity	GO:0065008;GO:0007267//cell-cell signaling;GO:0007010//cytoskeleton organization;GO:0010769;GO:0007266//Rho protein signal transduction	5.36705e-63	gi|357613402|gb|EHJ68488.1|hypothetical protein KGM_16663 [Danaus plexippus]
Bm_nscaf1681_062	1.9184	-	GO:0005085//guanyl-nucleotide exchange factor activity	GO:0007165//signal transduction	3.39015e-86	gi|512930248|ref|XP_004932019.1|PREDICTED: protein still life, isoform SIF type 1-like [Bombyx mori]
Bm_nscaf1681_063	0.868006	-	GO:0005085//guanyl-nucleotide exchange factor activity	GO:0007165//signal transduction	9.22219e-65	gi|512930248|ref|XP_004932019.1|PREDICTED: protein still life, isoform SIF type 1-like [Bombyx mori]
Bm_nscaf1681_064	1.21236	-	-	GO:0023060;GO:0010769	1.1769e-136	gi|357613403|gb|EHJ68489.1|hypothetical protein KGM_16664 [Danaus plexippus]
Bm_nscaf1681_065	2.94147	GO:0044464//cell part	GO:0005488//binding;GO:0005088//Ras guanyl-nucleotide exchange factor activity;GO:0004871//signal transducer activity	GO:0065008;GO:0007267//cell-cell signaling;GO:0007010//cytoskeleton organization;GO:0010769;GO:0007266//Rho protein signal transduction	0	gi|512930248|ref|XP_004932019.1|PREDICTED: protein still life, isoform SIF type 1-like [Bombyx mori]
Bm_nscaf1681_068	22.7959	GO:0044464//cell part	GO:0046872//metal ion binding	GO:0009653//anatomical structure morphogenesis;GO:0002165//instar larval or pupal development;GO:0048513//organ development;GO:0009987//cellular process	0	gi|512929750|ref|XP_004931900.1|PREDICTED: broad-complex core protein isoforms 1/2/3/4/5-like [Bombyx mori]
Bm_nscaf1681_069	55.275	-	-	-	6.07999e-86	gi|114052643|ref|NP_001040262.1|nuclear migration protein nudC [Bombyx mori] >gi|87248553|gb|ABD36329.1| nuclear migration protein nudC [Bombyx mori]
Bm_nscaf1681_070	38.5766	-	-	-	2.23113e-93	gi|512929754|ref|XP_004931901.1|PREDICTED: uncharacterized serine-rich protein C1E8.05-like [Bombyx mori]
Bm_nscaf1681_071	39.2538	GO:0015630//microtubule cytoskeleton	-	GO:0007292//female gamete generation;GO:0040023//establishment of nucleus localization	7.67986e-101	gi|114052643|ref|NP_001040262.1|nuclear migration protein nudC [Bombyx mori] >gi|87248553|gb|ABD36329.1| nuclear migration protein nudC [Bombyx mori]
Bm_nscaf1681_072	10.5967	-	-	-	8.9139e-158	gi|512929757|ref|XP_004931902.1|PREDICTED: protein odr-4 homolog [Bombyx mori]
Bm_nscaf1681_073	45.3492	-	-	-	0	gi|512929764|ref|XP_004931904.1|PREDICTED: uncharacterized protein LOC101746816 isoform X2 [Bombyx mori]
Bm_nscaf1681_076	1.89626	GO:0031224//intrinsic to membrane	GO:0008188//neuropeptide receptor activity	GO:0007186//G-protein coupled receptor protein signaling pathway;GO:0023060	0	gi|197209914|ref|NP_001127721.1|neuropeptide receptor A23 [Bombyx mori] >gi|195947016|dbj|BAG68422.1| neuropeptide receptor A23 [Bombyx mori]
Bm_nscaf1681_078	0.345451	-	-	-	0	gi|512930260|ref|XP_004932022.1|PREDICTED: uncharacterized protein LOC101739891 [Bombyx mori]
Bm_nscaf1681_079	8.95035	-	-	-	2.35562e-97	gi|284413718|ref|NP_001165114.1|collagen precursor [Bombyx mori] >gi|223671394|tpd|FAA00649.1| TPA: putative cuticle protein [Bombyx mori]
Bm_nscaf1681_080	1.58022	-	-	-	-	-
Bm_nscaf1681_081	70.8135	GO:0005681//spliceosomal complex	-	GO:0000377//RNA splicing, via transesterification reactions with bulged adenosine as nucleophile	7.84689e-134	gi|512929791|ref|XP_004931910.1|PREDICTED: serine/arginine repetitive matrix protein 1-like [Bombyx mori]
Bm_nscaf1681_082	24.5022	-	GO:0003824//catalytic activity	-	0	gi|512929795|ref|XP_004931911.1|PREDICTED: phosphoribosylformylglycinamidine synthase-like [Bombyx mori]
Bm_nscaf1681_083	0.378863	-	GO:0048037//cofactor binding;GO:0016642	GO:0006546//glycine catabolic process	0	gi|512929799|ref|XP_004931912.1|PREDICTED: glycine dehydrogenase [decarboxylating], mitochondrial-like [Bombyx mori]
Bm_nscaf1681_084	1.01655	-	-	-	0	gi|357616646|gb|EHJ70303.1|hypothetical protein KGM_17480 [Danaus plexippus]
Bm_nscaf1681_087	33.3742	-	-	-	2.64049e-142	gi|512930271|ref|XP_004932025.1|PREDICTED: uncharacterized protein LOC101740299 [Bombyx mori]
Bm_nscaf1681_088	20.4576	-	GO:0005488//binding;GO:0070011//peptidase activity, acting on L-amino acid peptides	-	0	gi|512930275|ref|XP_004932026.1|PREDICTED: carboxypeptidase E-like [Bombyx mori]
Bm_nscaf1681_090	3.11058	-	-	-	4.58772e-108	gi|512930282|ref|XP_004932028.1|PREDICTED: doublesex- and mab-3-related transcription factor A2-like [Bombyx mori]
Bm_nscaf1681_091	1.36195	-	-	-	1.87825e-37	gi|357619427|gb|EHJ72009.1|putative PHD finger protein 22 [Danaus plexippus]
Bm_nscaf1681_092	9.79525	-	-	-	-	-
Bm_nscaf1681_093	2.93469	GO:0044464//cell part	GO:0017111//nucleoside-triphosphatase activity;GO:0032561//guanyl ribonucleotide binding	GO:0035556	6.14999e-130	gi|512929821|ref|XP_004931917.1|PREDICTED: GTP-binding protein Di-Ras2-like [Bombyx mori]
Bm_nscaf1681_094	22.0102	-	-	-	-	-
Bm_nscaf1681_095	23.1385	-	-	-	0	gi|512930286|ref|XP_004932029.1|PREDICTED: constitutive coactivator of PPAR-gamma-like protein 1-like [Bombyx mori]
Bm_nscaf1681_096	3356.38	GO:0015934//large ribosomal subunit	GO:0003723//RNA binding;GO:0005198//structural molecule activity	GO:0007052//mitotic spindle organization	5.51004e-17	gi|112984134|ref|NP_001037247.1|ribosomal protein L37 [Bombyx mori] >gi|54609269|gb|AAV34850.1| ribosomal protein L37 [Bombyx mori]
Bm_nscaf1681_097	190.898	-	GO:0005488//binding	-	1.61671e-34	gi|114052432|ref|NP_001040127.1|RGS-GAIP interacting protein GIPC [Bombyx mori] >gi|87248137|gb|ABD36121.1| RGS-GAIP interacting protein GIPC [Bombyx mori]
Bm_nscaf1681_098	221.217	-	GO:0005488//binding	GO:0007165//signal transduction	1.76244e-160	gi|114052432|ref|NP_001040127.1|RGS-GAIP interacting protein GIPC [Bombyx mori] >gi|87248137|gb|ABD36121.1| RGS-GAIP interacting protein GIPC [Bombyx mori]
Bm_nscaf1681_099	15.5411	GO:0031980//mitochondrial lumen	GO:0008410//CoA-transferase activity	GO:0044248//cellular catabolic process	0	gi|512929837|ref|XP_004931921.1|PREDICTED: succinyl-CoA:3-ketoacid coenzyme A transferase 1, mitochondrial-like [Bombyx mori]
Bm_nscaf1681_100	0.889941	GO:0044421//extracellular region part	GO:0016788//hydrolase activity, acting on ester bonds	GO:0009725//response to hormone stimulus;GO:0007275//multicellular organismal development;GO:0044238//primary metabolic process	0	gi|512929849|ref|XP_004931924.1|PREDICTED: pancreatic triacylglycerol lipase-like isoform X2 [Bombyx mori]
Bm_nscaf1681_102	12.2712	-	GO:0016772//transferase activity, transferring phosphorus-containing groups	GO:0008152//metabolic process	0	gi|112983294|ref|NP_001037654.1|eIF2B-gamma protein [Bombyx mori] >gi|110174985|gb|ABG54285.1| eIF2B-gamma protein [Bombyx mori]
Bm_nscaf1681_105	169.821	-	-	-	-	-
Bm_nscaf1681_106	42.0523	-	GO:0030247//polysaccharide binding	GO:0006022	4.58925e-41	gi|512929857|ref|XP_004931926.1|PREDICTED: flocculation protein FLO11-like [Bombyx mori]
Bm_nscaf1681_108	1.7119	-	-	-	-	-
Bm_nscaf1681_112	0.469252	-	-	-	0	gi|512930293|ref|XP_004932031.1|PREDICTED: uncharacterized protein LOC101741124 [Bombyx mori]
Bm_nscaf1681_113	133.515	-	-	-	0	gi|512929861|ref|XP_004931927.1|PREDICTED: multiple inositol polyphosphate phosphatase 1-like [Bombyx mori]
Bm_nscaf1681_114	0.562817	GO:0044456//synapse part;GO:0030136//clathrin-coated vesicle	GO:0017111//nucleoside-triphosphatase activity;GO:0004620//phospholipase activity;GO:0032561//guanyl ribonucleotide binding	GO:0035556;GO:0007269//neurotransmitter secretion	2.9852e-161	gi|112983326|ref|NP_001037620.1|ras-related GTP-binding protein Rab3 [Bombyx mori] >gi|102993253|gb|ABF71469.1| ras-related GTP-binding protein Rab3 [Bombyx mori]
Bm_nscaf1681_116	8.16762	-	-	-	9.26543e-165	gi|512929869|ref|XP_004931929.1|PREDICTED: uncharacterized protein LOC101738500 isoform X1 [Bombyx mori] >gi|512929873|ref|XP_004931930.1| PREDICTED: uncharacterized protein LOC101738500 isoform X2 [Bombyx mori]
Bm_nscaf1681_119	6.27355	-	-	-	0	gi|512929877|ref|XP_004931931.1|PREDICTED: transcription cofactor vestigial-like protein 4-like isoform X1 [Bombyx mori]
Bm_nscaf1681_120	31.3569	GO:0043234//protein complex;GO:0044456//synapse part;GO:0043005//neuron projection;GO:0016020//membrane	GO:0004674//protein serine/threonine kinase activity;GO:0005515//protein binding;GO:0032559//adenyl ribonucleotide binding	GO:0048741//skeletal muscle fiber development;GO:0007613//memory;GO:0007267//cell-cell signaling;GO:0060491;GO:0007619//courtship behavior;GO:0006464//protein modification process	0	gi|298566246|ref|NP_001177296.1|Ca2 /calmodulin-dependent protein kinase II [Bombyx mori] >gi|297306700|dbj|BAJ08364.1| Ca2+/calmodulin-dependent protein kinase II [Bombyx mori]
Bm_nscaf1681_122	0.711097	-	-	-	-	-
Bm_nscaf1681_123	13.3185	-	-	-	1.71259e-175	gi|512929897|ref|XP_004931936.1|PREDICTED: THUMP domain-containing protein 1 homolog [Bombyx mori]
Bm_nscaf1681_126	9.90015	GO:0015630//microtubule cytoskeleton	GO:0005488//binding	-	2.2106e-179	gi|512929901|ref|XP_004931937.1|PREDICTED: GTPase Era, mitochondrial-like [Bombyx mori]
Bm_nscaf1681_128	17.3372	-	-	-	0	gi|512929909|ref|XP_004931939.1|PREDICTED: uncharacterized protein LOC101739754 [Bombyx mori]
Bm_nscaf1681_129	3.61811	-	-	-	0	gi|512930325|ref|XP_004932039.1|PREDICTED: uncharacterized protein LOC101742417 [Bombyx mori]
Bm_nscaf1681_130	56.0484	GO:0043234//protein complex;GO:0044444//cytoplasmic part	GO:0030554//adenyl nucleotide binding;GO:0016668//oxidoreductase activity, acting on sulfur group of donors, NAD or NADP as acceptor	GO:0006007//glucose catabolic process;GO:0000273//lipoic acid metabolic process;GO:0006544//glycine metabolic process;GO:0019725//cellular homeostasis;GO:0009060//aerobic respiration	0	gi|112983096|ref|NP_001037054.1|dihydrolipoamide dehydrogenase [Bombyx mori] >gi|22135550|gb|AAM93255.1| dihydrolipoamide dehydrogenase [Bombyx mori]
Bm_nscaf1681_132	185.48	-	-	-	0	gi|379046448|gb|AFC87785.1|yellow-c [Bombyx mori]
Bm_nscaf1681_133	80.3102	-	GO:0003824//catalytic activity	-	0	gi|512929917|ref|XP_004931941.1|PREDICTED: lambda-crystallin homolog isoform X1 [Bombyx mori] >gi|512929921|ref|XP_004931942.1| PREDICTED: lambda-crystallin homolog isoform X2 [Bombyx mori]
Bm_nscaf1681_134	5.3369	GO:0043231//intracellular membrane-bounded organelle	GO:0004672//protein kinase activity;GO:0032559//adenyl ribonucleotide binding	GO:0000278//mitotic cell cycle;GO:0045165//cell fate commitment;GO:0043408//regulation of MAPKKK cascade;GO:0019094//pole plasm mRNA localization;GO:0001700//embryonic development via the syncytial blastoderm;GO:0030707//ovarian follicle cell development;GO:0006915//apoptosis;GO:0006464//protein modification process	0	gi|187281665|ref|NP_001119722.1|serine/threonine kinase LKB1 [Bombyx mori] >gi|183448420|gb|ACC62888.1| serine/threonine kinase LKB1 [Bombyx mori]
Bm_nscaf1681_135	18.2343	-	-	-	0	gi|512930333|ref|XP_004932041.1|PREDICTED: adhesive plaque matrix protein-like [Bombyx mori]
Bm_nscaf1681_136	363.539	GO:0031224//intrinsic to membrane	-	-	1.0175e-100	gi|512929937|ref|XP_004931946.1|PREDICTED: elongation of very long chain fatty acids protein AAEL008004-like [Bombyx mori]
Bm_nscaf1681_137	12.2266	GO:0031224//intrinsic to membrane	-	GO:0006631//fatty acid metabolic process	0	gi|512929941|ref|XP_004931947.1|PREDICTED: elongation of very long chain fatty acids protein AAEL008004-like isoform X1 [Bombyx mori] >gi|512929945|ref|XP_004931948.1| PREDICTED: elongation of very long chain fatty acids protein AAEL008004-like isoform X2 [Bombyx mori] >gi|512929949|ref|XP_004931949.1| PREDICTED: elongation of very long chain fatty acids protein AAEL008004-like isoform X3 [Bombyx…
Bm_nscaf1681_139	102.051	GO:0031224//intrinsic to membrane	-	GO:0006629//lipid metabolic process	2.13339e-129	gi|512929961|ref|XP_004931952.1|PREDICTED: elongation of very long chain fatty acids protein AAEL008004-like isoform X2 [Bombyx mori]
Bm_nscaf1681_140	7.27716	-	-	-	0	gi|512929965|ref|XP_004931953.1|PREDICTED: sulfatase-modifying factor 1-like [Bombyx mori]
Bm_nscaf1681_142	24.2889	-	-	-	0	gi|512929969|ref|XP_004931954.1|PREDICTED: traB domain-containing protein-like [Bombyx mori]
Bm_nscaf1681_143	2.06807	GO:0043231//intracellular membrane-bounded organelle	GO:0046872//metal ion binding;GO:0004175//endopeptidase activity	-	8.60475e-112	gi|512929973|ref|XP_004931955.1|PREDICTED: probable tRNA threonylcarbamoyladenosine biosynthesis protein Osgepl1-like [Bombyx mori]
Bm_nscaf1681_144	52.1854	-	-	-	1.70459e-165	gi|512929977|ref|XP_004931956.1|PREDICTED: 1-acyl-sn-glycerol-3-phosphate acyltransferase gamma-like isoform X1 [Bombyx mori]
Bm_nscaf1681_145	79.4084	-	-	-	0	gi|290560752|ref|NP_001166681.1|cuticular protein RR-2 motif 79 precursor [Bombyx mori] >gi|223671260|tpd|FAA00582.1| TPA: putative cuticle protein [Bombyx mori]
Bm_nscaf1681_146	2.44073	-	-	-	1.56701e-91	gi|512929989|ref|XP_004931959.1|PREDICTED: uncharacterized protein LOC101742123 [Bombyx mori] >gi|223671262|tpd|FAA00583.1| TPA: putative cuticle protein [Bombyx mori]
Bm_nscaf1681_150	3.79252	-	-	-	4.39386e-35	gi|290560911|ref|NP_001166679.1|cuticular protein RR-2 motif 82 precursor [Bombyx mori] >gi|223671266|tpd|FAA00585.1| TPA: putative cuticle protein [Bombyx mori]
Bm_nscaf1681_151	1510.83	-	GO:0005198//structural molecule activity	-	5.24847e-64	gi|223671268|tpd|FAA00586.1|TPA: putative cuticle protein [Bombyx mori]
Bm_nscaf1681_152	490.144	-	GO:0005198//structural molecule activity	-	9.12856e-63	gi|290560628|ref|NP_001166678.1|cuticular protein RR-2 motif 84 precursor [Bombyx mori] >gi|223671270|tpd|FAA00587.1| TPA: putative cuticle protein [Bombyx mori]
Bm_nscaf1681_153	73.9541	-	-	-	2.42344e-91	gi|290563429|ref|NP_001166677.1|cuticular protein RR-2 motif 85 precursor [Bombyx mori] >gi|223671272|tpd|FAA00588.1| TPA: putative cuticle protein [Bombyx mori]
Bm_nscaf1681_154	481.002	-	GO:0005198//structural molecule activity	-	3.64343e-59	gi|290560626|ref|NP_001166675.1|cuticular protein RR-2 motif 87 precursor [Bombyx mori] >gi|223671276|tpd|FAA00590.1| TPA: putative cuticle protein [Bombyx mori]
Bm_nscaf1681_155	770.545	-	GO:0005198//structural molecule activity	-	1.66622e-63	gi|290560626|ref|NP_001166675.1|cuticular protein RR-2 motif 87 precursor [Bombyx mori] >gi|223671276|tpd|FAA00590.1| TPA: putative cuticle protein [Bombyx mori]
Bm_nscaf1681_156	185.646	-	GO:0005198//structural molecule activity	-	2.2242e-64	gi|290563424|ref|NP_001166674.1|cuticular protein RR-2 motif 88 precursor [Bombyx mori] >gi|223671278|tpd|FAA00591.1| TPA: putative cuticle protein [Bombyx mori]
Bm_nscaf1681_157	1087.4	-	GO:0005198//structural molecule activity	-	3.19476e-51	gi|290563435|ref|NP_001166673.1|cuticular protein RR-2 motif 89 precursor [Bombyx mori] >gi|223671280|tpd|FAA00592.1| TPA: putative cuticle protein [Bombyx mori]
Bm_nscaf1681_158	1.29404	-	-	-	4.30406e-117	gi|290560913|ref|NP_001166672.1|cuticular protein RR-2 motif 90 precursor [Bombyx mori] >gi|223671282|tpd|FAA00593.1| TPA: putative cuticle protein [Bombyx mori]
Bm_nscaf1681_159	201.776	-	GO:0005198//structural molecule activity	-	4.84426e-50	gi|290560630|ref|NP_001166671.1|cuticular protein RR-2 motif 91 precursor [Bombyx mori] >gi|223671284|tpd|FAA00594.1| TPA: putative cuticle protein [Bombyx mori]
Bm_nscaf1681_160	48948.3	-	-	-	1.23855e-158	gi|290563394|ref|NP_001166625.1|cuticular protein RR-2 motif 92 precursor [Bombyx mori] >gi|223671286|tpd|FAA00595.1| TPA: putative cuticle protein [Bombyx mori]
Bm_nscaf1681_161	744.385	-	GO:0005198//structural molecule activity	-	7.20172e-129	gi|112983776|ref|NP_001036864.1|cuticular protein RR-2 motif 93 precursor [Bombyx mori] >gi|12862587|dbj|BAB32479.1| cuticle protein [Bombyx mori] >gi|223671288|tpd|FAA00596.1| TPA: putative cuticle protein [Bombyx mori]
Bm_nscaf1681_163	16652.4	-	GO:0005198//structural molecule activity	-	2.63284e-132	gi|223671292|tpd|FAA00598.1|TPA: putative cuticle protein [Bombyx mori]
Bm_nscaf1681_164	512.217	-	-	-	1.6489e-94	gi|290560624|ref|NP_001166669.1|cuticular protein RR-2 motif 96 precursor [Bombyx mori] >gi|223671294|tpd|FAA00599.1| TPA: putative cuticle protein [Bombyx mori]
Bm_nscaf1681_165	6441.87	-	-	-	2.01485e-98	gi|290563418|ref|NP_001166668.1|cuticular protein RR-2 motif 97 precursor [Bombyx mori] >gi|223671296|tpd|FAA00600.1| TPA: putative cuticle protein [Bombyx mori]
Bm_nscaf1681_166	8175.05	-	-	-	1.98585e-115	gi|290560905|ref|NP_001166667.1|cuticular protein RR-2 motif 98 precursor [Bombyx mori] >gi|223671298|tpd|FAA00601.1| TPA: putative cuticle protein [Bombyx mori]
Bm_nscaf1681_167	11384.7	-	-	-	2.00761e-115	gi|223671300|tpd|FAA00602.1|TPA: putative cuticle protein [Bombyx mori]
Bm_nscaf1681_168	2.52835	-	-	-	2.57873e-93	gi|290560622|ref|NP_001166666.1|cuticular protein RR-2 motif 100 precursor [Bombyx mori] >gi|223671302|tpd|FAA00603.1| TPA: putative cuticle protein [Bombyx mori]
Bm_nscaf1681_169	5361.4	-	-	-	1.57893e-73	gi|290563414|ref|NP_001166665.1|cuticular protein RR-2 motif 101 precursor [Bombyx mori] >gi|223671304|tpd|FAA00604.1| TPA: putative cuticle protein [Bombyx mori]
Bm_nscaf1681_170	1964.37	-	-	-	6.96331e-87	gi|290560899|ref|NP_001166664.1|cuticular protein RR-2 motif 102 precursor [Bombyx mori] >gi|223671306|tpd|FAA00605.1| TPA: putative cuticle protein [Bombyx mori]
Bm_nscaf1681_171	4902.09	-	-	-	1.45257e-99	gi|223671308|tpd|FAA00606.1|TPA: putative cuticle protein [Bombyx mori]
Bm_nscaf1681_172	5260.8	-	-	-	4.82158e-86	gi|223671310|tpd|FAA00607.1|TPA: putative cuticle protein [Bombyx mori]
Bm_nscaf1681_173	10401.2	-	-	-	1.41825e-88	gi|290563420|ref|NP_001166663.1|cuticular protein RR-2 motif 105 precursor [Bombyx mori] >gi|223671312|tpd|FAA00608.1| TPA: putative cuticle protein [Bombyx mori]
Bm_nscaf1681_176	144.116	-	GO:0005198//structural molecule activity	-	7.67624e-34	gi|290563410|ref|NP_001166662.1|cuticular protein RR-2 motif 106 precursor [Bombyx mori] >gi|223671314|tpd|FAA00609.1| TPA: putative cuticle protein [Bombyx mori]
Bm_nscaf1681_177	2.05428	-	-	-	-	-
Bm_nscaf1681_178	1348.94	-	GO:0005198//structural molecule activity	-	7.41533e-44	gi|290560903|ref|NP_001166661.1|cuticular protein RR-2 motif 107 precursor [Bombyx mori] >gi|223671316|tpd|FAA00610.1| TPA: putative cuticle protein [Bombyx mori]
Bm_nscaf1681_179	25.8253	-	GO:0005198//structural molecule activity	-	5.1248e-31	gi|290563406|ref|NP_001166660.1|cuticular protein RR-2 motif 108 precursor [Bombyx mori] >gi|223671318|tpd|FAA00611.1| TPA: putative cuticle protein [Bombyx mori]
Bm_nscaf1681_180	2032.35	-	GO:0005198//structural molecule activity	-	1.55835e-49	gi|290563416|ref|NP_001166659.1|cuticular protein RR-2 motif 109 precursor [Bombyx mori] >gi|223671320|tpd|FAA00612.1| TPA: putative cuticle protein [Bombyx mori]
Bm_nscaf1681_181	3.52163	-	GO:0005198//structural molecule activity	-	6.76937e-44	gi|290560895|ref|NP_001166658.1|cuticular protein RR-2 motif 110 precursor [Bombyx mori] >gi|223671322|tpd|FAA00613.1| TPA: putative cuticle protein [Bombyx mori]
Bm_nscaf1681_182	2926.21	-	GO:0005198//structural molecule activity	-	2.16018e-89	gi|290560901|ref|NP_001166657.1|cuticular protein RR-2 motif 111 precursor [Bombyx mori] >gi|223671324|tpd|FAA00614.1| TPA: putative cuticle protein [Bombyx mori]
Bm_nscaf1681_184	8.73474	-	GO:0005198//structural molecule activity	-	3.41143e-44	gi|290563400|ref|NP_001166655.1|cuticular protein RR-2 motif 113 precursor [Bombyx mori] >gi|223671328|tpd|FAA00616.1| TPA: putative cuticle protein [Bombyx mori]
Bm_nscaf1681_185	137.758	-	GO:0005198//structural molecule activity	-	3.3517e-46	gi|290560893|ref|NP_001166654.1|cuticular protein RR-2 motif 114 precursor [Bombyx mori] >gi|223671330|tpd|FAA00617.1| TPA: putative cuticle protein [Bombyx mori]
Bm_nscaf1681_186	16.9176	-	GO:0005198//structural molecule activity	-	4.24453e-33	gi|290560887|ref|NP_001166651.1|cuticular protein RR-2 motif 117 precursor [Bombyx mori] >gi|290563398|ref|NP_001166653.1| cuticular protein RR-2 motif 115 precursor [Bombyx mori] >gi|223671332|tpd|FAA00618.1| TPA: putative cuticle protein [Bombyx mori] >gi|223671336|tpd|FAA00620.1| TPA: putative cuticle protein [Bombyx mori]
Bm_nscaf1681_190	570.989	-	-	-	7.84794e-72	gi|290560616|ref|NP_001166648.1|cuticular protein RR-2 motif 120 precursor [Bombyx mori] >gi|223671342|tpd|FAA00623.1| TPA: putative cuticle protein [Bombyx mori]
Bm_nscaf1681_191	53.4113	-	-	-	2.90081e-61	gi|290563390|ref|NP_001166647.1|cuticular protein RR-2 motif 121 precursor [Bombyx mori] >gi|223671344|tpd|FAA00624.1| TPA: putative cuticle protein [Bombyx mori]
Bm_nscaf1681_192	10340.6	-	GO:0005198//structural molecule activity	-	3.21733e-83	gi|512929993|ref|XP_004931960.1|PREDICTED: histidine-rich glycoprotein-like [Bombyx mori] >gi|223671346|tpd|FAA00625.1| TPA: putative cuticle protein [Bombyx mori]
Bm_nscaf1681_193	0.493028	-	-	-	1.35235e-134	gi|290560881|ref|NP_001166646.1|cuticular protein RR-2 motif 123 precursor [Bombyx mori] >gi|223671348|tpd|FAA00626.1| TPA: putative cuticle protein [Bombyx mori]
Bm_nscaf1681_194	144.755	-	GO:0042302//structural constituent of cuticle	-	2.73227e-58	gi|512929997|ref|XP_004931961.1|PREDICTED: cuticle protein 19-like [Bombyx mori] >gi|262034565|gb|ACY06907.1| putative cuticle protein CPR150 [Bombyx mori]
Bm_nscaf1681_196	476.877	-	GO:0042302//structural constituent of cuticle	-	7.30933e-48	gi|290563408|ref|NP_001166644.1|cuticular protein RR-2 motif 126 precursor [Bombyx mori] >gi|223671354|tpd|FAA00629.1| TPA: putative cuticle protein [Bombyx mori]
Bm_nscaf1681_197	10.3288	-	GO:0005198//structural molecule activity	-	8.94108e-42	gi|290560897|ref|NP_001166643.1|cuticular protein RR-2 motif 127 precursor [Bombyx mori] >gi|223671356|tpd|FAA00630.1| TPA: putative cuticle protein [Bombyx mori]
Bm_nscaf1681_199	8.02264	-	-	-	3.70566e-120	gi|290566757|ref|NP_001166629.1|cuticular protein RR-3 motif 147 [Bombyx mori] >gi|223671396|tpd|FAA00650.1| TPA: putative cuticle protein [Bombyx mori]
Bm_nscaf1681_200	3.90053	-	GO:0042302//structural constituent of cuticle	-	3.24273e-62	gi|290560879|ref|NP_001166641.1|cuticular protein RR-2 motif 129 precursor [Bombyx mori] >gi|223671360|tpd|FAA00632.1| TPA: putative cuticle protein [Bombyx mori]
Bm_nscaf1681_202	0.720801	-	GO:0042302//structural constituent of cuticle	-	6.31089e-120	gi|290560612|ref|NP_001166640.1|cuticular protein RR-2 motif 130 precursor [Bombyx mori] >gi|223671362|tpd|FAA00633.1| TPA: putative cuticle protein [Bombyx mori]
Bm_nscaf1681_203	17.3889	GO:0005840//ribosome	GO:0005198//structural molecule activity	-	2.71144e-178	gi|512930008|ref|XP_004931963.1|PREDICTED: 39S ribosomal protein L47, mitochondrial-like [Bombyx mori]
Bm_nscaf1681_204	0.800369	-	GO:0034483//heparan sulfate sulfotransferase activity	GO:0007169//transmembrane receptor protein tyrosine kinase signaling pathway;GO:0015012//heparan sulfate proteoglycan biosynthetic process;GO:0006023;GO:0007424//open tracheal system development;GO:0001707//mesoderm formation	6.84122e-75	gi|512930015|ref|XP_004931964.1|PREDICTED: bifunctional heparan sulfate N-deacetylase/N-sulfotransferase-like [Bombyx mori]
Bm_nscaf1681_205	4.79332	-	GO:0034483//heparan sulfate sulfotransferase activity	GO:0007169//transmembrane receptor protein tyrosine kinase signaling pathway;GO:0015012//heparan sulfate proteoglycan biosynthetic process;GO:0048513//organ development;GO:0006023;GO:0060446;GO:0001707//mesoderm formation	0	gi|512930015|ref|XP_004931964.1|PREDICTED: bifunctional heparan sulfate N-deacetylase/N-sulfotransferase-like [Bombyx mori]
Bm_nscaf1681_206	7.64384	-	GO:0016782//transferase activity, transferring sulfur-containing groups	-	1.74085e-83	gi|512930015|ref|XP_004931964.1|PREDICTED: bifunctional heparan sulfate N-deacetylase/N-sulfotransferase-like [Bombyx mori]
Bm_nscaf1681_207	9.86055	-	GO:0008146//sulfotransferase activity	-
Bm_nscaf1681_208	2.645	-	GO:0034483//heparan sulfate sulfotransferase activity	GO:0007169//transmembrane receptor protein tyrosine kinase signaling pathway;GO:0015012//heparan sulfate proteoglycan biosynthetic process;GO:0006023;GO:0007424//open tracheal system development;GO:0001707//mesoderm formation	2.07202e-66	gi|512930015|ref|XP_004931964.1|PREDICTED: bifunctional heparan sulfate N-deacetylase/N-sulfotransferase-like [Bombyx mori]
Bm_nscaf1681_210	13.515	-	-	-	4.45764e-36	gi|357613842|gb|EHJ68743.1|hypothetical protein KGM_04596 [Danaus plexippus]
Bm_nscaf1681_211	21.027	-	-	-	0	gi|512930019|ref|XP_004931965.1|PREDICTED: myb-like protein X-like isoform X1 [Bombyx mori]
Bm_nscaf1681_212	7.88088	GO:0031981//nuclear lumen;GO:0000785//chromatin;GO:0005700//polytene chromosome	GO:0001071;GO:0003677//DNA binding	GO:0006351//transcription, DNA-dependent;GO:0048812//neuron projection morphogenesis;GO:0010468//regulation of gene expression;GO:0051276//chromosome organization;GO:0001700//embryonic development via the syncytial blastoderm;GO:0001654//eye development;GO:0008104//protein localization;GO:0001709//cell fate determination;GO:0006997//nucleus organization;GO:0007472//wing disc morphogenesis	0	gi|512930027|ref|XP_004931967.1|PREDICTED: uncharacterized protein LOC101743421 [Bombyx mori]
Bm_nscaf1681_213	12.874	-	-	-	0	gi|512930039|ref|XP_004931970.1|PREDICTED: protein misato-like isoform X1 [Bombyx mori] >gi|512930046|ref|XP_004931971.1| PREDICTED: protein misato-like isoform X2 [Bombyx mori]
Bm_nscaf1681_214	21.4441	-	-	-	0	gi|512930031|ref|XP_004931968.1|PREDICTED: calcium homeostasis endoplasmic reticulum protein-like isoform X1 [Bombyx mori]
Bm_nscaf1681_215	9.89852	-	GO:0016462//pyrophosphatase activity;GO:0032559//adenyl ribonucleotide binding	-	0	gi|512930371|ref|XP_004932051.1|PREDICTED: vesicle-fusing ATPase 1 [Bombyx mori]
Bm_nscaf1681_216	14.7468	-	-	-	0	gi|512930054|ref|XP_004931973.1|PREDICTED: uncharacterized protein LOC101744240 [Bombyx mori]
Bm_nscaf1681_217	42.1961	GO:0031981//nuclear lumen	-	-	6.09335e-44	gi|512930058|ref|XP_004931974.1|PREDICTED: protein FAM32A-like [Bombyx mori]
Bm_nscaf1681_218	4.44169	-	-	-	-	-
Bm_nscaf1681_219	14.2658	-	-	-	-	-
Bm_nscaf1681_220	16.3134	GO:0043231//intracellular membrane-bounded organelle	GO:0046914//transition metal ion binding;GO:0001071;GO:0003677//DNA binding;GO:0003702//RNA polymerase II transcription factor activity	GO:0006355//regulation of transcription, DNA-dependent;GO:0009653//anatomical structure morphogenesis	1.25605e-30	gi|170044813|ref|XP_001850027.1|conserved hypothetical protein [Culex quinquefasciatus] >gi|167867945|gb|EDS31328.1| conserved hypothetical protein [Culex quinquefasciatus]
Bm_nscaf1681_221	9.82482	-	-	-	2.39925e-56	gi|512930062|ref|XP_004931975.1|PREDICTED: GATA-binding factor C-like [Bombyx mori]
Bm_nscaf1681_222	1.92589	-	-	-	0	gi|512930375|ref|XP_004932052.1|PREDICTED: dedicator of cytokinesis protein 3-like [Bombyx mori]
Bm_nscaf1681_223	1.07766	-	-	-	0	gi|512930375|ref|XP_004932052.1|PREDICTED: dedicator of cytokinesis protein 3-like [Bombyx mori]
Bm_nscaf1681_224	144.332	GO:0005911//cell-cell junction;GO:0031224//intrinsic to membrane	GO:0022829	-	0	gi|219362823|ref|NP_001136442.1|innexin 3 [Bombyx mori] >gi|217331224|gb|ACK38254.1| innexin 3 [Bombyx mori]
Bm_nscaf1681_225	2.22084	GO:0000267//cell fraction;GO:0044424//intracellular part	GO:0005488//binding	GO:0000768//syncytium formation by plasma membrane fusion	1.04279e-66	gi|512930375|ref|XP_004932052.1|PREDICTED: dedicator of cytokinesis protein 3-like [Bombyx mori]
Bm_nscaf1681_226	0.105891	-	-	-	0	gi|512930070|ref|XP_004931977.1|PREDICTED: rho GTPase-activating protein 100F-like [Bombyx mori]
Bm_nscaf1681_227	2.1624	-	-	-	-	-
Bm_nscaf1681_234	13.1027	-	-	-	0	gi|512930086|ref|XP_004931981.1|PREDICTED: folliculin-interacting protein 2-like isoform X1 [Bombyx mori]
Bm_nscaf1681_235	6.32087	-	-	-	1.50245e-60	gi|512930090|ref|XP_004931982.1|PREDICTED: folliculin-interacting protein 2-like isoform X2 [Bombyx mori]
Bm_nscaf1681_236	1.8126	-	-	-	-	-
Bm_nscaf1681_237	7.86746	GO:0043231//intracellular membrane-bounded organelle	GO:0005488//binding;GO:0016706//oxidoreductase activity, acting on paired donors, with incorporation or reduction of molecular oxygen, 2-oxoglutarate as one donor, and incorporation of one atom each of oxygen into both donors	GO:0022402//cell cycle process;GO:0006355//regulation of transcription, DNA-dependent;GO:0070076//histone lysine demethylation	3.65254e-135	gi|512930078|ref|XP_004931979.1|PREDICTED: lysine-specific demethylase 8-like isoform X1 [Bombyx mori] >gi|512930082|ref|XP_004931980.1| PREDICTED: lysine-specific demethylase 8-like isoform X2 [Bombyx mori]
Bm_nscaf1681_238	2.66022	GO:0031980//mitochondrial lumen	GO:0030554//adenyl nucleotide binding;GO:0016627//oxidoreductase activity, acting on the CH-CH group of donors	GO:0006551//leucine metabolic process	0	gi|209571446|ref|NP_001129356.1|isovaleryl coenzyme A dehydrogenase [Bombyx mori] >gi|208609173|dbj|BAG72196.1| isovaleryl coenzyme A dehydrogenase [Bombyx mori] >gi|209172195|dbj|BAG74561.1| isovaleryl Coenzyme A dehydrogenase [Bombyx mori]
Bm_nscaf1681_239	4.70446	-	GO:0016301//kinase activity;GO:0004779//sulfate adenylyltransferase activity;GO:0032559//adenyl ribonucleotide binding	GO:0006790//sulfur metabolic process	0	gi|512930098|ref|XP_004931984.1|PREDICTED: bifunctional 3'-phosphoadenosine 5'-phosphosulfate synthase-like isoform X2 [Bombyx mori]
Bm_nscaf1681_240	1.87973	-	GO:0016772//transferase activity, transferring phosphorus-containing groups	-	0	gi|512930094|ref|XP_004931983.1|PREDICTED: bifunctional 3'-phosphoadenosine 5'-phosphosulfate synthase-like isoform X1 [Bombyx mori]
Bm_nscaf1681_242	19.5646	-	-	-	5.04565e-77	gi|357617619|gb|EHJ70890.1|hypothetical protein KGM_13038 [Danaus plexippus]
Bm_nscaf1681_244	96.7675	-	-	-	9.94531e-166	gi|112983548|ref|NP_001036878.1|27 kDa glycoprotein precursor [Bombyx mori] >gi|74843747|sp|Q8T113.1|P27K_BOMMO RecName: Full=27 kDa glycoprotein; AltName: Full=P27K; Flags: Precursor >gi|19911074|dbj|BAB87849.1| p27K [Bombyx mori]
Bm_nscaf1681_245	30.0241	-	-	-	3.71419e-109	gi|512930394|ref|XP_004932057.1|PREDICTED: 27 kDa glycoprotein-like [Bombyx mori]
Bm_nscaf1681_248	37.7437	-	GO:0046872//metal ion binding	-	1.1439e-147	gi|160333136|ref|NP_001103794.1|calcyphosphine isoform 1 [Bombyx mori] >gi|95102738|gb|ABF51310.1| calcyphosphine isoform 1 [Bombyx mori]
Bm_nscaf1681_249	16.8775	-	-	-	1.31509e-165	gi|512930109|ref|XP_004931986.1|PREDICTED: ribosome biogenesis protein TSR3 homolog [Bombyx mori]
Bm_nscaf1681_251	1.33684	GO:0016021//integral to membrane;GO:0030054//cell junction	GO:0005515//protein binding;GO:0004888//transmembrane receptor activity	GO:0048812//neuron projection morphogenesis;GO:0016055//Wnt receptor signaling pathway;GO:0007365//periodic partitioning;GO:0001752//compound eye photoreceptor fate commitment;GO:0016337//cell-cell adhesion;GO:0010769;GO:0035151//regulation of tube size, open tracheal system;GO:0001736//establishment of planar polarity;GO:0044087;GO:0048667//cell morphogenesis involved in neuron differentiation;G…	0	gi|512930410|ref|XP_004932061.1|PREDICTED: protocadherin-like wing polarity protein stan-like [Bombyx mori]
Bm_nscaf1681_252	2.01525	GO:0030054//cell junction	GO:0004872//receptor activity	GO:0048812//neuron projection morphogenesis;GO:0016055//Wnt receptor signaling pathway;GO:0007365//periodic partitioning;GO:0016337//cell-cell adhesion;GO:0010769;GO:0035151//regulation of tube size, open tracheal system;GO:0001736//establishment of planar polarity;GO:0044087;GO:0048667//cell morphogenesis involved in neuron differentiation;GO:0007420//brain development;GO:0006935//chemotaxis;GO:…	0	gi|512930410|ref|XP_004932061.1|PREDICTED: protocadherin-like wing polarity protein stan-like [Bombyx mori]
Bm_nscaf1681_253	3.48019	GO:0016020//membrane	GO:0004871//signal transducer activity	GO:0007166//cell surface receptor linked signaling pathway;GO:0048812//neuron projection morphogenesis;GO:0001745//compound eye morphogenesis;GO:0001736//establishment of planar polarity;GO:0048667//cell morphogenesis involved in neuron differentiation;GO:0050794//regulation of cellular process	0	gi|357612890|gb|EHJ68219.1|hypothetical protein KGM_12622 [Danaus plexippus]
Bm_nscaf1681_254	78.3818	GO:0031224//intrinsic to membrane;GO:0016471//vacuolar proton-transporting V-type ATPase complex	GO:0015077//monovalent inorganic cation transmembrane transporter activity	GO:0000278//mitotic cell cycle;GO:0006818//hydrogen transport;GO:0006754//ATP biosynthetic process	6.21643e-120	gi|114051648|ref|NP_001040169.1|vacuolar ATP synthase 21 kDa proteolipid subunit [Bombyx mori] >gi|87248269|gb|ABD36187.1| vacuolar ATP synthase 21 kDa proteolipid subunit [Bombyx mori]
Bm_nscaf1681_255	5.96774	-	-	-	5.31754e-137	gi|512930414|ref|XP_004932062.1|PREDICTED: protein dispatched-like [Bombyx mori]
Bm_nscaf1681_256	25.8386	-	-	-	0	gi|512930120|ref|XP_004931988.1|PREDICTED: IST1 homolog [Bombyx mori]
Bm_nscaf1681_257	18.2796	-	-	-	2.39885e-156	gi|512930116|ref|XP_004931987.1|PREDICTED: phospholipase A-2-activating protein-like [Bombyx mori]
Bm_nscaf1681_258	24.0679	-	-	-	2.67772e-141	gi|512930116|ref|XP_004931987.1|PREDICTED: phospholipase A-2-activating protein-like [Bombyx mori]
Bm_nscaf1681_259	6.8476	-	GO:0016787//hydrolase activity	-	0	gi|357612884|gb|EHJ68213.1|hypothetical protein KGM_12625 [Danaus plexippus]
Bm_nscaf1681_261	0.595444	GO:0016020//membrane;GO:0043231//intracellular membrane-bounded organelle	-	-	2.90456e-147	gi|512930124|ref|XP_004931989.1|PREDICTED: calcium uniporter protein, mitochondrial-like [Bombyx mori]
Bm_nscaf1681_262	8.34069	-	-	-	0	gi|290563239|ref|NP_001166709.1|cuticular protein RR-1 motif 47 precursor [Bombyx mori] >gi|223671196|tpd|FAA00550.1| TPA: putative cuticle protein [Bombyx mori]
Bm_nscaf1681_263	17.094	-	-	-	1.48139e-87	gi|512930128|ref|XP_004931990.1|PREDICTED: uncharacterized protein LOC101746958 [Bombyx mori]
Bm_nscaf1681_264	1.38103	-	GO:0016787//hydrolase activity	GO:0008152//metabolic process	0	gi|512930418|ref|XP_004932063.1|PREDICTED: aminoacylase-1-like [Bombyx mori]
Bm_nscaf1681_266	0.329564	GO:0031224//intrinsic to membrane	GO:0022857//transmembrane transporter activity	GO:0006810//transport	0	gi|306518646|ref|NP_001182385.1|putative sugar transporter protein 5 [Bombyx mori] >gi|296044718|gb|ADG85768.1| putative sugar transporter protein 5 [Bombyx mori]
Bm_nscaf1681_267	1.33975	GO:0031224//intrinsic to membrane	GO:0022857//transmembrane transporter activity	GO:0006810//transport	5.28919e-55	gi|306518646|ref|NP_001182385.1|putative sugar transporter protein 5 [Bombyx mori] >gi|296044718|gb|ADG85768.1| putative sugar transporter protein 5 [Bombyx mori]
Bm_nscaf1681_268	36.0289	GO:0005764//lysosome	GO:0005275//amine transmembrane transporter activity	GO:0000101//sulfur amino acid transport	0	gi|512930136|ref|XP_004931992.1|PREDICTED: cystinosin homolog isoform X1 [Bombyx mori]
Bm_nscaf1681_269	1.95203	-	GO:0003913//DNA photolyase activity	-	0	gi|512930143|ref|XP_004931994.1|PREDICTED: cryptochrome-1-like [Bombyx mori]
Bm_nscaf1681_270	3.00627	-	-	-	4.9805e-127	gi|512930147|ref|XP_004931995.1|PREDICTED: spermatogenesis-associated protein 6-like isoform X1 [Bombyx mori]
Bm_nscaf1681_271	5.38501	-	-	-	0	gi|512930426|ref|XP_004932065.1|PREDICTED: ATP-binding cassette sub-family G member 8-like [Bombyx mori]
Bm_nscaf1681_272	14.1134	-	GO:0017111//nucleoside-triphosphatase activity;GO:0000166//nucleotide binding	-	0	gi|512930154|ref|XP_004931997.1|PREDICTED: ATP-binding cassette sub-family G member 5-like [Bombyx mori]
Bm_nscaf1681_273	34.1758	GO:0043231//intracellular membrane-bounded organelle	GO:0003677//DNA binding	GO:0006351//transcription, DNA-dependent	1.67635e-132	gi|512930162|ref|XP_004931999.1|PREDICTED: nuclear transcription factor Y subunit beta-like isoform X1 [Bombyx mori]
Bm_nscaf1681_274	3.95829	-	-	-	0	gi|512930158|ref|XP_004931998.1|PREDICTED: 5'-3' exoribonuclease 1-like [Bombyx mori]
Bm_nscaf1681_275	12.0953	-	-	-	-	-
Bm_nscaf1681_276	15.1961	GO:0005634//nucleus	GO:0003677//DNA binding	GO:0033554//cellular response to stress	2.1999e-98	gi|512930174|ref|XP_004932002.1|PREDICTED: DNA polymerase epsilon subunit 4-like [Bombyx mori]
Bm_nscaf1681_277	11.6112	-	-	-	1.3562e-134	gi|357620798|gb|EHJ72850.1|hypothetical protein KGM_20298 [Danaus plexippus]
Bm_nscaf1681_278	41.3573	GO:0031981//nuclear lumen	-	GO:0035264//multicellular organism growth;GO:0035466	0	gi|512930181|ref|XP_004932003.1|PREDICTED: guanine nucleotide-binding protein-like 3 homolog [Bombyx mori]
Bm_nscaf1681_279	736.143	GO:0044432//endoplasmic reticulum part	GO:0046872//metal ion binding;GO:0030246//carbohydrate binding;GO:0005515//protein binding	GO:0044267//cellular protein metabolic process	0	gi|28804517|dbj|BAC57964.1|calreticulin [Bombyx mori] >gi|223951465|gb|ACN29696.1| calreticulin [Bombyx mori]
Bm_nscaf1681_281	275.327	-	-	-	4.21462e-86	gi|512930189|ref|XP_004932005.1|PREDICTED: uncharacterized protein LOC101737035 [Bombyx mori]
Bm_nscaf1690_006	3.2705	-	-	-	0	gi|512921716|ref|XP_004929942.1|PREDICTED: JNK-interacting protein 3-like [Bombyx mori]
Bm_nscaf1690_007	12.7766	GO:0031224//intrinsic to membrane;GO:0012505//endomembrane system;GO:0005798//Golgi-associated vesicle	GO:0008092//cytoskeletal protein binding;GO:0019900//kinase binding;GO:0030159//receptor signaling complex scaffold activity	GO:0043408//regulation of MAPKKK cascade;GO:0010970	5.29429e-86	gi|512921716|ref|XP_004929942.1|PREDICTED: JNK-interacting protein 3-like [Bombyx mori]
Bm_nscaf1690_008	5.1357	GO:0031224//intrinsic to membrane;GO:0012505//endomembrane system;GO:0005798//Golgi-associated vesicle	GO:0008092//cytoskeletal protein binding;GO:0019900//kinase binding;GO:0030159//receptor signaling complex scaffold activity	GO:0043408//regulation of MAPKKK cascade;GO:0010970	4.77387e-131	gi|512921716|ref|XP_004929942.1|PREDICTED: JNK-interacting protein 3-like [Bombyx mori]
Bm_nscaf1690_009	3.49665	GO:0005768//endosome;GO:0031982//vesicle;GO:0016020//membrane	-	GO:0043062//extracellular structure organization;GO:0035151//regulation of tube size, open tracheal system;GO:0016192//vesicle-mediated transport	0	gi|525344039|ref|NP_001266391.1|uncharacterized protein LOC101741444 [Bombyx mori] >gi|378466220|gb|AFC01232.1| DnaJ-18 [Bombyx mori]
Bm_nscaf1690_010	26.0973	-	GO:0005488//binding;GO:0004672//protein kinase activity	-	0	gi|512921104|ref|XP_004929799.1|PREDICTED: LOW QUALITY PROTEIN: epidermal growth factor receptor-like [Bombyx mori]
Bm_nscaf1690_011	5.03089	-	-	-	-	-
Bm_nscaf1690_015	5.0456	GO:0015629//actin cytoskeleton	GO:0017111//nucleoside-triphosphatase activity	-	0	gi|193795848|gb|ACF21977.1|paramyosin [Bombyx mandarina]
Bm_nscaf1690_016	4.26302	GO:0005859//muscle myosin complex	GO:0017111//nucleoside-triphosphatase activity;GO:0005198//structural molecule activity	GO:0009888//tissue development;GO:0010927	0	gi|221327579|gb|ACM17460.1|miniparamyosin [Bombyx mori]
Bm_nscaf1690_019	1.27908	-	GO:0005488//binding	GO:0016043//cellular component organization	0	gi|512921724|ref|XP_004929944.1|PREDICTED: FH1/FH2 domain-containing protein 3-like [Bombyx mori]
Bm_nscaf1690_020	3.97603	-	-	-	4.14401e-85	gi|512921724|ref|XP_004929944.1|PREDICTED: FH1/FH2 domain-containing protein 3-like [Bombyx mori]
Bm_nscaf1690_021	25.5014	-	-	-	5.91346e-101	gi|512921112|ref|XP_004929801.1|PREDICTED: uncharacterized protein LOC101741973 [Bombyx mori]
Bm_nscaf1690_022	1.10051	GO:0016020//membrane;GO:0043235//receptor complex	GO:0032559//adenyl ribonucleotide binding;GO:0032403//protein complex binding;GO:0005025//transforming growth factor beta receptor activity, type I	GO:0000278//mitotic cell cycle;GO:0007178//transmembrane receptor protein serine/threonine kinase signaling pathway;GO:0048812//neuron projection morphogenesis;GO:0007420//brain development;GO:0006935//chemotaxis;GO:0006464//protein modification process;GO:0009416//response to light stimulus;GO:0035264//multicellular organism growth;GO:0007472//wing disc morphogenesis	0	gi|512921116|ref|XP_004929802.1|PREDICTED: TGF-beta receptor type-1-like [Bombyx mori]
Bm_nscaf1690_024	5.02623	-	GO:0060089//molecular transducer activity;GO:0046872//metal ion binding;GO:0004629//phospholipase C activity	GO:0023060;GO:0044238//primary metabolic process	0	gi|284813577|ref|NP_001165394.1|phospholipase C gamma [Bombyx mori] >gi|283536456|gb|ADB25315.1| phospholipase C gamma [Bombyx mori]
Bm_nscaf1690_025	15.0671	-	-	-	0	gi|512921728|ref|XP_004929945.1|PREDICTED: PAB-dependent poly(A)-specific ribonuclease subunit 3-like [Bombyx mori]
Bm_nscaf1690_027	16.1011	GO:0005768//endosome;GO:0016020//membrane	-	GO:0006906//vesicle fusion;GO:0061245;GO:0042127//regulation of cell proliferation;GO:0030100//regulation of endocytosis	7.09903e-134	gi|512921120|ref|XP_004929803.1|PREDICTED: syntaxin-7-like [Bombyx mori]
Bm_nscaf1690_028	1.33975	-	-	-	-	-
Bm_nscaf1690_031	16.4343	-	-	-	7.88809e-152	gi|512921134|ref|XP_004929805.1|PREDICTED: protein NDRG3-like [Bombyx mori]
Bm_nscaf1690_032	8.74892	GO:0016471//vacuolar proton-transporting V-type ATPase complex	GO:0015662//ATPase activity, coupled to transmembrane movement of ions, phosphorylative mechanism;GO:0019829//cation-transporting ATPase activity	GO:0006818//hydrogen transport;GO:0050658//RNA transport;GO:0010259//multicellular organismal aging;GO:0006754//ATP biosynthetic process	0	gi|114052663|ref|NP_001040488.1|vacuolar ATP synthase subunit H [Bombyx mori] >gi|95103102|gb|ABF51492.1| vacuolar ATP synthase subunit H [Bombyx mori]
Bm_nscaf1690_033	4.48207	-	-	-	5.16996e-19	gi|512921134|ref|XP_004929805.1|PREDICTED: protein NDRG3-like [Bombyx mori]
Bm_nscaf1690_034	5.86938	-	-	-	5.9038e-33	gi|512921134|ref|XP_004929805.1|PREDICTED: protein NDRG3-like [Bombyx mori]
Bm_nscaf1690_035	104.86	-	GO:0046872//metal ion binding;GO:0005527//macrolide binding	GO:0044267//cellular protein metabolic process;GO:0002118//aggressive behavior	1.03265e-31	gi|169234934|ref|NP_001108408.1|FK506-binding protein precursor [Bombyx mori]
Bm_nscaf1690_036	229.969	-	GO:0046872//metal ion binding;GO:0005527//macrolide binding	GO:0044267//cellular protein metabolic process;GO:0002118//aggressive behavior	6.97941e-81	gi|18700445|dbj|BAB85190.1|FK506-binding protein [Bombyx mori] >gi|22474506|dbj|BAC10611.1| FK506-binding protein [Bombyx mori]
Bm_nscaf1690_037	0.763201	-	-	-	0	gi|169234694|ref|NP_001108468.1|hikaru genki [Bombyx mori] >gi|18700449|dbj|BAB85192.1| hypothetical protein [Bombyx mori] >gi|22474508|dbj|BAC10613.1| hypothetical protein [Bombyx mori]
Bm_nscaf1690_038	2.27551	-	-	-	4.29376e-137	gi|169234704|ref|NP_001108473.1|chromosome associated protein D3 [Bombyx mori] >gi|18700451|dbj|BAB85193.1| hypothetical protein [Bombyx mori] >gi|22474509|dbj|BAC10614.1| hypothetical protein [Bombyx mori]
Bm_nscaf1690_039	0.816271	GO:0044424//intracellular part	GO:0046914//transition metal ion binding;GO:0008238//exopeptidase activity;GO:0008237//metallopeptidase activity	GO:0019538//protein metabolic process;GO:0007420//brain development	0	gi|169234698|ref|NP_001108470.1|leucyl aminopeptidase-like protein [Bombyx mori] >gi|18700453|dbj|BAB85194.1| leucyl aminopeptidase-like protein [Bombyx mori] >gi|22474510|dbj|BAC10615.1| leucyl aminopeptidase-like protein [Bombyx mori]
Bm_nscaf1690_040	2.39223	-	-	-	0	gi|169234692|ref|NP_001108467.1|projectin-like protein [Bombyx mori] >gi|18700455|dbj|BAB85195.1| projectin-like protein [Bombyx mori] >gi|22474511|dbj|BAC10616.1| projectin-like protein [Bombyx mori]
Bm_nscaf1690_041	3.00627	-	-	-	-	-
Bm_nscaf1690_042	15.683	GO:0015630//microtubule cytoskeleton;GO:0031674//I band	GO:0008092//cytoskeletal protein binding;GO:0005198//structural molecule activity	GO:0031032//actomyosin structure organization;GO:0000070//mitotic sister chromatid segregation;GO:0000768//syncytium formation by plasma membrane fusion;GO:0048513//organ development;GO:0014706//striated muscle tissue development	0	gi|168823429|ref|NP_001108348.1|kettin protein [Bombyx mori] >gi|18700457|dbj|BAB85196.1| BMKETTIN [Bombyx mori] >gi|22474512|dbj|BAC10617.1| KETTIN [Bombyx mori]
Bm_nscaf1690_043	1.03198	-	-	-	0	gi|169234928|ref|NP_001108405.1|titin1 [Bombyx mori] >gi|18700459|dbj|BAB85197.1| Titin-like protein [Bombyx mori]
Bm_nscaf1690_044	0.773463	-	-	-	0	gi|18700461|dbj|BAB85198.1|Titin-like protein [Bombyx mori]
Bm_nscaf1690_045	26.795	-	GO:0005539//glycosaminoglycan binding;GO:0005102//receptor binding	-	1.68257e-64	gi|169234710|ref|NP_001108476.1|pleiotrophin-like protein precursor [Bombyx mori] >gi|18700463|dbj|BAB85199.1| Pleiotrophin-like protein [Bombyx mori] >gi|22474517|dbj|BAC10621.1| Pleiotrophin-like protein [Bombyx mori]
Bm_nscaf1690_047	7.59803	GO:0044464//cell part	GO:0005488//binding	GO:0016192//vesicle-mediated transport	3.12731e-79	gi|22474518|dbj|BAC10622.1|syntaxin-like protein [Bombyx mori]
Bm_nscaf1690_048	37.3842	GO:0044464//cell part	GO:0004527//exonuclease activity;GO:0005488//binding	GO:0034641//cellular nitrogen compound metabolic process	1.00329e-136	gi|169234702|ref|NP_001108472.1|PM-Scl autoantigen-like protein [Bombyx mori] >gi|18700467|dbj|BAB85201.1| PM-Scl autoantigen-like protein [Bombyx mori] >gi|22474519|dbj|BAC10623.1| PM-Scl autoantigen-like protein [Bombyx mori]
Bm_nscaf1690_049	22.0565	GO:0044464//cell part	GO:0004527//exonuclease activity;GO:0005488//binding	GO:0034641//cellular nitrogen compound metabolic process	1.08262e-48	gi|169234702|ref|NP_001108472.1|PM-Scl autoantigen-like protein [Bombyx mori] >gi|18700467|dbj|BAB85201.1| PM-Scl autoantigen-like protein [Bombyx mori] >gi|22474519|dbj|BAC10623.1| PM-Scl autoantigen-like protein [Bombyx mori]
Bm_nscaf1690_050	43.6964	GO:0044464//cell part	GO:0004527//exonuclease activity;GO:0005488//binding	GO:0034641//cellular nitrogen compound metabolic process	2.80308e-48	gi|357607504|gb|EHJ65543.1|PM-Scl autoantigen-like protein [Danaus plexippus]
Bm_nscaf1690_052	1.02076	-	GO:0016301//kinase activity;GO:0032559//adenyl ribonucleotide binding	GO:0006464//protein modification process	0	gi|357631556|gb|EHJ79026.1|hypothetical protein KGM_15700 [Danaus plexippus]
Bm_nscaf1690_053	33.8956	-	GO:0016881//acid-amino acid ligase activity	GO:0060255;GO:0006464//protein modification process	9.09537e-146	gi|169234708|ref|NP_001108475.1|ubiquitin conjugating enzyme 4 [Bombyx mori] >gi|18700471|dbj|BAB85203.1| ubiquitin conjugating enzyme-like protein [Bombyx mori] >gi|22474521|dbj|BAC10625.1| ubiquitin conjugating enzyme-like protein [Bombyx mori]
Bm_nscaf1690_056	43.729	-	-	-	0	gi|512921145|ref|XP_004929808.1|PREDICTED: bestrophin-3-like isoform X3 [Bombyx mori]
Bm_nscaf1690_057	19.1422	-	-	-	0	gi|512921161|ref|XP_004929812.1|PREDICTED: cold shock domain-containing protein E1-like isoform X3 [Bombyx mori]
Bm_nscaf1690_060	8.82508	-	-	-	0	gi|512921169|ref|XP_004929814.1|PREDICTED: peptidoglycan-recognition protein SC2-like [Bombyx mori]
Bm_nscaf1690_061	1.21236	-	-	-	0	gi|512921165|ref|XP_004929813.1|PREDICTED: peptidoglycan-recognition protein 2-like [Bombyx mori]
Bm_nscaf1690_062	106.643	GO:0016020//membrane	-	GO:0006810//transport	0	gi|512921173|ref|XP_004929815.1|PREDICTED: UNC93-like protein-like [Bombyx mori]
Bm_nscaf1690_063	2.52953	-	-	-	0	gi|512921177|ref|XP_004929816.1|PREDICTED: dnaJ homolog subfamily C member 11-like [Bombyx mori] >gi|378466182|gb|AFC01231.1| DnaJ-17 [Bombyx mori]
Bm_nscaf1690_064	4.91241	-	-	-	0	gi|512921181|ref|XP_004929817.1|PREDICTED: WD repeat-containing protein 47-like [Bombyx mori]
Bm_nscaf1690_065	8.21713	-	-	-	7.05297e-95	gi|357631546|gb|EHJ79016.1|hypothetical protein KGM_15377 [Danaus plexippus]
Bm_nscaf1690_066	2.89335	-	-	-	1.314e-55	gi|357631545|gb|EHJ79015.1|hypothetical protein KGM_15378 [Danaus plexippus]
Bm_nscaf1690_067	8.91014	-	-	-	2.33276e-43	gi|512921181|ref|XP_004929817.1|PREDICTED: WD repeat-containing protein 47-like [Bombyx mori]
Bm_nscaf1690_068	8.84121	-	-	-	6.496e-154	gi|512921181|ref|XP_004929817.1|PREDICTED: WD repeat-containing protein 47-like [Bombyx mori]
Bm_nscaf1690_072	5.46704	-	-	-	-	-
Bm_nscaf1690_073	4.91515	GO:0043005//neuron projection;GO:0030136//clathrin-coated vesicle;GO:0044297//cell body;GO:0016020//membrane	GO:0019904//protein domain specific binding	GO:0006897//endocytosis	0	gi|512921188|ref|XP_004929818.1|PREDICTED: DENN domain-containing protein 1A-like [Bombyx mori]
Bm_nscaf1690_074	6.80559	GO:0016604//nuclear body	GO:0030528//transcription regulator activity	GO:0006350//transcription;GO:0010557//positive regulation of macromolecule biosynthetic process	0	gi|512921192|ref|XP_004929819.1|PREDICTED: major facilitator superfamily domain-containing protein 6-A-like [Bombyx mori]
Bm_nscaf1690_078	0.527867	GO:0034703//cation channel complex	GO:0016740//transferase activity;GO:0005217//intracellular ligand-gated ion channel activity	GO:0019935//cyclic-nucleotide-mediated signaling;GO:0006811//ion transport	0	gi|512921751|ref|XP_004929951.1|PREDICTED: cyclic nucleotide-gated cation channel-like [Bombyx mori]
Bm_nscaf1690_081	3.3769	-	-	-	5.78763e-82	gi|357607500|gb|EHJ65539.1|hypothetical protein KGM_15198 [Danaus plexippus]
Bm_nscaf1690_082	1.96687	GO:0043231//intracellular membrane-bounded organelle	GO:0000981;GO:0003677//DNA binding;GO:0003702//RNA polymerase II transcription factor activity	GO:0007472//wing disc morphogenesis;GO:0006357//regulation of transcription from RNA polymerase II promoter;GO:0048592//eye morphogenesis;GO:0001708//cell fate specification;GO:0048859//formation of anatomical boundary	2.18353e-41	gi|512921196|ref|XP_004929820.1|PREDICTED: homeobox protein araucan-like [Bombyx mori]
Bm_nscaf1690_083	10.3823	GO:0043231//intracellular membrane-bounded organelle	GO:0000981;GO:0003677//DNA binding;GO:0003702//RNA polymerase II transcription factor activity	GO:0007472//wing disc morphogenesis;GO:0006357//regulation of transcription from RNA polymerase II promoter;GO:0048592//eye morphogenesis;GO:0001708//cell fate specification;GO:0048859//formation of anatomical boundary	7.73357e-94	gi|512921196|ref|XP_004929820.1|PREDICTED: homeobox protein araucan-like [Bombyx mori]
Bm_nscaf1690_084	12.3257	-	-	GO:0048592//eye morphogenesis;GO:0009987//cellular process;GO:0048646//anatomical structure formation involved in morphogenesis	2.63076e-133	gi|512921759|ref|XP_004929953.1|PREDICTED: homeobox protein caupolican-like [Bombyx mori]
Bm_nscaf1690_085	6.8476	-	GO:0016301//kinase activity	GO:0006071//glycerol metabolic process	1.51441e-171	gi|168823402|ref|NP_001108335.1|glycerol kinase [Bombyx mori] >gi|168085334|dbj|BAG09482.1| glycerol kinase [Bombyx mori]
Bm_nscaf1690_086	0.557723	-	GO:0016491//oxidoreductase activity;GO:0005506//iron ion binding	GO:0008152//metabolic process	0	gi|433338993|dbj|BAM73852.1|cytochrome P450 [Bombyx mori]
Bm_nscaf1690_088	1.62715	GO:0005886//plasma membrane;GO:0044425//membrane part	GO:0004872//receptor activity;GO:0005216//ion channel activity	GO:0006810//transport	1.15968e-171	gi|307611927|ref|NP_001182629.1|ionotropic GABA-aminobutyric acid receptor RDL2 precursor [Bombyx mori] >gi|306448453|gb|ADM88009.1| ionotropic GABA-aminobutyric acid receptor RDL2 [Bombyx mori]
Bm_nscaf1690_089	0.582775	GO:0044424//intracellular part	GO:0008092//cytoskeletal protein binding;GO:0019901//protein kinase binding	GO:0048489//synaptic vesicle transport;GO:0008088//axon cargo transport;GO:0043408//regulation of MAPKKK cascade	0	gi|512921204|ref|XP_004929822.1|PREDICTED: JNK-interacting protein 1-like [Bombyx mori]
Bm_nscaf1690_092	0.727895	-	GO:0008194//UDP-glycosyltransferase activity	GO:0007444//imaginal disc development;GO:0006464//protein modification process	2.87774e-169	gi|357607539|gb|EHJ65577.1|hypothetical protein KGM_15173 [Danaus plexippus]
Bm_nscaf1690_100	3.83182	-	GO:0016787//hydrolase activity	-	4.73611e-125	gi|512921214|ref|XP_004929823.1|PREDICTED: N(G),N(G)-dimethylarginine dimethylaminohydrolase 1-like [Bombyx mori]
Bm_nscaf1690_101	7.25041	-	-	-	-	-
Bm_nscaf1690_102	7.00685	-	-	-	0	gi|512921218|ref|XP_004929824.1|PREDICTED: transcription initiation factor TFIID subunit 7-like isoform X1 [Bombyx mori]
Bm_nscaf1690_103	160.833	-	-	-	0	gi|512921230|ref|XP_004929827.1|PREDICTED: nucleobindin-2-like isoform X2 [Bombyx mori]
Bm_nscaf1690_104	301.26	-	GO:0004553//hydrolase activity, hydrolyzing O-glycosyl compounds;GO:0043167//ion binding	GO:0006026	0	gi|152061158|dbj|BAF73623.1|imaginal disk growth factor [Bombyx mori]
Bm_nscaf1690_106	20.8321	-	-	-	3.08643e-23	gi|512921779|ref|XP_004929958.1|PREDICTED: carboxyl-terminal PDZ ligand of neuronal nitric oxide synthase protein-like [Bombyx mori]
Bm_nscaf1690_107	8.74162	-	GO:0019904//protein domain specific binding;GO:0019899//enzyme binding	-	2.00609e-57	gi|512921779|ref|XP_004929958.1|PREDICTED: carboxyl-terminal PDZ ligand of neuronal nitric oxide synthase protein-like [Bombyx mori]
Bm_nscaf1690_108	0.526739	-	-	-	-	-
Bm_nscaf1690_109	4.85263	-	-	-	5.49584e-47	gi|512921779|ref|XP_004929958.1|PREDICTED: carboxyl-terminal PDZ ligand of neuronal nitric oxide synthase protein-like [Bombyx mori]
Bm_nscaf1690_110	3.51326	-	-	-	0	gi|512921779|ref|XP_004929958.1|PREDICTED: carboxyl-terminal PDZ ligand of neuronal nitric oxide synthase protein-like [Bombyx mori]
Bm_nscaf1690_111	7.38618	-	-	-	0	gi|512921241|ref|XP_004929829.1|PREDICTED: endoplasmic reticulum mannosyl-oligosaccharide 1,2-alpha-mannosidase-like [Bombyx mori]
Bm_nscaf1690_113	7269.96	-	GO:0046914//transition metal ion binding;GO:0016714//oxidoreductase activity, acting on paired donors, with incorporation or reduction of molecular oxygen, reduced pteridine as one donor, and incorporation of one atom of oxygen	GO:0006584//catecholamine metabolic process;GO:0006520//cellular amino acid metabolic process	0	gi|223890158|ref|NP_001138794.1|tyrosine hydroxylase [Bombyx mori] >gi|220983691|dbj|BAH11148.1| tyrosine hydroxylase [Bombyx mori] >gi|256539084|gb|ACU82844.1| tyrosine hydroxylase [Bombyx mori] >gi|319428697|gb|ADV56703.1| tyrosine hydroxylase [Bombyx mandarina] >gi|319428699|gb|ADV56704.1| tyrosine hydroxylase [Bombyx mandarina] >gi|319428703|gb|ADV56706.1| tyrosine hydroxylase [Bombyx mandari…
Bm_nscaf1690_115	0.186189	GO:0043231//intracellular membrane-bounded organelle	GO:0060089//molecular transducer activity;GO:0003676//nucleic acid binding;GO:0001071	GO:0010468//regulation of gene expression;GO:0006351//transcription, DNA-dependent;GO:0023060	0	gi|169234671|ref|NP_001108457.1|juvenile hormone resistence protein II [Bombyx mori] >gi|165969953|gb|ABY76059.1| juvenile hormone resistence protein II [Bombyx mori]
Bm_nscaf1690_116	3.36155	GO:0005887//integral to plasma membrane	GO:0005488//binding;GO:0005267//potassium channel activity	GO:0030001//metal ion transport	5.22688e-123	gi|512921249|ref|XP_004929831.1|PREDICTED: BTB/POZ domain-containing protein KCTD1-like [Bombyx mori]
Bm_nscaf1690_117	0.923965	-	GO:0004674//protein serine/threonine kinase activity;GO:0032559//adenyl ribonucleotide binding	GO:0001885//endothelial cell development;GO:0007272;GO:0007409//axonogenesis;GO:0006464//protein modification process	0	gi|512921783|ref|XP_004929959.1|PREDICTED: serine/threonine-protein kinase OSR1-like [Bombyx mori]
Bm_nscaf1690_119	9.38711	-	-	GO:0006909//phagocytosis	0	gi|512921791|ref|XP_004929961.1|PREDICTED: putative fatty acyl-CoA reductase CG5065-like [Bombyx mori]
Bm_nscaf1690_120	31.6946	-	GO:0016861//intramolecular oxidoreductase activity, interconverting aldoses and ketoses	GO:0006631//fatty acid metabolic process;GO:0006007//glucose catabolic process	1.20326e-90	gi|187281708|ref|NP_001119730.1|triosephosphate isomerase [Bombyx mori] >gi|125987866|sp|P82204.2|TPIS_BOMMO RecName: Full=Triosephosphate isomerase; Short=TIM; AltName: Full=Triose-phosphate isomerase >gi|52222824|gb|AAU34185.1| triosephosphate isomerase [Bombyx mori]
Bm_nscaf1690_121	0.760845	GO:0043231//intracellular membrane-bounded organelle	-	GO:0000278//mitotic cell cycle;GO:0006260//DNA replication;GO:0007173//epidermal growth factor receptor signaling pathway	2.49808e-109	gi|525344211|ref|NP_001266404.1|geminin-like [Bombyx mori] >gi|433687409|gb|AGB51150.1| Geminin 2 [Bombyx mori]
Bm_nscaf1690_122	34.6463	-	-	-	0	gi|512921265|ref|XP_004929835.1|PREDICTED: protein disulfide-isomerase A5-like isoform X2 [Bombyx mori]
Bm_nscaf1690_123	1.84753	-	-	-	-	-
Bm_nscaf1690_128	0.738065	-	-	-	-	-
Bm_nscaf1690_129	14.2219	-	-	-	6.71308e-46	gi|357615366|gb|EHJ69618.1|hypothetical protein KGM_21011 [Danaus plexippus]
Bm_nscaf1690_130	2.0373	-	GO:0005488//binding	-	1.28346e-28	gi|512921291|ref|XP_004929841.1|PREDICTED: palmitoyltransferase ZDHHC3-like isoform X1 [Bombyx mori]
Bm_nscaf1690_131	41.0856	-	-	-	1.02624e-92	gi|114052268|ref|NP_001040235.1|uncharacterized protein LOC692928 [Bombyx mori] >gi|87248467|gb|ABD36286.1| unknown [Bombyx mori]
Bm_nscaf1690_134	4.56507	-	-	-	2.56942e-76	gi|350536339|ref|NP_001233285.1|insulin-like peptide precursor [Bombyx mori] >gi|343098348|dbj|BAK57501.1| insulin-like peptide [Bombyx mori]
Bm_nscaf1690_135	6.03355	-	-	-	2.43553e-144	gi|512921303|ref|XP_004929844.1|PREDICTED: uncharacterized protein LOC101736626 [Bombyx mori]
Bm_nscaf1690_136	4.6955	-	-	-	3.49536e-69	gi|114053051|ref|NP_001040504.1|acyl-CoA thioesterase 13 [Bombyx mori] >gi|95103162|gb|ABF51522.1| thioesterase superfamily member 2 [Bombyx mori]
Bm_nscaf1690_137	237.402	-	-	-	0	gi|512921307|ref|XP_004929845.1|PREDICTED: peroxidasin-like [Bombyx mori]
Bm_nscaf1690_138	39.9548	-	-	GO:0048667//cell morphogenesis involved in neuron differentiation	3.95036e-172	gi|512921311|ref|XP_004929846.1|PREDICTED: failed axon connections-like isoform X1 [Bombyx mori]
Bm_nscaf1690_139	48.4945	-	-	-	1.86733e-45	gi|512921315|ref|XP_004929847.1|PREDICTED: failed axon connections-like isoform X2 [Bombyx mori]
Bm_nscaf1690_140	1.77897	-	-	-	0	gi|512921319|ref|XP_004929848.1|PREDICTED: LOW QUALITY PROTEIN: mediator of RNA polymerase II transcription subunit 23-like [Bombyx mori]
Bm_nscaf1690_141	4.25024	-	-	-	1.54011e-158	gi|512921319|ref|XP_004929848.1|PREDICTED: LOW QUALITY PROTEIN: mediator of RNA polymerase II transcription subunit 23-like [Bombyx mori]
Bm_nscaf1690_142	1.90603	-	GO:0005488//binding	-	0	gi|512921799|ref|XP_004929963.1|PREDICTED: uncharacterized protein LOC101741974 [Bombyx mori]
Bm_nscaf1690_143	27.1725	-	-	-	0	gi|512921330|ref|XP_004929850.1|PREDICTED: putative serine protease K12H4.7-like [Bombyx mori]
Bm_nscaf1690_144	92.4427	GO:0031980//mitochondrial lumen;GO:0015630//microtubule cytoskeleton	GO:0046912//transferase activity, transferring acyl groups, acyl groups converted into alkyl on transfer	GO:0009060//aerobic respiration;GO:0005975//carbohydrate metabolic process	0	gi|512921334|ref|XP_004929851.1|PREDICTED: probable citrate synthase 1, mitochondrial-like [Bombyx mori]
Bm_nscaf1690_145	4.95359	-	-	-	0	gi|512921338|ref|XP_004929852.1|PREDICTED: UPF0420 protein C16orf58-like [Bombyx mori]
Bm_nscaf1690_152	0.461636	-	GO:0005488//binding	-	0	gi|512921819|ref|XP_004929968.1|PREDICTED: SCY1-like protein 2-like [Bombyx mori]
Bm_nscaf1690_153	9.80246	-	-	-	0	gi|512921346|ref|XP_004929854.1|PREDICTED: uncharacterized protein LOC101738134 [Bombyx mori]
Bm_nscaf1690_154	25.3984	-	-	-	1.59422e-71	gi|114052054|ref|NP_001040206.1|rotamase Pin1 [Bombyx mori] >gi|87248389|gb|ABD36247.1| rotamase Pin1 [Bombyx mori]
Bm_nscaf1690_155	54.1981	GO:0044424//intracellular part	GO:0016211//ammonia ligase activity;GO:0000166//nucleotide binding	GO:0043112//receptor metabolic process;GO:0006541//glutamine metabolic process;GO:0007399//nervous system development;GO:0006536//glutamate metabolic process	0	gi|512921350|ref|XP_004929855.1|PREDICTED: glutamine synthetase 2 cytoplasmic-like isoform X1 [Bombyx mori]
Bm_nscaf1690_156	9.95043	-	-	-	0	gi|512921361|ref|XP_004929858.1|PREDICTED: protein zer-1 homolog [Bombyx mori]
Bm_nscaf1690_157	28.2418	-	-	-	0	gi|512921357|ref|XP_004929857.1|PREDICTED: slit homolog 3 protein-like [Bombyx mori]
Bm_nscaf1690_158	13.465	-	-	-	9.66022e-53	gi|512921357|ref|XP_004929857.1|PREDICTED: slit homolog 3 protein-like [Bombyx mori]
Bm_nscaf1690_159	5671.33	-	-	-	0	gi|290563372|ref|NP_001166628.1|cuticular protein tweedle motif 1 precursor [Bombyx mori] >gi|223671400|tpd|FAA00652.1| TPA: putative cuticle protein [Bombyx mori]
Bm_nscaf1690_160	9.73081	-	GO:0032561//guanyl ribonucleotide binding	GO:0006810//transport;GO:0035556	1.7337e-92	gi|512921823|ref|XP_004929969.1|PREDICTED: ras-related protein Rab-21-like [Bombyx mori]
Bm_nscaf1690_161	7.80107	-	GO:0016462//pyrophosphatase activity;GO:0032559//adenyl ribonucleotide binding	-	0	gi|512921365|ref|XP_004929859.1|PREDICTED: ATPase family AAA domain-containing protein 3-like [Bombyx mori]
Bm_nscaf1690_162	154.741	-	-	-	0	gi|512921377|ref|XP_004929862.1|PREDICTED: beta-parvin-like isoform X1 [Bombyx mori] >gi|512921381|ref|XP_004929863.1| PREDICTED: beta-parvin-like isoform X2 [Bombyx mori] >gi|512921385|ref|XP_004929864.1| PREDICTED: beta-parvin-like isoform X3 [Bombyx mori] >gi|512921389|ref|XP_004929865.1| PREDICTED: beta-parvin-like isoform X4 [Bombyx mori]
Bm_nscaf1690_163	6.19727	-	-	-	0	gi|512921393|ref|XP_004929866.1|PREDICTED: TBC1 domain family member CG11727-like [Bombyx mori]
Bm_nscaf1690_164	2.73398	-	-	GO:0035214//eye-antennal disc development	1.58728e-113	gi|512921827|ref|XP_004929970.1|PREDICTED: uncharacterized protein LOC101743131 [Bombyx mori]
Bm_nscaf1690_165	3.88211	-	-	-	0	gi|153792307|ref|NP_001093306.1|MSL1 protein [Bombyx mori] >gi|147883240|gb|ABQ51914.1| MSL1 protein [Bombyx mori]
Bm_nscaf1690_170	0.492043	-	-	-	0	gi|512921409|ref|XP_004929870.1|PREDICTED: sodium/potassium/calcium exchanger 4-like [Bombyx mori]
Bm_nscaf1690_172	14.4016	-	GO:0016887//ATPase activity	GO:0048812//neuron projection morphogenesis	0	gi|512921835|ref|XP_004929972.1|PREDICTED: MATH and LRR domain-containing protein PFE0570w-like [Bombyx mori]
Bm_nscaf1690_173	12.131	-	-	GO:0043161//proteasomal ubiquitin-dependent protein catabolic process	0	gi|512921417|ref|XP_004929872.1|PREDICTED: ER degradation-enhancing alpha-mannosidase-like protein 3-like isoform X1 [Bombyx mori]
Bm_nscaf1690_177	1.52798	-	-	-	4.10124e-87	gi|357627291|gb|EHJ77027.1|hypothetical protein KGM_21511 [Danaus plexippus]
Bm_nscaf1690_178	1.15734	-	GO:0005083//small GTPase regulator activity	-	0	gi|512921437|ref|XP_004929877.1|PREDICTED: ras-GEF domain-containing family member 1B-like [Bombyx mori]
Bm_nscaf1690_179	0.0426052	-	GO:0017111//nucleoside-triphosphatase activity	-	0	gi|512921842|ref|XP_004929973.1|PREDICTED: LOW QUALITY PROTEIN: dynein heavy chain 6, axonemal-like [Bombyx mori]
Bm_nscaf1690_180	0.129336	-	GO:0017111//nucleoside-triphosphatase activity	-	0	gi|512921842|ref|XP_004929973.1|PREDICTED: LOW QUALITY PROTEIN: dynein heavy chain 6, axonemal-like [Bombyx mori]
Bm_nscaf1690_181	11.8192	-	-	-
Bm_nscaf1690_182	18.2776	-	-	-	0	gi|512921846|ref|XP_004929974.1|PREDICTED: protein GCY-like [Bombyx mori]
Bm_nscaf1690_183	14.8279	-	-	-	0	gi|512921850|ref|XP_004929975.1|PREDICTED: microtubule-associated protein futsch-like [Bombyx mori]
Bm_nscaf1690_184	2.83349	-	-	-	0	gi|512921449|ref|XP_004929880.1|PREDICTED: ras-specific guanine nucleotide-releasing factor RalGPS1-like [Bombyx mori]
Bm_nscaf1690_186	4.25024	GO:0031224//intrinsic to membrane;GO:0043231//intracellular membrane-bounded organelle	GO:0030528//transcription regulator activity;GO:0042802//identical protein binding;GO:0001071;GO:0003677//DNA binding	GO:0000165//MAPKKK cascade;GO:0006970//response to osmotic stress;GO:0019432//triglyceride biosynthetic process;GO:0002251;GO:0007610//behavior;GO:0010551//regulation of gene-specific transcription from RNA polymerase II promoter	1.63734e-31	gi|512921858|ref|XP_004929977.1|PREDICTED: uncharacterized protein LOC101744279 [Bombyx mori]
Bm_nscaf1690_187	2.58323	GO:0043231//intracellular membrane-bounded organelle	GO:0030528//transcription regulator activity;GO:0042802//identical protein binding;GO:0001071;GO:0003677//DNA binding	GO:0000165//MAPKKK cascade;GO:0006970//response to osmotic stress;GO:0019432//triglyceride biosynthetic process;GO:0002251;GO:0007610//behavior;GO:0010551//regulation of gene-specific transcription from RNA polymerase II promoter	0	gi|512921858|ref|XP_004929977.1|PREDICTED: uncharacterized protein LOC101744279 [Bombyx mori]
Bm_nscaf1690_188	4.53035	-	-	-	0	gi|512921453|ref|XP_004929881.1|PREDICTED: uncharacterized protein LOC101741680 [Bombyx mori]
Bm_nscaf1690_189	386.746	-	GO:0004175//endopeptidase activity	GO:0019538//protein metabolic process	0	gi|112983290|ref|NP_001036959.1|neutral endopeptidase 24.11 [Bombyx mori] >gi|13359138|dbj|BAB33300.1| neutral endopeptidase 24.11 [Bombyx mori]
Bm_nscaf1690_190	406.896	-	GO:0004175//endopeptidase activity	GO:0019538//protein metabolic process	0	gi|112983290|ref|NP_001036959.1|neutral endopeptidase 24.11 [Bombyx mori] >gi|13359138|dbj|BAB33300.1| neutral endopeptidase 24.11 [Bombyx mori]
Bm_nscaf1690_191	149.907	-	-	-	-	-
Bm_nscaf1690_192	26.7217	-	-	-	0	gi|512921461|ref|XP_004929883.1|PREDICTED: abnormal cell migration protein 10-like isoform X2 [Bombyx mori]
Bm_nscaf1690_194	101.352	-	GO:0005488//binding	GO:0032268//regulation of cellular protein metabolic process;GO:0006412//translation	0	gi|512921473|ref|XP_004929886.1|PREDICTED: eukaryotic translation initiation factor 4 gamma 3-like [Bombyx mori]
Bm_nscaf1690_195	54.4107	-	-	-	7.68722e-139	gi|512921870|ref|XP_004929980.1|PREDICTED: facilitated trehalose transporter Tret1-like [Bombyx mori]
Bm_nscaf1690_196	1054.32	-	GO:0003676//nucleic acid binding	GO:0006351//transcription, DNA-dependent	1.91777e-76	gi|112982792|ref|NP_001036897.1|Y-box protein [Bombyx mori] >gi|49532669|dbj|BAD26606.1| Y-box protein [Bombyx mori]
Bm_nscaf1690_198	816.698	GO:0016020//membrane;GO:0042579//microbody	GO:0005506//iron ion binding;GO:0004601//peroxidase activity	GO:0042743//hydrogen peroxide metabolic process;GO:0010259//multicellular organismal aging;GO:0016337//cell-cell adhesion;GO:0000302//response to reactive oxygen species	0	gi|112982683|ref|NP_001036912.1|catalase [Bombyx mori] >gi|51571867|dbj|BAD38853.1| catalase [Bombyx mori]
Bm_nscaf1690_200	49.0319	-	GO:0016491//oxidoreductase activity	-	0	gi|512921493|ref|XP_004929891.1|PREDICTED: procollagen-lysine,2-oxoglutarate 5-dioxygenase 3-like [Bombyx mori]
Bm_nscaf1690_202	63.441	-	GO:0016491//oxidoreductase activity;GO:0005488//binding	-	0	gi|512921493|ref|XP_004929891.1|PREDICTED: procollagen-lysine,2-oxoglutarate 5-dioxygenase 3-like [Bombyx mori]
Bm_nscaf1690_204	4.46179	GO:0044464//cell part	GO:0005227//calcium activated cation channel activity	GO:0030001//metal ion transport	0	gi|512921878|ref|XP_004929982.1|PREDICTED: LOW QUALITY PROTEIN: potassium channel subfamily T member 2-like [Bombyx mori]
Bm_nscaf1690_205	3.70697	GO:0044464//cell part	GO:0005227//calcium activated cation channel activity	GO:0030001//metal ion transport	9.78358e-108	gi|512921878|ref|XP_004929982.1|PREDICTED: LOW QUALITY PROTEIN: potassium channel subfamily T member 2-like [Bombyx mori]
Bm_nscaf1690_208	9.58887	-	-	-	0	gi|512921509|ref|XP_004929895.1|PREDICTED: zinc finger protein 271-like [Bombyx mori]
Bm_nscaf1690_209	2.84002	-	-	-	0	gi|512921882|ref|XP_004929983.1|PREDICTED: tetratricopeptide repeat protein 39B-like [Bombyx mori]
Bm_nscaf1690_210	6830.82	-	-	-	3.47883e-57	gi|112983216|ref|NP_001036950.1|cuticular protein tweedle motif 2 precursor [Bombyx mori] >gi|68989037|dbj|BAE06188.1| glycine rich protein [Bombyx mori]
Bm_nscaf1690_212	0.790108	GO:0030136//clathrin-coated vesicle	GO:0030250//guanylate cyclase activator activity;GO:0046872//metal ion binding	GO:0006810//transport;GO:0048741//skeletal muscle fiber development;GO:0050804//regulation of synaptic transmission	6.07209e-99	gi|512921525|ref|XP_004929899.1|PREDICTED: frequenin-1-like [Bombyx mori]
Bm_nscaf1690_213	2.76361	-	GO:0004721//phosphoprotein phosphatase activity	-	0	gi|512921513|ref|XP_004929896.1|PREDICTED: Pyruvate dehydrogenase [acetyl-transferring]-phosphatase 1-like isoform X1 [Bombyx mori]
Bm_nscaf1690_214	45.0457	GO:0044464//cell part	GO:0005515//protein binding	-	1.80501e-150	gi|512921533|ref|XP_004929901.1|PREDICTED: vesicle-associated membrane protein/synaptobrevin-binding protein-like isoform X2 [Bombyx mori]
Bm_nscaf1690_215	2.31149	-	-	-	0	gi|512921894|ref|XP_004929986.1|PREDICTED: flocculation protein FLO11-like [Bombyx mori]
Bm_nscaf1690_216	2.04455	-	GO:0016776//phosphotransferase activity, phosphate group as acceptor;GO:0005488//binding	-	0	gi|512921898|ref|XP_004929987.1|PREDICTED: MAGUK p55 subfamily member 7-like [Bombyx mori]
Bm_nscaf1690_217	20.8468	GO:0005681//spliceosomal complex	GO:0003676//nucleic acid binding	GO:0007416//synapse assembly;GO:0000377//RNA splicing, via transesterification reactions with bulged adenosine as nucleophile;GO:0048232//male gamete generation	0	gi|512921555|ref|XP_004929905.1|PREDICTED: insulin-like growth factor 2 mRNA-binding protein 1-like isoform X1 [Bombyx mori]
Bm_nscaf1690_219	2.07154	-	-	-	1.61626e-77	gi|512921902|ref|XP_004929988.1|PREDICTED: uncharacterized protein LOC101746155 [Bombyx mori]
Bm_nscaf1690_220	2.24103	-	-	-	1.64295e-114	gi|512921902|ref|XP_004929988.1|PREDICTED: uncharacterized protein LOC101746155 [Bombyx mori]
Bm_nscaf1690_223	10.8678	GO:0016020//membrane	GO:0005275//amine transmembrane transporter activity	GO:0006865//amino acid transport;GO:0040007//growth	0	gi|512921587|ref|XP_004929913.1|PREDICTED: proton-coupled amino acid transporter 1-like [Bombyx mori]
Bm_nscaf1690_224	5.10169	-	-	-	0	gi|512921914|ref|XP_004929991.1|PREDICTED: USP6 N-terminal-like protein-like [Bombyx mori]
Bm_nscaf1690_225	47.4935	-	GO:0030554//adenyl nucleotide binding;GO:0016627//oxidoreductase activity, acting on the CH-CH group of donors	GO:0008152//metabolic process	2.55675e-47	gi|512921598|ref|XP_004929915.1|PREDICTED: probable medium-chain specific acyl-CoA dehydrogenase, mitochondrial-like isoform X2 [Bombyx mori]
Bm_nscaf1690_226	94.987	GO:0031980//mitochondrial lumen;GO:0015630//microtubule cytoskeleton	GO:0030554//adenyl nucleotide binding;GO:0016627//oxidoreductase activity, acting on the CH-CH group of donors	GO:0009062//fatty acid catabolic process	0	gi|512921598|ref|XP_004929915.1|PREDICTED: probable medium-chain specific acyl-CoA dehydrogenase, mitochondrial-like isoform X2 [Bombyx mori]
Bm_nscaf1690_228	1.70716	GO:0043231//intracellular membrane-bounded organelle	GO:0004879//ligand-dependent nuclear receptor activity;GO:0046914//transition metal ion binding;GO:0003677//DNA binding;GO:0001071	GO:0010468//regulation of gene expression;GO:0006351//transcription, DNA-dependent	0	gi|162952024|ref|NP_001037528.2|nuclear hormone receptor FTZ-F1 [Bombyx mori] >gi|44889025|sp|P49867.2|FTZF1_BOMMO RecName: Full=Nuclear hormone receptor FTZ-F1; AltName: Full=BmFTZ-F1; AltName: Full=Nuclear receptor subfamily 5 group A member 3 >gi|16903866|gb|AAL30663.1|AF426830_1 ecdysone response nuclear receptor Ftz-F1 [Bombyx mori]
Bm_nscaf1690_229	22.6292	GO:0043231//intracellular membrane-bounded organelle;GO:0015630//microtubule cytoskeleton;GO:0044444//cytoplasmic part	GO:0033764	GO:0032787//monocarboxylic acid metabolic process;GO:0016125//sterol metabolic process;GO:0006732//coenzyme metabolic process	0	gi|114051676|ref|NP_001040424.1|3-hydroxyacyl-CoA dehydrogenase [Bombyx mori] >gi|95102842|gb|ABF51362.1| 3-hydroxyacyl-CoA dehydrogenase [Bombyx mori]
Bm_nscaf1690_231	8.27845	GO:0031519//PcG protein complex;GO:0031981//nuclear lumen	GO:0005515//protein binding	GO:0033301	4.31887e-76	gi|319803029|ref|NP_001188364.1|polyhomeotic [Bombyx mori] >gi|317175917|dbj|BAJ54074.1| polyhomeotic [Bombyx mori]
Bm_nscaf1690_232	9.98256	-	-	GO:0009987//cellular process;GO:0032502//developmental process;GO:0032501//multicellular organismal process	0	gi|319803029|ref|NP_001188364.1|polyhomeotic [Bombyx mori] >gi|317175917|dbj|BAJ54074.1| polyhomeotic [Bombyx mori]
Bm_nscaf1690_233	4.45507	-	-	-	-	-
Bm_nscaf1690_236	10.6758	-	-	-	1.18511e-74	gi|512921601|ref|XP_004929916.1|PREDICTED: lysophospholipase-like protein 1-like [Bombyx mori]
Bm_nscaf1690_237	3.20842	GO:0044432//endoplasmic reticulum part;GO:0016020//membrane;GO:0005794//Golgi apparatus	-	GO:0006629//lipid metabolic process	0	gi|512921925|ref|XP_004929993.1|PREDICTED: membrane-bound transcription factor site-1 protease-like [Bombyx mori]
Bm_nscaf1690_238	1.57015	-	-	-	-	-
Bm_nscaf1690_239	2.06865	-	GO:0003824//catalytic activity	-	0	gi|512921605|ref|XP_004929917.1|PREDICTED: acetyl-coenzyme A synthetase-like [Bombyx mori]
Bm_nscaf1690_240	4.40203	-	-	-	2.40827e-51	gi|512921609|ref|XP_004929918.1|PREDICTED: uncharacterized protein LOC101746861 [Bombyx mori]
Bm_nscaf1690_241	2.51545	-	-	-	1.70047e-141	gi|512921609|ref|XP_004929918.1|PREDICTED: uncharacterized protein LOC101746861 [Bombyx mori]
Bm_nscaf1690_242	3.6252	GO:0005743//mitochondrial inner membrane	GO:0015002//heme-copper terminal oxidase activity	GO:0021515//cell differentiation in spinal cord;GO:0045333//cellular respiration;GO:0043623//cellular protein complex assembly;GO:0048513//organ development	7.96654e-36	gi|114050943|ref|NP_001040328.1|surfeit 1 isoform 1 [Bombyx mori] >gi|87248611|gb|ABD36358.1| surfeit protein isoform 1 [Bombyx mori]
Bm_nscaf1690_243	32.0468	-	-	-	0	gi|512921621|ref|XP_004929921.1|PREDICTED: ankyrin repeat domain-containing protein 12-like isoform X2 [Bombyx mori]
Bm_nscaf1690_245	6.55622	-	-	-	2.04922e-87	gi|512921617|ref|XP_004929920.1|PREDICTED: ankyrin repeat domain-containing protein 12-like isoform X1 [Bombyx mori]
Bm_nscaf1690_246	5.88807	-	-	-	0	gi|512921613|ref|XP_004929919.1|PREDICTED: prostaglandin E synthase 2-like [Bombyx mori]
Bm_nscaf1690_248	0.795206	-	-	-	6.0536e-150	gi|512921929|ref|XP_004929994.1|PREDICTED: uncharacterized protein LOC101735479 [Bombyx mori]
Bm_nscaf1690_252	0.71661	GO:0043231//intracellular membrane-bounded organelle	GO:0030528//transcription regulator activity;GO:0060089//molecular transducer activity;GO:0001071;GO:0046983//protein dimerization activity;GO:0003676//nucleic acid binding	GO:0007626//locomotory behavior;GO:0006357//regulation of transcription from RNA polymerase II promoter;GO:0030534//adult behavior;GO:0042749//regulation of circadian sleep/wake cycle;GO:0023060;GO:0007562//eclosion	4.82915e-29	gi|38232198|gb|AAR14936.1|CLOCK [Antheraea pernyi]
Bm_nscaf1690_253	1.27069	-	-	-	2.69689e-11	gi|339283906|gb|AEJ38222.1|clock [Spodoptera exigua]
Bm_nscaf1690_254	0.930241	-	-	-	-	-
Bm_nscaf1690_256	4.40203	-	-	-	0	gi|512921941|ref|XP_004929997.1|PREDICTED: probable palmitoyltransferase ZDHHC16-like, partial [Bombyx mori]
Bm_nscaf1690_258	51.7564	-	-	-	0	gi|512921949|ref|XP_004929999.1|PREDICTED: peptide transporter family 1-like [Bombyx mori]
Bm_nscaf1690_259	2.80129	-	-	-	3.88418e-34	gi|512921639|ref|XP_004929925.1|PREDICTED: SPARC-related modular calcium-binding protein 1-like [Bombyx mori]
Bm_nscaf1690_260	1.7119	-	-	-	0	gi|512921639|ref|XP_004929925.1|PREDICTED: SPARC-related modular calcium-binding protein 1-like [Bombyx mori]
Bm_nscaf1690_261	4.58803	GO:0044424//intracellular part	-	-	0	gi|512921957|ref|XP_004930001.1|PREDICTED: uncharacterized protein LOC101736416 [Bombyx mori]
Bm_nscaf1690_262	3.01789	-	-	-	0	gi|512921961|ref|XP_004930002.1|PREDICTED: ubiquitin carboxyl-terminal hydrolase 35-like [Bombyx mori]
Bm_nscaf1690_263	14.0419	-	-	-	2.49192e-66	gi|512921647|ref|XP_004929927.1|PREDICTED: uncharacterized protein LOC101736369 [Bombyx mori]
Bm_nscaf1690_265	3.76038	GO:0044464//cell part	GO:0016740//transferase activity	-	0	gi|512921965|ref|XP_004930003.1|PREDICTED: polypeptide N-acetylgalactosaminyltransferase 35A-like [Bombyx mori]
Bm_nscaf1690_268	0.236578	-	-	-	0	gi|512921972|ref|XP_004930005.1|PREDICTED: uncharacterized protein LOC101736942 [Bombyx mori]
Bm_nscaf1690_273	1.23257	-	-	-	3.52564e-39	gi|389609045|dbj|BAM18134.1|unknown unsecreted protein [Papilio xuthus]
Bm_nscaf1690_274	1.89626	-	-	-	1.47326e-63	gi|357622644|gb|EHJ74070.1|hypothetical protein KGM_18639 [Danaus plexippus]
Bm_nscaf1690_275	11.9484	GO:0043292//contractile fiber	-	-	5.24871e-59	gi|212276210|ref|NP_001130045.1|flightin [Bombyx mori] >gi|209922134|gb|ACI96114.1| flightin [Bombyx mori]
Bm_nscaf1690_277	58.4948	-	-	-	5.53034e-71	gi|512921670|ref|XP_004929932.1|PREDICTED: uncharacterized protein LOC101737163 isoform X1 [Bombyx mori] >gi|512921674|ref|XP_004929933.1| PREDICTED: uncharacterized protein LOC101737163 isoform X2 [Bombyx mori]
Bm_nscaf1690_278	15.8647	-	-	-	5.51915e-42	gi|512921670|ref|XP_004929932.1|PREDICTED: uncharacterized protein LOC101737163 isoform X1 [Bombyx mori] >gi|512921674|ref|XP_004929933.1| PREDICTED: uncharacterized protein LOC101737163 isoform X2 [Bombyx mori]
Bm_nscaf1690_279	2.46514	-	-	-	9.60347e-30	gi|62122555|dbj|BAD93237.1|PERIOD beta [Bombyx mori]
Bm_nscaf1690_281	3.71459	GO:0043231//intracellular membrane-bounded organelle	GO:0060089//molecular transducer activity	GO:0006351//transcription, DNA-dependent;GO:0023060	0	gi|112982655|ref|NP_001036975.1|period [Bombyx mori] >gi|62122553|dbj|BAD93236.1| PERIOD alpha [Bombyx mori]
Bm_nscaf1690_282	2.26853	-	-	-	2.40453e-14	gi|112982655|ref|NP_001036975.1|period [Bombyx mori] >gi|62122553|dbj|BAD93236.1| PERIOD alpha [Bombyx mori]
Bm_nscaf1690_283	32.3672	GO:0030120//vesicle coat;GO:0044431//Golgi apparatus part	GO:0005488//binding	GO:0043062//extracellular structure organization;GO:0035151//regulation of tube size, open tracheal system;GO:0006909//phagocytosis;GO:0035148//tube formation;GO:0002168//instar larval development;GO:0040003//chitin-based cuticle development;GO:0051301//cell division;GO:0019915//lipid storage;GO:0046907//intracellular transport;GO:0015031//protein transport;GO:0035146	0	gi|112983936|ref|NP_001036846.1|nonclathrin coat protein gamma1-COP [Bombyx mori] >gi|8100038|dbj|BAA93047.2| nonclathrin coat protein gamma1-COP [Bombyx mori]
Bm_nscaf1690_287	14.0419	-	-	-	3.42471e-35	gi|357624418|gb|EHJ75200.1|hypothetical protein KGM_13894 [Danaus plexippus]
Bm_nscaf1690_289	12.6186	-	GO:0046872//metal ion binding	-	0	gi|512921681|ref|XP_004929934.1|PREDICTED: RING finger and SPRY domain-containing protein 1-like isoform X1 [Bombyx mori]
Bm_nscaf1690_290	30.8142	GO:0005901//caveola	-	-	0	gi|512921692|ref|XP_004929936.1|PREDICTED: flotillin-1-like [Bombyx mori]
Bm_nscaf1690_291	5.59317	-	-	-	0	gi|512921696|ref|XP_004929937.1|PREDICTED: sulfhydryl oxidase 1-like [Bombyx mori]
Bm_nscaf1690_292	18.3001	-	-	-	-	-
Bm_nscaf1690_293	6.3441	-	-	-	5.42793e-156	gi|512921994|ref|XP_004930011.1|PREDICTED: uncharacterized protein LOC101737920 [Bombyx mori]
Bm_nscaf1690_294	0.562817	-	-	-	-	-
Bm_nscaf1690_296	0.244073	-	-	-	0	gi|512921994|ref|XP_004930011.1|PREDICTED: uncharacterized protein LOC101737920 [Bombyx mori]
Bm_nscaf1690_298	1.87226	-	-	-	0	gi|512921998|ref|XP_004930012.1|PREDICTED: LOW QUALITY PROTEIN: protein scabrous-like [Bombyx mori]
Bm_nscaf1690_299	0.940892	-	-	-	-	-
Bm_nscaf1690_300	4.1782	-	-	-	-	-
Bm_nscaf1690_301	0.397603	GO:0044464//cell part	-	GO:0010171//body morphogenesis;GO:0048858;GO:0048592//eye morphogenesis;GO:0007224//smoothened signaling pathway;GO:0001655//urogenital system development	0	gi|512922001|ref|XP_004930013.1|PREDICTED: intraflagellar transport protein 122 homolog, partial [Bombyx mori]
Bm_nscaf1690_302	0.338618	GO:0042995//cell projection;GO:0044424//intracellular part	-	GO:0042384//cilium assembly	0	gi|512922001|ref|XP_004930013.1|PREDICTED: intraflagellar transport protein 122 homolog, partial [Bombyx mori]
Bm_nscaf1705_01	18.9811	-	-	-	0	gi|512903954|ref|XP_004925743.1|PREDICTED: protein serrate-like [Bombyx mori]
Bm_nscaf1705_02	1.89626	-	-	-	-	-
Bm_nscaf1705_07	0.692454	-	-	-	-	-
Bm_nscaf1705_08	1.67823	GO:0043231//intracellular membrane-bounded organelle	GO:0004697//protein kinase C activity;GO:0005515//protein binding	GO:0001932//regulation of protein amino acid phosphorylation;GO:0007610//behavior	0	gi|357601953|gb|EHJ63208.1|hypothetical protein KGM_09729 [Danaus plexippus]
Bm_nscaf1705_09	7.99504	GO:0043231//intracellular membrane-bounded organelle;GO:0044444//cytoplasmic part	GO:0005488//binding;GO:0004857//enzyme inhibitor activity	GO:0006836//neurotransmitter transport;GO:0043623//cellular protein complex assembly	2.21569e-82	gi|512903773|ref|XP_004925700.1|PREDICTED: ADP-ribosylation factor-like protein 2-like isoform X1 [Bombyx mori]
Bm_nscaf1705_10	27.3904	GO:0005681//spliceosomal complex	-	GO:0006396//RNA processing	0	gi|512903780|ref|XP_004925701.1|PREDICTED: pinin-like isoform X1 [Bombyx mori] >gi|512903784|ref|XP_004925702.1| PREDICTED: pinin-like isoform X2 [Bombyx mori]
Bm_nscaf1705_12	2.46514	GO:0043231//intracellular membrane-bounded organelle	GO:0003676//nucleic acid binding	GO:0010468//regulation of gene expression;GO:0032501//multicellular organismal process	5.24414e-104	gi|512903788|ref|XP_004925703.1|PREDICTED: paired box protein Pax-1-like [Bombyx mori]
Bm_nscaf1705_13	27.6464	GO:0031224//intrinsic to membrane	GO:0015082//di-, tri-valent inorganic cation transmembrane transporter activity	GO:0000041//transition metal ion transport	1.35106e-105	gi|114052274|ref|NP_001040467.1|copper transporter [Bombyx mori] >gi|95103022|gb|ABF51452.1| copper transporter [Bombyx mori]
Bm_nscaf1705_14	0.115734	-	-	-	0	gi|512903966|ref|XP_004925746.1|PREDICTED: esterase FE4-like [Bombyx mori]
Bm_nscaf1705_16	0.290016	-	-	-	0	gi|512903970|ref|XP_004925747.1|PREDICTED: juvenile hormone esterase-like [Bombyx mori]
Bm_nscaf1705_20	1.08501	-	GO:0016787//hydrolase activity	-	0	gi|40022274|gb|AAR37335.1|juvenile hormone esterase [Bombyx mori]
Bm_nscaf1705_21	5.28244	GO:0044424//intracellular part	GO:0043169//cation binding;GO:0004674//protein serine/threonine kinase activity;GO:0032559//adenyl ribonucleotide binding	GO:0006464//protein modification process;GO:0023033	6.8022e-90	gi|512903978|ref|XP_004925749.1|PREDICTED: serine/threonine-protein kinase D3-like [Bombyx mori]
Bm_nscaf1705_22	0.785076	GO:0044424//intracellular part	GO:0005488//binding;GO:0004672//protein kinase activity	-	0	gi|512903978|ref|XP_004925749.1|PREDICTED: serine/threonine-protein kinase D3-like [Bombyx mori]
Bm_nscaf1705_23	2.23941	-	-	-	0	gi|512903981|ref|XP_004925750.1|PREDICTED: zinc finger protein 91-like [Bombyx mori]
Bm_nscaf1705_24	11.4026	-	-	-	2.57717e-165	gi|512903796|ref|XP_004925705.1|PREDICTED: transmembrane protein 179-like [Bombyx mori]
Bm_nscaf1705_25	36.3492	-	-	-	0	gi|512903804|ref|XP_004925707.1|PREDICTED: protein YIF1B-like isoform X2 [Bombyx mori]
Bm_nscaf1705_26	1.92589	GO:0043231//intracellular membrane-bounded organelle	-	GO:0000377//RNA splicing, via transesterification reactions with bulged adenosine as nucleophile	1.29328e-33	gi|512903812|ref|XP_004925709.1|PREDICTED: RNA-binding protein Nova-2-like [Bombyx mori]
Bm_nscaf1705_28	6.16284	GO:0043231//intracellular membrane-bounded organelle	-	GO:0000377//RNA splicing, via transesterification reactions with bulged adenosine as nucleophile	6.07495e-27	gi|512903812|ref|XP_004925709.1|PREDICTED: RNA-binding protein Nova-2-like [Bombyx mori]
Bm_nscaf1705_29	1.56021	-	GO:0003676//nucleic acid binding	-	3.74123e-64	gi|512903812|ref|XP_004925709.1|PREDICTED: RNA-binding protein Nova-2-like [Bombyx mori]
Bm_nscaf1705_30	1.1308	-	-	-	-	-
Bm_nscaf1705_31	2.46514	GO:0043231//intracellular membrane-bounded organelle	GO:0003676//nucleic acid binding	GO:0000377//RNA splicing, via transesterification reactions with bulged adenosine as nucleophile	6.28151e-78	gi|512903812|ref|XP_004925709.1|PREDICTED: RNA-binding protein Nova-2-like [Bombyx mori]
Bm_nscaf1705_32	10.3137	-	-	-	0	gi|512903989|ref|XP_004925752.1|PREDICTED: putative tyrosine-protein kinase Wsck-like [Bombyx mori]
Bm_nscaf1705_33	1.83966	-	-	-	1.15034e-88	gi|512903993|ref|XP_004925753.1|PREDICTED: uncharacterized protein LOC101738390 [Bombyx mori]
Bm_nscaf1705_34	6.41963	GO:0031224//intrinsic to membrane	GO:0008493//tetracycline transporter activity	GO:0015850//organic alcohol transport;GO:0042221//response to chemical stimulus	0	gi|512903828|ref|XP_004925713.1|PREDICTED: hippocampus abundant transcript 1 protein-like [Bombyx mori]
Bm_nscaf1705_35	13.8048	GO:0030130//clathrin coat of trans-Golgi network vesicle;GO:0030128//clathrin coat of endocytic vesicle	GO:0005515//protein binding;GO:0022892	GO:0009653//anatomical structure morphogenesis;GO:0006901//vesicle coating;GO:0002164//larval development;GO:0015031//protein transport;GO:0009790//embryonic development;GO:0050688//regulation of defense response to virus;GO:0006897//endocytosis;GO:0001505//regulation of neurotransmitter levels	5.91308e-59	gi|347300451|ref|NP_001231382.1|AP-2 complex subunit sigma isoform 2 [Sus scrofa] >gi|466015704|ref|XP_004271175.1| PREDICTED: AP-2 complex subunit sigma isoform 2 [Orcinus orca]
Bm_nscaf1705_36	12.115	-	-	-	2.9621e-141	gi|512903832|ref|XP_004925714.1|PREDICTED: putative phospholipase B-like 2-like [Bombyx mori]
Bm_nscaf1705_37	8.29614	-	-	-	6.07694e-61	gi|512903832|ref|XP_004925714.1|PREDICTED: putative phospholipase B-like 2-like [Bombyx mori]
Bm_nscaf1705_38	7.70356	-	-	-	0	gi|512903836|ref|XP_004925715.1|PREDICTED: uncharacterized protein LOC101745283 [Bombyx mori]
Bm_nscaf1705_39	11.4756	-	GO:0005488//binding	-	0	gi|512904001|ref|XP_004925755.1|PREDICTED: 70 kDa peptidyl-prolyl isomerase-like [Bombyx mori]
Bm_nscaf1705_40	34.251	GO:0005789//endoplasmic reticulum membrane	GO:0017111//nucleoside-triphosphatase activity	GO:0048741//skeletal muscle fiber development;GO:0048638//regulation of developmental growth;GO:0048284//organelle fusion;GO:0007019//microtubule depolymerization	0	gi|512903840|ref|XP_004925716.1|PREDICTED: atlastin-like [Bombyx mori]
Bm_nscaf1705_41	32.21	GO:0005789//endoplasmic reticulum membrane	GO:0032561//guanyl ribonucleotide binding;GO:0017111//nucleoside-triphosphatase activity	GO:0048741//skeletal muscle fiber development;GO:0048638//regulation of developmental growth;GO:0048284//organelle fusion;GO:0007019//microtubule depolymerization	0	gi|512903852|ref|XP_004925719.1|PREDICTED: atlastin-like isoform X3 [Bombyx mori]
Bm_nscaf1705_42	35.7341	-	GO:0005488//binding	GO:0042981//regulation of apoptosis	1.84858e-149	gi|512903856|ref|XP_004925720.1|PREDICTED: viral IAP-associated factor homolog [Bombyx mori]
Bm_nscaf1705_43	1.55306	-	-	-	0	gi|512904005|ref|XP_004925756.1|PREDICTED: uncharacterized protein LOC101738799 [Bombyx mori]
Bm_nscaf1705_44	2.23022	-	-	-	0	gi|357602341|gb|EHJ63364.1|hypothetical protein KGM_14166 [Danaus plexippus]
Bm_nscaf1705_45	132.061	GO:0005743//mitochondrial inner membrane	-	GO:0044249//cellular biosynthetic process;GO:0006818//hydrogen transport;GO:0046483//heterocycle metabolic process;GO:0044281	2.1167e-23	gi|148298673|ref|NP_001091814.1|mitochondrial ATP synthase coupling factor 6 [Bombyx mori] >gi|95103048|gb|ABF51465.1| mitochondrial ATP synthase coupling factor 6 [Bombyx mori]
Bm_nscaf1705_47	5.06535	-	GO:0016814//hydrolase activity, acting on carbon-nitrogen (but not peptide) bonds, in cyclic amidines	GO:0009112;GO:0009127//purine nucleoside monophosphate biosynthetic process	5.75647e-32	gi|357615793|gb|EHJ69833.1|hypothetical protein KGM_03373 [Danaus plexippus]
Bm_nscaf1705_48	12.3431	-	GO:0005488//binding;GO:0016814//hydrolase activity, acting on carbon-nitrogen (but not peptide) bonds, in cyclic amidines	GO:0009112;GO:0009127//purine nucleoside monophosphate biosynthetic process	0	gi|357615793|gb|EHJ69833.1|hypothetical protein KGM_03373 [Danaus plexippus]
Bm_nscaf1705_50	4.29342	-	-	GO:0009987//cellular process	0	gi|512903867|ref|XP_004925722.1|PREDICTED: ribosome-releasing factor 2, mitochondrial-like [Bombyx mori]
Bm_nscaf1705_51	43.884	GO:0031981//nuclear lumen	GO:0046914//transition metal ion binding;GO:0008409//5'-3' exonuclease activity	GO:0006308//DNA catabolic process	0	gi|512903870|ref|XP_004925723.1|PREDICTED: LOW QUALITY PROTEIN: 5'-3' exoribonuclease 2 homolog [Bombyx mori]
Bm_nscaf1705_52	17.2079	GO:0031981//nuclear lumen	GO:0005488//binding;GO:0008409//5'-3' exonuclease activity	GO:0006308//DNA catabolic process	2.50847e-167	gi|512903870|ref|XP_004925723.1|PREDICTED: LOW QUALITY PROTEIN: 5'-3' exoribonuclease 2 homolog [Bombyx mori]
Bm_nscaf1705_53	55.6417	-	-	-	-	-
Bm_nscaf1705_60	3.74641	GO:0043296//apical junction complex;GO:0032991//macromolecular complex;GO:0015630//microtubule cytoskeleton	-	GO:0042461//photoreceptor cell development;GO:0007163//establishment or maintenance of cell polarity;GO:0008105//asymmetric protein localization;GO:0045216//cell-cell junction organization;GO:0001738//morphogenesis of a polarized epithelium;GO:0043954//cellular component maintenance	0	gi|512904017|ref|XP_004925759.1|PREDICTED: patj homolog [Bombyx mori]
Bm_nscaf1705_61	5.0388	-	-	-	0	gi|512903874|ref|XP_004925724.1|PREDICTED: retinol dehydrogenase 13-like isoform X1 [Bombyx mori] >gi|512903878|ref|XP_004925725.1| PREDICTED: retinol dehydrogenase 13-like isoform X2 [Bombyx mori]
Bm_nscaf1705_62	2.0891	GO:0043231//intracellular membrane-bounded organelle	GO:0034062//RNA polymerase activity;GO:0046914//transition metal ion binding;GO:0003676//nucleic acid binding;GO:0001882//nucleoside binding	GO:0010467//gene expression	7.61998e-74	gi|512904699|ref|XP_004925761.1|PREDICTED: DNA-directed RNA polymerase III subunit RPC1-like [Bombyx mori]
Bm_nscaf1705_63	3.71679	-	GO:0046872//metal ion binding;GO:0016779//nucleotidyltransferase activity	-	0	gi|512904699|ref|XP_004925761.1|PREDICTED: DNA-directed RNA polymerase III subunit RPC1-like [Bombyx mori]
Bm_nscaf1705_64	1.16831	-	-	-	0	gi|512904705|ref|XP_004925762.1|PREDICTED: LOW QUALITY PROTEIN: bromodomain adjacent to zinc finger domain protein 1A-like [Bombyx mori]
Bm_nscaf1705_65	1.8507	GO:0005678//chromatin assembly complex;GO:0031010	GO:0004468//lysine N-acetyltransferase activity;GO:0003676//nucleic acid binding	GO:0032583//regulation of gene-specific transcription;GO:0009888//tissue development;GO:0048812//neuron projection morphogenesis;GO:0006333//chromatin assembly or disassembly;GO:0034728;GO:0033121;GO:0048513//organ development	2.78789e-175	gi|512904705|ref|XP_004925762.1|PREDICTED: LOW QUALITY PROTEIN: bromodomain adjacent to zinc finger domain protein 1A-like [Bombyx mori]
Bm_nscaf1705_66	638.695	-	-	-	2.34515e-48	gi|512903882|ref|XP_004925726.1|PREDICTED: uncharacterized protein LOC101746841 isoform X1 [Bombyx mori] >gi|512903886|ref|XP_004925727.1| PREDICTED: uncharacterized protein LOC101746841 isoform X2 [Bombyx mori]
Bm_nscaf1705_67	0.169077	GO:0015630//microtubule cytoskeleton	GO:0005543//phospholipid binding;GO:0003774//motor activity;GO:0032559//adenyl ribonucleotide binding	GO:0007017//microtubule-based process	0	gi|512904709|ref|XP_004925763.1|PREDICTED: kinesin-like protein KIF16B-like [Bombyx mori]
Bm_nscaf1705_68	1.32534	-	-	-	5.51618e-111	gi|357616539|gb|EHJ70252.1|hypothetical protein KGM_16512 [Danaus plexippus]
Bm_nscaf1705_69	19.9722	-	-	-	6.70215e-156	gi|512903901|ref|XP_004925730.1|PREDICTED: N(6)-adenine-specific DNA methyltransferase 2-like isoform X1 [Bombyx mori]
Bm_nscaf1705_70	19.481	-	-	-	0	gi|512903893|ref|XP_004925728.1|PREDICTED: protein RRP5 homolog [Bombyx mori]
Bm_nscaf1705_71	39.9283	-	GO:0003824//catalytic activity	-	1.01645e-153	gi|512903927|ref|XP_004925737.1|PREDICTED: flavin reductase (NADPH)-like isoform X1 [Bombyx mori] >gi|512903931|ref|XP_004925738.1| PREDICTED: flavin reductase (NADPH)-like isoform X2 [Bombyx mori]
Bm_nscaf1705_72	0.53358	-	-	-	-	-
Bm_nscaf1705_73	4.42839	-	-	-	0	gi|512904712|ref|XP_004925764.1|PREDICTED: mitochondrial GTPase 1-like [Bombyx mori]
Bm_nscaf1705_76	16.2605	-	-	-	0	gi|512903935|ref|XP_004925739.1|PREDICTED: nuclear export mediator factor NEMF homolog isoform X1 [Bombyx mori]
Bm_nscaf1705_77	18.0777	-	GO:0004527//exonuclease activity	GO:0010467//gene expression	1.00257e-74	gi|512903942|ref|XP_004925740.1|PREDICTED: exosome complex component RRP46-like [Bombyx mori]
Bm_nscaf1705_79	2.28253	-	-	-	0	gi|512903950|ref|XP_004925742.1|PREDICTED: decaprenyl-diphosphate synthase subunit 2-like [Bombyx mori]
Bm_nscaf1705_81	3.79252	GO:0043231//intracellular membrane-bounded organelle	GO:0000981;GO:0003677//DNA binding	GO:0035114;GO:0001751//compound eye photoreceptor cell differentiation;GO:0007417//central nervous system development;GO:0007478//leg disc morphogenesis;GO:0007449//proximal/distal pattern formation, imaginal disc;GO:0010551//regulation of gene-specific transcription from RNA polymerase II promoter;GO:0007380//specification of segmental identity, head;GO:0007431//salivary gland development;GO:000…	1.44429e-18	gi|242022715|ref|XP_002431784.1|homeobox protein meis, putative [Pediculus humanus corporis] >gi|212517109|gb|EEB19046.1| homeobox protein meis, putative [Pediculus humanus corporis]
Bm_nscaf1705_83	1.25772	-	-	-	-	-
Bm_nscaf1732_1	16.519	-	-	-	1.73968e-136	gi|512938134|ref|XP_004933932.1|PREDICTED: transmembrane protein nessy-like [Bombyx mori]
Bm_nscaf1743_2	8.60986	GO:0043231//intracellular membrane-bounded organelle;GO:0032993//protein-DNA complex	GO:0003678//DNA helicase activity;GO:0000166//nucleotide binding	GO:0007049//cell cycle;GO:0006261//DNA-dependent DNA replication;GO:0006277//DNA amplification;GO:0010467//gene expression	0	gi|512912307|ref|XP_004927623.1|PREDICTED: LOW QUALITY PROTEIN: DNA replication licensing factor Mcm6-like [Bombyx mori]
Bm_nscaf1743_3	0.876234	GO:0043231//intracellular membrane-bounded organelle	GO:0016740//transferase activity	GO:0008152//metabolic process	0	gi|512912315|ref|XP_004927625.1|PREDICTED: glycerate kinase-like [Bombyx mori]
Bm_nscaf1743_4	24.9674	-	-	GO:0007043//cell-cell junction assembly	0	gi|512912319|ref|XP_004927626.1|PREDICTED: melanotransferrin-like [Bombyx mori]
Bm_nscaf1806_1	34.6818	GO:0043231//intracellular membrane-bounded organelle;GO:0030529//ribonucleoprotein complex	GO:0005488//binding	GO:0006396//RNA processing	0	gi|512936911|ref|XP_004933635.1|PREDICTED: splicing factor 3B subunit 3-like isoform X1 [Bombyx mori]
Bm_nscaf1830_1	27.9732	-	-	-	4.03957e-63	gi|357615761|gb|EHJ69823.1|hypothetical protein KGM_03503 [Danaus plexippus]
Bm_nscaf1867_1	15.4071	-	-	-
Bm_nscaf1882_1	2.63369	-	-	-	1.60936e-134	gi|512939884|ref|XP_004934349.1|PREDICTED: zinc finger protein 354A-like [Bombyx mori]
Bm_nscaf1886_2	0.636986	-	-	-	2.51202e-165	gi|512937164|ref|XP_004933700.1|PREDICTED: uncharacterized protein LOC101738823 [Bombyx mori]
Bm_nscaf1898_001	5.14395	GO:0030136//clathrin-coated vesicle	-	GO:0006887//exocytosis;GO:0007267//cell-cell signaling	0	gi|512912748|ref|XP_004927732.1|PREDICTED: palmitoyltransferase ZDHHC17-like [Bombyx mori]
Bm_nscaf1898_002	2.05428	-	-	-	-	-
Bm_nscaf1898_003	14.1442	GO:0043231//intracellular membrane-bounded organelle;GO:0016020//membrane;GO:0042995//cell projection	GO:0043169//cation binding	GO:0032989//cellular component morphogenesis;GO:0007610//behavior;GO:0042051//compound eye photoreceptor development	1.96592e-85	gi|512913827|ref|XP_004927988.1|PREDICTED: uncharacterized protein LOC101735795 [Bombyx mori]
Bm_nscaf1898_005	3.82192	-	-	-	3.49777e-20	gi|512913827|ref|XP_004927988.1|PREDICTED: uncharacterized protein LOC101735795 [Bombyx mori]
Bm_nscaf1898_006	36.3709	-	GO:0008135//translation factor activity, nucleic acid binding	GO:0044260	6.43234e-29	gi|512913831|ref|XP_004927989.1|PREDICTED: eukaryotic translation initiation factor 4 gamma 2-like [Bombyx mori]
Bm_nscaf1898_007	5.4378	-	-	-	-	-
Bm_nscaf1898_008	64.7677	GO:0043234//protein complex	GO:0008135//translation factor activity, nucleic acid binding	GO:0006413//translational initiation	2.5671e-170	gi|512913831|ref|XP_004927989.1|PREDICTED: eukaryotic translation initiation factor 4 gamma 2-like [Bombyx mori]
Bm_nscaf1898_009	23.2268	GO:0043005//neuron projection;GO:0016020//membrane	GO:0004871//signal transducer activity;GO:0004725//protein tyrosine phosphatase activity	GO:0007411//axon guidance;GO:0006796//phosphate metabolic process;GO:0060541//respiratory system development;GO:0006464//protein modification process	0	gi|512913835|ref|XP_004927990.1|PREDICTED: tyrosine-protein phosphatase 10D-like [Bombyx mori]
Bm_nscaf1898_010	13.8692	GO:0044464//cell part	GO:0004721//phosphoprotein phosphatase activity	GO:0009987//cellular process;GO:0048731	0	gi|512913835|ref|XP_004927990.1|PREDICTED: tyrosine-protein phosphatase 10D-like [Bombyx mori]
Bm_nscaf1898_011	28.6824	GO:0044464//cell part	GO:0004721//phosphoprotein phosphatase activity	GO:0007399//nervous system development;GO:0044237//cellular metabolic process	4.17078e-89	gi|512913835|ref|XP_004927990.1|PREDICTED: tyrosine-protein phosphatase 10D-like [Bombyx mori]
Bm_nscaf1898_012	16.8337	GO:0043231//intracellular membrane-bounded organelle	GO:0046914//transition metal ion binding;GO:0004518//nuclease activity	GO:0006281//DNA repair	0	gi|112983948|ref|NP_001036845.1|meiotic recombination 11 [Bombyx mori] >gi|9857264|dbj|BAB11924.1| Mre11 [Bombyx mori]
Bm_nscaf1898_013	9.4813	GO:0044464//cell part	GO:0003723//RNA binding	GO:0009987//cellular process;GO:0048519;GO:0048856//anatomical structure development	0	gi|304307735|ref|NP_001182007.1|R2D2 protein [Bombyx mori] >gi|300669731|dbj|BAJ11654.1| R2D2 [Bombyx mori]
Bm_nscaf1898_015	7.16172	-	-	-	6.27827e-141	gi|512913843|ref|XP_004927992.1|PREDICTED: caseinolytic peptidase B protein homolog [Bombyx mori]
Bm_nscaf1898_016	1.89626	-	-	-	1.07656e-19	gi|512913847|ref|XP_004927993.1|PREDICTED: uncharacterized protein KIAA0930 homolog [Bombyx mori]
Bm_nscaf1898_017	20.0292	-	-	-	4.81272e-30	gi|512913847|ref|XP_004927993.1|PREDICTED: uncharacterized protein KIAA0930 homolog [Bombyx mori]
Bm_nscaf1898_018	23.3189	GO:0044431//Golgi apparatus part;GO:0016020//membrane	GO:0016772//transferase activity, transferring phosphorus-containing groups	GO:0009987//cellular process;GO:0006952//defense response;GO:0006629//lipid metabolic process;GO:0034612//response to tumor necrosis factor;GO:0010467//gene expression;GO:0032496//response to lipopolysaccharide	0	gi|512912756|ref|XP_004927734.1|PREDICTED: phosphatidylcholine:ceramide cholinephosphotransferase 1-like [Bombyx mori]
Bm_nscaf1898_019	2.24103	-	-	-	1.51526e-23	gi|512913847|ref|XP_004927993.1|PREDICTED: uncharacterized protein KIAA0930 homolog [Bombyx mori]
Bm_nscaf1898_020	2.69906	-	-	-	1.54398e-82	gi|512913847|ref|XP_004927993.1|PREDICTED: uncharacterized protein KIAA0930 homolog [Bombyx mori]
Bm_nscaf1898_021	36.2326	-	-	-	0	gi|512912752|ref|XP_004927733.1|PREDICTED: spondin-1-like [Bombyx mori]
Bm_nscaf1898_022	2.64358	GO:0016020//membrane	GO:0043492//ATPase activity, coupled to movement of substances;GO:0022892;GO:0016820//hydrolase activity, acting on acid anhydrides, catalyzing transmembrane movement of substances;GO:0000166//nucleotide binding	GO:0008152//metabolic process	0	gi|512912760|ref|XP_004927735.1|PREDICTED: probable phospholipid-transporting ATPase IA-like [Bombyx mori]
Bm_nscaf1898_023	7.83966	-	-	-	3.17658e-147	gi|512912764|ref|XP_004927736.1|PREDICTED: choline/ethanolaminephosphotransferase 1-like isoform X1 [Bombyx mori]
Bm_nscaf1898_024	18.6963	GO:0044464//cell part	GO:0016772//transferase activity, transferring phosphorus-containing groups	GO:0006644//phospholipid metabolic process	1.42111e-103	gi|512912764|ref|XP_004927736.1|PREDICTED: choline/ethanolaminephosphotransferase 1-like isoform X1 [Bombyx mori]
Bm_nscaf1898_025	6.63022	-	-	-	0	gi|512913851|ref|XP_004927994.1|PREDICTED: ankyrin repeat and BTB/POZ domain-containing protein 2-like [Bombyx mori]
Bm_nscaf1898_027	0.293469	-	-	-	-	-
Bm_nscaf1898_028	47.0617	GO:0044464//cell part	GO:0017111//nucleoside-triphosphatase activity;GO:0032561//guanyl ribonucleotide binding	GO:0035556;GO:0050658//RNA transport;GO:0001505//regulation of neurotransmitter levels;GO:0006897//endocytosis;GO:0006464//protein modification process	5.03891e-116	gi|357613722|gb|EHJ68681.1|hypothetical protein KGM_13292 [Danaus plexippus]
Bm_nscaf1898_030	3.91062	-	-	-	0	gi|512913855|ref|XP_004927995.1|PREDICTED: zinc finger protein 699-like [Bombyx mori]
Bm_nscaf1898_031	7.72455	GO:0043231//intracellular membrane-bounded organelle	GO:0043169//cation binding;GO:0051536//iron-sulfur cluster binding;GO:0016783//sulfurtransferase activity	GO:0009105//lipoic acid biosynthetic process	0	gi|512912787|ref|XP_004927741.1|PREDICTED: lipoyl synthase, mitochondrial-like [Bombyx mori]
Bm_nscaf1898_032	0.430968	-	GO:0003824//catalytic activity	-	0	gi|512912791|ref|XP_004927742.1|PREDICTED: fumarylacetoacetate hydrolase domain-containing protein 2-like [Bombyx mori]
Bm_nscaf1898_039	5.38623	GO:0016021//integral to membrane	GO:0003824//catalytic activity	GO:0065008;GO:0042051//compound eye photoreceptor development;GO:0007365//periodic partitioning	0	gi|512913867|ref|XP_004927998.1|PREDICTED: teneurin-m-like [Bombyx mori]
Bm_nscaf1898_040	2.13988	GO:0016020//membrane	GO:0016740//transferase activity	-	0	gi|512913871|ref|XP_004927999.1|PREDICTED: N-acetylgalactosaminyltransferase 6-like [Bombyx mori]
Bm_nscaf1898_041	32.9084	GO:0016020//membrane	GO:0005488//binding	-	0	gi|512912798|ref|XP_004927743.1|PREDICTED: calnexin-like [Bombyx mori]
Bm_nscaf1898_042	11.3526	-	-	-	0	gi|512913875|ref|XP_004928000.1|PREDICTED: arylsulfatase I-like [Bombyx mori]
Bm_nscaf1898_045	16.6675	-	GO:0004721//phosphoprotein phosphatase activity;GO:0005488//binding	GO:0042478//regulation of eye photoreceptor cell development;GO:0007417//central nervous system development;GO:0007424//open tracheal system development;GO:0003006//reproductive developmental process;GO:0007169//transmembrane receptor protein tyrosine kinase signaling pathway;GO:0002009//morphogenesis of an epithelium;GO:0000578//embryonic axis specification;GO:0006464//protein modification proce…	0	gi|347967867|ref|XP_563746.4|AGAP002438-PA [Anopheles gambiae str. PEST] >gi|333468266|gb|EAL40926.4| AGAP002438-PA [Anopheles gambiae str. PEST]
Bm_nscaf1898_046	26.4122	-	GO:0016671//oxidoreductase activity, acting on sulfur group of donors, disulfide as acceptor	GO:0008152//metabolic process	2.31482e-31	gi|112982986|ref|NP_001037086.1|hemolin-interacting protein [Bombyx mori] >gi|40949817|gb|AAR97570.1| hemolin-interacting protein [Bombyx mori]
Bm_nscaf1898_048	10.9792	GO:0005737//cytoplasm	GO:0005488//binding;GO:0008168//methyltransferase activity	GO:0009987//cellular process;GO:0008152//metabolic process	0	gi|512912809|ref|XP_004927746.1|PREDICTED: alkylated DNA repair protein alkB homolog 8-like [Bombyx mori]
Bm_nscaf1898_049	248.896	-	-	-	4.31691e-122	gi|512912817|ref|XP_004927748.1|PREDICTED: clathrin light chain-like isoform X2 [Bombyx mori]
Bm_nscaf1898_050	26.1921	-	-	-	5.19494e-89	gi|512913883|ref|XP_004928002.1|PREDICTED: growth arrest and DNA damage-inducible proteins-interacting protein 1-like [Bombyx mori]
Bm_nscaf1898_052	4.3248	-	-	-	-	-
Bm_nscaf1898_053	2.51545	-	-	-	1.73771e-27	gi|338858968|gb|AEJ33048.1|adipose triglyceride lipase [Manduca sexta]
Bm_nscaf1898_055	2.8832	-	GO:0004091//carboxylesterase activity	GO:0048878//chemical homeostasis;GO:0010259//multicellular organismal aging;GO:0006641//triglyceride metabolic process;GO:0010883//regulation of lipid storage	0	gi|289177022|ref|NP_001165929.1|adipose triglyceride lipase brummer [Bombyx mori] >gi|285028547|gb|ADC34595.1| adipose triglyceride lipase brummer [Bombyx mori]
Bm_nscaf1898_056	13.8822	GO:0005681//spliceosomal complex	GO:0005488//binding	GO:0000377//RNA splicing, via transesterification reactions with bulged adenosine as nucleophile;GO:0044092	0	gi|512912837|ref|XP_004927753.1|PREDICTED: nitric oxide synthase-interacting protein homolog [Bombyx mori]
Bm_nscaf1898_057	5.42534	-	-	-	-	-
Bm_nscaf1898_058	1610.04	GO:0015934//large ribosomal subunit	GO:0005198//structural molecule activity	GO:0007052//mitotic spindle organization;GO:0010467//gene expression	1.16359e-110	gi|112984298|ref|NP_001037223.1|ribosomal protein L21 [Bombyx mori] >gi|54609233|gb|AAV34832.1| ribosomal protein L21 [Bombyx mori]
Bm_nscaf1898_059	15.452	-	GO:0016790//thiolester hydrolase activity	GO:0019941//modification-dependent protein catabolic process	0	gi|379698942|ref|NP_001243942.1|ubiquitin carboxyl-terminal hydrolase 46 [Bombyx mori] >gi|346230198|gb|AEO21914.1| ubiquitin carboxyl-terminal hydrolase 46 [Bombyx mori]
Bm_nscaf1898_060	157.983	GO:0005694//chromosome	GO:0046872//metal ion binding;GO:0003677//DNA binding	GO:0051276//chromosome organization;GO:0007549//dosage compensation;GO:0010557//positive regulation of macromolecule biosynthetic process	0	gi|347326520|gb|AEO79985.1|DNA supercoiling factor [Bombyx mori]
Bm_nscaf1898_062	555.634	-	GO:0030247//polysaccharide binding	GO:0006022	1.26464e-113	gi|512912841|ref|XP_004927754.1|PREDICTED: uncharacterized protein LOC101737637 isoform X1 [Bombyx mori]
Bm_nscaf1898_063	21.436	-	GO:0016765//transferase activity, transferring alkyl or aryl (other than methyl) groups	-	3.6454e-38	gi|112984522|ref|NP_001037197.1|glutathione S-transferase epsilon 1 [Bombyx mori] >gi|28435741|gb|AAO41719.1| glutathione S-transferase 1 [Bombyx mori] >gi|112361465|gb|ABI15774.1| glutathione S-transferase 1 [Bombyx mori]
Bm_nscaf1898_067	0.821713	-	-	-	9.38038e-43	gi|357620199|gb|EHJ72480.1|hypothetical protein KGM_01887 [Danaus plexippus]
Bm_nscaf1898_069	3.85178	-	-	-	-	-
Bm_nscaf1898_071	2.78256	-	-	-	0	gi|512913899|ref|XP_004928006.1|PREDICTED: low-density lipoprotein receptor-related protein 6-like [Bombyx mori]
Bm_nscaf1898_074	1.37717	-	-	-	1.08968e-73	gi|357609019|gb|EHJ66252.1|hypothetical protein KGM_11539 [Danaus plexippus]
Bm_nscaf1898_075	1.97211	-	-	-	4.62063e-97	gi|357609019|gb|EHJ66252.1|hypothetical protein KGM_11539 [Danaus plexippus]
Bm_nscaf1898_077	0.420672	-	-	-	1.27335e-168	gi|512912860|ref|XP_004927758.1|PREDICTED: hemicentin-1-like [Bombyx mori]
Bm_nscaf1898_078	1.36447	-	-	-	7.56815e-148	gi|512912860|ref|XP_004927758.1|PREDICTED: hemicentin-1-like [Bombyx mori]
Bm_nscaf1898_081	32.9012	-	GO:0016740//transferase activity	GO:0009790//embryonic development;GO:0007389//pattern specification process	0	gi|512912864|ref|XP_004927759.1|PREDICTED: dolichyl-phosphate beta-glucosyltransferase-like [Bombyx mori]
Bm_nscaf1898_082	53.7457	-	GO:0046872//metal ion binding;GO:0004672//protein kinase activity;GO:0032559//adenyl ribonucleotide binding	GO:0006464//protein modification process	5.07538e-122	gi|124365239|gb|ABN09648.1|apoptosis-linked protein 2 [Bombyx mori]
Bm_nscaf1898_083	17.9663	-	-	-	0	gi|512912868|ref|XP_004927760.1|PREDICTED: uncharacterized protein LOC101738535 [Bombyx mori]
Bm_nscaf1898_084	1788.55	GO:0030529//ribonucleoprotein complex	GO:0005198//structural molecule activity	GO:0010467//gene expression	8.68188e-65	gi|112983527|ref|NP_001037522.1|ribosomal protein L27A [Bombyx mori] >gi|54609247|gb|AAV34839.1| ribosomal protein L27A [Bombyx mori]
Bm_nscaf1898_085	37.0378	-	-	-	0	gi|512913918|ref|XP_004928011.1|PREDICTED: protein SPT2 homolog [Bombyx mori]
Bm_nscaf1898_086	7.13056	-	-	-	3.49807e-82	gi|512912872|ref|XP_004927761.1|PREDICTED: 7-methylguanosine phosphate-specific 5'-nucleotidase-like [Bombyx mori]
Bm_nscaf1898_087	13.096	-	GO:0016788//hydrolase activity, acting on ester bonds	-	4.7065e-106	gi|512912872|ref|XP_004927761.1|PREDICTED: 7-methylguanosine phosphate-specific 5'-nucleotidase-like [Bombyx mori]
Bm_nscaf1898_088	2.0206	-	-	-	-	-
Bm_nscaf1898_089	5.54854	GO:0016020//membrane	GO:0005488//binding;GO:0022892;GO:0016817//hydrolase activity, acting on acid anhydrides	-	0	gi|512913922|ref|XP_004928012.1|PREDICTED: LOW QUALITY PROTEIN: probable phospholipid-transporting ATPase VD-like, partial [Bombyx mori]
Bm_nscaf1898_090	3.91292	GO:0016020//membrane	GO:0005488//binding;GO:0022892;GO:0016817//hydrolase activity, acting on acid anhydrides	-
Bm_nscaf1898_091	165.453	GO:0015630//microtubule cytoskeleton;GO:0030136//clathrin-coated vesicle	GO:0005092//GDP-dissociation inhibitor activity	GO:0006810//transport;GO:0033124;GO:0001505//regulation of neurotransmitter levels	0	gi|512912876|ref|XP_004927762.1|PREDICTED: rab GDP dissociation inhibitor alpha-like [Bombyx mori]
Bm_nscaf1898_093	0.188178	-	-	-	0	gi|512913926|ref|XP_004928013.1|PREDICTED: protein kinase C-binding protein NELL1-like, partial [Bombyx mori]
Bm_nscaf1898_096	75.8504	-	-	-	4.73128e-71	gi|389611205|dbj|BAM19214.1|tetraspanin 74F [Papilio polytes]
Bm_nscaf1898_097	10.5063	GO:0005856//cytoskeleton;GO:0005737//cytoplasm	-	-	0	gi|512912895|ref|XP_004927766.1|PREDICTED: tudor domain-containing protein 3-like [Bombyx mori]
Bm_nscaf1898_098	9.68885	-	-	-	0	gi|512913934|ref|XP_004928015.1|PREDICTED: exportin-5-like [Bombyx mori]
Bm_nscaf1898_099	29.3273	-	GO:0004812//aminoacyl-tRNA ligase activity;GO:0000166//nucleotide binding	GO:0006418//tRNA aminoacylation for protein translation	0	gi|512912899|ref|XP_004927767.1|PREDICTED: leucine--tRNA ligase, cytoplasmic-like [Bombyx mori]
Bm_nscaf1898_100	42.6434	GO:0044464//cell part	GO:0004518//nuclease activity	GO:0009987//cellular process	0	gi|512912903|ref|XP_004927768.1|PREDICTED: recombination repair protein 1-like isoform X1 [Bombyx mori]
Bm_nscaf1898_101	11.3427	-	-	-	1.24479e-160	gi|512912911|ref|XP_004927770.1|PREDICTED: UPF0609 protein CG1218-like [Bombyx mori]
Bm_nscaf1898_102	8.30013	-	-	-	4.24965e-165	gi|512913938|ref|XP_004928016.1|PREDICTED: uncharacterized protein LOC101740546 [Bombyx mori]
Bm_nscaf1898_103	35.0482	-	-	-	0	gi|512912915|ref|XP_004927771.1|PREDICTED: rab proteins geranylgeranyltransferase component A 2-like [Bombyx mori]
Bm_nscaf1898_104	54.5406	-	GO:0043169//cation binding;GO:0016616//oxidoreductase activity, acting on the CH-OH group of donors, NAD or NADP as acceptor	GO:0006909//phagocytosis;GO:0006935//chemotaxis;GO:0009168//purine ribonucleoside monophosphate biosynthetic process	0	gi|512912919|ref|XP_004927772.1|PREDICTED: inosine-5'-monophosphate dehydrogenase-like [Bombyx mori]
Bm_nscaf1898_105	0.664458	-	-	-	-	-
Bm_nscaf1898_106	3.03588	-	-	-	1.66819e-88	gi|512913942|ref|XP_004928017.1|PREDICTED: CD151 antigen-like [Bombyx mori]
Bm_nscaf1898_107	38.3662	-	-	-	0	gi|512912927|ref|XP_004927774.1|PREDICTED: sorting nexin-9-like [Bombyx mori]
Bm_nscaf1898_110	11.2052	-	-	-	2.44113e-60	gi|225346691|gb|ACN86368.1|troponin I transcript variant A [Bombyx mandarina]
Bm_nscaf1898_111	15.0543	-	-	-	1.83153e-38	gi|225346693|gb|ACN86369.1|troponin I transcript variant B [Bombyx mandarina]
Bm_nscaf1898_112	3.08142	-	-	-	-	-
Bm_nscaf1898_113	3.4238	-	-	-	0	gi|512913950|ref|XP_004928019.1|PREDICTED: tetratricopeptide repeat protein 17-like [Bombyx mori]
Bm_nscaf1898_114	1.76081	-	-	-	-	-
Bm_nscaf1898_115	4.48207	GO:0043231//intracellular membrane-bounded organelle	GO:0001071	GO:0007472//wing disc morphogenesis;GO:0006355//regulation of transcription, DNA-dependent;GO:0048592//eye morphogenesis;GO:0007478//leg disc morphogenesis;GO:0055001//muscle cell development	3.88881e-22	gi|357603586|gb|EHJ63836.1|putative Transcriptional enhancer factor TEF-1 [Danaus plexippus]
Bm_nscaf1898_116	14.104	-	GO:0030528//transcription regulator activity;GO:0005488//binding;GO:0001071	GO:0048731;GO:0035556;GO:0006355//regulation of transcription, DNA-dependent	1.42106e-85	gi|512913957|ref|XP_004928021.1|PREDICTED: transcriptional enhancer factor TEF-3-like [Bombyx mori]
Bm_nscaf1898_117	8.30945	GO:0043231//intracellular membrane-bounded organelle	GO:0001071	GO:0006351//transcription, DNA-dependent	5.67898e-47	gi|512913957|ref|XP_004928021.1|PREDICTED: transcriptional enhancer factor TEF-3-like [Bombyx mori]
Bm_nscaf1898_119	0.320981	-	-	-	1.42429e-143	gi|512913960|ref|XP_004928022.1|PREDICTED: glucosylceramidase-like [Bombyx mori]
Bm_nscaf1898_120	13.6063	GO:0043231//intracellular membrane-bounded organelle;GO:0031224//intrinsic to membrane	GO:0070011//peptidase activity, acting on L-amino acid peptides	GO:0019538//protein metabolic process	1.31882e-109	gi|512912931|ref|XP_004927775.1|PREDICTED: mitochondrial inner membrane protease subunit 1-like isoform X1 [Bombyx mori] >gi|512912935|ref|XP_004927776.1| PREDICTED: mitochondrial inner membrane protease subunit 1-like isoform X2 [Bombyx mori]
Bm_nscaf1898_122	16.3905	-	-	-	0	gi|357618708|gb|EHJ71589.1|hypothetical protein KGM_20827 [Danaus plexippus]
Bm_nscaf1898_123	9.86055	GO:0016585//chromatin remodeling complex	GO:0043169//cation binding;GO:0003676//nucleic acid binding	GO:0000086//G2/M transition of mitotic cell cycle;GO:0010468//regulation of gene expression	8.40667e-114	gi|512912947|ref|XP_004927779.1|PREDICTED: histone deacetylase complex subunit SAP30 homolog [Bombyx mori]
Bm_nscaf1898_124	80.6547	GO:0043231//intracellular membrane-bounded organelle	GO:0030528//transcription regulator activity;GO:0003677//DNA binding;GO:0005515//protein binding	GO:0016568//chromatin modification;GO:0002759;GO:0006357//regulation of transcription from RNA polymerase II promoter;GO:0051099//positive regulation of binding;GO:0007444//imaginal disc development;GO:0007389//pattern specification process	3.95611e-84	gi|332375054|gb|AEE62668.1|unknown [Dendroctonus ponderosae]
Bm_nscaf1898_125	3.6398	-	-	-	0	gi|512913964|ref|XP_004928023.1|PREDICTED: transmembrane and TPR repeat-containing protein CG4050-like [Bombyx mori]
Bm_nscaf1898_126	4.7774	GO:0043234//protein complex	-	-	3.92065e-50	gi|512913964|ref|XP_004928023.1|PREDICTED: transmembrane and TPR repeat-containing protein CG4050-like [Bombyx mori]
Bm_nscaf1898_131	0.638637	-	GO:0004175//endopeptidase activity	GO:0019538//protein metabolic process	7.01697e-111	gi|124014435|gb|ABM88498.1|cocoonase [Bombyx mori]
Bm_nscaf1898_132	50.2539	-	-	-	0	gi|512912967|ref|XP_004927784.1|PREDICTED: flocculation protein FLO11-like [Bombyx mori]
Bm_nscaf1898_133	26.9991	-	-	-	1.84863e-148	gi|512912971|ref|XP_004927785.1|PREDICTED: FGFR1 oncogene partner 2 homolog [Bombyx mori]
Bm_nscaf1898_134	17.8398	-	-	-	4.20275e-164	gi|512912975|ref|XP_004927786.1|PREDICTED: epoxide hydrolase 4-like [Bombyx mori]
Bm_nscaf1898_135	0.913014	-	-	-	-	-
Bm_nscaf1898_137	3.88211	GO:0000267//cell fraction	GO:0016597//amino acid binding;GO:0042083//5,10-methylenetetrahydrofolate-dependent methyltransferase activity	GO:0019087//transformation of host cell by virus;GO:0002069;GO:0040007//growth;GO:0017085//response to insecticide;GO:0006259//DNA metabolic process;GO:0009177;GO:0006730//one-carbon metabolic process;GO:0009887//organ morphogenesis;GO:0031960//response to corticosteroid stimulus;GO:0019932//second-messenger-mediated signaling	0	gi|114053279|ref|NP_001040281.1|thymidylate synthase isoform 1 [Bombyx mori] >gi|87248619|gb|ABD36362.1| thymidylate synthase isoform 1 [Bombyx mori]
Bm_nscaf1898_138	39.5226	-	-	-	7.15775e-123	gi|512912990|ref|XP_004927790.1|PREDICTED: uncharacterized protein C6orf106 homolog isoform X3 [Bombyx mori]
Bm_nscaf1898_139	18.2281	-	-	-	0	gi|512913002|ref|XP_004927793.1|PREDICTED: putative neutral sphingomyelinase-like [Bombyx mori]
Bm_nscaf1898_140	8.74162	-	-	-	1.69762e-94	gi|512912998|ref|XP_004927792.1|PREDICTED: transmembrane protein 184C-like [Bombyx mori]
Bm_nscaf1898_141	5.46075	-	-	-	0	gi|512913005|ref|XP_004927794.1|PREDICTED: DNA-binding protein Ikaros-like [Bombyx mori]
Bm_nscaf1898_142	0.455663	-	-	-	5.04202e-171	gi|357624076|gb|EHJ74980.1|hypothetical protein KGM_12188 [Danaus plexippus]
Bm_nscaf1898_143	2.28253	-	-	-	6.42585e-175	gi|512913009|ref|XP_004927795.1|PREDICTED: liprin-beta-1-like [Bombyx mori]
Bm_nscaf1898_144	0.341432	-	GO:0004672//protein kinase activity;GO:0000166//nucleotide binding	GO:0009987//cellular process	0	gi|512913012|ref|XP_004927796.1|PREDICTED: testis-specific serine/threonine-protein kinase 1-like [Bombyx mori]
Bm_nscaf1898_146	10.8449	GO:0044464//cell part	GO:0046872//metal ion binding;GO:0015924	-	0	gi|512913015|ref|XP_004927797.1|PREDICTED: ER degradation-enhancing alpha-mannosidase-like protein 2-like [Bombyx mori]
Bm_nscaf1898_147	23.9309	GO:0043231//intracellular membrane-bounded organelle	-	-	0	gi|237648966|ref|NP_001153659.1|cyclin A [Bombyx mori] >gi|223046633|gb|ACM79367.1| cyclin A [Bombyx mori]
Bm_nscaf1898_148	5.6392	-	-	-	-	-
Bm_nscaf1898_149	2.14983	-	-	-	0	gi|512913976|ref|XP_004928026.1|PREDICTED: mucin-5AC-like [Bombyx mori]
Bm_nscaf1898_150	0.509326	-	-	-	-	-
Bm_nscaf1898_151	9.75846	-	-	-	0	gi|512913033|ref|XP_004927801.1|PREDICTED: protein PTCD3 homolog, mitochondrial-like [Bombyx mori]
Bm_nscaf1898_153	0.341432	-	-	-	0	gi|512913049|ref|XP_004927805.1|PREDICTED: monocarboxylate transporter 9-like [Bombyx mori]
Bm_nscaf1898_155	5.60259	-	-	-	0	gi|512913980|ref|XP_004928027.1|PREDICTED: uncharacterized protein LOC101742398 [Bombyx mori]
Bm_nscaf1898_160	0.485263	-	GO:0016491//oxidoreductase activity;GO:0005506//iron ion binding	GO:0008152//metabolic process	0	gi|433339109|dbj|BAM73905.1|cytochrome P450 [Bombyx mori] >gi|433339111|dbj|BAM73906.1| cytochrome P450 [Bombyx mori]
Bm_nscaf1898_161	4.9969	-	GO:0016491//oxidoreductase activity;GO:0005506//iron ion binding	GO:0008152//metabolic process	0	gi|433339049|dbj|BAM73879.1|cytochrome P450 [Bombyx mori]
Bm_nscaf1898_162	3.20148	GO:0044464//cell part	GO:0016491//oxidoreductase activity;GO:0005506//iron ion binding	GO:0008202//steroid metabolic process	8.58346e-44	gi|433339049|dbj|BAM73879.1|cytochrome P450 [Bombyx mori]
Bm_nscaf1898_164	55.9702	-	-	-	0	gi|512913984|ref|XP_004928028.1|PREDICTED: facilitated trehalose transporter Tret1-like [Bombyx mori]
Bm_nscaf1898_165	0.304338	GO:0043231//intracellular membrane-bounded organelle	GO:0003676//nucleic acid binding	GO:0048731;GO:0010468//regulation of gene expression	0	gi|157412310|ref|NP_001098696.1|achaete-scute-like protein ASE [Bombyx mori] >gi|149131946|gb|ABR20841.1| achaete-scute-like protein ASE [Bombyx mori]
Bm_nscaf1898_166	15.2483	GO:0043231//intracellular membrane-bounded organelle	GO:0003676//nucleic acid binding	GO:0009987//cellular process;GO:0010468//regulation of gene expression;GO:0007399//nervous system development	4.34916e-116	gi|112984016|ref|NP_001037416.1|achaete-scute-like protein [Bombyx mori] >gi|85813384|gb|ABC84346.1| achaete-scute-like protein [Bombyx mori] >gi|85813386|gb|ABC84347.1| achaete-scute-like protein [Bombyx mori]
Bm_nscaf1898_167	40.0585	GO:0043231//intracellular membrane-bounded organelle	GO:0003676//nucleic acid binding	GO:0009987//cellular process;GO:0010468//regulation of gene expression;GO:0007399//nervous system development	1.58215e-149	gi|157412302|ref|NP_001098692.1|achaete-scute-like protein ASH2 [Bombyx mori] >gi|149131942|gb|ABR20839.1| achaete-scute-like protein ASH2 [Bombyx mori]
Bm_nscaf1898_168	2.62249	GO:0043231//intracellular membrane-bounded organelle	GO:0003677//DNA binding	GO:0007417//central nervous system development;GO:0001709//cell fate determination;GO:0010468//regulation of gene expression	6.16012e-91	gi|157412306|ref|NP_001098694.1|achaete-scute-like protein ASH3 [Bombyx mori] >gi|149131944|gb|ABR20840.1| achaete-scute-like protein ASH3 [Bombyx mori]
Bm_nscaf1898_169	119.667	-	-	-	0	gi|87248445|gb|ABD36275.1|yellow protein [Bombyx mori] >gi|220983687|dbj|BAH11146.1| yellow protein [Bombyx mori] >gi|379046456|gb|AFC87789.1| yellow protein [Bombyx mori]
Bm_nscaf1898_172	0.915274	GO:0016020//membrane	GO:0005515//protein binding;GO:0016301//kinase activity	GO:0009987//cellular process	0	gi|512913988|ref|XP_004928029.1|PREDICTED: tyrosine-protein kinase-like otk-like [Bombyx mori]
Bm_nscaf1898_173	2.29468	-	-	-	1.40114e-167	gi|389608875|dbj|BAM18049.1|amino acid transporter [Papilio xuthus]
Bm_nscaf1898_174	26.2354	-	GO:0003824//catalytic activity	GO:0008152//metabolic process;GO:0002118//aggressive behavior	3.16946e-167	gi|512913085|ref|XP_004927811.1|PREDICTED: NADH-cytochrome b5 reductase 2-like isoform X2 [Bombyx mori]
Bm_nscaf1898_175	20.1886	-	-	-	6.16464e-80	gi|512913992|ref|XP_004928030.1|PREDICTED: uncharacterized protein LOC101742838 [Bombyx mori]
Bm_nscaf1898_177	0.6042	-	-	-	5.93041e-123	gi|512914000|ref|XP_004928032.1|PREDICTED: uncharacterized protein LOC101743120 [Bombyx mori]
Bm_nscaf1898_178	6.90757	-	-	-	0	gi|267844865|ref|NP_001161185.1|aly protein [Bombyx mori] >gi|262089804|gb|ACY24884.1| Aly [Bombyx mori]
Bm_nscaf1898_179	16.7815	-	-	-	5.32178e-105	gi|512914004|ref|XP_004928033.1|PREDICTED: nuclear pore complex protein Nup50-like [Bombyx mori]
Bm_nscaf1898_180	6.21463	-	-	-	3.39861e-178	gi|512914008|ref|XP_004928034.1|PREDICTED: uncharacterized protein LOC101743404 [Bombyx mori]
Bm_nscaf1898_184	2.37032	-	GO:0003824//catalytic activity;GO:0046914//transition metal ion binding	-	2.208e-49	gi|114052529|ref|NP_001040254.1|beadex/dLMO protein [Bombyx mori] >gi|87248525|gb|ABD36315.1| beadex/dLMO protein [Bombyx mori]
Bm_nscaf1898_187	3.47202	-	-	-
Bm_nscaf1898_190	69.8957	-	-	GO:0006412//translation	0	gi|512914012|ref|XP_004928035.1|PREDICTED: histidine--tRNA ligase, cytoplasmic-like [Bombyx mori]
Bm_nscaf1898_191	15.0238	-	-	GO:0006915//apoptosis;GO:0007219//Notch signaling pathway	0	gi|512913115|ref|XP_004927818.1|PREDICTED: vacuolar protein-sorting-associated protein 36-like [Bombyx mori]
Bm_nscaf1898_192	34.7322	-	-	-	4.65381e-170	gi|512913119|ref|XP_004927819.1|PREDICTED: exonuclease 3'-5' domain-containing protein 1-like [Bombyx mori]
Bm_nscaf1898_193	0.189044	-	GO:0046914//transition metal ion binding;GO:0008235//metalloexopeptidase activity	GO:0019538//protein metabolic process	0	gi|512914016|ref|XP_004928036.1|PREDICTED: cytosolic carboxypeptidase NnaD-like [Bombyx mori]
Bm_nscaf1898_194	11.2052	-	GO:0016884//carbon-nitrogen ligase activity, with glutamine as amido-N-donor;GO:0016787//hydrolase activity;GO:0032559//adenyl ribonucleotide binding	GO:0019359	0	gi|512913123|ref|XP_004927820.1|PREDICTED: probable glutamine-dependent NAD(+) synthetase-like [Bombyx mori]
Bm_nscaf1898_196	7.97263	GO:0044464//cell part	GO:0046914//transition metal ion binding	-	0	gi|290565750|ref|NP_001166866.1|protein ovo [Bombyx mori] >gi|289585586|gb|ADD11587.1| OVO [Bombyx mori]
Bm_nscaf1898_198	439.331	-	GO:0016491//oxidoreductase activity;GO:0005506//iron ion binding	GO:0008152//metabolic process	2.88845e-132	gi|433338885|dbj|BAM73798.1|cytochrome P450 [Bombyx mori]
Bm_nscaf1898_199	576.174	GO:0044464//cell part	GO:0016491//oxidoreductase activity;GO:0005506//iron ion binding	GO:0008202//steroid metabolic process	0	gi|433338891|dbj|BAM73801.1|cytochrome P450, partial [Bombyx mori]
Bm_nscaf1898_201	0.470446	-	-	-	5.36305e-115	gi|357623052|gb|EHJ74356.1|hypothetical protein KGM_02261 [Danaus plexippus]
Bm_nscaf1898_203	2.64122	-	-	GO:0006810//transport	0	gi|512914020|ref|XP_004928037.1|PREDICTED: potassium channel subfamily K member 18-like [Bombyx mori]
Bm_nscaf1898_206	15442.3	-	-	-	1.30888e-179	gi|112983390|ref|NP_001036987.1|juvenile hormone binding protein brP-2095 precursor [Bombyx mori] >gi|73992802|dbj|BAE43414.1| hypothetical protein [Bombyx mori] >gi|255977210|dbj|BAH97097.1| juvenile hormone binding protein [Bombyx mori]
Bm_nscaf1898_207	0.293236	-	-	-	0	gi|307209356|gb|EFN86406.1|hypothetical protein EAI_04132 [Harpegnathos saltator]
Bm_nscaf1898_208	28.5695	GO:0015630//microtubule cytoskeleton	GO:0000166//nucleotide binding	GO:0048311//mitochondrion distribution;GO:0051301//cell division;GO:0007033//vacuole organization;GO:0048488//synaptic vesicle endocytosis;GO:0006914//autophagy	0	gi|345482696|ref|XP_001608159.2|PREDICTED: dynamin-1-like protein-like [Nasonia vitripennis]
Bm_nscaf1898_209	41.0856	-	-	GO:0009628//response to abiotic stimulus;GO:0032501//multicellular organismal process	0	gi|512913155|ref|XP_004927828.1|PREDICTED: transient receptor potential cation channel protein painless-like [Bombyx mori]
Bm_nscaf1898_210	8.44751	GO:0044444//cytoplasmic part;GO:0005874//microtubule	GO:0005488//binding	GO:0000226//microtubule cytoskeleton organization	0	gi|357626953|gb|EHJ76832.1|hypothetical protein KGM_17361 [Danaus plexippus]
Bm_nscaf1898_212	1119.13	GO:0043231//intracellular membrane-bounded organelle	GO:0005488//binding	GO:0007243//protein kinase cascade;GO:0045596//negative regulation of cell differentiation;GO:0045676//regulation of R7 cell differentiation;GO:0048812//neuron projection morphogenesis;GO:0001752//compound eye photoreceptor fate commitment;GO:0007297//ovarian follicle cell migration;GO:0055002//striated muscle cell development;GO:0016192//vesicle-mediated transport;GO:0006350//transcription;GO:00…	0	gi|525344627|ref|NP_001266436.1|ets DNA-binding protein pokkuri-like [Bombyx mori] >gi|510703599|dbj|BAN37076.1| Ets transcription factor BmEts2 [Bombyx mori]
Bm_nscaf1898_213	72.2333	GO:0044444//cytoplasmic part	-	-	0	gi|114051483|ref|NP_001040301.1|glycosyl-phosphatidyl-inositol-anchored protein [Bombyx mori] >gi|87248139|gb|ABD36122.1| glycosyl-phosphatidyl-inositol-anchored protein [Bombyx mori]
Bm_nscaf1898_214	24.9068	-	-	-	0	gi|512914036|ref|XP_004928041.1|PREDICTED: mucin-19-like [Bombyx mori]
Bm_nscaf1898_215	7.1825	-	-	-	0	gi|512914040|ref|XP_004928042.1|PREDICTED: DENN domain-containing protein 5B-like [Bombyx mori]
Bm_nscaf1898_216	6.78478	GO:0016021//integral to membrane	GO:0000030//mannosyltransferase activity	GO:0001743;GO:0016337//cell-cell adhesion;GO:0007293//germarium-derived egg chamber formation;GO:0050658//RNA transport;GO:0006935//chemotaxis;GO:0007308//oocyte construction;GO:0016334//establishment or maintenance of polarity of follicular epithelium;GO:0050795//regulation of behavior;GO:0007621//negative regulation of female receptivity	1.79884e-151	gi|379699012|ref|NP_001243979.1|glycosyltransferase precursor [Bombyx mori] >gi|347446517|dbj|BAK82123.1| glycosyltransferase [Bombyx mori]
Bm_nscaf1898_218	0.5406	GO:0015630//microtubule cytoskeleton	-	GO:0007606//sensory perception of chemical stimulus;GO:0044249//cellular biosynthetic process;GO:0009586//rhodopsin mediated phototransduction;GO:0007186//G-protein coupled receptor protein signaling pathway;GO:0009266//response to temperature stimulus;GO:0030036//actin cytoskeleton organization;GO:0006650//glycerophospholipid metabolic process;GO:0016310//phosphorylation	1.41207e-56	gi|357608852|gb|EHJ66187.1|hypothetical protein KGM_06010 [Danaus plexippus]
Bm_nscaf1898_222	0.821713	-	GO:0016301//kinase activity	GO:0007186//G-protein coupled receptor protein signaling pathway	1.24973e-73	gi|512914044|ref|XP_004928043.1|PREDICTED: eye-specific diacylglycerol kinase-like [Bombyx mori]
Bm_nscaf1898_223	4.25024	GO:0015630//microtubule cytoskeleton	GO:0016301//kinase activity	GO:0007606//sensory perception of chemical stimulus;GO:0009586//rhodopsin mediated phototransduction;GO:0007186//G-protein coupled receptor protein signaling pathway;GO:0030384//phosphoinositide metabolic process;GO:0009266//response to temperature stimulus;GO:0046394;GO:0030036//actin cytoskeleton organization;GO:0016310//phosphorylation;GO:0043954//cellular component maintenance	0	gi|512914044|ref|XP_004928043.1|PREDICTED: eye-specific diacylglycerol kinase-like [Bombyx mori]
Bm_nscaf1898_226	2.07154	-	-	-	7.15984e-78	gi|512913167|ref|XP_004927831.1|PREDICTED: CRAL-TRIO domain-containing protein C589.09, mitochondrial-like [Bombyx mori]
Bm_nscaf1898_227	14.4066	-	GO:0004672//protein kinase activity;GO:0032559//adenyl ribonucleotide binding	GO:0006464//protein modification process	5.05562e-105	gi|512914052|ref|XP_004928045.1|PREDICTED: tyrosine-protein kinase Btk29A-like [Bombyx mori]
Bm_nscaf1898_228	12.6227	-	GO:0016301//kinase activity;GO:0005488//binding	-	1.76518e-80	gi|512914052|ref|XP_004928045.1|PREDICTED: tyrosine-protein kinase Btk29A-like [Bombyx mori]
Bm_nscaf1898_229	33.769	-	GO:0004672//protein kinase activity;GO:0032559//adenyl ribonucleotide binding	GO:0006464//protein modification process	1.99178e-28	gi|512914052|ref|XP_004928045.1|PREDICTED: tyrosine-protein kinase Btk29A-like [Bombyx mori]
Bm_nscaf1898_230	35.3097	-	-	-	0	gi|512914056|ref|XP_004928046.1|PREDICTED: apoptosis inhibitor 5-like [Bombyx mori]
Bm_nscaf1898_232	30.8142	-	-	-	1.07398e-98	gi|512913175|ref|XP_004927833.1|PREDICTED: proteasome maturation protein-like [Bombyx mori]
Bm_nscaf1898_234	3.55549	-	-	-	3.69461e-45	gi|512913186|ref|XP_004927835.1|PREDICTED: uncharacterized protein LOC101737730 isoform X1 [Bombyx mori]
Bm_nscaf1898_235	18.2897	GO:0043231//intracellular membrane-bounded organelle	-	GO:0045449//regulation of transcription	5.72801e-81	gi|512913194|ref|XP_004927837.1|PREDICTED: mediator of RNA polymerase II transcription subunit 7-like [Bombyx mori]
Bm_nscaf1898_238	3.16043	-	-	-	-	-
Bm_nscaf1898_240	68.6008	-	-	-	0	gi|512913186|ref|XP_004927835.1|PREDICTED: uncharacterized protein LOC101737730 isoform X1 [Bombyx mori]
Bm_nscaf1898_241	8.82685	GO:0016020//membrane	GO:0004713//protein tyrosine kinase activity;GO:0005488//binding	GO:0007010//cytoskeleton organization;GO:0048513//organ development;GO:0030154//cell differentiation;GO:0002376//immune system process	0	gi|512914060|ref|XP_004928047.1|PREDICTED: vascular endothelial growth factor receptor 1-like [Bombyx mori]
Bm_nscaf1898_248	17.6081	-	GO:0016810//hydrolase activity, acting on carbon-nitrogen (but not peptide) bonds	-	0	gi|512913198|ref|XP_004927838.1|PREDICTED: putative N-acetylglucosamine-6-phosphate deacetylase-like [Bombyx mori]
Bm_nscaf1898_249	1.50722	-	-	GO:0022403;GO:0019953//sexual reproduction	0	gi|512914068|ref|XP_004928049.1|PREDICTED: brain tumor protein-like [Bombyx mori]
Bm_nscaf1898_250	2.88474	-	-	-	0	gi|512914072|ref|XP_004928050.1|PREDICTED: transcription factor SPT20 homolog [Bombyx mori]
Bm_nscaf1898_252	13.2399	-	-	-	0	gi|512914076|ref|XP_004928051.1|PREDICTED: teneurin-a-like [Bombyx mori]
Bm_nscaf1898_253	5.98158	-	GO:0003824//catalytic activity	-	0	gi|512914076|ref|XP_004928051.1|PREDICTED: teneurin-a-like [Bombyx mori]
Bm_nscaf1898_256	1129.03	GO:0030529//ribonucleoprotein complex	GO:0005198//structural molecule activity	GO:0010467//gene expression	2.58082e-75	gi|148298875|ref|NP_001091751.1|ribosomal protein L31 [Bombyx mori] >gi|54609255|gb|AAV34843.1| ribosomal protein L31 [Bombyx mori]
Bm_nscaf1898_257	12.1521	GO:0044424//intracellular part	GO:0005515//protein binding;GO:0016787//hydrolase activity	-	0	gi|512913210|ref|XP_004927841.1|PREDICTED: exosome complex component RRP43-like [Bombyx mori]
Bm_nscaf1898_258	58.6598	-	GO:0016787//hydrolase activity	-	0	gi|512913206|ref|XP_004927840.1|PREDICTED: probable Ufm1-specific protease 2-like [Bombyx mori]
Bm_nscaf1898_259	16.0371	GO:0044464//cell part	GO:0015075//ion transmembrane transporter activity;GO:0005488//binding	GO:0006811//ion transport	0	gi|512913202|ref|XP_004927839.1|PREDICTED: zinc transporter 9-like [Bombyx mori]
Bm_nscaf1898_260	14.5667	-	-	-	-	-
Bm_nscaf1898_261	9.51382	GO:0005856//cytoskeleton;GO:0044444//cytoplasmic part	-	GO:0009987//cellular process	0	gi|512913222|ref|XP_004927844.1|PREDICTED: pericentriolar material 1 protein-like isoform X3 [Bombyx mori]
Bm_nscaf1898_262	76.4037	-	-	-	0	gi|512913241|ref|XP_004927848.1|PREDICTED: uncharacterized protein LOC101739504 [Bombyx mori]
Bm_nscaf1898_263	35.4862	-	-	-	0	gi|512913245|ref|XP_004927849.1|PREDICTED: uncharacterized protein LOC101739643 [Bombyx mori]
Bm_nscaf1898_264	20.3171	GO:0043231//intracellular membrane-bounded organelle	GO:0046914//transition metal ion binding;GO:0003676//nucleic acid binding	-	1.07078e-27	gi|512913245|ref|XP_004927849.1|PREDICTED: uncharacterized protein LOC101739643 [Bombyx mori]
Bm_nscaf1898_265	2.46514	-	-	-	0	gi|512913249|ref|XP_004927850.1|PREDICTED: uncharacterized protein T20G5.4-like isoform X1 [Bombyx mori] >gi|512913253|ref|XP_004927851.1| PREDICTED: uncharacterized protein T20G5.4-like isoform X2 [Bombyx mori]
Bm_nscaf1898_267	4.10856	-	-	-	-	-
Bm_nscaf1898_268	1.03144	-	-	-	-	-
Bm_nscaf1898_269	0.916408	-	-	-	1.01672e-156	gi|512914083|ref|XP_004928053.1|PREDICTED: ras-related and estrogen-regulated growth inhibitor-like [Bombyx mori]
Bm_nscaf1898_270	34.3757	GO:0015630//microtubule cytoskeleton	GO:0004812//aminoacyl-tRNA ligase activity;GO:0032559//adenyl ribonucleotide binding	GO:0006418//tRNA aminoacylation for protein translation	0	gi|512914087|ref|XP_004928054.1|PREDICTED: probable glutamine--tRNA ligase-like [Bombyx mori]
Bm_nscaf1898_271	30.5208	GO:0015630//microtubule cytoskeleton	GO:0004812//aminoacyl-tRNA ligase activity;GO:0032559//adenyl ribonucleotide binding	GO:0006418//tRNA aminoacylation for protein translation	3.39257e-129	gi|512914087|ref|XP_004928054.1|PREDICTED: probable glutamine--tRNA ligase-like [Bombyx mori]
Bm_nscaf1898_272	0.253094	-	-	GO:0050794//regulation of cellular process	0	gi|357619561|gb|EHJ72087.1|hypothetical protein KGM_05261 [Danaus plexippus]
Bm_nscaf1898_273	2.37032	-	-	-	0	gi|512914095|ref|XP_004928056.1|PREDICTED: uncharacterized protein LOC101735330 [Bombyx mori]
Bm_nscaf1898_274	21.1998	-	-	-	0	gi|512914099|ref|XP_004928057.1|PREDICTED: THO complex subunit 2-like [Bombyx mori]
Bm_nscaf1898_275	43.4503	GO:0000314//organellar small ribosomal subunit	GO:0005198//structural molecule activity	GO:0010467//gene expression	3.46622e-97	gi|512913265|ref|XP_004927854.1|PREDICTED: probable 28S ribosomal protein S6, mitochondrial-like [Bombyx mori]
Bm_nscaf1898_277	8.04849	-	GO:0005488//binding;GO:0030695//GTPase regulator activity	GO:0008152//metabolic process	0	gi|512913273|ref|XP_004927856.1|PREDICTED: translation initiation factor eIF-2B subunit epsilon-like isoform X1 [Bombyx mori] >gi|512913277|ref|XP_004927857.1| PREDICTED: translation initiation factor eIF-2B subunit epsilon-like isoform X2 [Bombyx mori]
Bm_nscaf1898_278	16.1648	GO:0000152//nuclear ubiquitin ligase complex	GO:0005488//binding	GO:0007088//regulation of mitosis	5.10535e-134	gi|114051628|ref|NP_001040166.1|anaphase promoting complex subunit 10 [Bombyx mori] >gi|87248261|gb|ABD36183.1| anaphase promoting complex subunit 10 [Bombyx mori]
Bm_nscaf1898_280	2.26159	-	-	-	2.01986e-56	gi|379698930|ref|NP_001243936.1|cyclin D [Bombyx mori] >gi|341925862|dbj|BAK53864.1| cyclin D [Bombyx mori]
Bm_nscaf1898_284	8.66129	GO:0043232	GO:0008092//cytoskeletal protein binding	GO:0065008;GO:0000768//syncytium formation by plasma membrane fusion	2.01832e-131	gi|114052470|ref|NP_001040476.1|muscular protein 20 [Bombyx mori] >gi|95103052|gb|ABF51467.1| muscular protein 20 [Bombyx mori]
Bm_nscaf1898_285	2.85537	GO:0043231//intracellular membrane-bounded organelle;GO:0031674//I band	GO:0046914//transition metal ion binding;GO:0005198//structural molecule activity	GO:0031032//actomyosin structure organization;GO:0048869//cellular developmental process;GO:0048856//anatomical structure development	0	gi|160333386|ref|NP_001103762.1|muscle LIM protein isoform 1 [Bombyx mori] >gi|87248175|gb|ABD36140.1| muscle LIM protein [Bombyx mori]
Bm_nscaf1898_286	4.86878	GO:0043231//intracellular membrane-bounded organelle	GO:0003677//DNA binding	GO:0006281//DNA repair	0	gi|298160921|ref|NP_001177140.1|nucleotide excision repair protein [Bombyx mori] >gi|288552958|gb|ADC53488.1| nucleotide excision repair protein [Bombyx mori]
Bm_nscaf1898_288	51.9252	-	GO:0046914//transition metal ion binding	GO:0007472//wing disc morphogenesis;GO:0006909//phagocytosis;GO:0002118//aggressive behavior;GO:0007626//locomotory behavior;GO:0035110//leg morphogenesis;GO:0014073	1.19143e-132	gi|512913285|ref|XP_004927859.1|PREDICTED: LIM domain only protein 3-like isoform X1 [Bombyx mori] >gi|512913289|ref|XP_004927860.1| PREDICTED: LIM domain only protein 3-like isoform X2 [Bombyx mori]
Bm_nscaf1898_290	5.93459	-	-	GO:0009987//cellular process	0	gi|512913293|ref|XP_004927861.1|PREDICTED: ankyrin repeat, SAM and basic leucine zipper domain-containing protein 1-like [Bombyx mori]
Bm_nscaf1898_291	566.599	-	-	GO:0006950//response to stress	1.5465e-85	gi|112983414|ref|NP_001036985.1|heat shock protein hsp21.4 [Bombyx mori] >gi|56378321|dbj|BAD74197.1| heat shock protein hsp21.4 [Bombyx mori]
Bm_nscaf1898_292	412.14	-	-	GO:0006950//response to stress	4.79967e-35	gi|350417746|ref|XP_003491574.1|PREDICTED: heat shock protein beta-1-like isoform 4 [Bombus impatiens]
Bm_nscaf1898_293	101.865	GO:0031224//intrinsic to membrane;GO:0043005//neuron projection;GO:0008021//synaptic vesicle;GO:0044459//plasma membrane part;GO:0005624//membrane fraction	GO:0005515//protein binding	GO:0048729//tissue morphogenesis;GO:0002164//larval development;GO:0043050//pharyngeal pumping;GO:0006887//exocytosis;GO:0006940//regulation of smooth muscle contraction;GO:0007588//excretion;GO:0007268//synaptic transmission	2.01642e-56	gi|512913297|ref|XP_004927862.1|PREDICTED: synaptobrevin-like [Bombyx mori]
Bm_nscaf1898_294	128.402	GO:0044424//intracellular part	GO:0005515//protein binding;GO:0032559//adenyl ribonucleotide binding	GO:0044267//cellular protein metabolic process	0	gi|114051313|ref|NP_001040109.1|chaperonin containing t-complex polypeptide 1 beta subunit [Bombyx mori] >gi|87248085|gb|ABD36095.1| chaperonin containing t-complex polypeptide 1 beta subunit [Bombyx mori]
Bm_nscaf1898_296	5.92581	-	-	-	1.64904e-125	gi|512913301|ref|XP_004927863.1|PREDICTED: semaphorin-2A-like [Bombyx mori]
Bm_nscaf1898_297	6.442	GO:0044464//cell part	GO:0004871//signal transducer activity	GO:0048731;GO:0048869//cellular developmental process	0	gi|512913301|ref|XP_004927863.1|PREDICTED: semaphorin-2A-like [Bombyx mori]
Bm_nscaf1898_298	10.8266	-	-	-	0	gi|512913305|ref|XP_004927864.1|PREDICTED: alpha-tocopherol transfer protein-like [Bombyx mori]
Bm_nscaf1898_299	4.29966	-	-	-	-	-
Bm_nscaf1898_301	5.359	-	-	-	2.66672e-77	gi|512913329|ref|XP_004927870.1|PREDICTED: RWD domain-containing protein 2A-like [Bombyx mori]
Bm_nscaf1898_302	16.6861	-	-	-	0	gi|512913325|ref|XP_004927869.1|PREDICTED: anaphase-promoting complex subunit 4-like [Bombyx mori]
Bm_nscaf1898_303	18.2854	GO:0044424//intracellular part;GO:0043234//protein complex	GO:0005488//binding	GO:0043009//chordate embryonic development	6.06361e-112	gi|512913336|ref|XP_004927872.1|PREDICTED: COP9 signalosome complex subunit 3-like [Bombyx mori]
Bm_nscaf1898_304	16.0371	GO:0044424//intracellular part	GO:0016831//carboxy-lyase activity	GO:0006778//porphyrin metabolic process	0	gi|512913333|ref|XP_004927871.1|PREDICTED: uroporphyrinogen decarboxylase-like [Bombyx mori]
Bm_nscaf1898_306	15.7066	GO:0043231//intracellular membrane-bounded organelle;GO:0044444//cytoplasmic part	GO:0005488//binding	GO:0010557//positive regulation of macromolecule biosynthetic process;GO:0043434//response to peptide hormone stimulus;GO:0006629//lipid metabolic process;GO:0031328//positive regulation of cellular biosynthetic process;GO:0044281;GO:0045449//regulation of transcription	0	gi|512913344|ref|XP_004927874.1|PREDICTED: sterol regulatory element-binding protein 1-like isoform X1 [Bombyx mori]
Bm_nscaf1898_307	3.65206	GO:0043231//intracellular membrane-bounded organelle	GO:0001071	GO:0006633//fatty acid biosynthetic process;GO:0006909//phagocytosis;GO:0010468//regulation of gene expression;GO:0055088//lipid homeostasis;GO:0010557//positive regulation of macromolecule biosynthetic process	6.99266e-73	gi|512913348|ref|XP_004927875.1|PREDICTED: sterol regulatory element-binding protein 1-like isoform X2 [Bombyx mori]
Bm_nscaf1898_308	14.4066	-	GO:0046872//metal ion binding;GO:0032559//adenyl ribonucleotide binding;GO:0042623//ATPase activity, coupled	-	9.81089e-79	gi|114051744|ref|NP_001040177.1|centrin [Bombyx mori] >gi|87248293|gb|ABD36199.1| centrin [Bombyx mori]
Bm_nscaf1898_309	9.83984	-	GO:0016861//intramolecular oxidoreductase activity, interconverting aldoses and ketoses	GO:0006098//pentose-phosphate shunt	4.52668e-172	gi|512913355|ref|XP_004927876.1|PREDICTED: E3 ubiquitin-protein ligase BRE1-like isoform X1 [Bombyx mori]
Bm_nscaf1898_310	1.78633	-	-	-	-	-
Bm_nscaf1898_313	4.14309	-	GO:0046914//transition metal ion binding;GO:0016836//hydro-lyase activity	GO:0044237//cellular metabolic process	5.94712e-74	gi|512913367|ref|XP_004927879.1|PREDICTED: carbonic anhydrase-related protein 10-like [Bombyx mori]
Bm_nscaf1898_316	0.962944	-	-	-	1.68614e-06	gi|321456611|gb|EFX67714.1|hypothetical protein DAPPUDRAFT_330770 [Daphnia pulex]
Bm_nscaf1898_318	0.410856	-	-	GO:0006350//transcription	1.38472e-75	gi|357615710|gb|EHJ69793.1|hypothetical protein KGM_15291 [Danaus plexippus]
Bm_nscaf1898_323	22.2267	GO:0043231//intracellular membrane-bounded organelle	GO:0005488//binding;GO:0003702//RNA polymerase II transcription factor activity	GO:0006355//regulation of transcription, DNA-dependent;GO:0048513//organ development;GO:0048468//cell development;GO:0000288//nuclear-transcribed mRNA catabolic process, deadenylation-dependent decay	1.78959e-168	gi|512913385|ref|XP_004927882.1|PREDICTED: CCR4-NOT transcription complex subunit 7-like [Bombyx mori]
Bm_nscaf1898_324	4.78668	GO:0044424//intracellular part	GO:0003702//RNA polymerase II transcription factor activity	GO:0006355//regulation of transcription, DNA-dependent;GO:0048513//organ development;GO:0048468//cell development;GO:0000288//nuclear-transcribed mRNA catabolic process, deadenylation-dependent decay	1.21935e-140	gi|512913389|ref|XP_004927883.1|PREDICTED: CCR4-NOT transcription complex subunit 7-like [Bombyx mori]
Bm_nscaf1898_325	19.5627	GO:0070603;GO:0005678//chromatin assembly complex;GO:0005694//chromosome;GO:0031010	GO:0003676//nucleic acid binding;GO:0004386//helicase activity;GO:0003702//RNA polymerase II transcription factor activity;GO:0032559//adenyl ribonucleotide binding;GO:0042623//ATPase activity, coupled;GO:0003682//chromatin binding	GO:0032583//regulation of gene-specific transcription;GO:0048812//neuron projection morphogenesis;GO:0010557//positive regulation of macromolecule biosynthetic process;GO:0030518//steroid hormone receptor signaling pathway;GO:0034728;GO:0048513//organ development;GO:0006338//chromatin remodeling	0	gi|512913393|ref|XP_004927884.1|PREDICTED: chromatin-remodeling complex ATPase chain Iswi-like [Bombyx mori]
Bm_nscaf1898_326	6.7231	-	-	-	5.34088e-159	gi|512914123|ref|XP_004928063.1|PREDICTED: putative mediator of RNA polymerase II transcription subunit 26-like [Bombyx mori]
Bm_nscaf1898_327	7.76062	-	-	-	0	gi|512914123|ref|XP_004928063.1|PREDICTED: putative mediator of RNA polymerase II transcription subunit 26-like [Bombyx mori]
Bm_nscaf1898_329	72.5476	GO:0044444//cytoplasmic part;GO:0042598//vesicular fraction	GO:0016744;GO:0005529//sugar binding	GO:0006098//pentose-phosphate shunt;GO:0051017//actin filament bundle assembly;GO:0060541//respiratory system development;GO:0030855//epithelial cell differentiation;GO:0009653//anatomical structure morphogenesis;GO:0006000//fructose metabolic process;GO:0009790//embryonic development	0	gi|114052613|ref|NP_001040544.1|transaldolase [Bombyx mori] >gi|95103094|gb|ABF51488.1| transaldolase [Bombyx mori]
Bm_nscaf1898_330	70.5601	-	-	-	0	gi|512913407|ref|XP_004927888.1|PREDICTED: 97 kDa heat shock protein-like [Bombyx mori]
Bm_nscaf1898_331	9.96015	GO:0043231//intracellular membrane-bounded organelle	GO:0016791//phosphatase activity	GO:0006396//RNA processing	6.95294e-56	gi|114052000|ref|NP_001040442.1|Ssu72 RNA polymerase II CTD phosphatase [Bombyx mori] >gi|95102912|gb|ABF51397.1| Ssu72 RNA polymerase II CTD phosphatase [Bombyx mori]
Bm_nscaf1898_332	11.0793	-	-	-	-	-
Bm_nscaf1898_333	16.1222	GO:0016020//membrane	GO:0015165//pyrimidine nucleotide sugar transmembrane transporter activity	GO:0008645//hexose transport;GO:0015781//pyrimidine nucleotide-sugar transport	2.09684e-148	gi|512913411|ref|XP_004927889.1|PREDICTED: UDP-N-acetylglucosamine transporter-like [Bombyx mori]
Bm_nscaf1898_334	32.8685	GO:0000315//organellar large ribosomal subunit;GO:0043231//intracellular membrane-bounded organelle	GO:0005198//structural molecule activity	GO:0010467//gene expression	1.29223e-81	gi|512913415|ref|XP_004927890.1|PREDICTED: 39S ribosomal protein L22, mitochondrial-like [Bombyx mori]
Bm_nscaf1898_335	19.9048	-	-	-	2.8591e-112	gi|512913427|ref|XP_004927893.1|PREDICTED: coiled-coil domain-containing protein 22 homolog [Bombyx mori]
Bm_nscaf1898_336	18.9253	-	-	-	1.40997e-153	gi|512913427|ref|XP_004927893.1|PREDICTED: coiled-coil domain-containing protein 22 homolog [Bombyx mori]
Bm_nscaf1898_337	15.6344	-	-	-	0	gi|512913423|ref|XP_004927892.1|PREDICTED: interaptin-like [Bombyx mori]
Bm_nscaf1898_338	37.03	-	GO:0032559//adenyl ribonucleotide binding;GO:0042623//ATPase activity, coupled	-	0	gi|512913430|ref|XP_004927894.1|PREDICTED: DEAD-box helicase Dbp80-like isoform X1 [Bombyx mori] >gi|512913434|ref|XP_004927895.1| PREDICTED: DEAD-box helicase Dbp80-like isoform X2 [Bombyx mori] >gi|512913438|ref|XP_004927896.1| PREDICTED: DEAD-box helicase Dbp80-like isoform X3 [Bombyx mori]
Bm_nscaf1898_339	80.0857	-	-	-	7.16618e-144	gi|512913446|ref|XP_004927898.1|PREDICTED: ER membrane protein complex subunit 10-like isoform X2 [Bombyx mori]
Bm_nscaf1898_340	0.790108	GO:0030016//myofibril	-	GO:0031032//actomyosin structure organization;GO:0003015;GO:0009888//tissue development	4.31034e-132	gi|357607258|gb|EHJ65413.1|hypothetical protein KGM_05430 [Danaus plexippus]
Bm_nscaf1898_348	0.461636	-	-	-	0	gi|512913466|ref|XP_004927903.1|PREDICTED: otopetrin-2-like [Bombyx mori]
Bm_nscaf1898_349	32.0148	-	-	-
Bm_nscaf1898_350	20.6605	-	GO:0018024//histone-lysine N-methyltransferase activity	GO:0010468//regulation of gene expression;GO:0018023//peptidyl-lysine trimethylation;GO:0018027//peptidyl-lysine dimethylation	0	gi|512913474|ref|XP_004927905.1|PREDICTED: histone-lysine N-methyltransferase SUV420H1-like isoform X2 [Bombyx mori] >gi|512913478|ref|XP_004927906.1| PREDICTED: histone-lysine N-methyltransferase SUV420H1-like isoform X3 [Bombyx mori]
Bm_nscaf1898_351	0.808242	-	-	-	0	gi|512913482|ref|XP_004927907.1|PREDICTED: mitochondrial ornithine transporter 1-like [Bombyx mori]
Bm_nscaf1898_352	185.263	-	GO:0016772//transferase activity, transferring phosphorus-containing groups;GO:0005488//binding	GO:0019941//modification-dependent protein catabolic process	4.21064e-99	gi|114052370|ref|NP_001040518.1|S-phase kinase-associated protein [Bombyx mori] >gi|95102716|gb|ABF51299.1| S-phase kinase-associated protein [Bombyx mori]
Bm_nscaf1898_353	9.9938	-	-	-	-	-
Bm_nscaf1898_354	1.27948	-	-	-	-	-
Bm_nscaf1898_355	8.39772	-	-	-	7.9392e-90	gi|379699026|ref|NP_001243987.1|laminin beta-2 chain [Bombyx mori] >gi|346714240|dbj|BAK79119.1| laminin beta-2 chain [Bombyx mori]
Bm_nscaf1898_356	8.76493	-	-	-	2.96651e-132	gi|379699026|ref|NP_001243987.1|laminin beta-2 chain [Bombyx mori] >gi|346714240|dbj|BAK79119.1| laminin beta-2 chain [Bombyx mori]
Bm_nscaf1898_357	1.21635	-	-	-	-	-
Bm_nscaf1898_358	0.712468	GO:0044464//cell part	-	-	0	gi|357607279|gb|EHJ65434.1|hypothetical protein KGM_05419 [Danaus plexippus]
Bm_nscaf1898_359	0.425024	GO:0016020//membrane;GO:0005875//microtubule associated complex;GO:0005930//axoneme	GO:0032559//adenyl ribonucleotide binding;GO:0003774//motor activity	GO:0007017//microtubule-based process;GO:0051604//protein maturation;GO:0035108//limb morphogenesis;GO:0009855//determination of bilateral symmetry;GO:0009207;GO:0003002;GO:0006996//organelle organization;GO:0007420//brain development;GO:0008104//protein localization;GO:0010927	2.06282e-48	gi|328724259|ref|XP_001950943.2|PREDICTED: cytoplasmic dynein 2 heavy chain 1-like [Acyrthosiphon pisum]
Bm_nscaf1898_360	162.932	GO:0044424//intracellular part	GO:0003933//GTP cyclohydrolase activity	GO:0042559//pteridine and derivative biosynthetic process;GO:0002168//instar larval development;GO:0033301;GO:0019889//pteridine metabolic process;GO:0048069//eye pigmentation;GO:0009396//folic acid and derivative biosynthetic process;GO:0009790//embryonic development	4.45884e-151	gi|290560920|ref|NP_001166803.1|GTP cyclohydrolase I isoform A [Bombyx mori] >gi|220983693|dbj|BAH11149.1| GTP cyclohydrolase I isoform A [Bombyx mori]
Bm_nscaf1898_361	0.219709	GO:0044424//intracellular part	-	-	0	gi|512914158|ref|XP_004928072.1|PREDICTED: cytoplasmic dynein 2 heavy chain 1-like [Bombyx mori]
Bm_nscaf1898_362	17.8653	GO:0005578//proteinaceous extracellular matrix	-	GO:0048870//cell motility;GO:0009653//anatomical structure morphogenesis;GO:0071711	0	gi|357607280|gb|EHJ65435.1|hypothetical protein KGM_05418 [Danaus plexippus]
Bm_nscaf1898_363	0.597368	GO:0044464//cell part	-	-	0	gi|512914165|ref|XP_004928074.1|PREDICTED: cytoplasmic dynein 2 heavy chain 1-like [Bombyx mori]
Bm_nscaf1898_364	38.2096	GO:0043231//intracellular membrane-bounded organelle	-	GO:0018065//protein-cofactor linkage;GO:0022904//respiratory electron transport chain	1.44018e-60	gi|512913506|ref|XP_004927913.1|PREDICTED: succinate dehydrogenase assembly factor 2-B, mitochondrial-like isoform X2 [Bombyx mori]
Bm_nscaf1898_365	1.7119	GO:0043231//intracellular membrane-bounded organelle	GO:0008483//transaminase activity	GO:0008652//cellular amino acid biosynthetic process	5.79758e-153	gi|512913498|ref|XP_004927911.1|PREDICTED: branched-chain-amino-acid aminotransferase, cytosolic-like [Bombyx mori]
Bm_nscaf1898_369	7.04325	-	-	-	9.26184e-49	gi|512913518|ref|XP_004927916.1|PREDICTED: uncharacterized protein LOC101736979 [Bombyx mori]
Bm_nscaf1898_370	15.524	-	GO:0016874//ligase activity;GO:0005488//binding	GO:0006412//translation	0	gi|512913522|ref|XP_004927917.1|PREDICTED: cysteine--tRNA ligase, cytoplasmic-like, partial [Bombyx mori]
Bm_nscaf1898_373	100.962	GO:0043231//intracellular membrane-bounded organelle;GO:0044444//cytoplasmic part;GO:0015630//microtubule cytoskeleton	GO:0008135//translation factor activity, nucleic acid binding	GO:0010467//gene expression;GO:0006996//organelle organization;GO:0015031//protein transport	0	gi|512913526|ref|XP_004927918.1|PREDICTED: eukaryotic translation initiation factor 3 subunit M-like [Bombyx mori]
Bm_nscaf1898_374	22.489	GO:0043234//protein complex;GO:0044424//intracellular part	-	GO:0006355//regulation of transcription, DNA-dependent	0	gi|114053023|ref|NP_001040120.1|elongation protein 4-like protein [Bombyx mori] >gi|87248119|gb|ABD36112.1| elongation protein 4-like protein [Bombyx mori]
Bm_nscaf1898_376	10.6256	-	-	-	9.4215e-45	gi|512913530|ref|XP_004927919.1|PREDICTED: neurogenic protein mastermind-like [Bombyx mori]
Bm_nscaf1898_378	4.72766	GO:0005700//polytene chromosome;GO:0016604//nuclear body	GO:0003712//transcription cofactor activity	GO:0007166//cell surface receptor linked signaling pathway;GO:0006357//regulation of transcription from RNA polymerase II promoter;GO:0019827//stem cell maintenance;GO:0008587//imaginal disc-derived wing margin morphogenesis	0	gi|512913530|ref|XP_004927919.1|PREDICTED: neurogenic protein mastermind-like [Bombyx mori]
Bm_nscaf1898_379	13.0925	GO:0044444//cytoplasmic part	GO:0005515//protein binding;GO:0032559//adenyl ribonucleotide binding	GO:0044267//cellular protein metabolic process;GO:0050896//response to stimulus	0	gi|525343668|ref|NP_001266361.1|heat shock protein 75 kDa, mitochondrial-like [Bombyx mori] >gi|382929294|gb|AFG30049.1| Hsp90-related protein TRAP1 [Bombyx mori]
Bm_nscaf1898_380	5.27757	-	-	GO:0007409//axonogenesis	0	gi|512913538|ref|XP_004927921.1|PREDICTED: neurotactin-like isoform X1 [Bombyx mori]
Bm_nscaf1898_381	1.36008	-	-	-	0	gi|512913546|ref|XP_004927923.1|PREDICTED: putative leucine-rich repeat-containing protein DDB_G0290503-like [Bombyx mori]
Bm_nscaf1898_382	34.7103	GO:0005681//spliceosomal complex;GO:0030532//small nuclear ribonucleoprotein complex	GO:0046914//transition metal ion binding	GO:0000278//mitotic cell cycle;GO:0000377//RNA splicing, via transesterification reactions with bulged adenosine as nucleophile	3.85984e-88	gi|512914181|ref|XP_004928078.1|PREDICTED: splicing factor 3A subunit 2-like [Bombyx mori]
Bm_nscaf1898_383	1210.98	GO:0030529//ribonucleoprotein complex	-	-	1.21316e-104	gi|112983505|ref|NP_001037524.1|ribosomal protein S10 [Bombyx mori] >gi|54609301|gb|AAV34866.1| ribosomal protein S10 [Bombyx mori]
Bm_nscaf1898_384	48.9946	GO:0005746//mitochondrial respiratory chain	GO:0005488//binding;GO:0016651//oxidoreductase activity, acting on NADH or NADPH	GO:0022904//respiratory electron transport chain	0	gi|512913550|ref|XP_004927924.1|PREDICTED: NADH dehydrogenase [ubiquinone] 1 alpha subcomplex subunit 9, mitochondrial-like [Bombyx mori]
Bm_nscaf1898_385	4.24163	GO:0044444//cytoplasmic part	GO:0005488//binding	GO:0051179//localization;GO:0048856//anatomical structure development;GO:0051301//cell division;GO:0030154//cell differentiation;GO:0007275//multicellular organismal development	0	gi|512914185|ref|XP_004928079.1|PREDICTED: synembryn-like [Bombyx mori]
Bm_nscaf1898_388	1.30431	GO:0016020//membrane	-	GO:0009987//cellular process	4.69009e-123	gi|512913554|ref|XP_004927925.1|PREDICTED: zinc transporter 8-like [Bombyx mori]
Bm_nscaf1898_393	11.0793	-	-	-	1.14586e-107	gi|512913570|ref|XP_004927929.1|PREDICTED: coiled-coil domain-containing protein 94-like [Bombyx mori]
Bm_nscaf1898_394	1.77988	GO:0043234//protein complex;GO:0044424//intracellular part	GO:0004674//protein serine/threonine kinase activity;GO:0019900//kinase binding	GO:0006024//glycosaminoglycan biosynthetic process;GO:0001932//regulation of protein amino acid phosphorylation;GO:0009725//response to hormone stimulus;GO:0023060;GO:0009746;GO:0042110//T cell activation;GO:0000079//regulation of cyclin-dependent protein kinase activity;GO:0008283//cell proliferation	5.80186e-84	gi|512913574|ref|XP_004927930.1|PREDICTED: G1/S-specific cyclin-D3-like [Bombyx mori]
Bm_nscaf1898_395	4.22595	-	-	GO:0009987//cellular process	2.27628e-109	gi|512913574|ref|XP_004927930.1|PREDICTED: G1/S-specific cyclin-D3-like [Bombyx mori]
Bm_nscaf1898_396	16.8408	-	-	-	0	gi|512914193|ref|XP_004928081.1|PREDICTED: LOW QUALITY PROTEIN: protein lava lamp-like [Bombyx mori]
Bm_nscaf1898_397	22.3036	GO:0000315//organellar large ribosomal subunit	GO:0005198//structural molecule activity	GO:0010467//gene expression	1.43449e-62	gi|512913578|ref|XP_004927931.1|PREDICTED: 39S ribosomal protein L28, mitochondrial-like [Bombyx mori]
Bm_nscaf1898_398	2.65069	-	-	-	2.50233e-55	gi|512913578|ref|XP_004927931.1|PREDICTED: 39S ribosomal protein L28, mitochondrial-like [Bombyx mori]
Bm_nscaf1898_399	4.92172	-	GO:0019887//protein kinase regulator activity;GO:0003824//catalytic activity	GO:0006006//glucose metabolic process	0	gi|512913582|ref|XP_004927932.1|PREDICTED: probable phosphorylase b kinase regulatory subunit alpha-like [Bombyx mori]
Bm_nscaf1898_400	6.28368	-	GO:0015926//glucosidase activity;GO:0019887//protein kinase regulator activity;GO:0005515//protein binding;GO:0016772//transferase activity, transferring phosphorus-containing groups	GO:0006006//glucose metabolic process	0	gi|512913582|ref|XP_004927932.1|PREDICTED: probable phosphorylase b kinase regulatory subunit alpha-like [Bombyx mori]
Bm_nscaf1898_401	32.7401	-	-	-	-	-
Bm_nscaf1898_402	1.76586	-	GO:0003824//catalytic activity	GO:0009165//nucleotide biosynthetic process	0	gi|512914201|ref|XP_004928083.1|PREDICTED: LOW QUALITY PROTEIN: adenylate cyclase type 9-like [Bombyx mori]
Bm_nscaf1898_403	1.82453	-	GO:0009975//cyclase activity	GO:0006164//purine nucleotide biosynthetic process	0	gi|512914201|ref|XP_004928083.1|PREDICTED: LOW QUALITY PROTEIN: adenylate cyclase type 9-like [Bombyx mori]
Bm_nscaf1898_406	0.170009	-	-	-	0	gi|512914209|ref|XP_004928085.1|PREDICTED: low-density lipoprotein receptor-related protein 4-like [Bombyx mori]
Bm_nscaf1898_407	4.22327	-	-	-	0	gi|512914213|ref|XP_004928086.1|PREDICTED: LOW QUALITY PROTEIN: sorting nexin-25-like [Bombyx mori]
Bm_nscaf1898_408	3.38761	-	-	-	0	gi|512913602|ref|XP_004927937.1|PREDICTED: pyridine nucleotide-disulfide oxidoreductase domain-containing protein 1-like [Bombyx mori]
Bm_nscaf1898_409	21.2898	GO:0031224//intrinsic to membrane	GO:0005515//protein binding	GO:0006810//transport	1.927e-143	gi|112983402|ref|NP_001037634.1|synaptobrevin [Bombyx mori] >gi|108793848|gb|ABG20589.1| synaptobrevin [Bombyx mori]
Bm_nscaf1898_410	3.27231	-	-	-	0	gi|512913606|ref|XP_004927938.1|PREDICTED: otopetrin-2-like [Bombyx mori]
Bm_nscaf1898_412	13.3251	-	-	-	1.77637e-24	gi|357630197|gb|EHJ78488.1|hypothetical protein KGM_18163 [Danaus plexippus]
Bm_nscaf1898_413	19.3401	-	-	-	0	gi|357630198|gb|EHJ78489.1|otopetrin [Danaus plexippus]
Bm_nscaf1898_414	10.5219	-	-	-	-	-
Bm_nscaf1898_415	0.933764	-	-	-	-	-
Bm_nscaf1898_416	0.41782	-	-	-	0	gi|512914221|ref|XP_004928088.1|PREDICTED: putative nuclease HARBI1-like [Bombyx mori]
Bm_nscaf1898_417	0.365747	-	-	-	0	gi|512914229|ref|XP_004928090.1|PREDICTED: craniofacial development protein 2-like [Bombyx mori]
Bm_nscaf1898_418	2.03171	-	-	-	7.06752e-40	gi|512914229|ref|XP_004928090.1|PREDICTED: craniofacial development protein 2-like [Bombyx mori]
Bm_nscaf1898_419	1.98309	-	-	GO:0007399//nervous system development	0	gi|512914233|ref|XP_004928091.1|PREDICTED: protein sax-3-like [Bombyx mori]
Bm_nscaf1898_421	0.800369	-	-	-	1.86188e-90	gi|512914241|ref|XP_004928093.1|PREDICTED: lipopolysaccharide-induced tumor necrosis factor-alpha factor homolog [Bombyx mori]
Bm_nscaf1898_422	8.80406	GO:0000315//organellar large ribosomal subunit	GO:0005198//structural molecule activity	GO:0010467//gene expression	3.32537e-43	gi|512913644|ref|XP_004927946.1|PREDICTED: 39S ribosomal protein L27, mitochondrial-like [Bombyx mori]
Bm_nscaf1898_423	22.2346	-	-	-	2.33257e-158	gi|512913648|ref|XP_004927947.1|PREDICTED: transcriptional adapter 1-like [Bombyx mori]
Bm_nscaf1898_425	5.70634	GO:0031980//mitochondrial lumen	GO:0004386//helicase activity;GO:0003676//nucleic acid binding;GO:0000166//nucleotide binding	GO:0032392//DNA geometric change	0	gi|512914257|ref|XP_004928097.1|PREDICTED: ATP-dependent RNA helicase SUV3 homolog, mitochondrial-like [Bombyx mori]
Bm_nscaf1898_426	62.052	-	GO:0032561//guanyl ribonucleotide binding;GO:0017111//nucleoside-triphosphatase activity	-	0	gi|512913660|ref|XP_004927950.1|PREDICTED: eukaryotic translation initiation factor 5B-like isoform X3 [Bombyx mori]
Bm_nscaf1898_427	8.6395	-	-	GO:0007424//open tracheal system development;GO:0048468//cell development;GO:0007169//transmembrane receptor protein tyrosine kinase signaling pathway;GO:0048592//eye morphogenesis;GO:0048523//negative regulation of cellular process	2.20742e-80	gi|512913664|ref|XP_004927951.1|PREDICTED: protein sprouty-like isoform X1 [Bombyx mori] >gi|512913668|ref|XP_004927952.1| PREDICTED: protein sprouty-like isoform X2 [Bombyx mori]
Bm_nscaf1898_428	14.9402	-	GO:0004112//cyclic-nucleotide phosphodiesterase activity;GO:0005488//binding	GO:0050953//sensory perception of light stimulus	2.70291e-92	gi|512913675|ref|XP_004927953.1|PREDICTED: retinal rod rhodopsin-sensitive cGMP 3',5'-cyclic phosphodiesterase subunit delta-like isoform X1 [Bombyx mori] >gi|512913679|ref|XP_004927954.1| PREDICTED: retinal rod rhodopsin-sensitive cGMP 3',5'-cyclic phosphodiesterase subunit delta-like isoform X2 [Bombyx mori]
Bm_nscaf1898_429	15.9384	-	-	-	0	gi|512913683|ref|XP_004927955.1|PREDICTED: ubiquitin-protein ligase E3A-like isoform X1 [Bombyx mori]
Bm_nscaf1898_430	19.4423	GO:0044464//cell part	GO:0016879//ligase activity, forming carbon-nitrogen bonds	GO:0043412	0	gi|512913687|ref|XP_004927956.1|PREDICTED: ubiquitin-protein ligase E3A-like isoform X2 [Bombyx mori]
Bm_nscaf1898_432	3.41058	-	GO:0016740//transferase activity	-	0	gi|512914269|ref|XP_004928100.1|PREDICTED: phosphatidylinositol 4-phosphate 3-kinase C2 domain-containing subunit alpha-like [Bombyx mori]
Bm_nscaf1898_434	3.55549	-	GO:0005488//binding;GO:0016301//kinase activity	GO:0009987//cellular process	5.28005e-119	gi|512914269|ref|XP_004928100.1|PREDICTED: phosphatidylinositol 4-phosphate 3-kinase C2 domain-containing subunit alpha-like [Bombyx mori]
Bm_nscaf1898_435	0.491063	-	-	-	7.52113e-172	gi|512913703|ref|XP_004927960.1|PREDICTED: lipase member H-B-like [Bombyx mori]
Bm_nscaf1898_436	1.39012	-	-	-	0	gi|512913711|ref|XP_004927962.1|PREDICTED: juvenile hormone esterase-like [Bombyx mori] >gi|453056297|gb|AGG20206.1| carboxylesterase ae18 [Bombyx mori]
Bm_nscaf1898_437	6.13058	-	-	-	0	gi|512914273|ref|XP_004928101.1|PREDICTED: heparan-alpha-glucosaminide N-acetyltransferase-like [Bombyx mori]
Bm_nscaf1898_438	55.0964	GO:0043231//intracellular membrane-bounded organelle	GO:0030528//transcription regulator activity;GO:0042802//identical protein binding;GO:0001071;GO:0003677//DNA binding	GO:0003002;GO:0006915//apoptosis;GO:0006355//regulation of transcription, DNA-dependent;GO:0007431//salivary gland development;GO:0008363//larval chitin-based cuticle development	2.0046e-102	gi|512913707|ref|XP_004927961.1|PREDICTED: cyclic AMP response element-binding protein A-like [Bombyx mori]
Bm_nscaf1898_439	29.3469	GO:0043231//intracellular membrane-bounded organelle	GO:0030528//transcription regulator activity;GO:0003676//nucleic acid binding;GO:0005515//protein binding	GO:0003002;GO:0006355//regulation of transcription, DNA-dependent;GO:0007431//salivary gland development;GO:0008363//larval chitin-based cuticle development	3.36565e-37	gi|512913707|ref|XP_004927961.1|PREDICTED: cyclic AMP response element-binding protein A-like [Bombyx mori]
Bm_nscaf1898_440	4.821	-	-	-	0	gi|512913715|ref|XP_004927963.1|PREDICTED: TBC domain-containing protein kinase-like protein-like [Bombyx mori]
Bm_nscaf1898_441	8.4009	-	-	-	0	gi|512914277|ref|XP_004928102.1|PREDICTED: myosin-9-like [Bombyx mori]
Bm_nscaf1898_442	0.249508	-	-	-	0	gi|512914281|ref|XP_004928103.1|PREDICTED: synaptotagmin-5-like [Bombyx mori]
Bm_nscaf1898_444	82.5053	-	GO:0070011//peptidase activity, acting on L-amino acid peptides	-	0	gi|512914285|ref|XP_004928104.1|PREDICTED: venom dipeptidyl peptidase 4-like [Bombyx mori]
Bm_nscaf1898_450	0.375783	-	-	-	0	gi|512913745|ref|XP_004927969.1|PREDICTED: cytochrome P450 CYP12A2-like isoform X2 [Bombyx mori]
Bm_nscaf1898_453	1892.13	GO:0015935//small ribosomal subunit	GO:0003676//nucleic acid binding;GO:0005198//structural molecule activity	GO:0010467//gene expression	6.75e-144	gi|112982669|ref|NP_001037564.1|ribosomal protein S2 [Bombyx mori] >gi|54609283|gb|AAV34857.1| ribosomal protein S2 [Bombyx mori]
Bm_nscaf1898_454	4.5315	-	GO:0016787//hydrolase activity	-	6.65774e-78	gi|112982715|ref|NP_001037686.1|aspartylglucosaminidase [Bombyx mori] >gi|110645051|gb|ABG81362.1| aspartylglucosaminidase [Bombyx mori]
Bm_nscaf1898_455	31.1855	-	-	-	3.3982e-178	gi|512913756|ref|XP_004927971.1|PREDICTED: adenosine deaminase-like protein-like [Bombyx mori]
Bm_nscaf1898_456	12.6882	GO:0043231//intracellular membrane-bounded organelle	-	-	0	gi|512913760|ref|XP_004927972.1|PREDICTED: protein FAM50 homolog [Bombyx mori]
Bm_nscaf1898_457	7.86254	-	-	-	0	gi|512914293|ref|XP_004928106.1|PREDICTED: gem-associated protein 5-like [Bombyx mori]
Bm_nscaf1898_458	6.88085	-	-	-	0	gi|512914293|ref|XP_004928106.1|PREDICTED: gem-associated protein 5-like [Bombyx mori]
Bm_nscaf1898_459	2.8871	-	-	-	0	gi|512914297|ref|XP_004928107.1|PREDICTED: LOW QUALITY PROTEIN: centromere-associated protein E-like [Bombyx mori]
Bm_nscaf1898_460	3.09332	-	-	-	0	gi|512914297|ref|XP_004928107.1|PREDICTED: LOW QUALITY PROTEIN: centromere-associated protein E-like [Bombyx mori]
Bm_nscaf1898_461	2.23478	-	GO:0005488//binding	-	0	gi|512914297|ref|XP_004928107.1|PREDICTED: LOW QUALITY PROTEIN: centromere-associated protein E-like [Bombyx mori]
Bm_nscaf1898_462	25.2973	-	-	-	4.61506e-101	gi|512914301|ref|XP_004928108.1|PREDICTED: protein MAK16 homolog [Bombyx mori]
Bm_nscaf1898_463	2.46514	-	-	-
Bm_nscaf1898_467	2.75654	-	-	-	0	gi|512914308|ref|XP_004928110.1|PREDICTED: tyrosine-protein phosphatase Lar-like [Bombyx mori]
Bm_nscaf1898_469	1.54071	-	-	-	2.22876e-46	gi|512914312|ref|XP_004928111.1|PREDICTED: uncharacterized protein LOC101744228 [Bombyx mori]
Bm_nscaf1898_470	3.2436	-	-	-	5.47757e-33	gi|512914312|ref|XP_004928111.1|PREDICTED: uncharacterized protein LOC101744228 [Bombyx mori]
Bm_nscaf1898_471	2.41005	-	-	GO:0007588//excretion;GO:0007292//female gamete generation;GO:0042335//cuticle development	1.5442e-169	gi|512914316|ref|XP_004928112.1|PREDICTED: nose resistant to fluoxetine protein 6-like [Bombyx mori]
Bm_nscaf1898_472	2.52403	-	-	-	2.92144e-94	gi|357624912|gb|EHJ75508.1|hypothetical protein KGM_17167 [Danaus plexippus]
Bm_nscaf1898_473	16.4343	-	-	-	-	-
Bm_nscaf1898_474	12.569	-	-	GO:0007588//excretion;GO:0007292//female gamete generation;GO:0042335//cuticle development	7.20765e-149	gi|357624911|gb|EHJ75507.1|hypothetical protein KGM_17166 [Danaus plexippus]
Bm_nscaf1898_475	1.92589	-	-	-	-	-
Bm_nscaf1898_476	18.8511	-	-	GO:0003008	2.81242e-82	gi|357611196|gb|EHJ67359.1|hypothetical protein KGM_19212 [Danaus plexippus]
Bm_nscaf1898_477	0.666253	-	-	-	0	gi|512913767|ref|XP_004927973.1|PREDICTED: uncharacterized protein LOC101745768 [Bombyx mori]
Bm_nscaf1898_478	6.16284	-	GO:0005488//binding	GO:0006952//defense response;GO:0023033;GO:0007165//signal transduction	0	gi|379698888|ref|NP_001243915.1|TRAF6 [Bombyx mori] >gi|304421474|gb|ADM32536.1| TRAF6 [Bombyx mori]
Bm_nscaf1898_479	7.09903	-	-	-	0	gi|512914323|ref|XP_004928113.1|PREDICTED: microtubule-associated protein futsch-like [Bombyx mori]
Bm_nscaf1898_480	21.8368	-	-	-	2.30398e-167	gi|512914323|ref|XP_004928113.1|PREDICTED: microtubule-associated protein futsch-like [Bombyx mori]
Bm_nscaf1898_481	0.5168	-	-	-	0	gi|512914327|ref|XP_004928114.1|PREDICTED: iduronate 2-sulfatase-like [Bombyx mori]
Bm_nscaf1898_482	22.9315	GO:0016020//membrane	GO:0004871//signal transducer activity;GO:0016491//oxidoreductase activity;GO:0005506//iron ion binding;GO:0005496//steroid binding	-	3.39046e-88	gi|114052687|ref|NP_001040267.1|progesterone receptor membrane component 2 [Bombyx mori] >gi|87248563|gb|ABD36334.1| progesterone membrane binding protein [Bombyx mori]
Bm_nscaf1898_483	13.1809	GO:0043231//intracellular membrane-bounded organelle;GO:0043234//protein complex	GO:0003712//transcription cofactor activity;GO:0004468//lysine N-acetyltransferase activity;GO:0046914//transition metal ion binding;GO:0016251//general RNA polymerase II transcription factor activity	GO:0006355//regulation of transcription, DNA-dependent;GO:0016570//histone modification	0	gi|512914330|ref|XP_004928115.1|PREDICTED: LOW QUALITY PROTEIN: histone acetyltransferase p300-like [Bombyx mori]
Bm_nscaf1898_484	12.4323	-	-	-	1.79773e-151	gi|512914330|ref|XP_004928115.1|PREDICTED: LOW QUALITY PROTEIN: histone acetyltransferase p300-like [Bombyx mori]
Bm_nscaf1898_485	4.8336	GO:0043231//intracellular membrane-bounded organelle	GO:0016874//ligase activity	GO:0006412//translation	4.90143e-130	gi|512913783|ref|XP_004927977.1|PREDICTED: probable arginine--tRNA ligase, mitochondrial-like [Bombyx mori]
Bm_nscaf1898_487	0.832817	-	-	-	0	gi|512914334|ref|XP_004928116.1|PREDICTED: WD repeat-containing protein 19-like [Bombyx mori]
Bm_nscaf1898_488	2.24443	GO:0031513//nonmotile primary cilium	-	-	0	gi|512914334|ref|XP_004928116.1|PREDICTED: WD repeat-containing protein 19-like [Bombyx mori]
Bm_nscaf1898_489	1.2084	-	-	-	-	-
Bm_nscaf1898_493	1.96896	-	GO:0005488//binding	-	0	gi|357611208|gb|EHJ67371.1|hypothetical protein KGM_19203 [Danaus plexippus]
Bm_nscaf1898_495	2.84439	GO:0005622//intracellular	GO:0005488//binding	GO:0007444//imaginal disc development;GO:0048468//cell development;GO:0050896//response to stimulus;GO:0003002;GO:0007399//nervous system development;GO:0016477//cell migration	0	gi|512914338|ref|XP_004928117.1|PREDICTED: uncharacterized protein LOC101745530 [Bombyx mori]
Bm_nscaf1898_499	6.01797	GO:0031982//vesicle	GO:0004620//phospholipase activity	GO:0007165//signal transduction;GO:0001703//gastrulation with mouth forming first;GO:0031340//positive regulation of vesicle fusion	0	gi|512913787|ref|XP_004927978.1|PREDICTED: phospholipase D2-like [Bombyx mori]
Bm_nscaf1898_500	200.462	-	-	-	0	gi|512914346|ref|XP_004928119.1|PREDICTED: mucin-17-like [Bombyx mori]
Bm_nscaf1898_501	61.4596	-	-	-	0	gi|512913795|ref|XP_004927980.1|PREDICTED: DNA-binding protein D-ETS-4-like isoform X2 [Bombyx mori]
Bm_nscaf1898_502	30.8142	GO:0043231//intracellular membrane-bounded organelle	GO:0003677//DNA binding;GO:0001071	GO:0007276//gamete generation;GO:0006351//transcription, DNA-dependent	1.16057e-38	gi|512913791|ref|XP_004927979.1|PREDICTED: DNA-binding protein D-ETS-4-like isoform X1 [Bombyx mori]
Bm_nscaf1898_503	2.5924	-	-	-	0	gi|512913799|ref|XP_004927981.1|PREDICTED: uncharacterized protein LOC101746767 [Bombyx mori]
Bm_nscaf1898_505	217.901	-	-	-	0	gi|512913811|ref|XP_004927984.1|PREDICTED: proton-coupled amino acid transporter 4-like [Bombyx mori]
Bm_nscaf1898_510	15.4071	GO:0031224//intrinsic to membrane	-	-	3.09285e-82	gi|512914357|ref|XP_004928122.1|PREDICTED: elongation of very long chain fatty acids protein 4-like, partial [Bombyx mori]
Bm_nscaf1898_511	1.71986	-	-	-	0	gi|512913815|ref|XP_004927985.1|PREDICTED: proton-coupled amino acid transporter 4-like [Bombyx mori]
Bm_nscaf1898_519	13.3652	-	-	-	0	gi|512914373|ref|XP_004928126.1|PREDICTED: periodic tryptophan protein 2 homolog [Bombyx mori]
Bm_nscaf1898_520	355.663	GO:0031224//intrinsic to membrane;GO:0043231//intracellular membrane-bounded organelle;GO:0033177//proton-transporting two-sector ATPase complex, proton-transporting domain;GO:0033176//proton-transporting V-type ATPase complex;GO:0031090//organelle membrane	GO:0015078//hydrogen ion transmembrane transporter activity	GO:0006818//hydrogen transport;GO:0006754//ATP biosynthetic process	1.20967e-95	gi|148298829|ref|NP_001091762.1|vacuolar H+ ATP synthase 16 kDa proteolipid subunit [Bombyx mori] >gi|95102608|gb|ABF51242.1| vacuolar H+ ATP synthase 16 kDa proteolipid subunit [Bombyx mori] >gi|156254545|gb|ABU62758.1| vacuolar-type H+-ATPase subunit c [Bombyx mori]
Bm_nscaf1898_521	20.4954	-	-	-	4.82252e-141	gi|512907221|ref|XP_004926388.1|PREDICTED: uncharacterized protein LOC101740637 [Bombyx mori]
Bm_nscaf1898_522	18.4885	-	-	-	-	-
Bm_nscaf1962_02	7.93499	-	GO:0005488//binding	-	6.53892e-153	gi|512910349|ref|XP_004927150.1|PREDICTED: uncharacterized protein LOC101740680 [Bombyx mori]
Bm_nscaf1962_03	0.470446	-	-	-	0	gi|512910353|ref|XP_004927151.1|PREDICTED: uncharacterized protein LOC101740822 [Bombyx mori]
Bm_nscaf1962_04	145.026	-	-	-	-	-
Bm_nscaf1962_05	0.652153	-	-	-	8.79382e-126	gi|512910361|ref|XP_004927153.1|PREDICTED: uncharacterized protein LOC101741106 [Bombyx mori]
Bm_nscaf1962_06	0.448207	-	-	-	0	gi|512910365|ref|XP_004927154.1|PREDICTED: organic cation transporter protein-like [Bombyx mori]
Bm_nscaf1962_07	3.12482	-	-	-	0	gi|512910369|ref|XP_004927155.1|PREDICTED: tetratricopeptide repeat protein 7B-like [Bombyx mori]
Bm_nscaf1962_09	2.70894	-	-	-	-	-
Bm_nscaf1962_10	594.335	-	GO:0046872//metal ion binding	-	2.55511e-33	gi|326920940|ref|XP_003206724.1|PREDICTED: calmodulin-like [Meleagris gallopavo]
Bm_nscaf1962_11	264.591	-	GO:0046872//metal ion binding;GO:0016628//oxidoreductase activity, acting on the CH-CH group of donors, NAD or NADP as acceptor	GO:0008152//metabolic process	5.62989e-41	gi|158302589|ref|XP_001687795.1|Anopheles gambiae str. PEST AGAP012844-PA [Anopheles gambiae str. PEST] >gi|157021074|gb|EDO64854.1| AGAP012844-PA [Anopheles gambiae str. PEST]
Bm_nscaf1962_14	4.0772	-	-	-	0	gi|512910377|ref|XP_004927157.1|PREDICTED: cytosol aminopeptidase-like [Bombyx mori]
Bm_nscaf1962_15	26.5236	-	-	-	2.53988e-123	gi|512910317|ref|XP_004927142.1|PREDICTED: ubiquitin domain-containing protein 2-like [Bombyx mori]
Bm_nscaf1962_16	23.008	-	-	-	2.56491e-25	gi|512910317|ref|XP_004927142.1|PREDICTED: ubiquitin domain-containing protein 2-like [Bombyx mori]
Bm_nscaf1962_17	8.88686	-	-	-	0	gi|512910325|ref|XP_004927144.1|PREDICTED: cytochrome c oxidase assembly protein COX15 homolog isoform X2 [Bombyx mori]
Bm_nscaf1962_18	7.25041	-	GO:0003824//catalytic activity	GO:0008152//metabolic process	6.25404e-164	gi|114050771|ref|NP_001040154.1|short-chain dehydrogenease/reductase [Bombyx mori] >gi|87248225|gb|ABD36165.1| short-chain dehydrogenease/reductase [Bombyx mori]
Bm_nscaf1962_19	1110.43	-	-	-	2.42849e-156	gi|512910329|ref|XP_004927145.1|PREDICTED: protein takeout-like isoform X1 [Bombyx mori] >gi|512910333|ref|XP_004927146.1| PREDICTED: protein takeout-like isoform X2 [Bombyx mori]
Bm_nscaf1962_20	3.4238	-	-	-	3.05905e-104	gi|112983174|ref|NP_001036949.1|juvenile hormone binding protein e96h-0303 precursor [Bombyx mori] >gi|73992806|dbj|BAE43416.1| hypothetical protein [Bombyx mori]
Bm_nscaf1962_21	2051.39	-	-	-	6.19634e-147	gi|112983164|ref|NP_001036945.1|juvenile hormone binding protein an-0128 precursor [Bombyx mori] >gi|73992794|dbj|BAE43410.1| hypothetical protein [Bombyx mori] >gi|255977200|dbj|BAH97092.1| juvenile hormone binding protein [Bombyx mori]
Bm_nscaf1962_22	65.2069	GO:0044424//intracellular part	GO:0003824//catalytic activity;GO:0016209//antioxidant activity;GO:0043169//cation binding	GO:0006800//oxygen and reactive oxygen species metabolic process	4.29335e-105	gi|112982998|ref|NP_001037084.1|superoxide dismutase [Cu-Zn] [Bombyx mori] >gi|55583801|sp|P82205.3|SODC_BOMMO RecName: Full=Superoxide dismutase [Cu-Zn] >gi|292659733|pdb|3L9E|A Chain A, Crystal Structures Of Holo And Cu-Deficient CuZNSOD FROM THE SILKWORM Bombyx Mori And The Implications In Amyotrophic Lateral Sclerosis >gi|292659734|pdb|3L9E|B Chain B, Crystal Structures Of Holo And Cu-Deficie…
Bm_nscaf1962_23	20.6471	-	-	-	-	-
Bm_nscaf1962_24	239.771	-	-	-	0	gi|512910345|ref|XP_004927149.1|PREDICTED: uncharacterized protein LOC101740411 [Bombyx mori]
Bm_nscaf1962_25	50.3444	-	-	-	-	-
Bm_nscaf1962_26	13.0803	-	-	-	0	gi|512910385|ref|XP_004927159.1|PREDICTED: formin-binding protein 4-like [Bombyx mori]
Bm_nscaf1986_2	34.0489	GO:0043296//apical junction complex	-	GO:0007043//cell-cell junction assembly;GO:0060560;GO:0035151//regulation of tube size, open tracheal system	0	gi|357605296|gb|EHJ64544.1|putative calcium/calmodulin-dependent serine protein kinase membrane-associated guanylate kinase [Danaus plexippus]
Bm_nscaf1986_4	10.4102	-	GO:0005488//binding;GO:0003824//catalytic activity	GO:0008152//metabolic process	0	gi|512937099|ref|XP_004933683.1|PREDICTED: tRNA-dihydrouridine(47) synthase [NAD(P)(+)]-like [Bombyx mori]
Bm_nscaf1986_5	8.71513	-	-	-	3.42869e-28	gi|262034605|gb|ACY06927.1|putative cuticle protein CPG48 [Bombyx mori]
Bm_nscaf1987_1	1.0103	-	-	-	0	gi|379699038|ref|NP_001243993.1|UDP-glycosyltransferase UGT41A1 precursor [Bombyx mori] >gi|363896182|gb|AEW43175.1| UDP-glycosyltransferase UGT41A1 [Bombyx mori]
Bm_nscaf1987_3	1.86753	-	-	-	-	-
Bm_nscaf1987_4	12.65	-	GO:0032559//adenyl ribonucleotide binding;GO:0042623//ATPase activity, coupled	-	0	gi|512937228|ref|XP_004933716.1|PREDICTED: probable ATP-dependent RNA helicase DDX17-like [Bombyx mori]
Bm_nscaf20_1	10.3577	-	-	-	0	gi|512937477|ref|XP_004933776.1|PREDICTED: pantothenate kinase 4-like [Bombyx mori]
Bm_nscaf20_2	58.4517	-	GO:0003824//catalytic activity	-	2.45959e-129	gi|114053175|ref|NP_001040296.1|N-acetyl-glucosamine-6-phosphate isomerase [Bombyx mori] >gi|87248667|gb|ABD36386.1| N-acetyl-glucosamine-6-phosphate isomerase [Bombyx mori]
Bm_nscaf2014_1	4.80222	GO:0005667//transcription factor complex	GO:0003712//transcription cofactor activity;GO:0046983//protein dimerization activity	GO:0006357//regulation of transcription from RNA polymerase II promoter	3.05524e-145	gi|512937196|ref|XP_004933708.1|PREDICTED: protein big brother-like [Bombyx mori]
Bm_nscaf2053_01	2.0206	-	-	-	-	-
Bm_nscaf2053_08	623.621	GO:0015935//small ribosomal subunit	GO:0043021//ribonucleoprotein binding;GO:0005198//structural molecule activity	GO:0006412//translation;GO:0032501//multicellular organismal process;GO:0042254//ribosome biogenesis;GO:0008283//cell proliferation	1.06094e-53	gi|112984360|ref|NP_001037207.1|40S ribosomal protein S21 [Bombyx mori] >gi|74837362|sp|Q6PUF8.1|RS21_BOMMO RecName: Full=40S ribosomal protein S21 >gi|74844827|sp|Q962Q8.1|RS21_SPOFR RecName: Full=40S ribosomal protein S21 >gi|15213830|gb|AAK92190.1|AF400218_1 ribosomal protein S21 [Spodoptera frugiperda] >gi|46397623|gb|AAS91554.1| ribosomal protein S21 [Bombyx mori] >gi|54609327|gb|AAV34879.1|…
Bm_nscaf2053_12	4.25024	-	-	GO:0048102//autophagic cell death	2.1057e-82	gi|512908878|ref|XP_004926786.1|PREDICTED: uncharacterized protein F09G8.5-like, partial [Bombyx mori]
Bm_nscaf2053_13	7.18001	-	-	GO:0048102//autophagic cell death	3.37648e-51	gi|512908878|ref|XP_004926786.1|PREDICTED: uncharacterized protein F09G8.5-like, partial [Bombyx mori]
Bm_nscaf2053_14	13.6781	GO:0043231//intracellular membrane-bounded organelle	-	-	0	gi|512908803|ref|XP_004926768.1|PREDICTED: vacuolar protein sorting-associated protein 53 homolog [Bombyx mori]
Bm_nscaf2053_15	2.97403	GO:0044464//cell part	GO:0008376//acetylgalactosaminyltransferase activity	GO:0009311//oligosaccharide metabolic process	3.052e-150	gi|357624672|gb|EHJ75362.1|hypothetical protein KGM_04161 [Danaus plexippus]
Bm_nscaf2053_16	3.33577	GO:0044431//Golgi apparatus part;GO:0031224//intrinsic to membrane	GO:0030246//carbohydrate binding;GO:0008376//acetylgalactosaminyltransferase activity	GO:0009311//oligosaccharide metabolic process	0	gi|512908882|ref|XP_004926787.1|PREDICTED: polypeptide N-acetylgalactosaminyltransferase 1-like [Bombyx mori]
Bm_nscaf2053_18	56.1455	-	-	-	3.95266e-118	gi|512908888|ref|XP_004926789.1|PREDICTED: protein ERGIC-53-like [Bombyx mori]
Bm_nscaf2053_19	63.6165	GO:0044464//cell part	GO:0030246//carbohydrate binding	-	9.06056e-30	gi|512908888|ref|XP_004926789.1|PREDICTED: protein ERGIC-53-like [Bombyx mori]
Bm_nscaf2053_20	2.02892	-	-	-	-	-
Bm_nscaf2053_21	26.0249	-	-	-	0	gi|512908815|ref|XP_004926771.1|PREDICTED: 3-oxo-5-beta-steroid 4-dehydrogenase-like isoform X2 [Bombyx mori]
Bm_nscaf2053_22	383.136	-	-	-	0	gi|512908819|ref|XP_004926772.1|PREDICTED: aldose reductase-like [Bombyx mori]
Bm_nscaf2053_26	11.2821	GO:0005856//cytoskeleton;GO:0005924//cell-substrate adherens junction	GO:0008092//cytoskeletal protein binding;GO:0005198//structural molecule activity	GO:0006909//phagocytosis;GO:0007010//cytoskeleton organization;GO:0010669//epithelial structure maintenance;GO:0032502//developmental process;GO:0032583//regulation of gene-specific transcription	0	gi|357623838|gb|EHJ74839.1|hypothetical protein KGM_01482 [Danaus plexippus]
Bm_nscaf2053_27	4.1782	GO:0005856//cytoskeleton	GO:0005515//protein binding;GO:0005198//structural molecule activity	GO:0009987//cellular process	8.26821e-157	gi|357623838|gb|EHJ74839.1|hypothetical protein KGM_01482 [Danaus plexippus]
Bm_nscaf2053_28	1.68078	GO:0044464//cell part	GO:0005515//protein binding	GO:0006909//phagocytosis;GO:0010669//epithelial structure maintenance;GO:0032502//developmental process;GO:0032583//regulation of gene-specific transcription	1.93928e-117	gi|357627735|gb|EHJ77329.1|putative Talin-2 [Danaus plexippus]
Bm_nscaf2053_30	8.63278	GO:0044464//cell part	GO:0005515//protein binding	GO:0006909//phagocytosis;GO:0010669//epithelial structure maintenance;GO:0032502//developmental process;GO:0032583//regulation of gene-specific transcription	2.59755e-75	gi|357627735|gb|EHJ77329.1|putative Talin-2 [Danaus plexippus]
Bm_nscaf2053_31	2.60861	-	-	-	6.65985e-110	gi|157112610|ref|XP_001657587.1|talin [Aedes aegypti] >gi|108877991|gb|EAT42216.1| AAEL006222-PA [Aedes aegypti]
Bm_nscaf2053_32	2.83132	GO:0044464//cell part	GO:0005515//protein binding	-	7.61246e-135	gi|350422610|ref|XP_003493227.1|PREDICTED: talin-2-like [Bombus impatiens]
Bm_nscaf2053_33	28.6132	-	-	-	7.11055e-141	gi|357617326|gb|EHJ70722.1|hypothetical protein KGM_03426 [Danaus plexippus]
Bm_nscaf2053_34	7.12811	-	-	-	0	gi|512908834|ref|XP_004926775.1|PREDICTED: caytaxin-like [Bombyx mori]
Bm_nscaf2053_36	11.2052	GO:0005622//intracellular	GO:0003676//nucleic acid binding	-	0	gi|379698875|ref|NP_001243910.1|atf2 [Bombyx mori] >gi|304421426|gb|ADM32512.1| atf2 [Bombyx mori]
Bm_nscaf2053_37	2.05428	GO:0009986//cell surface;GO:0005887//integral to plasma membrane	GO:0035091//phosphoinositide binding	GO:0042753//positive regulation of circadian rhythm;GO:0007271//synaptic transmission, cholinergic;GO:0042749//regulation of circadian sleep/wake cycle	1.65715e-66	gi|512908901|ref|XP_004926791.1|PREDICTED: protein quiver-like [Bombyx mori]
Bm_nscaf2053_38	3.36155	-	-	-	1.50508e-102	gi|512908846|ref|XP_004926778.1|PREDICTED: F-box/LRR-repeat protein 20-like [Bombyx mori]
Bm_nscaf2053_39	163.273	-	-	-	0	gi|512908854|ref|XP_004926780.1|PREDICTED: alcohol dehydrogenase [NADP(+)]-like isoform X2 [Bombyx mori]
Bm_nscaf2053_42	1.32534	-	-	-	0	gi|512908903|ref|XP_004926792.1|PREDICTED: uncharacterized protein LOC101737726 [Bombyx mori]
Bm_nscaf2053_43	0.575967	-	-	-	5.33948e-136	gi|13383195|dbj|BAB39500.1|fibroin P25 [Bombyx mandarina]
Bm_nscaf2053_45	14.0737	GO:0005815//microtubule organizing center;GO:0000775//chromosome, centromeric region;GO:0000922//spindle pole	GO:0005488//binding	GO:0009653//anatomical structure morphogenesis;GO:0000819//sister chromatid segregation;GO:0051641//cellular localization;GO:0033043//regulation of organelle organization;GO:0007052//mitotic spindle organization;GO:0010564//regulation of cell cycle process;GO:0007067//mitosis;GO:0007281//germ cell development;GO:0048477//oogenesis;GO:0007346//regulation of mitotic cell cycle	1.87114e-129	gi|357609072|gb|EHJ66282.1|hypothetical protein KGM_14990 [Danaus plexippus]
Bm_nscaf2053_46	0.898047	-	-	-	0	gi|512908866|ref|XP_004926783.1|PREDICTED: uncharacterized protein LOC101736358 [Bombyx mori]
Bm_nscaf2053_47	11.6959	-	-	-	0	gi|512908870|ref|XP_004926784.1|PREDICTED: uncharacterized protein LOC101736478 [Bombyx mori]
Bm_nscaf2053_48	3.91292	-	-	-	-	-
Bm_nscaf2053_49	1.89626	-	GO:0004674//protein serine/threonine kinase activity;GO:0005515//protein binding;GO:0032559//adenyl ribonucleotide binding	GO:0006996//organelle organization;GO:0016049//cell growth;GO:0007243//protein kinase cascade;GO:0007049//cell cycle;GO:0009880//embryonic pattern specification;GO:0060541//respiratory system development;GO:0006464//protein modification process	0	gi|274318355|ref|NP_001162052.1|cyclin dependent kinase 4 [Bombyx mori] >gi|254839139|gb|ACT83400.1| cyclin dependent kinase 4 [Bombyx mori]
Bm_nscaf2108_2	4.46583	-	GO:0005488//binding	GO:0035153//epithelial cell type specification, open tracheal system;GO:0060446;GO:0007610//behavior;GO:0008587//imaginal disc-derived wing margin morphogenesis;GO:0006350//transcription	2.08166e-90	gi|512912598|ref|XP_004927698.1|PREDICTED: serum response factor homolog [Bombyx mori]
Bm_nscaf2108_3	1.03577	-	GO:0005488//binding;GO:0016857//racemase and epimerase activity, acting on carbohydrates and derivatives	GO:0019318//hexose metabolic process	0	gi|512912590|ref|XP_004927696.1|PREDICTED: probable UDP-glucose 4-epimerase-like [Bombyx mori]
Bm_nscaf2110_1	5.97609	GO:0043231//intracellular membrane-bounded organelle	GO:0030528//transcription regulator activity;GO:0001071;GO:0003677//DNA binding	GO:0010468//regulation of gene expression;GO:0035153//epithelial cell type specification, open tracheal system;GO:0006351//transcription, DNA-dependent;GO:0060446;GO:0007610//behavior;GO:0008587//imaginal disc-derived wing margin morphogenesis	1.3471e-68	gi|512937256|ref|XP_004933723.1|PREDICTED: serum response factor homolog [Bombyx mori]
Bm_nscaf2136_002	1271.55	-	-	-	2.19479e-104	gi|290563439|ref|NP_001166683.1|cuticular protein RR-2 motif 77 precursor [Bombyx mori] >gi|223671256|tpd|FAA00580.1| TPA: putative cuticle protein [Bombyx mori]
Bm_nscaf2136_006	9.97307	-	GO:0005488//binding;GO:0016787//hydrolase activity	GO:0044238//primary metabolic process;GO:0044260	0	gi|512920334|ref|XP_004929606.1|PREDICTED: ubiquitin carboxyl-terminal hydrolase 3-like [Bombyx mori]
Bm_nscaf2136_007	2122.66	GO:0030529//ribonucleoprotein complex	GO:0005198//structural molecule activity	GO:0010467//gene expression	2.68791e-80	gi|112984008|ref|NP_001037267.1|ribosomal protein S17 [Bombyx mori] >gi|20140135|sp|Q962R2.3|RS17_SPOFR RecName: Full=40S ribosomal protein S17 >gi|15213822|gb|AAK92186.1|AF400214_1 ribosomal protein S17 [Spodoptera frugiperda] >gi|54609319|gb|AAV34875.1| ribosomal protein S17 [Bombyx mori] >gi|268306398|gb|ACY95320.1| ribosomal protein S17 [Manduca sexta] >gi|389608355|dbj|BAM17787.1| ribosomal …
Bm_nscaf2136_008	83.4966	GO:0032991//macromolecular complex;GO:0043231//intracellular membrane-bounded organelle;GO:0015630//microtubule cytoskeleton;GO:0044446	GO:0005488//binding;GO:0016859//cis-trans isomerase activity	GO:0044267//cellular protein metabolic process;GO:0010507//negative regulation of autophagy	1.56736e-160	gi|112983564|ref|NP_001037356.1|45 kDa immunophilin FKBP45 [Bombyx mori] >gi|68160236|gb|AAY86706.1| 45 kDa immunophilin FKBP45 [Bombyx mori]
Bm_nscaf2136_009	5.67291	-	-	-	2.00758e-140	gi|512920348|ref|XP_004929610.1|PREDICTED: protein AF-9-like isoform X3 [Bombyx mori]
Bm_nscaf2136_014	1.53751	-	-	-	0	gi|512920855|ref|XP_004929737.1|PREDICTED: uncharacterized protein LOC101736580 [Bombyx mori]
Bm_nscaf2136_015	18.3357	GO:0031224//intrinsic to membrane	-	GO:0006810//transport	6.0435e-155	gi|357630518|gb|EHJ78577.1|hypothetical protein KGM_00179 [Danaus plexippus]
Bm_nscaf2136_016	23.0793	GO:0043231//intracellular membrane-bounded organelle	GO:0005488//binding	-	0	gi|512920351|ref|XP_004929611.1|PREDICTED: protein ENL-like [Bombyx mori]
Bm_nscaf2136_017	20.0651	-	-	-	3.27333e-127	gi|512920361|ref|XP_004929614.1|PREDICTED: LOW QUALITY PROTEIN: protein SMG5-like [Bombyx mori]
Bm_nscaf2136_018	31.2387	-	-	-	0	gi|512920365|ref|XP_004929615.1|PREDICTED: ubiquitin-like protein 7-like [Bombyx mori]
Bm_nscaf2136_019	20.8176	-	-	-	0	gi|512920369|ref|XP_004929616.1|PREDICTED: DNA ligase 1-like isoform X1 [Bombyx mori] >gi|512920373|ref|XP_004929617.1| PREDICTED: DNA ligase 1-like isoform X2 [Bombyx mori]
Bm_nscaf2136_020	13.1784	-	-	-	0	gi|512920859|ref|XP_004929738.1|PREDICTED: 2-oxoglutarate and iron-dependent oxygenase domain-containing protein 3-like [Bombyx mori]
Bm_nscaf2136_021	8.31664	-	-	-	0	gi|512920381|ref|XP_004929619.1|PREDICTED: uncharacterized protein LOC101744275 isoform X1 [Bombyx mori] >gi|512920385|ref|XP_004929620.1| PREDICTED: uncharacterized protein LOC101744275 isoform X2 [Bombyx mori]
Bm_nscaf2136_022	10.0805	-	GO:0004721//phosphoprotein phosphatase activity	GO:0006796//phosphate metabolic process	0	gi|512920396|ref|XP_004929622.1|PREDICTED: tyrosine-protein phosphatase non-receptor type 9-like [Bombyx mori]
Bm_nscaf2136_024	0.815371	GO:0031224//intrinsic to membrane	GO:0015377//cation:chloride symporter activity	GO:0015698//inorganic anion transport;GO:0030001//metal ion transport	0	gi|512920400|ref|XP_004929623.1|PREDICTED: bumetanide-sensitive sodium-(potassium)-chloride cotransporter-like [Bombyx mori]
Bm_nscaf2136_025	1.92589	GO:0031224//intrinsic to membrane	GO:0015296	GO:0015698//inorganic anion transport;GO:0030001//metal ion transport	2.12693e-46	gi|2500792|sp|Q25479.1|NKCL_MANSERecName: Full=Bumetanide-sensitive sodium-(potassium)-chloride cotransporter; AltName: Full=Na-K-CL symporter >gi|596076|gb|AAA75600.1| bumetanide sensitive NaK2Cl cotransporter [Manduca sexta]
Bm_nscaf2136_026	1042.69	GO:0015935//small ribosomal subunit	GO:0003676//nucleic acid binding;GO:0005198//structural molecule activity	GO:0007052//mitotic spindle organization;GO:0010467//gene expression	4.79309e-93	gi|112984352|ref|NP_001037209.1|ribosomal protein S15 [Bombyx mori] >gi|51863351|gb|AAU11820.1| ribosomal protein S15 [Bombyx mori] >gi|54609313|gb|AAV34872.1| ribosomal protein S15 [Bombyx mori]
Bm_nscaf2136_027	0.552721	-	-	-	-	-
Bm_nscaf2136_029	4.90996	-	-	-	0	gi|512920875|ref|XP_004929742.1|PREDICTED: uncharacterized protein LOC101737263 [Bombyx mori]
Bm_nscaf2136_030	2.21287	GO:0031224//intrinsic to membrane	-	GO:0006810//transport	0	gi|512920408|ref|XP_004929625.1|PREDICTED: synaptic vesicle glycoprotein 2B-like isoform X1 [Bombyx mori] >gi|512920412|ref|XP_004929626.1| PREDICTED: synaptic vesicle glycoprotein 2B-like isoform X2 [Bombyx mori]
Bm_nscaf2136_031	18.8212	-	-	-	0	gi|512920879|ref|XP_004929743.1|PREDICTED: mucin-17-like [Bombyx mori]
Bm_nscaf2136_032	10.8266	-	-	-	0	gi|512920416|ref|XP_004929627.1|PREDICTED: uncharacterized protein LOC101745487 [Bombyx mori]
Bm_nscaf2136_033	8.9688	-	GO:0046914//transition metal ion binding	-	1.59316e-57	gi|512920883|ref|XP_004929744.1|PREDICTED: protein pygopus-like [Bombyx mori]
Bm_nscaf2136_034	15.3523	GO:0030529//ribonucleoprotein complex	GO:0005198//structural molecule activity	GO:0010467//gene expression	1.24013e-159	gi|357626965|gb|EHJ76838.1|mitochondrial ribosomal protein L2 [Danaus plexippus]
Bm_nscaf2136_035	7.27558	GO:0044424//intracellular part	GO:0008641//small protein activating enzyme activity;GO:0042802//identical protein binding	GO:0010259//multicellular organismal aging;GO:0010623//developmental programmed cell death;GO:0002697;GO:0006914//autophagy;GO:0006464//protein modification process	0	gi|512920419|ref|XP_004929628.1|PREDICTED: ubiquitin-like modifier-activating enzyme ATG7-like [Bombyx mori]
Bm_nscaf2136_036	2105.87	GO:0030529//ribonucleoprotein complex	GO:0005198//structural molecule activity	GO:0010467//gene expression	4.93609e-125	gi|112982661|ref|NP_001037566.1|ribosomal protein S6 [Bombyx mori] >gi|54609293|gb|AAV34862.1| ribosomal protein S6 [Bombyx mori]
Bm_nscaf2136_038	23.8266	GO:0043234//protein complex	GO:0004661//protein geranylgeranyltransferase activity;GO:0046914//transition metal ion binding;GO:0008289//lipid binding	GO:0010558//negative regulation of macromolecule biosynthetic process;GO:0018342//protein prenylation;GO:0051726//regulation of cell cycle;GO:0008283//cell proliferation;GO:0010033//response to organic substance	3.51146e-173	gi|300068969|ref|NP_001177770.1|geranylgeranyltransferase type I beta subunit [Bombyx mori] >gi|298354673|dbj|BAJ09607.1| geranylgeranyltransferase type I beta subunit [Bombyx mori]
Bm_nscaf2136_039	8.05056	-	-	-	1.03802e-11	gi|443730735|gb|ELU16116.1|hypothetical protein CAPTEDRAFT_202670, partial [Capitella teleta]
Bm_nscaf2136_040	2.4168	-	-	-	1.37414e-44	gi|512920891|ref|XP_004929746.1|PREDICTED: lachesin-like [Bombyx mori]
Bm_nscaf2136_048	17.0759	GO:0019866//organelle inner membrane;GO:0031224//intrinsic to membrane	GO:0022892	GO:0034613//cellular protein localization	0	gi|512920434|ref|XP_004929631.1|PREDICTED: mitochondrial inner membrane protein OXA1L-like [Bombyx mori]
Bm_nscaf2136_049	23.3684	-	-	-	0	gi|512920438|ref|XP_004929632.1|PREDICTED: U3 small nucleolar RNA-associated protein 15 homolog [Bombyx mori]
Bm_nscaf2136_051	7.47493	GO:0005768//endosome	-	GO:0008104//protein localization;GO:0071711	0	gi|512920906|ref|XP_004929750.1|PREDICTED: C-myc promoter-binding protein-like [Bombyx mori]
Bm_nscaf2136_052	5.88941	GO:0044444//cytoplasmic part	-	-	3.60598e-140	gi|512920906|ref|XP_004929750.1|PREDICTED: C-myc promoter-binding protein-like [Bombyx mori]
Bm_nscaf2136_053	8.46157	-	-	-	0	gi|512920906|ref|XP_004929750.1|PREDICTED: C-myc promoter-binding protein-like [Bombyx mori]
Bm_nscaf2136_054	13.6582	-	-	-	0	gi|512920442|ref|XP_004929633.1|PREDICTED: uncharacterized protein LOC101746488 [Bombyx mori]
Bm_nscaf2136_055	116.214	-	-	-	1.64338e-150	gi|512920446|ref|XP_004929634.1|PREDICTED: alpha-tocopherol transfer protein-like [Bombyx mori]
Bm_nscaf2136_056	134.661	-	-	-	0	gi|512920449|ref|XP_004929635.1|PREDICTED: uncharacterized protein LOC101746774 [Bombyx mori]
Bm_nscaf2136_057	0.855951	-	-	-	4.08649e-147	gi|512920453|ref|XP_004929636.1|PREDICTED: uncharacterized protein LOC101746915 isoform X1 [Bombyx mori] >gi|512920457|ref|XP_004929637.1| PREDICTED: uncharacterized protein LOC101746915 isoform X2 [Bombyx mori] >gi|512920461|ref|XP_004929638.1| PREDICTED: uncharacterized protein LOC101746915 isoform X3 [Bombyx mori]
Bm_nscaf2136_058	16.4921	-	-	-	0	gi|512920465|ref|XP_004929639.1|PREDICTED: alpha-tocopherol transfer protein-like [Bombyx mori]
Bm_nscaf2136_059	3.28685	-	GO:0004672//protein kinase activity;GO:0032559//adenyl ribonucleotide binding	GO:0006464//protein modification process	1.82668e-17	gi|512920910|ref|XP_004929751.1|PREDICTED: casein kinase I isoform gamma-3-like [Bombyx mori]
Bm_nscaf2136_060	14.243	GO:0016020//membrane	GO:0004672//protein kinase activity;GO:0032559//adenyl ribonucleotide binding	GO:0016477//cell migration;GO:0006464//protein modification process;GO:0007166//cell surface receptor linked signaling pathway	1.73882e-141	gi|512920910|ref|XP_004929751.1|PREDICTED: casein kinase I isoform gamma-3-like [Bombyx mori]
Bm_nscaf2136_061	3.70697	-	-	-	6.36319e-58	gi|512920910|ref|XP_004929751.1|PREDICTED: casein kinase I isoform gamma-3-like [Bombyx mori]
Bm_nscaf2136_062	99.5242	-	-	-	-	-
Bm_nscaf2136_063	89.0189	GO:0043231//intracellular membrane-bounded organelle;GO:0016020//membrane	GO:0005488//binding	GO:0006350//transcription	0	gi|512920469|ref|XP_004929640.1|PREDICTED: uncharacterized protein LOC101735428 [Bombyx mori]
Bm_nscaf2136_065	19.2924	GO:0031228//intrinsic to Golgi membrane	GO:0004175//endopeptidase activity	GO:0019538//protein metabolic process	9.73165e-140	gi|112982745|ref|NP_001036904.1|furin-like convetase precursor [Bombyx mori] >gi|37196912|dbj|BAC97793.1| furin-like convetase [Bombyx mori]
Bm_nscaf2136_066	11.3818	GO:0031228//intrinsic to Golgi membrane	GO:0004175//endopeptidase activity	GO:0019538//protein metabolic process	1.86216e-174	gi|357617508|gb|EHJ70834.1|furin-like convetase [Danaus plexippus]
Bm_nscaf2136_068	16.78	-	GO:0004712//protein serine/threonine/tyrosine kinase activity;GO:0032559//adenyl ribonucleotide binding;GO:0004702//receptor signaling protein serine/threonine kinase activity	GO:0007243//protein kinase cascade;GO:0007297//ovarian follicle cell migration;GO:0007169//transmembrane receptor protein tyrosine kinase signaling pathway;GO:0002376//immune system process;GO:0000578//embryonic axis specification;GO:0008063//Toll signaling pathway;GO:0006464//protein modification process	0	gi|112982906|ref|NP_001036922.1|MAP kinse-ERK kinase [Bombyx mori] >gi|77799294|dbj|BAE46742.1| MAP kinse-ERK kinase [Bombyx mori]
Bm_nscaf2136_069	9.97794	-	-	-	0	gi|512920917|ref|XP_004929753.1|PREDICTED: chromatin assembly factor 1 subunit A-like [Bombyx mori]
Bm_nscaf2136_070	1.92589	-	-	-	-	-
Bm_nscaf2136_071	14.6386	-	-	-	0	gi|512920481|ref|XP_004929643.1|PREDICTED: G patch domain and KOW motifs-containing protein-like isoform X1 [Bombyx mori]
Bm_nscaf2136_080	6.68836	-	-	-	0	gi|512920932|ref|XP_004929757.1|PREDICTED: elongation factor Tu GTP-binding domain-containing protein 1-like [Bombyx mori]
Bm_nscaf2136_081	21.6159	-	-	-	1.76977e-176	gi|512920489|ref|XP_004929645.1|PREDICTED: zonadhesin-like [Bombyx mori]
Bm_nscaf2136_082	24.6514	-	-	-	7.26262e-128	gi|512920489|ref|XP_004929645.1|PREDICTED: zonadhesin-like [Bombyx mori]
Bm_nscaf2136_083	6.5737	-	-	-	6.73384e-155	gi|512920936|ref|XP_004929758.1|PREDICTED: protein giant-lens-like [Bombyx mori]
Bm_nscaf2136_084	1.45008	-	-	-	-	-
Bm_nscaf2136_085	5.28244	-	GO:0017111//nucleoside-triphosphatase activity;GO:0032561//guanyl ribonucleotide binding;GO:0008135//translation factor activity, nucleic acid binding	-	8.46454e-45	gi|512920493|ref|XP_004929646.1|PREDICTED: elongation factor Tu GTP-binding domain-containing protein 1-like [Bombyx mori]
Bm_nscaf2136_086	2.95817	-	-	-	0	gi|512920501|ref|XP_004929648.1|PREDICTED: GRAM domain-containing protein 1B-like [Bombyx mori]
Bm_nscaf2136_088	5.22275	-	-	-	-	-
Bm_nscaf2136_089	21.1074	-	-	-	0	gi|512920505|ref|XP_004929649.1|PREDICTED: arginine-glutamic acid dipeptide repeats protein-like isoform X1 [Bombyx mori]
Bm_nscaf2136_090	7.29639	-	-	-	0	gi|512920940|ref|XP_004929759.1|PREDICTED: RNA polymerase II elongation factor ELL-like [Bombyx mori]
Bm_nscaf2136_091	60.1161	GO:0043231//intracellular membrane-bounded organelle	GO:0004812//aminoacyl-tRNA ligase activity;GO:0003723//RNA binding;GO:0032559//adenyl ribonucleotide binding	GO:0006418//tRNA aminoacylation for protein translation	0	gi|512920944|ref|XP_004929760.1|PREDICTED: LOW QUALITY PROTEIN: tyrosine--tRNA ligase, cytoplasmic-like [Bombyx mori]
Bm_nscaf2136_094	0.798641	-	-	-	0	gi|290563249|ref|NP_001166728.1|cuticular protein RR-1 motif 20 precursor [Bombyx mori] >gi|223671141|tpd|FAA00522.1| TPA: putative cuticle protein [Bombyx mori]
Bm_nscaf2136_095	17.6871	-	-	-	2.70342e-108	gi|223671143|tpd|FAA00523.1|TPA: putative cuticle protein [Bombyx mori]
Bm_nscaf2136_098	12.2279	-	-	-	0	gi|512920948|ref|XP_004929761.1|PREDICTED: flocculation protein FLO11-like [Bombyx mori]
Bm_nscaf2136_100	0.379252	-	-	-	0	gi|512920952|ref|XP_004929762.1|PREDICTED: small conductance calcium-activated potassium channel protein-like [Bombyx mori]
Bm_nscaf2136_102	0.614237	GO:0031224//intrinsic to membrane	GO:0005515//protein binding;GO:0015269//calcium-activated potassium channel activity	GO:0030001//metal ion transport	0	gi|512920956|ref|XP_004929763.1|PREDICTED: small conductance calcium-activated potassium channel protein-like [Bombyx mori]
Bm_nscaf2136_103	1.22037	GO:0016021//integral to membrane	GO:0008188//neuropeptide receptor activity;GO:0016500//protein-hormone receptor activity	GO:0007186//G-protein coupled receptor protein signaling pathway;GO:0023060	0	gi|197209910|ref|NP_001127719.1|neuropeptide receptor A21 [Bombyx mori] >gi|195947012|dbj|BAG68420.1| neuropeptide receptor A21 [Bombyx mori]
Bm_nscaf2136_104	1.0812	-	-	-	7.68251e-64	gi|512920513|ref|XP_004929651.1|PREDICTED: uncharacterized protein LOC101736896 [Bombyx mori]
Bm_nscaf2136_105	1.00209	-	-	-	-	-
Bm_nscaf2136_111	16.174	-	-	-	0	gi|512920528|ref|XP_004929654.1|PREDICTED: microfibrillar-associated protein 1-like [Bombyx mori]
Bm_nscaf2136_112	12.7727	-	GO:0016811//hydrolase activity, acting on carbon-nitrogen (but not peptide) bonds, in linear amides	GO:0019856//pyrimidine base biosynthetic process	0	gi|512920536|ref|XP_004929656.1|PREDICTED: beta-ureidopropionase-like [Bombyx mori]
Bm_nscaf2136_113	142.28	-	GO:0008135//translation factor activity, nucleic acid binding	GO:0006412//translation	2.72023e-172	gi|112982928|ref|NP_001037678.1|eukaryotic translation initiation factor 2 subunit 2 [Bombyx mori] >gi|110175001|gb|ABG54286.1| eukaryotic translation initiation factor 2 subunit 2 [Bombyx mori]
Bm_nscaf2136_114	23.5602	GO:0015630//microtubule cytoskeleton	-	-	0	gi|512920532|ref|XP_004929655.1|PREDICTED: 28S ribosomal protein S30, mitochondrial-like [Bombyx mori]
Bm_nscaf2136_115	12.5087	GO:0044424//intracellular part	-	-	2.50543e-115	gi|304307733|ref|NP_001182006.1|elongator complex protein 1 [Bombyx mori] >gi|302190084|dbj|BAJ14102.1| elongator complex protein 1 [Bombyx mori]
Bm_nscaf2136_116	17.8159	-	-	-	0	gi|512920544|ref|XP_004929658.1|PREDICTED: G kinase-anchoring protein 1-like isoform X1 [Bombyx mori] >gi|512920548|ref|XP_004929659.1| PREDICTED: G kinase-anchoring protein 1-like isoform X2 [Bombyx mori]
Bm_nscaf2136_117	33.592	-	GO:0016787//hydrolase activity	-	0	gi|512920972|ref|XP_004929767.1|PREDICTED: A disintegrin and metalloproteinase with thrombospondin motifs 7-like [Bombyx mori]
Bm_nscaf2136_118	17.4303	-	-	-
Bm_nscaf2136_119	9.9938	-	-	-	-	-
Bm_nscaf2136_120	20.4036	GO:0044424//intracellular part	GO:0046914//transition metal ion binding;GO:0003676//nucleic acid binding;GO:0017111//nucleoside-triphosphatase activity;GO:0032559//adenyl ribonucleotide binding	GO:0000956//nuclear-transcribed mRNA catabolic process	0	gi|512920556|ref|XP_004929661.1|PREDICTED: regulator of nonsense transcripts 1 homolog [Bombyx mori]
Bm_nscaf2136_121	85.4063	-	-	-	3.16206e-69	gi|512920552|ref|XP_004929660.1|PREDICTED: arrestin domain-containing protein 3-like [Bombyx mori]
Bm_nscaf2136_122	31.9903	-	-	-	1.21313e-82	gi|512920552|ref|XP_004929660.1|PREDICTED: arrestin domain-containing protein 3-like [Bombyx mori]
Bm_nscaf2136_123	15.1089	-	-	-	6.34767e-51	gi|512920560|ref|XP_004929662.1|PREDICTED: stress-induced-phosphoprotein 1-like [Bombyx mori]
Bm_nscaf2136_124	15.2422	-	-	-	0	gi|512920564|ref|XP_004929663.1|PREDICTED: integrator complex subunit 3 homolog [Bombyx mori]
Bm_nscaf2136_125	26.6926	GO:0043231//intracellular membrane-bounded organelle	GO:0003729//mRNA binding	GO:0006403//RNA localization;GO:0000578//embryonic axis specification	0	gi|512920568|ref|XP_004929664.1|PREDICTED: myelin expression factor 2-like isoform X1 [Bombyx mori] >gi|512920571|ref|XP_004929665.1| PREDICTED: myelin expression factor 2-like isoform X2 [Bombyx mori] >gi|512920574|ref|XP_004929666.1| PREDICTED: myelin expression factor 2-like isoform X3 [Bombyx mori] >gi|512920578|ref|XP_004929667.1| PREDICTED: myelin expression factor 2-like isoform X4 [Bombyx…
Bm_nscaf2136_126	4.44169	GO:0044464//cell part	GO:0005488//binding;GO:0004930//G-protein coupled receptor activity	GO:0007606//sensory perception of chemical stimulus	1.01379e-25	gi|254939543|ref|NP_001157209.1|olfactory receptor 8 [Bombyx mori] >gi|238623669|dbj|BAH66308.1| olfactory receptor [Bombyx mori]
Bm_nscaf2136_130	2.45899	GO:0005875//microtubule associated complex	GO:0003774//motor activity;GO:0032559//adenyl ribonucleotide binding	GO:0007017//microtubule-based process	0	gi|512920980|ref|XP_004929769.1|PREDICTED: dynein heavy chain, cytoplasmic-like [Bombyx mori]
Bm_nscaf2136_131	3.7751	GO:0005875//microtubule associated complex	GO:0003774//motor activity;GO:0032559//adenyl ribonucleotide binding	GO:0007017//microtubule-based process	0	gi|512920980|ref|XP_004929769.1|PREDICTED: dynein heavy chain, cytoplasmic-like [Bombyx mori]
Bm_nscaf2136_132	9.67607	GO:0005875//microtubule associated complex	GO:0003774//motor activity;GO:0032559//adenyl ribonucleotide binding	GO:0007017//microtubule-based process	0	gi|512920980|ref|XP_004929769.1|PREDICTED: dynein heavy chain, cytoplasmic-like [Bombyx mori]
Bm_nscaf2136_133	2.35523	-	GO:0046872//metal ion binding;GO:0070011//peptidase activity, acting on L-amino acid peptides	-	4.8207e-27	gi|512920984|ref|XP_004929770.1|PREDICTED: ADAM 17-like protease-like [Bombyx mori]
Bm_nscaf2136_134	3.88648	-	GO:0046914//transition metal ion binding;GO:0004175//endopeptidase activity	GO:0019538//protein metabolic process	0	gi|512920984|ref|XP_004929770.1|PREDICTED: ADAM 17-like protease-like [Bombyx mori]
Bm_nscaf2136_136	7.41935	GO:0030054//cell junction	GO:0004672//protein kinase activity;GO:0000166//nucleotide binding	GO:0050794//regulation of cellular process;GO:0008283//cell proliferation	0	gi|512920602|ref|XP_004929673.1|PREDICTED: tyrosine-protein kinase CSK-like [Bombyx mori]
Bm_nscaf2136_137	9.76016	-	-	-	1.07616e-176	gi|512920606|ref|XP_004929674.1|PREDICTED: DET1 homolog [Bombyx mori]
Bm_nscaf2136_138	8503.12	GO:0044424//intracellular part	-	-	2.24062e-104	gi|512920630|ref|XP_004929680.1|PREDICTED: polyubiquitin-C-like isoform X1 [Bombyx mori] >gi|512920634|ref|XP_004929681.1| PREDICTED: polyubiquitin-C-like isoform X2 [Bombyx mori]
Bm_nscaf2136_139	11.5678	GO:0005667//transcription factor complex	GO:0004674//protein serine/threonine kinase activity;GO:0032559//adenyl ribonucleotide binding;GO:0003702//RNA polymerase II transcription factor activity	GO:0006352//transcription initiation;GO:0051726//regulation of cell cycle;GO:0000087//M phase of mitotic cell cycle;GO:0006464//protein modification process	0	gi|289803005|ref|NP_001166283.1|cyclin dependent kinase 7 [Bombyx mori] >gi|281318765|gb|ACT83402.2| cyclin dependent kinase 7 [Bombyx mori]
Bm_nscaf2136_141	43.9867	-	-	-	0	gi|512920622|ref|XP_004929678.1|PREDICTED: ubiquilin-1-like isoform X2 [Bombyx mori]
Bm_nscaf2136_142	31.9943	-	-	-	7.1299e-167	gi|512920610|ref|XP_004929675.1|PREDICTED: methyl-CpG-binding domain protein 2-like isoform X1 [Bombyx mori]
Bm_nscaf2136_143	1.09077	-	-	-	-	-
Bm_nscaf2136_144	10.8385	GO:0031224//intrinsic to membrane	GO:0042625//ATPase activity, coupled to transmembrane movement of ions;GO:0046872//metal ion binding;GO:0005548//phospholipid transporter activity;GO:0032559//adenyl ribonucleotide binding	GO:0009206;GO:0006869//lipid transport	0	gi|512920646|ref|XP_004929684.1|PREDICTED: probable phospholipid-transporting ATPase ID-like [Bombyx mori]
Bm_nscaf2136_145	14.5008	GO:0016020//membrane	GO:0043492//ATPase activity, coupled to movement of substances;GO:0022892;GO:0016820//hydrolase activity, acting on acid anhydrides, catalyzing transmembrane movement of substances;GO:0000166//nucleotide binding	GO:0008152//metabolic process	1.29366e-131	gi|512920646|ref|XP_004929684.1|PREDICTED: probable phospholipid-transporting ATPase ID-like [Bombyx mori]
Bm_nscaf2136_146	11.971	GO:0016020//membrane	GO:0043492//ATPase activity, coupled to movement of substances;GO:0022892;GO:0016820//hydrolase activity, acting on acid anhydrides, catalyzing transmembrane movement of substances;GO:0000166//nucleotide binding	GO:0008152//metabolic process	0	gi|512920646|ref|XP_004929684.1|PREDICTED: probable phospholipid-transporting ATPase ID-like [Bombyx mori]
Bm_nscaf2136_147	9.50458	-	GO:0005488//binding	-	0	gi|512920992|ref|XP_004929772.1|PREDICTED: unconventional myosin-IXa-like [Bombyx mori]
Bm_nscaf2136_148	1.79937	GO:0043231//intracellular membrane-bounded organelle	GO:0003676//nucleic acid binding;GO:0046914//transition metal ion binding;GO:0001071	GO:0006355//regulation of transcription, DNA-dependent;GO:0008645//hexose transport	0	gi|512920658|ref|XP_004929687.1|PREDICTED: transcription factor Sp3-like isoform X1 [Bombyx mori] >gi|512920662|ref|XP_004929688.1| PREDICTED: transcription factor Sp3-like isoform X2 [Bombyx mori] >gi|512920666|ref|XP_004929689.1| PREDICTED: transcription factor Sp3-like isoform X3 [Bombyx mori]
Bm_nscaf2136_149	41.7326	GO:0043231//intracellular membrane-bounded organelle	-	GO:0010468//regulation of gene expression	0	gi|201025390|ref|NP_001128361.1|groucho [Bombyx mori] >gi|194399145|gb|ACF60606.1| groucho protein [Bombyx mori]
Bm_nscaf2136_151	18.6439	-	-	-	-	-
Bm_nscaf2136_154	35.5929	GO:0044424//intracellular part	GO:0016301//kinase activity	GO:0008203//cholesterol metabolic process	6.27353e-110	gi|146424700|dbj|BAF62110.1|phosphomevalonate kinase [Bombyx mori]
Bm_nscaf2136_157	1.59188	GO:0016020//membrane	GO:0005216//ion channel activity	GO:0006810//transport	0	gi|189172247|gb|ACD80428.1|para sodium channel alpha subunit variant 4 [Bombyx mandarina]
Bm_nscaf2136_158	2.56251	GO:0005887//integral to plasma membrane	GO:0005272//sodium channel activity	GO:0030001//metal ion transport	0	gi|145843749|gb|ABP96886.1|para sodium channel alpha subunit [Bombyx mori]
Bm_nscaf2136_159	2.53876	GO:0016021//integral to membrane	GO:0005272//sodium channel activity	GO:0006811//ion transport	0	gi|217330564|ref|NP_001136084.1|voltage-gated sodium channel alpha subunit [Bombyx mori] >gi|210148108|gb|ACJ09096.1| voltage-gated sodium channel alpha subunit [Bombyx mori]
Bm_nscaf2136_161	33.7489	-	GO:0046914//transition metal ion binding;GO:0003824//catalytic activity;GO:0016564//transcription repressor activity	GO:0006350//transcription	0	gi|512920669|ref|XP_004929690.1|PREDICTED: protein ariadne-1-like isoform X1 [Bombyx mori]
Bm_nscaf2136_162	14.95	GO:0044424//intracellular part	GO:0004812//aminoacyl-tRNA ligase activity;GO:0046914//transition metal ion binding;GO:0032559//adenyl ribonucleotide binding	GO:0006418//tRNA aminoacylation for protein translation	0	gi|512920681|ref|XP_004929693.1|PREDICTED: isoleucine--tRNA ligase, cytoplasmic-like [Bombyx mori]
Bm_nscaf2136_163	2.97339	-	-	-	0	gi|512921000|ref|XP_004929774.1|PREDICTED: dmX-like protein 2-like [Bombyx mori]
Bm_nscaf2136_164	2.79424	GO:0044424//intracellular part	GO:0071617;GO:0005488//binding	GO:0065008;GO:0006897//endocytosis	0	gi|512920685|ref|XP_004929694.1|PREDICTED: endophilin-A-like isoform X1 [Bombyx mori]
Bm_nscaf2136_165	3.6252	GO:0044424//intracellular part	GO:0071617;GO:0005488//binding	GO:0065008;GO:0006897//endocytosis	2.51716e-42	gi|512920689|ref|XP_004929695.1|PREDICTED: endophilin-A-like isoform X2 [Bombyx mori]
Bm_nscaf2136_166	145.508	GO:0044424//intracellular part	-	GO:0002164//larval development	0	gi|512920693|ref|XP_004929696.1|PREDICTED: polyubiquitin-A-like isoform X1 [Bombyx mori]
Bm_nscaf2136_167	4.22746	GO:0044464//cell part	GO:0005083//small GTPase regulator activity;GO:0008047//enzyme activator activity;GO:0005488//binding	GO:0030534//adult behavior;GO:0009966//regulation of signal transduction	0	gi|512920733|ref|XP_004929706.1|PREDICTED: ras GTPase-activating protein 1-like [Bombyx mori]
Bm_nscaf2136_170	1.80964	-	-	-	-	-
Bm_nscaf2136_172	2.0891	-	-	-	-	-
Bm_nscaf2136_173	6.7231	-	-	-	-	-
Bm_nscaf2136_174	0.524497	GO:0030136//clathrin-coated vesicle;GO:0033267//axon part;GO:0016020//membrane	GO:0043169//cation binding;GO:0005515//protein binding	GO:0016079//synaptic vesicle exocytosis;GO:0023033	0	gi|512921020|ref|XP_004929779.1|PREDICTED: protein unc-13 homolog A-like [Bombyx mori]
Bm_nscaf2136_175	2.49004	GO:0030136//clathrin-coated vesicle;GO:0033267//axon part;GO:0016020//membrane	GO:0043169//cation binding;GO:0005515//protein binding	GO:0016079//synaptic vesicle exocytosis;GO:0023033	2.6312e-95	gi|242017864|ref|XP_002429405.1|unc-13, putative [Pediculus humanus corporis] >gi|212514326|gb|EEB16667.1| unc-13, putative [Pediculus humanus corporis]
Bm_nscaf2136_176	2.77919	GO:0030136//clathrin-coated vesicle;GO:0033267//axon part;GO:0016020//membrane	GO:0043169//cation binding;GO:0005515//protein binding	GO:0016079//synaptic vesicle exocytosis;GO:0023033	0	gi|512921020|ref|XP_004929779.1|PREDICTED: protein unc-13 homolog A-like [Bombyx mori]
Bm_nscaf2136_177	12.1902	-	-	-	-	-
Bm_nscaf2136_178	1.54071	-	-	-	8.04536e-42	gi|512921024|ref|XP_004929780.1|PREDICTED: actin-binding Rho-activating protein-like [Bombyx mori]
Bm_nscaf2136_183	3.22944	-	GO:0003824//catalytic activity	-	2.74246e-161	gi|169234688|ref|NP_001108465.1|glutathione S-transferase epsilon 6 [Bombyx mori] >gi|164685134|gb|ABY66600.1| glutathione S-transferase 12 [Bombyx mori]
Bm_nscaf2136_184	82.9679	-	GO:0016881//acid-amino acid ligase activity	GO:0060255;GO:0006464//protein modification process	0	gi|114052140|ref|NP_001040223.1|ubiquitin conjugating enzyme E2 [Bombyx mori] >gi|87248433|gb|ABD36269.1| ubiquitin conjugating enzyme E2 [Bombyx mori]
Bm_nscaf2136_185	3.13925	GO:0005622//intracellular	GO:0004386//helicase activity;GO:0042623//ATPase activity, coupled;GO:0000166//nucleotide binding	-	0	gi|512920749|ref|XP_004929710.1|PREDICTED: probable ATP-dependent RNA helicase DHX34-like [Bombyx mori]
Bm_nscaf2136_186	4.85263	-	GO:0005488//binding;GO:0017111//nucleoside-triphosphatase activity	-	0	gi|512920749|ref|XP_004929710.1|PREDICTED: probable ATP-dependent RNA helicase DHX34-like [Bombyx mori]
Bm_nscaf2136_188	1.98613	-	-	-	0	gi|512921040|ref|XP_004929784.1|PREDICTED: uncharacterized protein LOC101744570 [Bombyx mori]
Bm_nscaf2136_193	2.97637	-	-	-	0	gi|512921048|ref|XP_004929786.1|PREDICTED: zinc finger protein basonuclin-2-like [Bombyx mori]
Bm_nscaf2136_194	1.16555	-	-	-	0	gi|512920753|ref|XP_004929711.1|PREDICTED: uncharacterized protein LOC101744418 [Bombyx mori]
Bm_nscaf2136_195	164.494	GO:0043234//protein complex;GO:0015630//microtubule cytoskeleton	GO:0016887//ATPase activity;GO:0005515//protein binding;GO:0032559//adenyl ribonucleotide binding	GO:0000278//mitotic cell cycle;GO:0044267//cellular protein metabolic process	0	gi|512920757|ref|XP_004929712.1|PREDICTED: T-complex protein 1 subunit gamma-like [Bombyx mori]
Bm_nscaf2136_198	20.1849	GO:0043229//intracellular organelle	GO:0005488//binding	-	0	gi|512921056|ref|XP_004929788.1|PREDICTED: LOW QUALITY PROTEIN: centrosome-associated zinc finger protein CP190-like [Bombyx mori]
Bm_nscaf2136_199	2.28253	-	-	-	0	gi|512920761|ref|XP_004929713.1|PREDICTED: uncharacterized protein LOC101744711 [Bombyx mori]
Bm_nscaf2136_201	0.134267	-	-	-	0	gi|512920765|ref|XP_004929714.1|PREDICTED: uncharacterized protein LOC101744858 [Bombyx mori]
Bm_nscaf2136_202	14.9402	GO:0005739//mitochondrion	GO:0004030//aldehyde dehydrogenase [NAD(P)+] activity	GO:0010033//response to organic substance;GO:0008152//metabolic process	0	gi|114052408|ref|NP_001040475.1|mitochondrial aldehyde dehydrogenase [Bombyx mori] >gi|95103046|gb|ABF51464.1| mitochondrial aldehyde dehydrogenase [Bombyx mori]
Bm_nscaf2136_203	15.3114	-	-	-	6.94293e-90	gi|512920773|ref|XP_004929716.1|PREDICTED: dolichol kinase-like [Bombyx mori]
Bm_nscaf2136_204	3.98675	-	GO:0005488//binding	GO:0044238//primary metabolic process;GO:0044260;GO:0010468//regulation of gene expression;GO:0010259//multicellular organismal aging	0	gi|512920769|ref|XP_004929715.1|PREDICTED: NAD-dependent protein deacetylase Sirt6-like [Bombyx mori]
Bm_nscaf2136_205	11.0006	GO:0005681//spliceosomal complex;GO:0034518	GO:0005488//binding	GO:0000377//RNA splicing, via transesterification reactions with bulged adenosine as nucleophile;GO:0045069//regulation of viral genome replication;GO:0006397//mRNA processing;GO:0016246//RNA interference	0	gi|512920777|ref|XP_004929717.1|PREDICTED: nuclear cap-binding protein subunit 1-like [Bombyx mori]
Bm_nscaf2136_207	14.7589	GO:0005681//spliceosomal complex;GO:0034518	-	GO:0000377//RNA splicing, via transesterification reactions with bulged adenosine as nucleophile;GO:0045069//regulation of viral genome replication;GO:0006397//mRNA processing;GO:0016246//RNA interference	6.09985e-175	gi|512920777|ref|XP_004929717.1|PREDICTED: nuclear cap-binding protein subunit 1-like [Bombyx mori]
Bm_nscaf2136_208	72.418	GO:0044424//intracellular part	GO:0019203//carbohydrate phosphatase activity	GO:0005975//carbohydrate metabolic process	0	gi|114051287|ref|NP_001040381.1|fructose-1,6-bisphosphatase [Bombyx mori] >gi|95102692|gb|ABF51284.1| fructose-1,6-bisphosphatase [Bombyx mori]
Bm_nscaf2136_209	23.2107	GO:0070822//Sin3-type complex;GO:0043189//H4/H2A histone acetyltransferase complex	GO:0005515//protein binding	GO:0006476//protein amino acid deacetylation;GO:0050789//regulation of biological process;GO:0000725//recombinational repair;GO:0016573//histone acetylation	0	gi|225703088|ref|NP_001139536.1|mortality factor 4-like [Bombyx mori] >gi|116518235|gb|ABJ99463.1| mrg15-like protein [Bombyx mori]
Bm_nscaf2136_210	437.631	-	-	-	3.55868e-44	gi|114052272|ref|NP_001040465.1|tropomyosin-2 isoform 2 [Bombyx mori] >gi|95103002|gb|ABF51442.1| tropomyosin isoform 2 [Bombyx mori]
Bm_nscaf2136_211	27.6699	-	-	GO:0009987//cellular process;GO:0032501//multicellular organismal process;GO:0016043//cellular component organization	2.79749e-72	gi|357621410|gb|EHJ73254.1|hypothetical protein KGM_04777 [Danaus plexippus]
Bm_nscaf2136_212	440.846	GO:0005865//striated muscle thin filament	GO:0008092//cytoskeletal protein binding	GO:0030032//lamellipodium assembly;GO:0019094//pole plasm mRNA localization;GO:0003012//muscle system process;GO:0048812//neuron projection morphogenesis	2.44483e-61	gi|160333857|ref|NP_001103783.1|tropomyosin-2 isoform 3 [Bombyx mori] >gi|95103004|gb|ABF51443.1| tropomyosin isoform 3 [Bombyx mori]
Bm_nscaf2136_213	8.55951	-	-	-	5.95471e-24	gi|357621411|gb|EHJ73255.1|hypothetical protein KGM_04778 [Danaus plexippus]
Bm_nscaf2136_214	109.666	-	-	-	3.13407e-52	gi|307206952|gb|EFN84796.1|Tropomyosin [Harpegnathos saltator]
Bm_nscaf2136_217	8.64961	-	GO:0008092//cytoskeletal protein binding	GO:0048513//organ development	3.34607e-173	gi|357621415|gb|EHJ73259.1|tropomyosin-1 [Danaus plexippus]
Bm_nscaf2136_218	0.71661	-	-	-	-	-
Bm_nscaf2136_220	10.4599	-	-	-	3.65667e-173	gi|512921067|ref|XP_004929790.1|PREDICTED: uncharacterized protein LOC101745578 [Bombyx mori]
Bm_nscaf2136_221	5.80032	-	-	-	0	gi|512921070|ref|XP_004929791.1|PREDICTED: OTU domain-containing protein 7B-like [Bombyx mori]
Bm_nscaf2136_222	15.5903	-	-	-	0	gi|512920785|ref|XP_004929719.1|PREDICTED: mucin-4-like isoform X2 [Bombyx mori]
Bm_nscaf2136_225	95.244	-	GO:0016651//oxidoreductase activity, acting on NADH or NADPH	GO:0022904//respiratory electron transport chain	4.68229e-106	gi|114051728|ref|NP_001040176.1|NADH dehydrogenase (ubiquinone) 1 alpha subcomplex, 13 [Bombyx mori] >gi|87248291|gb|ABD36198.1| cell death-regulatory protein GRIM19 [Bombyx mori]
Bm_nscaf2136_226	3.30447	-	-	-	0	gi|512920793|ref|XP_004929721.1|PREDICTED: very-long-chain (3R)-3-hydroxyacyl-[acyl-carrier protein] dehydratase-like [Bombyx mori]
Bm_nscaf2136_227	2.4347	-	-	GO:0065008;GO:0030036//actin cytoskeleton organization	0	gi|357615905|gb|EHJ69896.1|putative phosphatidylinositol-4-phosphate 5-kinase, type II, beta isoform 1 [Danaus plexippus]
Bm_nscaf2136_228	78.5523	GO:0043231//intracellular membrane-bounded organelle;GO:0000502//proteasome complex	GO:0004175//endopeptidase activity	GO:0006508//proteolysis	7.18498e-142	gi|114052162|ref|NP_001040460.1|proteasome beta 3 subunit [Bombyx mori] >gi|95102980|gb|ABF51431.1| proteasome beta 3 subunit [Bombyx mori]
Bm_nscaf2136_229	87.0973	-	GO:0016811//hydrolase activity, acting on carbon-nitrogen (but not peptide) bonds, in linear amides	GO:0019856//pyrimidine base biosynthetic process	0	gi|284813565|ref|NP_001165388.1|aliphatic nitrilase [Bombyx mori] >gi|283558277|gb|ADB27116.1| aliphatic nitrilase [Bombyx mori]
Bm_nscaf2136_230	1.24502	-	-	-	-	-
Bm_nscaf2136_233	0.391292	GO:0043231//intracellular membrane-bounded organelle	GO:0046914//transition metal ion binding;GO:0001071;GO:0003677//DNA binding;GO:0004879//ligand-dependent nuclear receptor activity	GO:0007417//central nervous system development;GO:0009416//response to light stimulus;GO:0010468//regulation of gene expression;GO:0001752//compound eye photoreceptor fate commitment;GO:0007268//synaptic transmission;GO:0006351//transcription, DNA-dependent;GO:0042684//cardioblast cell fate commitment;GO:0009792//embryonic development ending in birth or egg hatching	3.94765e-114	gi|512920797|ref|XP_004929722.1|PREDICTED: steroid receptor seven-up, isoforms B/C [Bombyx mori]
Bm_nscaf2136_235	3.65903	GO:0044424//intracellular part	-	-	0	gi|512921082|ref|XP_004929794.1|PREDICTED: uncharacterized protein LOC101746153 [Bombyx mori]
Bm_nscaf2136_244	1.6846	-	-	-	0	gi|512920824|ref|XP_004929729.1|PREDICTED: organic cation transporter protein-like [Bombyx mori]
Bm_nscaf2136_246	35.6075	-	-	-	0	gi|512920828|ref|XP_004929730.1|PREDICTED: organic cation transporter protein-like [Bombyx mori]
Bm_nscaf2136_247	1.56021	-	-	-	0	gi|512920832|ref|XP_004929731.1|PREDICTED: organic cation transporter protein-like [Bombyx mori]
Bm_nscaf2136_248	47.821	-	GO:0046872//metal ion binding;GO:0016778	GO:0009124//nucleoside monophosphate biosynthetic process	0	gi|114052675|ref|NP_001040268.1|phosphoribosyl pyrophosphate synthetase [Bombyx mori] >gi|87248571|gb|ABD36338.1| phosphoribosyl pyrophosphate synthetase [Bombyx mori]
Bm_nscaf2136_249	0.922121	GO:0031981//nuclear lumen	GO:0030528//transcription regulator activity;GO:0005515//protein binding	GO:0010556;GO:0048519;GO:0010468//regulation of gene expression;GO:0010604//positive regulation of macromolecule metabolic process;GO:0006350//transcription;GO:0022402//cell cycle process;GO:0050794//regulation of cellular process	0	gi|512920839|ref|XP_004929733.1|PREDICTED: histone H4 transcription factor-like [Bombyx mori]
Bm_nscaf2176_002	50.0652	GO:0016020//membrane	GO:0005515//protein binding	GO:0009617//response to bacterium;GO:0007389//pattern specification process;GO:0050832//defense response to fungus;GO:0019730//antimicrobial humoral response;GO:0009987//cellular process;GO:0002682//regulation of immune system process;GO:0008152//metabolic process	0	gi|512889475|ref|XP_004922286.1|PREDICTED: protein toll-like [Bombyx mori]
Bm_nscaf2176_004	7.49075	-	-	-	7.88851e-104	gi|512888790|ref|XP_004922145.1|PREDICTED: mitochondrial coenzyme A transporter SLC25A42-like isoform X2 [Bombyx mori]
Bm_nscaf2176_005	2.75948	GO:0019866//organelle inner membrane;GO:0031224//intrinsic to membrane	GO:0005215//transporter activity	GO:0006810//transport	3.99602e-54	gi|512888790|ref|XP_004922145.1|PREDICTED: mitochondrial coenzyme A transporter SLC25A42-like isoform X2 [Bombyx mori]
Bm_nscaf2176_006	153.061	-	-	-	3.59068e-142	gi|512888801|ref|XP_004922147.1|PREDICTED: thioredoxin domain-containing protein 9-like isoform X1 [Bombyx mori] >gi|512888807|ref|XP_004922148.1| PREDICTED: thioredoxin domain-containing protein 9-like isoform X2 [Bombyx mori]
Bm_nscaf2176_007	3.03091	-	-	-	0	gi|512888813|ref|XP_004922149.1|PREDICTED: E3 ubiquitin-protein ligase RFWD3-like [Bombyx mori]
Bm_nscaf2176_008	0.383978	-	-	-	4.66784e-35	gi|357616218|gb|EHJ70074.1|putative BTB/POZ domain-containing protein 7 [Danaus plexippus]
Bm_nscaf2176_011	9.32352	-	-	-	0	gi|512888829|ref|XP_004922151.1|PREDICTED: microtubule-associated protein futsch-like isoform X2 [Bombyx mori]
Bm_nscaf2176_012	54.3229	-	-	-	0	gi|512888835|ref|XP_004922152.1|PREDICTED: myb-like protein X-like isoform X1 [Bombyx mori] >gi|512888841|ref|XP_004922153.1| PREDICTED: myb-like protein X-like isoform X2 [Bombyx mori]
Bm_nscaf2176_013	9.50105	-	-	-	0	gi|512888847|ref|XP_004922154.1|PREDICTED: zinc finger protein ZPR1-like [Bombyx mori]
Bm_nscaf2176_015	2.51545	-	-	-	0	gi|512889489|ref|XP_004922290.1|PREDICTED: zinc finger protein 570-like [Bombyx mori]
Bm_nscaf2176_016	0.601253	GO:0043234//protein complex;GO:0015630//microtubule cytoskeleton	GO:0032561//guanyl ribonucleotide binding;GO:0017111//nucleoside-triphosphatase activity;GO:0005198//structural molecule activity	GO:0032502//developmental process;GO:0043623//cellular protein complex assembly;GO:0007017//microtubule-based process	0	gi|512888853|ref|XP_004922155.1|PREDICTED: tubulin beta-1 chain-like [Bombyx mori]
Bm_nscaf2176_017	11.1791	-	-	-	0	gi|512888859|ref|XP_004922156.1|PREDICTED: zinc finger Y-chromosomal protein-like [Bombyx mori]
Bm_nscaf2176_018	15.0245	-	-	-	0	gi|512889492|ref|XP_004922291.1|PREDICTED: uncharacterized protein LOC101736255 [Bombyx mori]
Bm_nscaf2176_019	4.05872	-	-	-	0	gi|512888864|ref|XP_004922157.1|PREDICTED: zinc finger protein 879-like [Bombyx mori]
Bm_nscaf2176_020	9.6402	-	-	-	0	gi|512888869|ref|XP_004922158.1|PREDICTED: zinc finger protein 26-like [Bombyx mori]
Bm_nscaf2176_021	3.4238	-	-	-	3.0447e-139	gi|512888881|ref|XP_004922160.1|PREDICTED: RNA-binding protein 48-like [Bombyx mori]
Bm_nscaf2176_022	4.45507	-	-	-	0	gi|512888875|ref|XP_004922159.1|PREDICTED: zinc finger and SCAN domain-containing protein 2-like [Bombyx mori]
Bm_nscaf2176_023	15.4593	-	GO:0005488//binding	-	0	gi|512888887|ref|XP_004922161.1|PREDICTED: zinc finger protein 483-like [Bombyx mori]
Bm_nscaf2176_024	0.738065	GO:0019898//extrinsic to membrane	-	GO:0007613//memory;GO:0001752//compound eye photoreceptor fate commitment;GO:0008306//associative learning	0	gi|512889496|ref|XP_004922292.1|PREDICTED: lachesin-like [Bombyx mori]
Bm_nscaf2176_029	5.60259	GO:0044444//cytoplasmic part	GO:0005488//binding;GO:0016782//transferase activity, transferring sulfur-containing groups	GO:0002097//tRNA wobble base modification	5.65937e-71	gi|114052050|ref|NP_001040521.1|ubiquitin-related modifier 1 homolog [Bombyx mori] >gi|122096242|sp|Q1HQ10.1|URM1_BOMMO RecName: Full=Ubiquitin-related modifier 1 homolog >gi|95102780|gb|ABF51331.1| ubiquitin related modifier [Bombyx mori]
Bm_nscaf2176_030	1.13496	GO:0005635//nuclear envelope;GO:0000775//chromosome, centromeric region	GO:0005488//binding	-	0	gi|512888893|ref|XP_004922162.1|PREDICTED: ran GTPase-activating protein 1-like [Bombyx mori]
Bm_nscaf2176_031	8.96414	-	GO:0051536//iron-sulfur cluster binding	-	0	gi|512888904|ref|XP_004922163.1|PREDICTED: cytoplasmic aconitate hydratase-like [Bombyx mori]
Bm_nscaf2176_033	12.5183	-	GO:0003729//mRNA binding;GO:0046914//transition metal ion binding;GO:0051536//iron-sulfur cluster binding;GO:0016836//hydro-lyase activity	GO:0006446//regulation of translational initiation	0	gi|512888904|ref|XP_004922163.1|PREDICTED: cytoplasmic aconitate hydratase-like [Bombyx mori]
Bm_nscaf2176_036	4.93028	-	GO:0016531//copper chaperone activity;GO:0005515//protein binding	GO:0006801//superoxide metabolic process;GO:0010259//multicellular organismal aging;GO:0031647//regulation of protein stability;GO:0030001//metal ion transport;GO:0043085//positive regulation of catalytic activity;GO:0006950//response to stress	8.15781e-109	gi|512888909|ref|XP_004922164.1|PREDICTED: copper chaperone for superoxide dismutase-like [Bombyx mori]
Bm_nscaf2176_037	4.14309	-	-	-	-	-
Bm_nscaf2176_038	0.0593723	-	GO:0005488//binding	-	4.24428e-19	gi|157124539|ref|XP_001654095.1|hypothetical protein AaeL_AAEL009910 [Aedes aegypti] >gi|108873941|gb|EAT38166.1| AAEL009910-PA [Aedes aegypti]
Bm_nscaf2176_041	3.34634	-	-	-	0	gi|512889506|ref|XP_004922295.1|PREDICTED: lysosomal alpha-mannosidase-like [Bombyx mori]
Bm_nscaf2176_042	38.4661	-	-	-	-	-
Bm_nscaf2176_044	5.79736	-	-	-	0	gi|512888938|ref|XP_004922169.1|PREDICTED: S-phase kinase-associated protein 2-like [Bombyx mori]
Bm_nscaf2176_045	25.2247	-	-	-	2.45832e-95	gi|512888944|ref|XP_004922170.1|PREDICTED: BCL2/adenovirus E1B 19 kDa protein-interacting protein 3-like [Bombyx mori]
Bm_nscaf2176_046	35.1216	-	-	-	3.01054e-134	gi|512888950|ref|XP_004922171.1|PREDICTED: protein LSM12 homolog A-like [Bombyx mori]
Bm_nscaf2176_047	1.06506	GO:0071944;GO:0005737//cytoplasm;GO:0016020//membrane	GO:0005488//binding	GO:0051179//localization;GO:0007399//nervous system development;GO:0030154//cell differentiation;GO:0050794//regulation of cellular process;GO:0016043//cellular component organization	0	gi|512889509|ref|XP_004922296.1|PREDICTED: intersectin-1-like [Bombyx mori]
Bm_nscaf2176_048	13.5185	-	-	-	3.03027e-92	gi|512888956|ref|XP_004922172.1|PREDICTED: MIP18 family protein CG7949-like [Bombyx mori]
Bm_nscaf2176_050	1.83966	-	-	-	0	gi|512888962|ref|XP_004922173.1|PREDICTED: uncharacterized protein LOC101742376 [Bombyx mori]
Bm_nscaf2176_051	30.9773	-	-	GO:0065007//biological regulation;GO:0009987//cellular process	3.44714e-125	gi|512888968|ref|XP_004922174.1|PREDICTED: titin-like [Bombyx mori]
Bm_nscaf2176_052	2.92078	-	-	-	0	gi|512889516|ref|XP_004922298.1|PREDICTED: zinc finger protein 845-like [Bombyx mori]
Bm_nscaf2176_053	2.07736	-	-	-	1.10453e-145	gi|512888980|ref|XP_004922176.1|PREDICTED: uncharacterized protein LOC101742816 [Bombyx mori]
Bm_nscaf2176_054	8.62291	-	-	-	4.58838e-140	gi|512888989|ref|XP_004922178.1|PREDICTED: E3 ubiquitin-protein ligase Rnf220-like [Bombyx mori]
Bm_nscaf2176_055	0.415006	-	GO:0005488//binding	-	1.50038e-99	gi|512889007|ref|XP_004922181.1|PREDICTED: dynein light chain 1, axonemal-like [Bombyx mori]
Bm_nscaf2176_056	6.36538	-	-	-	0	gi|512888995|ref|XP_004922179.1|PREDICTED: zinc finger protein Xfin-like isoform X1 [Bombyx mori] >gi|512889001|ref|XP_004922180.1| PREDICTED: zinc finger protein Xfin-like isoform X2 [Bombyx mori]
Bm_nscaf2176_058	8.82832	GO:0043231//intracellular membrane-bounded organelle	GO:0060089//molecular transducer activity;GO:0046872//metal ion binding;GO:0001071	GO:0010468//regulation of gene expression;GO:0006351//transcription, DNA-dependent;GO:0023060	0	gi|342209888|gb|AEL16991.1|signal transducer and activator of transcription short isoform [Bombyx mori]
Bm_nscaf2176_059	8.21713	-	-	-	0	gi|512889013|ref|XP_004922182.1|PREDICTED: uncharacterized protein LOC101743619 [Bombyx mori]
Bm_nscaf2176_060	2.76361	-	-	-	-	-
Bm_nscaf2176_061	1.91989	-	-	-	0	gi|512889022|ref|XP_004922183.1|PREDICTED: zinc finger protein 132-like [Bombyx mori]
Bm_nscaf2176_064	0.90188	-	-	-	0	gi|512889532|ref|XP_004922303.1|PREDICTED: transcriptional repressor CTCFL-like [Bombyx mori]
Bm_nscaf2176_065	1.04455	-	-	-	6.7354e-82	gi|512889536|ref|XP_004922304.1|PREDICTED: zinc finger protein 271-like [Bombyx mori]
Bm_nscaf2176_066	2.38799	-	-	-	0	gi|512889040|ref|XP_004922186.1|PREDICTED: zinc finger protein 99-like [Bombyx mori]
Bm_nscaf2176_067	0.275742	GO:0043234//protein complex;GO:0015630//microtubule cytoskeleton	GO:0032561//guanyl ribonucleotide binding;GO:0017111//nucleoside-triphosphatase activity;GO:0005198//structural molecule activity	GO:0032502//developmental process;GO:0043623//cellular protein complex assembly;GO:0007017//microtubule-based process	0	gi|512889046|ref|XP_004922187.1|PREDICTED: tubulin beta-1 chain-like [Bombyx mori]
Bm_nscaf2176_068	0.802976	-	GO:0016787//hydrolase activity	-	0	gi|512889052|ref|XP_004922188.1|PREDICTED: serine protease snake-like [Bombyx mori]
Bm_nscaf2176_072	34.3894	-	-	-	0	gi|512889069|ref|XP_004922191.1|PREDICTED: FAM203 family protein CG6073-like [Bombyx mori]
Bm_nscaf2176_074	22.639	-	-	-	4.29959e-63	gi|512889095|ref|XP_004922196.1|PREDICTED: gametocyte-specific factor 1-like [Bombyx mori]
Bm_nscaf2176_075	9.28648	-	-	-	0	gi|512889101|ref|XP_004922197.1|PREDICTED: FK506-binding protein 59-like [Bombyx mori]
Bm_nscaf2176_076	150.961	-	GO:0016667//oxidoreductase activity, acting on sulfur group of donors;GO:0046872//metal ion binding	GO:0043170	1.87572e-89	gi|512889107|ref|XP_004922198.1|PREDICTED: multiple coagulation factor deficiency protein 2 homolog isoform X1 [Bombyx mori]
Bm_nscaf2176_080	0.459057	GO:0043231//intracellular membrane-bounded organelle	GO:0016491//oxidoreductase activity;GO:0005506//iron ion binding	GO:0008205//ecdysone metabolic process;GO:0048565//gut development;GO:0007292//female gamete generation;GO:0001700//embryonic development via the syncytial blastoderm;GO:0007399//nervous system development	0	gi|226237511|dbj|BAH47267.1|cytochrome P450 [Bombyx mori] >gi|433339003|dbj|BAM73857.1| cytochrome P450 [Bombyx mori]
Bm_nscaf2176_081	5.1357	-	-	-	7.3058e-141	gi|512889118|ref|XP_004922200.1|PREDICTED: gelsolin-like [Bombyx mori]
Bm_nscaf2176_082	8.50047	GO:0044444//cytoplasmic part	-	GO:0006909//phagocytosis	1.90688e-164	gi|389609783|dbj|BAM18503.1|gelsolin precursor [Papilio xuthus]
Bm_nscaf2176_083	10.5179	-	GO:0016863//intramolecular oxidoreductase activity, transposing C=C bonds	GO:0032502//developmental process;GO:0006570//tyrosine metabolic process	0	gi|112984068|ref|NP_001037424.1|yellow-fa precursor [Bombyx mori] >gi|86450719|gb|ABC96695.1| yellow-fa [Bombyx mori]
Bm_nscaf2176_084	8.6395	-	-	-	-	-
Bm_nscaf2176_085	2.42871	-	-	-	-	-
Bm_nscaf2176_089	0.720449	-	-	-	0	gi|512889563|ref|XP_004922313.1|PREDICTED: uncharacterized protein LOC101739668 [Bombyx mori]
Bm_nscaf2176_092	2.14983	-	-	-	-	-
Bm_nscaf2176_094	7.60739	-	-	-	0	gi|512889571|ref|XP_004922315.1|PREDICTED: uncharacterized protein LOC101740083 [Bombyx mori]
Bm_nscaf2176_102	18.4885	-	-	-	2.22843e-91	gi|357624271|gb|EHJ75115.1|hypothetical protein KGM_18937 [Danaus plexippus]
Bm_nscaf2176_103	9.391	-	-	-	-	-
Bm_nscaf2176_104	5.39249	-	-	-	1.07631e-30	gi|512889170|ref|XP_004922207.1|PREDICTED: segmentation protein cap'n'collar-like [Bombyx mori]
Bm_nscaf2176_105	9.15274	GO:0043231//intracellular membrane-bounded organelle	GO:0030528//transcription regulator activity;GO:0001071;GO:0046983//protein dimerization activity;GO:0003677//DNA binding	GO:0007017//microtubule-based process;GO:0045450//bicoid mRNA localization;GO:0010468//regulation of gene expression;GO:0044087;GO:0019094//pole plasm mRNA localization;GO:0006350//transcription	9.45226e-96	gi|512889170|ref|XP_004922207.1|PREDICTED: segmentation protein cap'n'collar-like [Bombyx mori]
Bm_nscaf2176_106	26.7304	GO:0043231//intracellular membrane-bounded organelle	GO:0003677//DNA binding;GO:0001071;GO:0005515//protein binding	GO:0010468//regulation of gene expression;GO:0006351//transcription, DNA-dependent	2.90561e-104	gi|512889170|ref|XP_004922207.1|PREDICTED: segmentation protein cap'n'collar-like [Bombyx mori]
Bm_nscaf2176_107	7.33799	GO:0043234//protein complex;GO:0044424//intracellular part	-	GO:0065008;GO:0048869//cellular developmental process;GO:0006909//phagocytosis;GO:0030030//cell projection organization;GO:0007423//sensory organ development;GO:0006935//chemotaxis;GO:0030036//actin cytoskeleton organization;GO:0050794//regulation of cellular process	0	gi|512889173|ref|XP_004922208.1|PREDICTED: cytoplasmic FMR1-interacting protein-like [Bombyx mori]
Bm_nscaf2176_108	3.60752	-	-	-	0	gi|512889176|ref|XP_004922209.1|PREDICTED: zinc finger protein 62-like [Bombyx mori]
Bm_nscaf2176_109	26.4427	-	-	-	0	gi|512889180|ref|XP_004922210.1|PREDICTED: phosphatidylserine decarboxylase proenzyme-like [Bombyx mori]
Bm_nscaf2176_110	8.24461	-	-	-	0	gi|512889183|ref|XP_004922211.1|PREDICTED: LOW QUALITY PROTEIN: solute carrier family 25 member 44-like [Bombyx mori]
Bm_nscaf2176_111	15.9777	-	GO:0005488//binding	-	2.72292e-63	gi|512889187|ref|XP_004922212.1|PREDICTED: calmodulin-like protein 4-like [Bombyx mori]
Bm_nscaf2176_112	8.21713	GO:0031224//intrinsic to membrane	-	-	4.56564e-28	gi|114052995|ref|NP_001040499.1|Erg28-domain containing protein [Bombyx mori] >gi|95103144|gb|ABF51513.1| GA14428-PA [Bombyx mori]
Bm_nscaf2176_113	1.1628	-	-	-	-	-
Bm_nscaf2176_114	5.63675	-	-	-	-	-
Bm_nscaf2176_115	4.63372	-	-	-	-	-
Bm_nscaf2176_117	7.70356	-	-	-	-	-
Bm_nscaf2176_118	5.66198	-	-	-	-	-
Bm_nscaf2176_119	12.8312	-	-	-	0	gi|512889587|ref|XP_004922319.1|PREDICTED: uncharacterized protein LOC101740623 [Bombyx mori]
Bm_nscaf2176_120	17.8655	-	-	-	0	gi|512889191|ref|XP_004922213.1|PREDICTED: bromodomain-containing protein 8-like [Bombyx mori]
Bm_nscaf2176_122	0.926744	-	-	-	0	gi|512889195|ref|XP_004922214.1|PREDICTED: protein prune homolog [Bombyx mori]
Bm_nscaf2176_123	0.262249	-	-	-	0	gi|512889199|ref|XP_004922215.1|PREDICTED: solute carrier family 2, facilitated glucose transporter member 1 [Bombyx mori]
Bm_nscaf2176_125	0.635345	GO:0005622//intracellular	GO:0003676//nucleic acid binding	GO:0044260;GO:0010468//regulation of gene expression;GO:0090304	5.53536e-136	gi|512889595|ref|XP_004922321.1|PREDICTED: zinc finger protein 28-like [Bombyx mori]
Bm_nscaf2176_126	0.397603	-	-	-	2.12077e-48	gi|512889602|ref|XP_004922323.1|PREDICTED: uncharacterized protein LOC101741194 [Bombyx mori]
Bm_nscaf2176_127	2.0003	-	-	-	0	gi|512889606|ref|XP_004922324.1|PREDICTED: uncharacterized protein LOC101741336 [Bombyx mori]
Bm_nscaf2176_128	3.6252	-	-	-	0	gi|512889610|ref|XP_004922325.1|PREDICTED: zinc finger protein 155-like [Bombyx mori]
Bm_nscaf2176_129	21.976	-	-	-	1.99911e-74	gi|357618857|gb|EHJ71667.1|hypothetical protein KGM_09173 [Danaus plexippus]
Bm_nscaf2176_130	2.98805	-	-	-	1.00837e-113	gi|512889211|ref|XP_004922218.1|PREDICTED: zinc finger protein 62 homolog [Bombyx mori]
Bm_nscaf2176_131	2.04576	-	-	-	-	-
Bm_nscaf2176_133	2.59488	-	GO:0005488//binding	-	7.22801e-40	gi|512889613|ref|XP_004922326.1|PREDICTED: zinc finger and BTB domain-containing protein 17-like [Bombyx mori]
Bm_nscaf2176_134	4.68064	-	-	-	-	-
Bm_nscaf2176_135	2.37032	-	-	-	1.05267e-176	gi|512889617|ref|XP_004922327.1|PREDICTED: zinc finger protein 567-like [Bombyx mori]
Bm_nscaf2176_136	0.776829	-	-	-	2.83796e-132	gi|512889621|ref|XP_004922328.1|PREDICTED: uncharacterized protein LOC101741899 [Bombyx mori]
Bm_nscaf2176_137	2.44557	-	-	-	-	-
Bm_nscaf2176_139	2.40501	-	-	-	4.00066e-77	gi|512889229|ref|XP_004922224.1|PREDICTED: zinc finger protein 99-like isoform X1 [Bombyx mori] >gi|512889233|ref|XP_004922225.1| PREDICTED: zinc finger protein 99-like isoform X2 [Bombyx mori]
Bm_nscaf2176_140	0.252576	-	-	-	0	gi|512889625|ref|XP_004922329.1|PREDICTED: facilitated trehalose transporter Tret1-like [Bombyx mori]
Bm_nscaf2176_141	21.3988	-	-	-	0	gi|512889629|ref|XP_004922330.1|PREDICTED: zinc finger protein 808-like [Bombyx mori]
Bm_nscaf2176_143	3.06668	-	-	-	0	gi|512889636|ref|XP_004922332.1|PREDICTED: uncharacterized protein LOC101742764 [Bombyx mori]
Bm_nscaf2176_144	4.20194	-	-	-	-	-
Bm_nscaf2176_145	1.51701	-	-	-	-	-
Bm_nscaf2176_147	4.17035	-	-	-	0	gi|512889644|ref|XP_004922334.1|PREDICTED: uncharacterized protein LOC101743060 [Bombyx mori]
Bm_nscaf2176_148	2.62249	-	-	-	1.3319e-19	gi|357621896|gb|EHJ73559.1|putative zinc finger protein 99 [Danaus plexippus]
Bm_nscaf2176_149	9.93279	-	-	-	0	gi|512889244|ref|XP_004922227.1|PREDICTED: sorting nexin-16-like [Bombyx mori]
Bm_nscaf2176_150	0.832817	GO:0005681//spliceosomal complex	GO:0016772//transferase activity, transferring phosphorus-containing groups	GO:0030908//protein splicing;GO:0000377//RNA splicing, via transesterification reactions with bulged adenosine as nucleophile	1.35532e-60	gi|189237943|ref|XP_001811459.1|PREDICTED: similar to wd-repeat protein [Tribolium castaneum]
Bm_nscaf2176_151	12.2194	-	-	-	-	-
Bm_nscaf2176_152	1.70009	-	-	-	-	-
Bm_nscaf2176_153	8.93848	-	-	-	-	-
Bm_nscaf2176_154	0.990015	-	GO:0016874//ligase activity	GO:0009987//cellular process	6.1739e-134	gi|512889260|ref|XP_004922231.1|PREDICTED: G2/M phase-specific E3 ubiquitin-protein ligase-like [Bombyx mori]
Bm_nscaf2176_155	1.12461	-	GO:0005488//binding	-	0	gi|512889260|ref|XP_004922231.1|PREDICTED: G2/M phase-specific E3 ubiquitin-protein ligase-like [Bombyx mori]
Bm_nscaf2176_156	66.0548	-	-	-	0	gi|512889263|ref|XP_004922232.1|PREDICTED: cyclin-G2-like isoform X1 [Bombyx mori] >gi|512889267|ref|XP_004922233.1| PREDICTED: cyclin-G2-like isoform X2 [Bombyx mori] >gi|512889270|ref|XP_004922234.1| PREDICTED: cyclin-G2-like isoform X3 [Bombyx mori]
Bm_nscaf2176_158	1.91591	-	-	-	-	-
Bm_nscaf2176_164	41.0256	-	-	-	0	gi|512889305|ref|XP_004922243.1|PREDICTED: uncharacterized protein LOC101740482 [Bombyx mori]
Bm_nscaf2176_165	15.7114	GO:0044424//intracellular part	GO:0004175//endopeptidase activity	GO:0016568//chromatin modification;GO:0007276//gamete generation;GO:0007417//central nervous system development;GO:0000070//mitotic sister chromatid segregation;GO:0051297//centrosome organization;GO:0007051//spindle organization;GO:0048513//organ development;GO:0045137;GO:0030071//regulation of mitotic metaphase/anaphase transition	0	gi|512889652|ref|XP_004922336.1|PREDICTED: leishmanolysin-like peptidase-like [Bombyx mori]
Bm_nscaf2176_167	0.320981	-	-	-	2.48922e-27	gi|357614423|gb|EHJ69072.1|hypothetical protein KGM_16460 [Danaus plexippus]
Bm_nscaf2176_169	4.10856	GO:0019866//organelle inner membrane;GO:0015630//microtubule cytoskeleton	GO:0016829//lyase activity	GO:0006779//porphyrin biosynthetic process	0	gi|512889656|ref|XP_004922337.1|PREDICTED: ferrochelatase, mitochondrial-like [Bombyx mori]
Bm_nscaf2176_170	2.25745	-	-	-	0	gi|512889309|ref|XP_004922244.1|PREDICTED: uncharacterized protein LOC101740622 [Bombyx mori]
Bm_nscaf2176_171	20.5428	-	-	-	5.12271e-174	gi|512889313|ref|XP_004922245.1|PREDICTED: protein MEMO1-like [Bombyx mori]
Bm_nscaf2176_172	14.2219	-	-	-	8.42771e-24	gi|512889321|ref|XP_004922247.1|PREDICTED: uncharacterized protein LOC101741044 [Bombyx mori]
Bm_nscaf2176_173	18.5399	-	-	-	0	gi|512889321|ref|XP_004922247.1|PREDICTED: uncharacterized protein LOC101741044 [Bombyx mori]
Bm_nscaf2176_174	10.2824	-	-	-	0	gi|512889660|ref|XP_004922338.1|PREDICTED: uncharacterized protein LOC101744060 [Bombyx mori]
Bm_nscaf2176_175	11.7104	GO:0005681//spliceosomal complex	GO:0003676//nucleic acid binding;GO:0046872//metal ion binding;GO:0042623//ATPase activity, coupled;GO:0000166//nucleotide binding;GO:0003724//RNA helicase activity	GO:0012501//programmed cell death;GO:0048731;GO:0007163//establishment or maintenance of cell polarity;GO:0000377//RNA splicing, via transesterification reactions with bulged adenosine as nucleophile	0	gi|512889324|ref|XP_004922248.1|PREDICTED: ATP-dependent RNA helicase abstrakt-like isoform X1 [Bombyx mori] >gi|512889328|ref|XP_004922249.1| PREDICTED: ATP-dependent RNA helicase abstrakt-like isoform X2 [Bombyx mori]
Bm_nscaf2176_176	41.6898	-	-	-	-	-
Bm_nscaf2176_177	8.04522	GO:0043231//intracellular membrane-bounded organelle;GO:0044444//cytoplasmic part	-	GO:0048308//organelle inheritance;GO:0000070//mitotic sister chromatid segregation;GO:0033301;GO:0051297//centrosome organization;GO:0007051//spindle organization;GO:0048102//autophagic cell death;GO:0007140//male meiosis	0	gi|512889664|ref|XP_004922339.1|PREDICTED: la-related protein 1-like [Bombyx mori]
Bm_nscaf2176_178	3.34772	-	-	-	0	gi|512889335|ref|XP_004922251.1|PREDICTED: lipopolysaccharide-induced tumor necrosis factor-alpha factor-like [Bombyx mori]
Bm_nscaf2176_179	2183.85	GO:0030529//ribonucleoprotein complex	GO:0005198//structural molecule activity	GO:0010467//gene expression	0	gi|112982800|ref|NP_001037129.1|ribosomal protein L4 [Bombyx mori] >gi|54609195|gb|AAV34813.1| ribosomal protein L4 [Bombyx mori]
Bm_nscaf2176_180	0.226159	-	-	-	7.17611e-168	gi|357624046|gb|EHJ74954.1|hypothetical protein KGM_12858 [Danaus plexippus]
Bm_nscaf2176_182	8.45881	GO:0035097//histone methyltransferase complex;GO:0043189//H4/H2A histone acetyltransferase complex	GO:0003677//DNA binding;GO:0005515//protein binding;GO:0004386//helicase activity;GO:0032559//adenyl ribonucleotide binding	GO:0006259//DNA metabolic process;GO:0010468//regulation of gene expression;GO:0016573//histone acetylation	6.95752e-57	gi|389611221|dbj|BAM19222.1|reptin [Papilio polytes]
Bm_nscaf2176_183	7.97545	GO:0015630//microtubule cytoskeleton;GO:0043189//H4/H2A histone acetyltransferase complex;GO:0000790//nuclear chromatin;GO:0031519//PcG protein complex	GO:0003712//transcription cofactor activity;GO:0004468//lysine N-acetyltransferase activity;GO:0004386//helicase activity;GO:0032559//adenyl ribonucleotide binding	GO:0016458//gene silencing;GO:0016570//histone modification;GO:0008283//cell proliferation;GO:0034728;GO:0035466	0	gi|512889339|ref|XP_004922252.1|PREDICTED: LOW QUALITY PROTEIN: ruvB-like 2-like [Bombyx mori]
Bm_nscaf2176_185	0.984742	GO:0044444//cytoplasmic part	GO:0008238//exopeptidase activity	-	0	gi|512889347|ref|XP_004922254.1|PREDICTED: xaa-Pro aminopeptidase 1-like [Bombyx mori]
Bm_nscaf2176_186	24.2216	GO:0044444//cytoplasmic part	GO:0008238//exopeptidase activity	-	0	gi|512889672|ref|XP_004922341.1|PREDICTED: xaa-Pro aminopeptidase 1-like, partial [Bombyx mori]
Bm_nscaf2176_187	7.38405	GO:0016585//chromatin remodeling complex	GO:0005488//binding	GO:0043484//regulation of RNA splicing;GO:0007049//cell cycle;GO:0048812//neuron projection morphogenesis;GO:0048513//organ development;GO:0034728	3.82705e-158	gi|512889351|ref|XP_004922255.1|PREDICTED: histone chaperone asf1-like [Bombyx mori]
Bm_nscaf2176_188	8.9063	-	-	-	0	gi|512889676|ref|XP_004922342.1|PREDICTED: probable serine/threonine-protein kinase nek3-like [Bombyx mori]
Bm_nscaf2176_189	0.227832	-	-	-
Bm_nscaf2176_190	3.16043	-	-	-	-	-
Bm_nscaf2176_193	0.723622	-	GO:0008238//exopeptidase activity	GO:0019538//protein metabolic process	0	gi|512889358|ref|XP_004922257.1|PREDICTED: putative aminopeptidase W07G4.4-like [Bombyx mori]
Bm_nscaf2176_195	5.28918	-	-	-	0	gi|512889691|ref|XP_004922346.1|PREDICTED: zinc finger protein Xfin-like [Bombyx mori]
Bm_nscaf2176_196	17.9152	-	-	-	0	gi|512889360|ref|XP_004922258.1|PREDICTED: 28S ribosomal protein S35, mitochondrial-like [Bombyx mori]
Bm_nscaf2176_197	18.921	-	GO:0003824//catalytic activity	GO:0006397//mRNA processing	1.5481e-166	gi|114051528|ref|NP_001040354.1|cleavage and polyadenylation specific factor 5 [Bombyx mori] >gi|95102614|gb|ABF51245.1| cleavage and polyadenylation specific factor 5 [Bombyx mori]
Bm_nscaf2176_199	1.27069	-	-	-	-	-
Bm_nscaf2176_200	8.97123	-	-	-	0	gi|512889366|ref|XP_004922260.1|PREDICTED: uncharacterized protein LOC101743059 [Bombyx mori]
Bm_nscaf2176_201	15.3702	-	-	-	0	gi|512889366|ref|XP_004922260.1|PREDICTED: uncharacterized protein LOC101743059 [Bombyx mori]
Bm_nscaf2176_202	2.27202	-	GO:0003676//nucleic acid binding	GO:0044238//primary metabolic process;GO:0044260	0	gi|512889370|ref|XP_004922261.1|PREDICTED: zinc finger and BTB domain-containing protein 41-like [Bombyx mori]
Bm_nscaf2176_203	0.664458	-	-	-	3.8635e-41	gi|512889372|ref|XP_004922262.1|PREDICTED: LOW QUALITY PROTEIN: oxysterol-binding protein-related protein 8-like [Bombyx mori]
Bm_nscaf2176_204	5.60259	-	-	-	0	gi|512889372|ref|XP_004922262.1|PREDICTED: LOW QUALITY PROTEIN: oxysterol-binding protein-related protein 8-like [Bombyx mori]
Bm_nscaf2176_206	1.75663	-	-	-	0	gi|512889379|ref|XP_004922264.1|PREDICTED: zinc finger protein 57-like [Bombyx mori]
Bm_nscaf2176_207	3.04965	-	-	-	4.25326e-157	gi|512885950|ref|XP_004921681.1|PREDICTED: juvenile hormone esterase-like [Bombyx mori]
Bm_nscaf2176_209	6.51358	-	-	-	5.43656e-115	gi|512889701|ref|XP_004922349.1|PREDICTED: spermine oxidase-like [Bombyx mori]
Bm_nscaf2176_210	5.4233	-	-	-	7.54189e-97	gi|512889701|ref|XP_004922349.1|PREDICTED: spermine oxidase-like [Bombyx mori]
Bm_nscaf2176_211	6.53635	-	-	-	0	gi|512889390|ref|XP_004922267.1|PREDICTED: zinc finger protein 62-like [Bombyx mori]
Bm_nscaf2176_212	97.0784	-	-	-	1.02471e-44	gi|357625250|gb|EHJ75755.1|hypothetical protein KGM_01391 [Danaus plexippus]
Bm_nscaf2176_213	4.67836	-	-	-	0	gi|512889705|ref|XP_004922350.1|PREDICTED: uncharacterized protein LOC101745796 [Bombyx mori]
Bm_nscaf2176_214	0.589746	-	-	-	-	-
Bm_nscaf2176_215	2.5786	-	-	-	5.36265e-147	gi|512889709|ref|XP_004922351.1|PREDICTED: uncharacterized protein LOC101745939 [Bombyx mori]
Bm_nscaf2176_218	2.65476	-	-	-	0	gi|512889713|ref|XP_004922352.1|PREDICTED: uncharacterized protein LOC101746086 [Bombyx mori]
Bm_nscaf2176_219	1.16151	-	-	-	0	gi|512889721|ref|XP_004922354.1|PREDICTED: nuclear pore complex protein Nup98-Nup96-like [Bombyx mori]
Bm_nscaf2176_220	4.34864	-	-	-	0	gi|512889725|ref|XP_004922355.1|PREDICTED: zinc finger protein Xfin-like [Bombyx mori]
Bm_nscaf2176_221	2.0206	-	-	-	-	-
Bm_nscaf2176_224	15.4554	-	-	-	0	gi|512889411|ref|XP_004922271.1|PREDICTED: zinc finger and BTB domain-containing protein 41-like [Bombyx mori]
Bm_nscaf2176_227	5.60259	-	-	-	4.95385e-143	gi|512889421|ref|XP_004922273.1|PREDICTED: suppressor protein SRP40-like [Bombyx mori]
Bm_nscaf2176_228	6.58625	-	-	-	-	-
Bm_nscaf2176_229	10.2714	GO:0005737//cytoplasm;GO:0043231//intracellular membrane-bounded organelle	GO:0005488//binding	-	8.78657e-91	gi|512889427|ref|XP_004922275.1|PREDICTED: ras-related protein Rab-24-like isoform X2 [Bombyx mori]
Bm_nscaf2176_233	3.33127	-	-	-	-	-
Bm_nscaf2176_236	15.3442	-	-	-	0	gi|512889744|ref|XP_004922361.1|PREDICTED: guanine nucleotide-binding protein-like 1-like [Bombyx mori]
Bm_nscaf2176_237	9.68447	GO:0030532//small nuclear ribonucleoprotein complex	GO:0003676//nucleic acid binding	GO:0006396//RNA processing	3.38468e-69	gi|512889435|ref|XP_004922277.1|PREDICTED: U6 snRNA-associated Sm-like protein LSm4-like [Bombyx mori]
Bm_nscaf2176_238	10.2714	-	-	-	2.33343e-98	gi|512889747|ref|XP_004922362.1|PREDICTED: zinc finger protein 480-like [Bombyx mori]
Bm_nscaf2176_239	3.86039	-	-	-	7.14463e-156	gi|512889751|ref|XP_004922363.1|PREDICTED: uncharacterized protein LOC101735822 [Bombyx mori]
Bm_nscaf2176_240	0.650432	-	GO:0016779//nucleotidyltransferase activity	GO:0005975//carbohydrate metabolic process	0	gi|512889439|ref|XP_004922278.1|PREDICTED: probable galactose-1-phosphate uridylyltransferase-like [Bombyx mori]
Bm_nscaf2176_242	0.41223	-	GO:0005488//binding	-	0	gi|512889755|ref|XP_004922364.1|PREDICTED: probable RNA-binding protein orb2-like [Bombyx mori]
Bm_nscaf2176_243	320.664	-	-	-	-	-
Bm_nscaf2176_244	1.22108	-	-	-	0	gi|512889758|ref|XP_004922365.1|PREDICTED: trichohyalin-like [Bombyx mori]
Bm_nscaf2176_246	1.7442	GO:0044464//cell part	-	-	0	gi|512889452|ref|XP_004922281.1|PREDICTED: regulator of G-protein signaling 7-like [Bombyx mori]
Bm_nscaf2176_247	436.841	-	GO:0070569	GO:0043062//extracellular structure organization;GO:0016331//morphogenesis of embryonic epithelium;GO:0060541//respiratory system development;GO:0040003//chitin-based cuticle development;GO:0006031//chitin biosynthetic process;GO:0001700//embryonic development via the syncytial blastoderm;GO:0007409//axonogenesis;GO:0035150//regulation of tube size	0	gi|512889459|ref|XP_004922282.1|PREDICTED: UDP-N-acetylhexosamine pyrophosphorylase-like protein 1-like [Bombyx mori]
Bm_nscaf2176_248	23.1869	GO:0043231//intracellular membrane-bounded organelle	GO:0005488//binding;GO:0004518//nuclease activity	-	4.83634e-36	gi|357617175|gb|EHJ70625.1|putative XPMC2 prevents mitotic catastrophe 2-like protein [Danaus plexippus]
Bm_nscaf2176_249	45.4104	-	-	-	-	-
Bm_nscaf2176_250	23.1107	-	GO:0008375//acetylglucosaminyltransferase activity	GO:0005975//carbohydrate metabolic process;GO:0009058//biosynthetic process	3.43758e-100	gi|512889472|ref|XP_004922285.1|PREDICTED: alpha-1,6-mannosyl-glycoprotein 2-beta-N-acetylglucosaminyltransferase-like [Bombyx mori]
Bm_nscaf2176_251	25.1545	GO:0044431//Golgi apparatus part;GO:0031224//intrinsic to membrane	GO:0008375//acetylglucosaminyltransferase activity	GO:0009311//oligosaccharide metabolic process;GO:0006487//protein amino acid N-linked glycosylation	4.7353e-54	gi|512889472|ref|XP_004922285.1|PREDICTED: alpha-1,6-mannosyl-glycoprotein 2-beta-N-acetylglucosaminyltransferase-like [Bombyx mori]
Bm_nscaf2176_253	26.3133	-	GO:0008194//UDP-glycosyltransferase activity	-	2.95391e-47	gi|512889472|ref|XP_004922285.1|PREDICTED: alpha-1,6-mannosyl-glycoprotein 2-beta-N-acetylglucosaminyltransferase-like [Bombyx mori]
Bm_nscaf2176_255	3.82479	-	-	-	0	gi|512889762|ref|XP_004922366.1|PREDICTED: LOW QUALITY PROTEIN: endoribonuclease Dcr-1-like [Bombyx mori]
Bm_nscaf2176_256	2.1374	-	GO:0003676//nucleic acid binding	-	6.98407e-79	gi|512889762|ref|XP_004922366.1|PREDICTED: LOW QUALITY PROTEIN: endoribonuclease Dcr-1-like [Bombyx mori]
Bm_nscaf2176_258	2.22911	-	GO:0005488//binding	-	0	gi|512889762|ref|XP_004922366.1|PREDICTED: LOW QUALITY PROTEIN: endoribonuclease Dcr-1-like [Bombyx mori]
Bm_nscaf2176_259	4.68064	GO:0043231//intracellular membrane-bounded organelle;GO:0031332	GO:0004525//ribonuclease III activity;GO:0017111//nucleoside-triphosphatase activity;GO:0032559//adenyl ribonucleotide binding;GO:0003723//RNA binding	GO:0000278//mitotic cell cycle;GO:0016246//RNA interference;GO:0050658//RNA transport;GO:0048812//neuron projection morphogenesis;GO:0007365//periodic partitioning;GO:0007281//germ cell development;GO:0035196//production of miRNAs involved in gene silencing by miRNA	2.85022e-77	gi|512889762|ref|XP_004922366.1|PREDICTED: LOW QUALITY PROTEIN: endoribonuclease Dcr-1-like [Bombyx mori]
Bm_nscaf2176_260	2.83349	GO:0044464//cell part	GO:0003723//RNA binding;GO:0016891//endoribonuclease activity, producing 5'-phosphomonoesters;GO:0017111//nucleoside-triphosphatase activity;GO:0032559//adenyl ribonucleotide binding	GO:0010467//gene expression	1.36811e-46	gi|512889762|ref|XP_004922366.1|PREDICTED: LOW QUALITY PROTEIN: endoribonuclease Dcr-1-like [Bombyx mori]
Bm_nscaf2176_261	2.46514	-	-	-	-	-
Bm_nscaf2176_263	0.706343	-	-	-	7.29481e-30	gi|357615610|gb|EHJ69750.1|putative pol-like protein [Danaus plexippus]
Bm_nscaf2204_002	5.3128	-	-	-	1.44277e-71	gi|512935882|ref|XP_004933383.1|PREDICTED: proton-coupled folate transporter-like [Bombyx mori]
Bm_nscaf2204_003	0.838482	-	-	-	1.06452e-176	gi|512935882|ref|XP_004933383.1|PREDICTED: proton-coupled folate transporter-like [Bombyx mori]
Bm_nscaf2204_004	31.8321	-	-	-	0	gi|512935885|ref|XP_004933384.1|PREDICTED: proton-coupled folate transporter-like [Bombyx mori]
Bm_nscaf2204_005	1.12392	-	-	-	0	gi|512935889|ref|XP_004933385.1|PREDICTED: proton-coupled folate transporter-like [Bombyx mori]
Bm_nscaf2204_006	1.17388	-	-	-	1.72736e-63	gi|512935889|ref|XP_004933385.1|PREDICTED: proton-coupled folate transporter-like [Bombyx mori]
Bm_nscaf2204_007	4.52517	-	-	-	0	gi|376319260|ref|NP_001243674.1|thrombospondin type-1 domain-containing protein 4-like precursor [Bombyx mori] >gi|373882597|gb|AEY78648.1| thrombospondin type-1 domain-containing protein 4-like protein [Bombyx mori]
Bm_nscaf2204_008	0.700323	-	-	-	5.92474e-65	gi|512935896|ref|XP_004933387.1|PREDICTED: cytochrome b561 domain-containing protein 2-like [Bombyx mori]
Bm_nscaf2204_009	1.91096	-	-	-	0	gi|512935904|ref|XP_004933389.1|PREDICTED: ADAMTS-like protein 4-like isoform X2 [Bombyx mori]
Bm_nscaf2204_010	27.2615	GO:0043231//intracellular membrane-bounded organelle;GO:0005839//proteasome core complex	GO:0004175//endopeptidase activity;GO:0005515//protein binding	GO:0043161//proteasomal ubiquitin-dependent protein catabolic process;GO:0051439;GO:0051704//multi-organism process	4.12085e-146	gi|512935908|ref|XP_004933390.1|PREDICTED: uncharacterized protein LOC101742664 [Bombyx mori]
Bm_nscaf2204_011	11.8692	GO:0043231//intracellular membrane-bounded organelle;GO:0044444//cytoplasmic part	GO:0005488//binding	GO:0006810//transport;GO:0051649//establishment of localization in cell	0	gi|114051513|ref|NP_001040358.1|embryonic development factor [Bombyx mori] >gi|95102624|gb|ABF51250.1| embryonic development factor [Bombyx mori]
Bm_nscaf2204_012	0.332229	-	GO:0003824//catalytic activity	GO:0007126//meiosis;GO:0008152//metabolic process	0	gi|512935916|ref|XP_004933392.1|PREDICTED: peptidyl-alpha-hydroxyglycine alpha-amidating lyase 2-like [Bombyx mori]
Bm_nscaf2204_013	4.84223	-	-	-	0	gi|512935928|ref|XP_004933395.1|PREDICTED: uncharacterized protein LOC101743244 isoform X2 [Bombyx mori] >gi|512935932|ref|XP_004933396.1| PREDICTED: uncharacterized protein LOC101743244 isoform X3 [Bombyx mori]
Bm_nscaf2204_014	0.500028	-	-	-	0	gi|512935936|ref|XP_004933397.1|PREDICTED: RING finger protein nhl-1-like [Bombyx mori]
Bm_nscaf2204_015	2.28253	-	GO:0032561//guanyl ribonucleotide binding;GO:0004620//phospholipase activity;GO:0005099//Ras GTPase activator activity	GO:0035556;GO:0006810//transport	6.16546e-43	gi|512935940|ref|XP_004933398.1|PREDICTED: ras-related protein Rab-43-like [Bombyx mori]
Bm_nscaf2204_016	15.8141	-	GO:0004175//endopeptidase activity	GO:0019538//protein metabolic process	2.18743e-179	gi|114053053|ref|NP_001040502.1|phosphatidylinositol glycan precursor [Bombyx mori] >gi|95103156|gb|ABF51519.1| phosphatidylinositol glycan [Bombyx mori]
Bm_nscaf2204_018	1.60491	-	-	-	-	-
Bm_nscaf2204_022	32.5156	GO:0043231//intracellular membrane-bounded organelle	GO:0034062//RNA polymerase activity;GO:0003676//nucleic acid binding	GO:0006351//transcription, DNA-dependent	1.68328e-115	gi|512935950|ref|XP_004933401.1|PREDICTED: DNA-directed RNA polymerases I, II, and III subunit RPABC1-like [Bombyx mori]
Bm_nscaf2204_023	30.0627	-	-	-	2.73876e-50	gi|512935958|ref|XP_004933403.1|PREDICTED: leptin receptor gene-related protein-like isoform X2 [Bombyx mori]
Bm_nscaf2204_024	29.1227	GO:0015629//actin cytoskeleton;GO:0031252//cell leading edge	GO:0005198//structural molecule activity;GO:0008092//cytoskeletal protein binding;GO:0032559//adenyl ribonucleotide binding	GO:0006909//phagocytosis;GO:0007409//axonogenesis;GO:0008064//regulation of actin polymerization or depolymerization;GO:0000768//syncytium formation by plasma membrane fusion;GO:0001700//embryonic development via the syncytial blastoderm;GO:0007300//ovarian nurse cell to oocyte transport	0	gi|512935962|ref|XP_004933404.1|PREDICTED: actin-related protein 3-like [Bombyx mori]
Bm_nscaf2204_026	0.720801	GO:0043005//neuron projection;GO:0044297//cell body	GO:0042802//identical protein binding;GO:0043498//cell surface binding;GO:0004888//transmembrane receptor activity	GO:0008038//neuron recognition;GO:0048675//axon extension;GO:0007420//brain development;GO:0006935//chemotaxis;GO:0006897//endocytosis	1.6048e-61	gi|357626167|gb|EHJ76353.1|hypothetical protein KGM_10570 [Danaus plexippus]
Bm_nscaf2204_030	0.294169	-	-	-	0	gi|357613671|gb|EHJ68643.1|hypothetical protein KGM_17839 [Danaus plexippus]
Bm_nscaf2204_031	11.0544	-	-	-	0	gi|512935969|ref|XP_004933405.1|PREDICTED: CWF19-like protein 1-like [Bombyx mori]
Bm_nscaf2204_032	6.49824	GO:0043231//intracellular membrane-bounded organelle	GO:0008135//translation factor activity, nucleic acid binding	GO:0000122//negative regulation of transcription from RNA polymerase II promoter	0	gi|512935973|ref|XP_004933406.1|PREDICTED: negative elongation factor B-like [Bombyx mori]
Bm_nscaf2204_033	4.05018	GO:0044421//extracellular region part	-	GO:0007600//sensory perception;GO:0048812//neuron projection morphogenesis	0	gi|512936273|ref|XP_004933478.1|PREDICTED: uncharacterized protein LOC101744009 [Bombyx mori]
Bm_nscaf2204_035	158.103	-	GO:0003824//catalytic activity	GO:0006720//isoprenoid metabolic process	0	gi|112983458|ref|NP_001036889.1|farnesyl pyrophosphate syntase [Bombyx mori] >gi|15991313|dbj|BAB69490.1| farnesyl pyrophosphate syntase [Bombyx mori]
Bm_nscaf2204_037	8.71914	-	GO:0004659//prenyltransferase activity	GO:0006720//isoprenoid metabolic process	0	gi|153791944|ref|NP_001093302.1|farnesyl diphosphate synthase 3 [Bombyx mori] >gi|146424710|dbj|BAF62115.1| farnesyl diphosphate synthase 3 [Bombyx mori]
Bm_nscaf2204_038	3.3369	-	-	-	0	gi|512936277|ref|XP_004933479.1|PREDICTED: uncharacterized protein LOC101744153 [Bombyx mori]
Bm_nscaf2204_039	91.7261	GO:0005626//insoluble fraction;GO:0044297//cell body;GO:0005793//ER-Golgi intermediate compartment;GO:0031090//organelle membrane;GO:0012505//endomembrane system;GO:0048770	GO:0017111//nucleoside-triphosphatase activity;GO:0004620//phospholipase activity;GO:0001883//purine nucleoside binding;GO:0032561//guanyl ribonucleotide binding	GO:0007265//Ras protein signal transduction;GO:0048193//Golgi vesicle transport;GO:0015031//protein transport	1.68854e-138	gi|112983258|ref|NP_001037612.1|GTP-binding protein RAB2 [Bombyx mori] >gi|99082890|gb|ABF66620.1| GTP-binding protein RAB2 [Bombyx mori]
Bm_nscaf2204_040	1.11545	-	-	-	1.21428e-158	gi|525343447|ref|NP_001266344.1|uncharacterized LOC101745204 [Bombyx mori] >gi|433339031|dbj|BAM73871.1| cytochrome P450 [Bombyx mori]
Bm_nscaf2204_041	74.1587	-	-	-	0	gi|512935985|ref|XP_004933409.1|PREDICTED: peroxisomal multifunctional enzyme type 2-like [Bombyx mori]
Bm_nscaf2204_044	19.9876	-	-	-	1.265e-127	gi|512935989|ref|XP_004933410.1|PREDICTED: membralin-like isoform X1 [Bombyx mori] >gi|512935993|ref|XP_004933411.1| PREDICTED: membralin-like isoform X2 [Bombyx mori]
Bm_nscaf2204_045	6.5737	-	-	-	6.727e-21	gi|241652218|ref|XP_002410374.1|membralin, putative [Ixodes scapularis] >gi|215501606|gb|EEC11100.1| membralin, putative [Ixodes scapularis]
Bm_nscaf2204_046	44.8207	-	-	-	-	-
Bm_nscaf2204_048	13.826	-	GO:0046914//transition metal ion binding;GO:0008235//metalloexopeptidase activity	GO:0019538//protein metabolic process	0	gi|237648992|ref|NP_001153673.1|carboxypeptidase B-like precursor [Bombyx mori] >gi|224176023|dbj|BAH23565.1| similar to carboxypeptidase B [Bombyx mori]
Bm_nscaf2204_051	15.069	GO:0043229//intracellular organelle;GO:0044459//plasma membrane part	GO:0008092//cytoskeletal protein binding	GO:0009987//cellular process;GO:0065007//biological regulation	0	gi|512936016|ref|XP_004933416.1|PREDICTED: dystroglycan-like isoform X4 [Bombyx mori]
Bm_nscaf2204_052	4.25024	-	-	-	-	-
Bm_nscaf2204_053	19.0587	-	-	-	0	gi|512936016|ref|XP_004933416.1|PREDICTED: dystroglycan-like isoform X4 [Bombyx mori]
Bm_nscaf2204_054	5.53218	-	-	-	0	gi|512936293|ref|XP_004933483.1|PREDICTED: angiogenic factor with G patch and FHA domains 1-like [Bombyx mori]
Bm_nscaf2204_055	7.25041	-	-	-	-	-
Bm_nscaf2204_056	15.9509	-	-	-	0	gi|512936023|ref|XP_004933417.1|PREDICTED: mitotic spindle assembly checkpoint protein MAD1-like [Bombyx mori]
Bm_nscaf2204_057	16.1039	-	GO:0008168//methyltransferase activity	-	3.44039e-146	gi|512936301|ref|XP_004933485.1|PREDICTED: LOW QUALITY PROTEIN: probable protein arginine N-methyltransferase 6.1-like [Bombyx mori]
Bm_nscaf2204_058	5.47808	-	-	-	1.60785e-78	gi|512936027|ref|XP_004933418.1|PREDICTED: gamma-tubulin complex component 4-like [Bombyx mori]
Bm_nscaf2204_059	6.21189	-	-	-	0	gi|512936031|ref|XP_004933419.1|PREDICTED: dentin sialophosphoprotein-like [Bombyx mori]
Bm_nscaf2204_060	12.8059	-	GO:0046872//metal ion binding	-	0	gi|512936035|ref|XP_004933420.1|PREDICTED: lipoma-preferred partner homolog [Bombyx mori]
Bm_nscaf2204_061	16.6682	-	GO:0005488//binding	-	5.21992e-152	gi|357626972|gb|EHJ76844.1|tRNA selenocysteine associated protein [Danaus plexippus]
Bm_nscaf2204_062	6.32736	-	-	-	0	gi|512936039|ref|XP_004933421.1|PREDICTED: transcription factor TFIIIB component B''-like [Bombyx mori]
Bm_nscaf2204_063	5.02301	-	-	-	-	-
Bm_nscaf2204_064	75.0816	GO:0031224//intrinsic to membrane	GO:0005267//potassium channel activity	GO:0030001//metal ion transport	0	gi|357626970|gb|EHJ76842.1|putative hyperpolarization-activated ion channel isoform 1 [Danaus plexippus]
Bm_nscaf2204_065	11.4658	-	-	-
Bm_nscaf2204_066	50.1154	GO:0031224//intrinsic to membrane	GO:0015075//ion transmembrane transporter activity	GO:0006810//transport	7.88809e-59	gi|357618210|gb|EHJ71280.1|cyclic nucleotide and voltage-activated ion channel [Danaus plexippus]
Bm_nscaf2204_069	0.461636	-	-	-	-	-
Bm_nscaf2204_072	39.2514	GO:0043231//intracellular membrane-bounded organelle	GO:0043169//cation binding;GO:0003824//catalytic activity;GO:0032559//adenyl ribonucleotide binding	GO:0051234//establishment of localization;GO:0030003//cellular cation homeostasis	0	gi|512936051|ref|XP_004933424.1|PREDICTED: ATPase ASNA1 homolog [Bombyx mori]
Bm_nscaf2204_073	5.42534	-	-	-	0	gi|512936055|ref|XP_004933425.1|PREDICTED: GPI ethanolamine phosphate transferase 3-like [Bombyx mori]
Bm_nscaf2204_074	63.3143	-	-	-	4.4561e-105	gi|512936059|ref|XP_004933426.1|PREDICTED: uncharacterized protein LOC101735983 [Bombyx mori]
Bm_nscaf2204_075	27.0564	GO:0043231//intracellular membrane-bounded organelle	GO:0043167//ion binding;GO:0016787//hydrolase activity;GO:0016740//transferase activity	-	0	gi|512936062|ref|XP_004933427.1|PREDICTED: 2-amino-3-ketobutyrate coenzyme A ligase, mitochondrial-like [Bombyx mori]
Bm_nscaf2204_076	42.0877	-	-	-	1.5139e-42	gi|512936066|ref|XP_004933428.1|PREDICTED: protein twisted gastrulation-like [Bombyx mori]
Bm_nscaf2204_077	49.5707	-	-	GO:0008344//adult locomotory behavior	7.23832e-59	gi|512936066|ref|XP_004933428.1|PREDICTED: protein twisted gastrulation-like [Bombyx mori]
Bm_nscaf2204_080	6.18863	GO:0043231//intracellular membrane-bounded organelle	GO:0004879//ligand-dependent nuclear receptor activity;GO:0046914//transition metal ion binding;GO:0003677//DNA binding;GO:0001071	GO:0010468//regulation of gene expression;GO:0006351//transcription, DNA-dependent	2.87696e-119	gi|290555896|ref|NP_001166834.1|hepatocyte nuclear factor 4 isoform b [Bombyx mori] >gi|2734852|gb|AAB93763.1| hepatocyte nuclear factor 4 isoform b [Bombyx mori]
Bm_nscaf2204_081	5.55373	-	-	-	0	gi|512936313|ref|XP_004933488.1|PREDICTED: fanconi-associated nuclease 1-like [Bombyx mori]
Bm_nscaf2204_083	243.304	-	GO:0016491//oxidoreductase activity;GO:0046914//transition metal ion binding	GO:0008152//metabolic process	0	gi|153792203|ref|NP_001093281.1|vesicle amine transport protein [Bombyx mori] >gi|95103100|gb|ABF51491.1| vesicle amine transport protein [Bombyx mori]
Bm_nscaf2204_084	348.019	-	GO:0003824//catalytic activity;GO:0046914//transition metal ion binding	GO:0008152//metabolic process	1.17203e-15	gi|357614619|gb|EHJ69177.1|vesicle amine transport protein [Danaus plexippus]
Bm_nscaf2204_085	11.8359	-	-	-	0	gi|512936078|ref|XP_004933431.1|PREDICTED: putative ribosome-binding factor A, mitochondrial-like [Bombyx mori]
Bm_nscaf2204_086	7.41395	-	GO:0005515//protein binding	GO:0045449//regulation of transcription	0	gi|512936082|ref|XP_004933432.1|PREDICTED: retinoblastoma-like protein 2-like isoform X1 [Bombyx mori]
Bm_nscaf2204_087	1.98801	-	-	-	5.70744e-35	gi|512936090|ref|XP_004933434.1|PREDICTED: SAGA-associated factor 29 homolog [Bombyx mori]
Bm_nscaf2204_088	5.08276	-	-	-	6.60556e-85	gi|512936090|ref|XP_004933434.1|PREDICTED: SAGA-associated factor 29 homolog [Bombyx mori]
Bm_nscaf2204_089	35.5957	GO:0043231//intracellular membrane-bounded organelle	GO:0003729//mRNA binding	GO:0031124//mRNA 3'-end processing	1.85642e-107	gi|112983360|ref|NP_001037644.1|polyadenylate binding protein 2 [Bombyx mori] >gi|109706831|gb|ABG43002.1| polyadenylate binding protein 2 [Bombyx mori]
Bm_nscaf2204_090	8.29339	-	GO:0016874//ligase activity	-	0	gi|512936094|ref|XP_004933435.1|PREDICTED: uncharacterized protein LOC101737130 [Bombyx mori]
Bm_nscaf2204_091	40.9531	GO:0005681//spliceosomal complex	GO:0003723//RNA binding	GO:0000380//alternative nuclear mRNA splicing, via spliceosome;GO:0000245//spliceosome assembly	0	gi|512936098|ref|XP_004933436.1|PREDICTED: probable splicing factor, arginine/serine-rich 7-like [Bombyx mori]
Bm_nscaf2204_093	0.0324275	-	-	-	0	gi|242013690|ref|XP_002427535.1|dynein beta chain, ciliary, putative [Pediculus humanus corporis] >gi|212511937|gb|EEB14797.1| dynein beta chain, ciliary, putative [Pediculus humanus corporis]
Bm_nscaf2204_094	3.91292	-	-	-	1.03389e-172	gi|512936102|ref|XP_004933437.1|PREDICTED: transmembrane protein 110-like [Bombyx mori]
Bm_nscaf2204_095	11.8192	-	GO:0003676//nucleic acid binding	-	1.9717e-19	gi|512936106|ref|XP_004933438.1|PREDICTED: heterogeneous nuclear ribonucleoprotein K-like isoform X1 [Bombyx mori] >gi|512936110|ref|XP_004933439.1| PREDICTED: heterogeneous nuclear ribonucleoprotein K-like isoform X2 [Bombyx mori]
Bm_nscaf2204_096	22.5181	-	GO:0003676//nucleic acid binding	-	1.89212e-44	gi|512936106|ref|XP_004933438.1|PREDICTED: heterogeneous nuclear ribonucleoprotein K-like isoform X1 [Bombyx mori] >gi|512936110|ref|XP_004933439.1| PREDICTED: heterogeneous nuclear ribonucleoprotein K-like isoform X2 [Bombyx mori]
Bm_nscaf2204_097	36.0289	-	-	GO:0009056//catabolic process	6.17105e-102	gi|512936118|ref|XP_004933441.1|PREDICTED: lysM and putative peptidoglycan-binding domain-containing protein 3-like isoform X2 [Bombyx mori]
Bm_nscaf2204_098	1.39747	-	GO:0019904//protein domain specific binding	GO:0001751//compound eye photoreceptor cell differentiation	0	gi|512936329|ref|XP_004933492.1|PREDICTED: protein disabled-like [Bombyx mori]
Bm_nscaf2204_099	3.1008	-	-	-	1.07203e-109	gi|512936122|ref|XP_004933442.1|PREDICTED: methyltransferase-like protein 4-like [Bombyx mori]
Bm_nscaf2204_100	40.3863	-	GO:0048037//cofactor binding;GO:0016857//racemase and epimerase activity, acting on carbohydrates and derivatives	GO:0019318//hexose metabolic process	4.83694e-173	gi|512936333|ref|XP_004933493.1|PREDICTED: UDP-glucose 4-epimerase-like [Bombyx mori]
Bm_nscaf2204_101	5.96404	GO:0031224//intrinsic to membrane	GO:0005216//ion channel activity	GO:0006812//cation transport
Bm_nscaf2204_102	22.7507	-	-	-	0	gi|512936126|ref|XP_004933443.1|PREDICTED: transcriptional regulator ATRX homolog isoform X1 [Bombyx mori] >gi|512936130|ref|XP_004933444.1| PREDICTED: transcriptional regulator ATRX homolog isoform X2 [Bombyx mori]
Bm_nscaf2204_103	6.54461	-	-	-	0	gi|357606303|gb|EHJ65006.1|hypothetical protein KGM_07825 [Danaus plexippus]
Bm_nscaf2204_104	8.39625	GO:0044424//intracellular part	GO:0017016//Ras GTPase binding	GO:0032501//multicellular organismal process;GO:0006810//transport	0	gi|512936142|ref|XP_004933447.1|PREDICTED: uncharacterized protein LOC101738636 [Bombyx mori]
Bm_nscaf2204_105	888.747	-	-	-	-	-
Bm_nscaf2204_107	0.423563	-	-	-
Bm_nscaf2204_123	55.8144	-	GO:0016620//oxidoreductase activity, acting on the aldehyde or oxo group of donors, NAD or NADP as acceptor	GO:0044237//cellular metabolic process	0	gi|114053233|ref|NP_001040290.1|aldehyde dehydrogenase isoform 2 [Bombyx mori] >gi|87248651|gb|ABD36378.1| aldehyde dehydrogenase [Bombyx mori]
Bm_nscaf2204_124	183.337	GO:0042995//cell projection;GO:0044444//cytoplasmic part	GO:0032561//guanyl ribonucleotide binding;GO:0017111//nucleoside-triphosphatase activity;GO:0019899//enzyme binding	GO:0007015//actin filament organization;GO:0007443//Malpighian tubule morphogenesis;GO:0035026//leading edge cell differentiation;GO:0007411//axon guidance;GO:0051301//cell division;GO:0048592//eye morphogenesis;GO:0007169//transmembrane receptor protein tyrosine kinase signaling pathway;GO:0010927;GO:0035151//regulation of tube size, open tracheal system;GO:0016477//cell migration;GO:0035090//ma…	8.17808e-140	gi|512936169|ref|XP_004933453.1|PREDICTED: ras-like GTP-binding protein Rho1-like isoform X1 [Bombyx mori]
Bm_nscaf2204_125	17.8296	-	-	-	1.40287e-89	gi|512936165|ref|XP_004933452.1|PREDICTED: polynucleotide 5'-hydroxyl-kinase NOL9-like [Bombyx mori]
Bm_nscaf2204_126	13.3441	-	-	-	0	gi|512936165|ref|XP_004933452.1|PREDICTED: polynucleotide 5'-hydroxyl-kinase NOL9-like [Bombyx mori]
Bm_nscaf2204_127	363.096	GO:0005753//mitochondrial proton-transporting ATP synthase complex;GO:0015630//microtubule cytoskeleton;GO:0033178//proton-transporting two-sector ATPase complex, catalytic domain	GO:0015078//hydrogen ion transmembrane transporter activity;GO:0015662//ATPase activity, coupled to transmembrane movement of ions, phosphorylative mechanism;GO:0019829//cation-transporting ATPase activity;GO:0032559//adenyl ribonucleotide binding	GO:0006909//phagocytosis;GO:0015986//ATP synthesis coupled proton transport	0	gi|114052278|ref|NP_001040233.1|ATP synthase [Bombyx mori] >gi|87248463|gb|ABD36284.1| ATP synthase [Bombyx mori]
Bm_nscaf2204_128	3.9846	GO:0016020//membrane	GO:0005515//protein binding	GO:0043462//regulation of ATPase activity;GO:0006811//ion transport	0	gi|512936381|ref|XP_004933505.1|PREDICTED: PX domain-containing protein kinase-like protein-like [Bombyx mori]
Bm_nscaf2204_129	4.69071	GO:0044427//chromosomal part	GO:0005488//binding	GO:0048731;GO:0043408//regulation of MAPKKK cascade;GO:0006996//organelle organization;GO:0012502//induction of programmed cell death;GO:0006935//chemotaxis;GO:0016477//cell migration	0	gi|512936385|ref|XP_004933506.1|PREDICTED: uncharacterized protein LOC101736162 [Bombyx mori]
Bm_nscaf2204_132	1.61573	-	-	-	0	gi|512936188|ref|XP_004933457.1|PREDICTED: HAUS augmin-like complex subunit 3-like [Bombyx mori]
Bm_nscaf2204_133	15.3432	-	-	-	4.60293e-142	gi|512936400|ref|XP_004933510.1|PREDICTED: putative phosphatidate phosphatase-like [Bombyx mori]
Bm_nscaf2204_138	0.641963	-	-	-	3.20713e-138	gi|512936408|ref|XP_004933512.1|PREDICTED: putative phosphatidate phosphatase-like [Bombyx mori]
Bm_nscaf2204_140	60.0527	GO:0044424//intracellular part	GO:0004812//aminoacyl-tRNA ligase activity;GO:0032559//adenyl ribonucleotide binding	GO:0006418//tRNA aminoacylation for protein translation;GO:0007033//vacuole organization	0	gi|512936200|ref|XP_004933460.1|PREDICTED: threonine--tRNA ligase, cytoplasmic-like isoform X2 [Bombyx mori]
Bm_nscaf2204_143	0.220102	-	-	-	0	gi|512936420|ref|XP_004933515.1|PREDICTED: glutamate receptor ionotropic, kainate 2-like [Bombyx mori]
Bm_nscaf2204_144	175.744	-	GO:0016740//transferase activity	-	0	gi|512936208|ref|XP_004933462.1|PREDICTED: hemocyte protein-glutamine gamma-glutamyltransferase-like [Bombyx mori]
Bm_nscaf2204_145	6.83451	-	-	-	0	gi|512936212|ref|XP_004933463.1|PREDICTED: nicalin-like [Bombyx mori]
Bm_nscaf2204_150	0.520071	-	-	-	-	-
Bm_nscaf2204_151	1.02373	-	-	-	8.43201e-137	gi|357619457|gb|EHJ72021.1|colmedin [Danaus plexippus]
Bm_nscaf2204_154	1.37632	-	-	-	0	gi|512936436|ref|XP_004933519.1|PREDICTED: zinc finger SWIM domain-containing protein 5-like [Bombyx mori]
Bm_nscaf2204_156	9.90224	-	-	-	0	gi|512936440|ref|XP_004933520.1|PREDICTED: peptide-N(4)-(N-acetyl-beta-glucosaminyl)asparagine amidase-like [Bombyx mori]
Bm_nscaf2204_157	87.3885	-	GO:0004866//endopeptidase inhibitor activity	-	0	gi|14028769|gb|AAK52495.1|AF361483_1chymotrypsin inhibitor CI-8A [Bombyx mori]
Bm_nscaf2204_158	19.4616	-	GO:0004520//endodeoxyribonuclease activity	-	8.82023e-76	gi|512936227|ref|XP_004933466.1|PREDICTED: putative deoxyribonuclease TATDN1-like [Bombyx mori]
Bm_nscaf2204_159	52.221	-	-	-	0	gi|512936235|ref|XP_004933468.1|PREDICTED: transmembrane protein 214-like isoform X2 [Bombyx mori]
Bm_nscaf2204_160	3.12043	-	GO:0032813//tumor necrosis factor receptor superfamily binding;GO:0019787//small conjugating protein ligase activity	GO:0006915//apoptosis;GO:0060740//prostate gland epithelium morphogenesis;GO:0002070//epithelial cell maturation;GO:0031396//regulation of protein ubiquitination	3.37062e-166	gi|512936444|ref|XP_004933521.1|PREDICTED: protein fem-1 homolog B-like [Bombyx mori]
Bm_nscaf2204_161	2.01118	-	-	-	0	gi|512936444|ref|XP_004933521.1|PREDICTED: protein fem-1 homolog B-like [Bombyx mori]
Bm_nscaf2204_164	31.4745	-	-	-	0	gi|525343947|ref|NP_001266383.1|venom carboxylesterase-6-like precursor [Bombyx mori] >gi|453056299|gb|AGG20207.1| carboxylesterase ae27 [Bombyx mori]
Bm_nscaf2204_167	2.65069	GO:0016020//membrane	-	GO:0006810//transport	1.67361e-104	gi|512936452|ref|XP_004933523.1|PREDICTED: transient receptor potential cation channel trpm-like [Bombyx mori]
Bm_nscaf2204_168	2.73904	-	-	-	5.1898e-08	gi|307205973|gb|EFN84099.1|Protein stand still [Harpegnathos saltator]
Bm_nscaf2204_169	0.340489	-	-	-	4.25596e-44	gi|357629935|gb|EHJ78406.1|hypothetical protein KGM_11097 [Danaus plexippus]
Bm_nscaf2204_170	3.39119	GO:0016020//membrane	-	GO:0006810//transport	0	gi|512936452|ref|XP_004933523.1|PREDICTED: transient receptor potential cation channel trpm-like [Bombyx mori]
Bm_nscaf2204_171	1.22037	-	-	-	4.88483e-23	gi|242004784|ref|XP_002423257.1|conserved hypothetical protein [Pediculus humanus corporis] >gi|212506248|gb|EEB10519.1| conserved hypothetical protein [Pediculus humanus corporis]
Bm_nscaf2204_173	236.868	-	-	-	0	gi|512936253|ref|XP_004933473.1|PREDICTED: LOW QUALITY PROTEIN: cartilage oligomeric matrix protein-like [Bombyx mori]
Bm_nscaf2210_002	1.87701	GO:0043231//intracellular membrane-bounded organelle;GO:0044444//cytoplasmic part;GO:0016020//membrane	GO:0005488//binding;GO:0016882//cyclo-ligase activity;GO:0004872//receptor activity	GO:0006760//folic acid and derivative metabolic process	1.26566e-143	gi|512933360|ref|XP_004932772.1|PREDICTED: 5-formyltetrahydrofolate cyclo-ligase-like isoform X1 [Bombyx mori]
Bm_nscaf2210_006	6.92864	-	GO:0005488//binding;GO:0016740//transferase activity	-	0	gi|512933673|ref|XP_004932849.1|PREDICTED: tyrosine-protein kinase Abl-like [Bombyx mori]
Bm_nscaf2210_007	3.46227	GO:0044459//plasma membrane part	GO:0016301//kinase activity;GO:0005488//binding	GO:0009653//anatomical structure morphogenesis;GO:0007275//multicellular organismal development;GO:0065008;GO:0050789//regulation of biological process;GO:0009987//cellular process	5.98534e-73	gi|512933673|ref|XP_004932849.1|PREDICTED: tyrosine-protein kinase Abl-like [Bombyx mori]
Bm_nscaf2210_009	4.26154	-	GO:0046914//transition metal ion binding;GO:0004713//protein tyrosine kinase activity;GO:0032559//adenyl ribonucleotide binding	GO:0006468//protein amino acid phosphorylation;GO:0023060	0	gi|512933673|ref|XP_004932849.1|PREDICTED: tyrosine-protein kinase Abl-like [Bombyx mori]
Bm_nscaf2210_010	2.1624	-	GO:0046872//metal ion binding;GO:0004713//protein tyrosine kinase activity;GO:0000166//nucleotide binding	GO:0006468//protein amino acid phosphorylation	7.83749e-19	gi|512933673|ref|XP_004932849.1|PREDICTED: tyrosine-protein kinase Abl-like [Bombyx mori]
Bm_nscaf2210_012	5.92581	-	-	-	2.06021e-68	gi|512933384|ref|XP_004932778.1|PREDICTED: alpha-tubulin N-acetyltransferase 1-like isoform X3 [Bombyx mori]
Bm_nscaf2210_013	10.6256	-	-	-	-	-
Bm_nscaf2210_023	0.62251	-	-	-	3.15857e-08	gi|443709666|gb|ELU04249.1|hypothetical protein CAPTEDRAFT_201702 [Capitella teleta]
Bm_nscaf2210_032	0.338618	-	-	GO:0030654	0	gi|294459899|ref|NP_001170882.1|tan protein [Bombyx mori] >gi|291486763|dbj|BAI87831.1| Tan [Bombyx mori]
Bm_nscaf2210_033	209.537	-	-	-	-	-
Bm_nscaf2210_034	16.503	-	GO:0016791//phosphatase activity	-	2.52209e-151	gi|114051015|ref|NP_001040400.1|haloacid dehalogenase [Bombyx mori] >gi|95102754|gb|ABF51318.1| haloacid dehalogenase [Bombyx mori]
Bm_nscaf2210_035	15.5048	GO:0016021//integral to membrane	GO:0004714//transmembrane receptor protein tyrosine kinase activity;GO:0016787//hydrolase activity;GO:0000166//nucleotide binding	GO:0008152//metabolic process	0	gi|512933406|ref|XP_004932784.1|PREDICTED: ephrin type-B receptor 2-like [Bombyx mori]
Bm_nscaf2210_036	1.6962	GO:0044464//cell part	GO:0015165//pyrimidine nucleotide sugar transmembrane transporter activity;GO:0015291//secondary active transmembrane transporter activity	GO:0007472//wing disc morphogenesis;GO:0048592//eye morphogenesis;GO:0015781//pyrimidine nucleotide-sugar transport;GO:0007365//periodic partitioning	2.90304e-110	gi|512933685|ref|XP_004932852.1|PREDICTED: UDP-sugar transporter UST74c-like [Bombyx mori]
Bm_nscaf2210_037	2.3256	-	-	-	0	gi|357609737|gb|EHJ66622.1|hypothetical protein KGM_08757 [Danaus plexippus]
Bm_nscaf2210_041	2.37032	GO:0044459//plasma membrane part;GO:0005902//microvillus;GO:0031224//intrinsic to membrane	GO:0046914//transition metal ion binding;GO:0008238//exopeptidase activity;GO:0008237//metallopeptidase activity	GO:0019538//protein metabolic process	2.86727e-65	gi|512933693|ref|XP_004932854.1|PREDICTED: dipeptidase 1-like [Bombyx mori]
Bm_nscaf2210_047	2.62249	GO:0043231//intracellular membrane-bounded organelle	GO:0003712//transcription cofactor activity;GO:0003676//nucleic acid binding;GO:0046914//transition metal ion binding;GO:0001071	GO:0006355//regulation of transcription, DNA-dependent;GO:0006935//chemotaxis;GO:0048812//neuron projection morphogenesis	1.59023e-75	gi|512933697|ref|XP_004932855.1|PREDICTED: Krueppel-like factor 6-like [Bombyx mori]
Bm_nscaf2210_054	3.4666	-	-	-	1.03759e-114	gi|512933433|ref|XP_004932790.1|PREDICTED: putative golgin subfamily A member 6-like protein 6-like [Bombyx mori]
Bm_nscaf2210_056	1.72992	-	GO:0003824//catalytic activity	-	0	gi|512933713|ref|XP_004932859.1|PREDICTED: probable 3',5'-cyclic phosphodiesterase pde-5-like [Bombyx mori]
Bm_nscaf2210_058	6.90239	-	-	-	-	-
Bm_nscaf2210_060	9.4813	-	-	-	6.05068e-126	gi|512933453|ref|XP_004932795.1|PREDICTED: uncharacterized protein LOC101744149 [Bombyx mori]
Bm_nscaf2210_061	8.36731	-	-	-	4.68746e-26	gi|512935566|ref|XP_004933305.1|PREDICTED: uncharacterized protein LOC101738020 [Bombyx mori]
Bm_nscaf2210_062	18.3804	GO:0043231//intracellular membrane-bounded organelle	GO:0005515//protein binding	GO:0016079//synaptic vesicle exocytosis;GO:0007450//dorsal/ventral pattern formation, imaginal disc;GO:0015031//protein transport	2.06177e-67	gi|512933456|ref|XP_004932796.1|PREDICTED: gamma-soluble NSF attachment protein-like [Bombyx mori]
Bm_nscaf2210_063	8.28208	-	-	-	4.86652e-120	gi|512933456|ref|XP_004932796.1|PREDICTED: gamma-soluble NSF attachment protein-like [Bombyx mori]
Bm_nscaf2210_064	3.20148	GO:0044464//cell part	GO:0046914//transition metal ion binding	GO:0046578//regulation of Ras protein signal transduction;GO:0046669//regulation of compound eye retinal cell programmed cell death;GO:0030537//larval behavior;GO:0009060//aerobic respiration	7.92648e-143	gi|512933717|ref|XP_004932860.1|PREDICTED: zinc finger protein 135-like [Bombyx mori]
Bm_nscaf2210_065	22.6705	-	GO:0005488//binding	-	0	gi|512933460|ref|XP_004932797.1|PREDICTED: transcriptional repressor CTCF-like [Bombyx mori]
Bm_nscaf2210_066	0.613218	GO:0016020//membrane	-	-	9.9494e-79	gi|512933471|ref|XP_004932799.1|PREDICTED: solute carrier family 35 member C2-like [Bombyx mori]
Bm_nscaf2210_067	1.44442	-	-	-	2.1468e-139	gi|512933471|ref|XP_004932799.1|PREDICTED: solute carrier family 35 member C2-like [Bombyx mori]
Bm_nscaf2210_071	0.466882	-	-	-	0	gi|512933725|ref|XP_004932862.1|PREDICTED: uncharacterized protein LOC101741548 [Bombyx mori]
Bm_nscaf2210_072	0.323603	-	-	-	0	gi|512933725|ref|XP_004932862.1|PREDICTED: uncharacterized protein LOC101741548 [Bombyx mori]
Bm_nscaf2210_073	1.20682	-	-	-	0	gi|512933725|ref|XP_004932862.1|PREDICTED: uncharacterized protein LOC101741548 [Bombyx mori]
Bm_nscaf2210_075	0.261692	-	GO:0004672//protein kinase activity	GO:0006464//protein modification process	0	gi|512933729|ref|XP_004932863.1|PREDICTED: mitogen-activated protein kinase kinase kinase 12-like [Bombyx mori]
Bm_nscaf2210_076	12.3257	-	-	-	-	-
Bm_nscaf2210_077	8.80406	-	GO:0005083//small GTPase regulator activity;GO:0046914//transition metal ion binding;GO:0032561//guanyl ribonucleotide binding	GO:0032012//regulation of ARF protein signal transduction	6.58205e-50	gi|512933733|ref|XP_004932864.1|PREDICTED: ADP-ribosylation factor GTPase-activating protein 1-like [Bombyx mori]
Bm_nscaf2210_078	2.49004	-	GO:0016791//phosphatase activity	-	7.3091e-52	gi|328925122|dbj|BAK19076.1|Bmptp-Z and Bmap-A fusion protein gamma [Bombyx mori]
Bm_nscaf2210_079	2.66501	GO:0043231//intracellular membrane-bounded organelle;GO:0044444//cytoplasmic part	GO:0005488//binding;GO:0004721//phosphoprotein phosphatase activity	GO:0010608//posttranscriptional regulation of gene expression;GO:0007049//cell cycle;GO:0006935//chemotaxis;GO:0010004//gastrulation involving germ band extension;GO:0001933//negative regulation of protein amino acid phosphorylation;GO:0007292//female gamete generation;GO:0008104//protein localization	0	gi|350536615|ref|NP_001232932.1|protein tyrosine phosphatase [Bombyx mori] >gi|328925114|dbj|BAK19072.1| protein tyrosine phosphatase [Bombyx mori]
Bm_nscaf2210_080	8.64163	-	-	-	4.9983e-114	gi|389609303|dbj|BAM18263.1|peroxin 16 [Papilio xuthus]
Bm_nscaf2210_081	1.72187	-	-	-	0	gi|512933737|ref|XP_004932865.1|PREDICTED: mucin-17-like [Bombyx mori]
Bm_nscaf2210_082	1.73601	-	GO:0005488//binding	-	0	gi|512933737|ref|XP_004932865.1|PREDICTED: mucin-17-like [Bombyx mori]
Bm_nscaf2210_083	1.08596	-	GO:0005488//binding	-	5.87426e-99	gi|512933475|ref|XP_004932800.1|PREDICTED: protein TKR-like [Bombyx mori]
Bm_nscaf2210_084	2.48725	-	-	-	1.84774e-176	gi|357622622|gb|EHJ74048.1|hypothetical protein KGM_18595 [Danaus plexippus]
Bm_nscaf2210_085	1.0103	-	-	GO:0006950//response to stress	0	gi|512933479|ref|XP_004932801.1|PREDICTED: uncharacterized protein LOC101745262 [Bombyx mori]
Bm_nscaf2210_087	81.2438	-	-	-	0	gi|512933483|ref|XP_004932802.1|PREDICTED: plexin domain-containing protein 2-like [Bombyx mori]
Bm_nscaf2210_089	22.6793	-	-	-	1.16724e-72	gi|283483975|ref|NP_001164468.1|biogenesis of lysosome-related organelles complex 1 subunit 2 [Bombyx mori] >gi|282157990|dbj|BAI63077.1| biogenesis of lysosome-related organelles complex 1 subunit 2 [Bombyx mori]
Bm_nscaf2210_090	0.42872	GO:0016020//membrane;GO:0031981//nuclear lumen	GO:0015149//hexose transmembrane transporter activity;GO:0032561//guanyl ribonucleotide binding	GO:0008283//cell proliferation;GO:0006810//transport;GO:0007049//cell cycle	0	gi|512933741|ref|XP_004932866.1|PREDICTED: glucose transporter type 1-like [Bombyx mori]
Bm_nscaf2210_095	8.20004	GO:0015630//microtubule cytoskeleton	-	-	0	gi|512933501|ref|XP_004932806.1|PREDICTED: protein RCC2 homolog isoform X1 [Bombyx mori] >gi|512933505|ref|XP_004932807.1| PREDICTED: protein RCC2 homolog isoform X2 [Bombyx mori]
Bm_nscaf2210_096	3.69771	GO:0033267//axon part;GO:0044444//cytoplasmic part;GO:0016020//membrane	GO:0046872//metal ion binding	GO:0031032//actomyosin structure organization;GO:0006935//chemotaxis;GO:0042551//neuron maturation;GO:0048812//neuron projection morphogenesis	3.41984e-31	gi|512933749|ref|XP_004932868.1|PREDICTED: protein-methionine sulfoxide oxidase Mical-like [Bombyx mori]
Bm_nscaf2210_097	1.25407	-	-	-	0	gi|512933749|ref|XP_004932868.1|PREDICTED: protein-methionine sulfoxide oxidase Mical-like [Bombyx mori]
Bm_nscaf2210_098	2.81551	-	-	-	0	gi|512933509|ref|XP_004932808.1|PREDICTED: flocculation protein FLO11-like [Bombyx mori]
Bm_nscaf2210_099	0.386992	-	GO:0030246//carbohydrate binding	GO:0009987//cellular process	0	gi|512933513|ref|XP_004932809.1|PREDICTED: CUB and sushi domain-containing protein 3-like [Bombyx mori]
Bm_nscaf2210_101	1.37717	-	-	-	0	gi|512933517|ref|XP_004932810.1|PREDICTED: SET and MYND domain-containing protein 4-like [Bombyx mori]
Bm_nscaf2210_102	1.14127	-	-	-	3.06563e-117	gi|512933517|ref|XP_004932810.1|PREDICTED: SET and MYND domain-containing protein 4-like [Bombyx mori]
Bm_nscaf2210_103	0.708373	GO:0044424//intracellular part	GO:0008168//methyltransferase activity	GO:0006544//glycine metabolic process	0	gi|512933521|ref|XP_004932811.1|PREDICTED: pyruvate dehydrogenase phosphatase regulatory subunit, mitochondrial-like isoform X1 [Bombyx mori]
Bm_nscaf2210_104	0.5814	-	GO:0003824//catalytic activity	-	0	gi|512933521|ref|XP_004932811.1|PREDICTED: pyruvate dehydrogenase phosphatase regulatory subunit, mitochondrial-like isoform X1 [Bombyx mori]
Bm_nscaf2210_107	2.69624	-	GO:0005488//binding	-	0	gi|512933753|ref|XP_004932869.1|PREDICTED: deformed epidermal autoregulatory factor 1-like [Bombyx mori]
Bm_nscaf2210_109	0.280129	-	-	-	0	gi|512933757|ref|XP_004932870.1|PREDICTED: uncharacterized protein LOC101742856 [Bombyx mori]
Bm_nscaf2210_110	8.54663	GO:0031012//extracellular matrix	-	-	0	gi|512933761|ref|XP_004932871.1|PREDICTED: laminin subunit alpha-like [Bombyx mori]
Bm_nscaf2210_111	17.333	GO:0005578//proteinaceous extracellular matrix	-	GO:0009653//anatomical structure morphogenesis	0	gi|512933533|ref|XP_004932814.1|PREDICTED: laminin subunit gamma-1-like [Bombyx mori]
Bm_nscaf2210_113	33.716	-	-	-	6.68427e-110	gi|512933557|ref|XP_004932820.1|PREDICTED: uncharacterized protein CG1161-like isoform X1 [Bombyx mori]
Bm_nscaf2210_115	12.7791	GO:0044424//intracellular part	GO:0046914//transition metal ion binding	-	0	gi|512933569|ref|XP_004932823.1|PREDICTED: probable E3 ubiquitin-protein ligase Roquin-like [Bombyx mori]
Bm_nscaf2210_116	19.4616	-	GO:0005488//binding	-	7.68288e-18	gi|512933569|ref|XP_004932823.1|PREDICTED: probable E3 ubiquitin-protein ligase Roquin-like [Bombyx mori]
Bm_nscaf2210_117	9.33764	-	-	-	-	-
Bm_nscaf2210_118	0.36359	-	-	-	0	gi|512933769|ref|XP_004932873.1|PREDICTED: hemicentin-1-like [Bombyx mori]
Bm_nscaf2210_119	13.4723	-	-	-	0	gi|512933773|ref|XP_004932874.1|PREDICTED: LOW QUALITY PROTEIN: calpain-C-like [Bombyx mori]
Bm_nscaf2210_120	2.62249	-	-	-	9.01724e-28	gi|512933773|ref|XP_004932874.1|PREDICTED: LOW QUALITY PROTEIN: calpain-C-like [Bombyx mori]
Bm_nscaf2210_121	2.80129	-	-	-	3.56032e-82	gi|512933573|ref|XP_004932824.1|PREDICTED: protein ACN9 homolog, mitochondrial-like isoform X1 [Bombyx mori]
Bm_nscaf2210_122	9.86568	GO:0005681//spliceosomal complex	GO:0016301//kinase activity	GO:0065008;GO:0000377//RNA splicing, via transesterification reactions with bulged adenosine as nucleophile;GO:0006464//protein modification process	0	gi|512933581|ref|XP_004932826.1|PREDICTED: serine/threonine-protein kinase PRP4 homolog isoform X1 [Bombyx mori] >gi|512933585|ref|XP_004932827.1| PREDICTED: serine/threonine-protein kinase PRP4 homolog isoform X2 [Bombyx mori]
Bm_nscaf2210_123	2.2142	-	-	-	1.81933e-109	gi|512933589|ref|XP_004932828.1|PREDICTED: uncharacterized protein LOC101736593 isoform X1 [Bombyx mori] >gi|512933592|ref|XP_004932829.1| PREDICTED: uncharacterized protein LOC101736593 isoform X2 [Bombyx mori]
Bm_nscaf2210_124	43.7617	GO:0005635//nuclear envelope;GO:0044444//cytoplasmic part	GO:0008565//protein transporter activity;GO:0017016//Ras GTPase binding	GO:0001708//cell fate specification;GO:0007169//transmembrane receptor protein tyrosine kinase signaling pathway;GO:0003002;GO:0000060//protein import into nucleus, translocation;GO:0042051//compound eye photoreceptor development;GO:0007476//imaginal disc-derived wing morphogenesis;GO:0043066//negative regulation of apoptosis	0	gi|512933599|ref|XP_004932831.1|PREDICTED: importin-7-like isoform X2 [Bombyx mori]
Bm_nscaf2210_125	38.994	GO:0005635//nuclear envelope;GO:0044444//cytoplasmic part	GO:0008565//protein transporter activity;GO:0017016//Ras GTPase binding;GO:0005049//nuclear export signal receptor activity	GO:0001708//cell fate specification;GO:0007169//transmembrane receptor protein tyrosine kinase signaling pathway;GO:0003002;GO:0000060//protein import into nucleus, translocation;GO:0042051//compound eye photoreceptor development;GO:0007476//imaginal disc-derived wing morphogenesis;GO:0043066//negative regulation of apoptosis	0	gi|512933595|ref|XP_004932830.1|PREDICTED: importin-7-like isoform X1 [Bombyx mori]
Bm_nscaf2210_127	1.36127	-	-	-	0	gi|512933781|ref|XP_004932876.1|PREDICTED: type I inositol 3,4-bisphosphate 4-phosphatase-like [Bombyx mori]
Bm_nscaf2210_128	27.2782	-	-	-	5.52507e-14	gi|328925134|dbj|BAK19082.1|apterous A splicing isoform type E [Bombyx mori]
Bm_nscaf2210_129	28.0129	GO:0043231//intracellular membrane-bounded organelle	GO:0046914//transition metal ion binding;GO:0003677//DNA binding;GO:0001071	GO:0010468//regulation of gene expression;GO:0006351//transcription, DNA-dependent	1.32851e-23	gi|58372658|gb|AAW71489.1|apterous [Heliconius doris]
Bm_nscaf2210_130	8.94091	-	GO:0005488//binding	-	9.43384e-43	gi|328925122|dbj|BAK19076.1|Bmptp-Z and Bmap-A fusion protein gamma [Bombyx mori]
Bm_nscaf2210_132	16.077	GO:0043231//intracellular membrane-bounded organelle	GO:0046914//transition metal ion binding;GO:0001071;GO:0003677//DNA binding	GO:0007411//axon guidance;GO:0001654//eye development;GO:0030900//forebrain development;GO:0010468//regulation of gene expression;GO:0007632//visual behavior;GO:0006351//transcription, DNA-dependent	2.00263e-88	gi|328925126|dbj|BAK19078.1|apterous B beta [Bombyx mori]
Bm_nscaf2210_135	1.78633	-	-	-	-	-
Bm_nscaf2210_143	0.374357	-	-	-	0	gi|512933619|ref|XP_004932836.1|PREDICTED: uncharacterized protein LOC101737605 [Bombyx mori]
Bm_nscaf2210_146	19.2978	-	GO:0005488//binding	GO:0007472//wing disc morphogenesis	5.99271e-107	gi|512933623|ref|XP_004932837.1|PREDICTED: sushi, von Willebrand factor type A, EGF and pentraxin domain-containing protein 1-like [Bombyx mori]
Bm_nscaf2210_147	40.6918	-	-	GO:0007472//wing disc morphogenesis	0	gi|512933623|ref|XP_004932837.1|PREDICTED: sushi, von Willebrand factor type A, EGF and pentraxin domain-containing protein 1-like [Bombyx mori]
Bm_nscaf2210_148	10.4247	-	-	-	2.83413e-74	gi|357622672|gb|EHJ74098.1|hypothetical protein KGM_18572 [Danaus plexippus]
Bm_nscaf2210_149	8.98313	-	GO:0004722//protein serine/threonine phosphatase activity	GO:0009888//tissue development;GO:0048675//axon extension;GO:0042478//regulation of eye photoreceptor cell development;GO:0007476//imaginal disc-derived wing morphogenesis;GO:0001700//embryonic development via the syncytial blastoderm	0	gi|512933627|ref|XP_004932838.1|PREDICTED: protein phosphatase 1 regulatory subunit 12C-like [Bombyx mori]
Bm_nscaf2210_150	5.08276	GO:0008287//protein serine/threonine phosphatase complex	GO:0008092//cytoskeletal protein binding;GO:0004722//protein serine/threonine phosphatase activity	GO:0009888//tissue development;GO:0048675//axon extension;GO:0042478//regulation of eye photoreceptor cell development;GO:0007476//imaginal disc-derived wing morphogenesis;GO:0001700//embryonic development via the syncytial blastoderm	6.12914e-48	gi|512933627|ref|XP_004932838.1|PREDICTED: protein phosphatase 1 regulatory subunit 12C-like [Bombyx mori]
Bm_nscaf2210_151	5.56644	-	-	-	4.61106e-79	gi|512933813|ref|XP_004932884.1|PREDICTED: disco-interacting protein 2-like [Bombyx mori]
Bm_nscaf2210_152	5.8639	-	GO:0003824//catalytic activity	-	0	gi|512933813|ref|XP_004932884.1|PREDICTED: disco-interacting protein 2-like [Bombyx mori]
Bm_nscaf2210_154	2.38702	-	-	-	0	gi|512933821|ref|XP_004932886.1|PREDICTED: arf-GAP with Rho-GAP domain, ANK repeat and PH domain-containing protein 2-like [Bombyx mori]
Bm_nscaf2210_155	1.38491	-	-	-	6.70094e-175	gi|512933821|ref|XP_004932886.1|PREDICTED: arf-GAP with Rho-GAP domain, ANK repeat and PH domain-containing protein 2-like [Bombyx mori]
Bm_nscaf2210_156	1.40065	-	-	-	8.55214e-42	gi|357622676|gb|EHJ74102.1|hypothetical protein KGM_18663 [Danaus plexippus]
Bm_nscaf2210_159	4.44169	-	-	-	-	-
Bm_nscaf2210_164	71.9342	GO:0043234//protein complex	GO:0015405//P-P-bond-hydrolysis-driven transmembrane transporter activity;GO:0017111//nucleoside-triphosphatase activity;GO:0032559//adenyl ribonucleotide binding	-	0	gi|114053001|ref|NP_001040334.1|ATP-binding cassette sub-family F member 2 [Bombyx mori] >gi|95102546|gb|ABF51209.1| ATP-binding cassette sub-family F member 2 [Bombyx mori]
Bm_nscaf2210_166	4.74065	GO:0019866//organelle inner membrane;GO:0031224//intrinsic to membrane	GO:0046872//metal ion binding;GO:0005215//transporter activity	GO:0006810//transport	0	gi|512933657|ref|XP_004932845.1|PREDICTED: calcium-binding mitochondrial carrier protein SCaMC-2-like isoform X2 [Bombyx mori]
Bm_nscaf2210_167	5.56046	GO:0019866//organelle inner membrane;GO:0031224//intrinsic to membrane	GO:0046872//metal ion binding;GO:0005215//transporter activity	GO:0006810//transport	5.02381e-68	gi|512933653|ref|XP_004932844.1|PREDICTED: calcium-binding mitochondrial carrier protein SCaMC-2-like isoform X1 [Bombyx mori]
Bm_nscaf2210_170	3.31747	-	-	-	0	gi|512933837|ref|XP_004932890.1|PREDICTED: protein GPR107-like [Bombyx mori]
Bm_nscaf2210_171	11.513	-	-	-	0	gi|512933841|ref|XP_004932891.1|PREDICTED: chaperone activity of bc1 complex-like, mitochondrial-like [Bombyx mori]
Bm_nscaf2210_175	2.75465	-	GO:0046914//transition metal ion binding;GO:0008168//methyltransferase activity	GO:0009987//cellular process	0	gi|512933845|ref|XP_004932892.1|PREDICTED: LOW QUALITY PROTEIN: PHD finger protein rhinoceros-like [Bombyx mori]
Bm_nscaf2210_176	1.29065	GO:0043231//intracellular membrane-bounded organelle	GO:0005488//binding	GO:0007173//epidermal growth factor receptor signaling pathway;GO:0001751//compound eye photoreceptor cell differentiation	1.91434e-108	gi|512933845|ref|XP_004932892.1|PREDICTED: LOW QUALITY PROTEIN: PHD finger protein rhinoceros-like [Bombyx mori]
Bm_nscaf2210_177	4.19241	-	-	-	3.08269e-98	gi|512933849|ref|XP_004932893.1|PREDICTED: rho GTPase-activating protein 8-like [Bombyx mori]
Bm_nscaf2210_178	1316.79	GO:0030529//ribonucleoprotein complex	GO:0005198//structural molecule activity	GO:0010467//gene expression	4.66591e-69	gi|112984158|ref|NP_001037245.1|ribosomal protein L36 [Bombyx mori] >gi|54609265|gb|AAV34848.1| ribosomal protein L36 [Bombyx mori]
Bm_nscaf2210_179	14.5337	-	-	-	7.20836e-94	gi|357610516|gb|EHJ67014.1|hypothetical protein KGM_12445 [Danaus plexippus]
Bm_nscaf2210_180	4.59342	-	-	-	1.93138e-172	gi|512933849|ref|XP_004932893.1|PREDICTED: rho GTPase-activating protein 8-like [Bombyx mori]
Bm_nscaf2210_181	11.6594	GO:0005681//spliceosomal complex	GO:0016859//cis-trans isomerase activity	GO:0000377//RNA splicing, via transesterification reactions with bulged adenosine as nucleophile;GO:0046662//regulation of oviposition;GO:0044267//cellular protein metabolic process	1.16249e-95	gi|114052358|ref|NP_001040520.1|peptidylprolyl isomerase [Bombyx mori] >gi|95102760|gb|ABF51321.1| peptidylprolyl isomerase [Bombyx mori]
Bm_nscaf2210_182	5.5975	-	-	-	0	gi|512933857|ref|XP_004932895.1|PREDICTED: nuclear pore complex protein Nup153-like [Bombyx mori]
Bm_nscaf2216_07	0.613218	-	-	-	0	gi|512898742|ref|XP_004924471.1|PREDICTED: neuroligin-4, X-linked-like [Bombyx mori]
Bm_nscaf2216_11	1.00311	-	GO:0005515//protein binding	-	0	gi|512898754|ref|XP_004924474.1|PREDICTED: neuroligin-4, Y-linked-like [Bombyx mori]
Bm_nscaf2216_13	0.632087	-	GO:0016491//oxidoreductase activity;GO:0005506//iron ion binding	-	0	gi|512898758|ref|XP_004924475.1|PREDICTED: cytochrome P450 9e2-like, partial [Bombyx mori]
Bm_nscaf2216_14	1.53628	-	-	-	0	gi|512898762|ref|XP_004924476.1|PREDICTED: uncharacterized protein LOC101739297 [Bombyx mori]
Bm_nscaf2216_15	0.578671	-	-	-	3.81586e-143	gi|512898762|ref|XP_004924476.1|PREDICTED: uncharacterized protein LOC101739297 [Bombyx mori]
Bm_nscaf2216_16	8.72101	-	-	-	-	-
Bm_nscaf2216_20	1.03144	-	-	-	-	-
Bm_nscaf2216_23	128.288	GO:0044444//cytoplasmic part;GO:0015630//microtubule cytoskeleton	GO:0004601//peroxidase activity	GO:0042743//hydrogen peroxide metabolic process;GO:0033554//cellular response to stress;GO:0019725//cellular homeostasis	5.85773e-143	gi|112982996|ref|NP_001037083.1|thiol peroxiredoxin [Bombyx mori] >gi|38260562|gb|AAR15420.1| thiol peroxiredoxin [Bombyx mori]
Bm_nscaf2216_24	3.35719	-	GO:0003676//nucleic acid binding;GO:0046914//transition metal ion binding	-	1.28995e-169	gi|153791249|ref|NP_001093314.1|zinc finger protein NANOS-O [Bombyx mori] >gi|148524905|dbj|BAF63425.1| zinc finger protein NANOS-O [Bombyx mori]
Bm_nscaf2216_25	0.267369	-	-	-	0	gi|512898706|ref|XP_004924462.1|PREDICTED: transcription factor Ken 1-like [Bombyx mori]
Bm_nscaf2216_26	98.5506	-	-	-	0	gi|512898710|ref|XP_004924463.1|PREDICTED: uncharacterized protein LOC101737292 [Bombyx mori]
Bm_nscaf2216_27	0.573288	-	-	-	-	-
Bm_nscaf2216_28	77.8465	-	-	-	6.05602e-156	gi|512898710|ref|XP_004924463.1|PREDICTED: uncharacterized protein LOC101737292 [Bombyx mori]
Bm_nscaf2216_29	1409.59	GO:0030529//ribonucleoprotein complex	GO:0005198//structural molecule activity	GO:0010467//gene expression	4.27525e-46	gi|112984156|ref|NP_001037243.1|ribosomal protein L35A [Bombyx mori] >gi|54609263|gb|AAV34847.1| ribosomal protein L35A [Bombyx mori]
Bm_nscaf2216_30	33.993	-	-	-	0	gi|378466278|gb|AFC01234.1|DnaJ-20 [Bombyx mori]
Bm_nscaf2216_31	5.52867	-	-	-	0	gi|512898718|ref|XP_004924465.1|PREDICTED: uncharacterized protein LOC101737575 [Bombyx mori]
Bm_nscaf2216_32	0.409945	GO:0016020//membrane	-	GO:0060541//respiratory system development	0	gi|512898774|ref|XP_004924479.1|PREDICTED: protocadherin-16-like [Bombyx mori]
Bm_nscaf2216_33	4.45292	-	GO:0005488//binding	GO:0009057//macromolecule catabolic process	2.2484e-153	gi|512898778|ref|XP_004924480.1|PREDICTED: cullin-2-like [Bombyx mori]
Bm_nscaf2216_35	14.0292	-	-	-	0	gi|512898722|ref|XP_004924466.1|PREDICTED: zinc finger protein 93-like [Bombyx mori]
Bm_nscaf2216_36	3.4558	-	-	-	3.95552e-38	gi|357629515|gb|EHJ78236.1|hypothetical protein KGM_14483 [Danaus plexippus]
Bm_nscaf2216_38	3.6405	GO:0043231//intracellular membrane-bounded organelle	GO:0046914//transition metal ion binding;GO:0001071;GO:0003677//DNA binding	GO:0009880//embryonic pattern specification;GO:0009888//tissue development;GO:0007178//transmembrane receptor protein serine/threonine kinase signaling pathway;GO:0006355//regulation of transcription, DNA-dependent;GO:0048534;GO:0001700//embryonic development via the syncytial blastoderm;GO:0009887//organ morphogenesis;GO:0042684//cardioblast cell fate commitment;GO:0003015	1.55919e-34	gi|512898786|ref|XP_004924482.1|PREDICTED: GATA-binding factor A-like [Bombyx mori]
Bm_nscaf2216_45	8.45881	GO:0043231//intracellular membrane-bounded organelle	GO:0046914//transition metal ion binding;GO:0001071;GO:0003677//DNA binding	GO:0010468//regulation of gene expression;GO:0006351//transcription, DNA-dependent	1.61232e-73	gi|1078990|pir||S53812BmGATA beta isoform 3 - silkworm (fragment) >gi|603166|gb|AAA67887.1| BmGATA beta isoform 3, partial [Bombyx mori]
Bm_nscaf2216_47	2.99167	GO:0043231//intracellular membrane-bounded organelle	GO:0046914//transition metal ion binding;GO:0003677//DNA binding;GO:0001071	GO:0010468//regulation of gene expression;GO:0006351//transcription, DNA-dependent	2.01921e-14	gi|357609506|gb|EHJ66486.1|hypothetical protein KGM_20698 [Danaus plexippus]
Bm_nscaf2216_48	1.40865	-	GO:0005488//binding	GO:0006350//transcription	3.44086e-21	gi|357609506|gb|EHJ66486.1|hypothetical protein KGM_20698 [Danaus plexippus]
Bm_nscaf2253_1	13.3251	-	-	-	-	-
Bm_nscaf2279_01	17.8398	GO:0044464//cell part	-	GO:0065007//biological regulation	5.23757e-103	gi|512909159|ref|XP_004926853.1|PREDICTED: rho GTPase-activating protein 15-like [Bombyx mori]
Bm_nscaf2279_02	3.04338	-	-	-	5.51923e-45	gi|512909109|ref|XP_004926842.1|PREDICTED: nucleoporin nup211-like isoform X2 [Bombyx mori]
Bm_nscaf2279_03	1.56682	-	-	-	2.70965e-118	gi|512909109|ref|XP_004926842.1|PREDICTED: nucleoporin nup211-like isoform X2 [Bombyx mori]
Bm_nscaf2279_04	16.6563	GO:0000931//gamma-tubulin large complex	GO:0005488//binding	GO:0034629//cellular protein complex localization	5.3476e-45	gi|512909113|ref|XP_004926843.1|PREDICTED: mitotic-spindle organizing protein 1-like isoform X1 [Bombyx mori] >gi|512909117|ref|XP_004926844.1| PREDICTED: mitotic-spindle organizing protein 1-like isoform X2 [Bombyx mori] >gi|512909121|ref|XP_004926845.1| PREDICTED: mitotic-spindle organizing protein 1-like isoform X3 [Bombyx mori] >gi|512909125|ref|XP_004926846.1| PREDICTED: mitotic-spindle orga…
Bm_nscaf2279_05	12.3986	GO:0005743//mitochondrial inner membrane;GO:0044425//membrane part	GO:0008565//protein transporter activity	GO:0015031//protein transport	1.51195e-88	gi|158635981|ref|NP_001091841.1|mitochondrial import inner membrane translocase [Bombyx mori] >gi|119866052|gb|ABM05495.1| mitochondrial import inner membrane translocase [Bombyx mori]
Bm_nscaf2279_06	3.17	-	-	-	0	gi|512909129|ref|XP_004926847.1|PREDICTED: putative leucine-rich repeat-containing protein DDB_G0290503-like [Bombyx mori]
Bm_nscaf2279_07	4.76816	-	-	-	0	gi|512909171|ref|XP_004926856.1|PREDICTED: WD repeat-containing protein 44-like [Bombyx mori]
Bm_nscaf2279_08	3.77667	-	-	-	0	gi|512909171|ref|XP_004926856.1|PREDICTED: WD repeat-containing protein 44-like [Bombyx mori]
Bm_nscaf2279_09	1102.46	-	-	-	3.57229e-08	gi|112983444|ref|NP_001036974.1|glutathione S-transferase delta 2 [Bombyx mori] >gi|407943671|pdb|3VK9|A Chain A, Crystal Structure Of Delta-Class Glutathione Transferase From Silkmoth >gi|407943672|pdb|3VK9|B Chain B, Crystal Structure Of Delta-Class Glutathione Transferase From Silkmoth >gi|407943673|pdb|3VK9|C Chain C, Crystal Structure Of Delta-Class Glutathione Transferase From Silkmoth >gi|…
Bm_nscaf2279_11	1394.86	-	GO:0016765//transferase activity, transferring alkyl or aryl (other than methyl) groups	-	6.17507e-118	gi|112983444|ref|NP_001036974.1|glutathione S-transferase delta 2 [Bombyx mori] >gi|407943671|pdb|3VK9|A Chain A, Crystal Structure Of Delta-Class Glutathione Transferase From Silkmoth >gi|407943672|pdb|3VK9|B Chain B, Crystal Structure Of Delta-Class Glutathione Transferase From Silkmoth >gi|407943673|pdb|3VK9|C Chain C, Crystal Structure Of Delta-Class Glutathione Transferase From Silkmoth >gi|…
Bm_nscaf2279_12	48.5219	-	GO:0003824//catalytic activity	-	2.58316e-132	gi|112982796|ref|NP_001037546.1|glutathione S-transferase delta 3 [Bombyx mori] >gi|85740625|gb|ABC79690.1| glutathione S-transferase 3 [Bombyx mori]
Bm_nscaf2279_13	3.38618	-	-	-	0	gi|512909175|ref|XP_004926857.1|PREDICTED: uncharacterized protein LOC101737771 [Bombyx mori]
Bm_nscaf2279_14	85.2431	GO:0005815//microtubule organizing center;GO:0032155//cell division site part;GO:0012505//endomembrane system;GO:0005798//Golgi-associated vesicle;GO:0033267//axon part;GO:0031967	GO:0032561//guanyl ribonucleotide binding;GO:0017111//nucleoside-triphosphatase activity	GO:0007017//microtubule-based process;GO:0006959//humoral immune response;GO:0032506//cytokinetic process;GO:0006906//vesicle fusion;GO:0030036//actin cytoskeleton organization;GO:0044087;GO:0001700//embryonic development via the syncytial blastoderm;GO:0001709//cell fate determination;GO:0007281//germ cell development;GO:0007292//female gamete generation;GO:0033206//cytokinesis after meiosis;GO:…	1.50552e-155	gi|112983314|ref|NP_001037618.1|ras-related GTP-binding protein Rab11 [Bombyx mori] >gi|102993180|gb|ABF71467.1| ras-related GTP-binding protein Rab11 [Bombyx mori]
Bm_nscaf2279_15	9.11763	GO:0015934//large ribosomal subunit	-	-	0	gi|512909140|ref|XP_004926849.1|PREDICTED: 39S ribosomal protein L1, mitochondrial-like [Bombyx mori]
Bm_nscaf2279_16	11.5883	-	-	-	0	gi|512909179|ref|XP_004926858.1|PREDICTED: uncharacterized protein LOC101737909 [Bombyx mori]
Bm_nscaf2279_17	5.4378	-	-	-	0	gi|512909179|ref|XP_004926858.1|PREDICTED: uncharacterized protein LOC101737909 [Bombyx mori]
Bm_nscaf2279_18	1.06716	-	-	-	0	gi|512909183|ref|XP_004926859.1|PREDICTED: zinc finger protein 41-like [Bombyx mori]
Bm_nscaf2279_19	7.43792	-	-	-	4.82048e-81	gi|512909144|ref|XP_004926850.1|PREDICTED: mitochondrial pyruvate carrier 1-like [Bombyx mori]
Bm_nscaf2279_25	1.22037	-	-	-	-	-
Bm_nscaf2279_26	27.8795	GO:0044464//cell part	-	-	2.51779e-111	gi|512909155|ref|XP_004926852.1|PREDICTED: ras-related protein Rab-18-like [Bombyx mori]
Bm_nscaf2301_2	0.391292	-	-	-	5.51208e-65	gi|357603214|gb|EHJ63658.1|hypothetical protein KGM_17110 [Danaus plexippus]
Bm_nscaf2330_002	0.393792	-	GO:0030246//carbohydrate binding	-	0	gi|512888320|ref|XP_004922068.1|PREDICTED: macrophage mannose receptor 1-like [Bombyx mori]
Bm_nscaf2330_003	0.505151	-	GO:0030246//carbohydrate binding	-	1.08259e-178	gi|284813581|ref|NP_001165396.1|C-type lectin 19 precursor [Bombyx mori] >gi|283139164|gb|ADB12587.1| C-type lectin 10 [Bombyx mori]
Bm_nscaf2330_008	3.73506	-	-	-	9.91906e-109	gi|512888324|ref|XP_004922069.1|PREDICTED: uncharacterized protein LOC101736872 [Bombyx mori]
Bm_nscaf2330_009	1.32018	-	-	-	0	gi|512888330|ref|XP_004922070.1|PREDICTED: uncharacterized protein LOC101737006 [Bombyx mori]
Bm_nscaf2330_011	14.5555	GO:0005887//integral to plasma membrane	GO:0005488//binding;GO:0005267//potassium channel activity	GO:0030001//metal ion transport	0	gi|512888341|ref|XP_004922071.1|PREDICTED: BTB/POZ domain-containing protein KCTD9-like isoform X1 [Bombyx mori]
Bm_nscaf2330_012	5.1357	-	GO:0000166//nucleotide binding	-	1.53838e-122	gi|512888352|ref|XP_004922073.1|PREDICTED: methenyltetrahydrofolate synthase domain-containing protein-like [Bombyx mori]
Bm_nscaf2330_013	7.95206	GO:0005681//spliceosomal complex	-	GO:0009987//cellular process	9.77279e-92	gi|512888352|ref|XP_004922073.1|PREDICTED: methenyltetrahydrofolate synthase domain-containing protein-like [Bombyx mori]
Bm_nscaf2330_021	3.6252	GO:0005769//early endosome	GO:0046914//transition metal ion binding;GO:0016307//phosphatidylinositol phosphate kinase activity;GO:0035091//phosphoinositide binding	GO:0007176//regulation of epidermal growth factor receptor activity	5.71921e-24	gi|512888627|ref|XP_004922117.1|PREDICTED: lateral signaling target protein 2 homolog [Bombyx mori]
Bm_nscaf2330_022	12.3129	-	-	-	0	gi|512888627|ref|XP_004922117.1|PREDICTED: lateral signaling target protein 2 homolog [Bombyx mori]
Bm_nscaf2330_029	0.5814	-	-	-	-	-
Bm_nscaf2330_032	17.8248	-	-	-	0	gi|512888358|ref|XP_004922074.1|PREDICTED: wolframin-like isoform X1 [Bombyx mori]
Bm_nscaf2330_033	15.3009	-	-	-	0	gi|512888376|ref|XP_004922077.1|PREDICTED: protein SHQ1 homolog [Bombyx mori]
Bm_nscaf2330_043	4.25024	-	-	-	6.60561e-25	gi|270016838|gb|EFA13284.1|hypothetical protein TcasGA2_TC010304 [Tribolium castaneum]
Bm_nscaf2330_045	1.34267	-	-	-	0	gi|433339058|dbj|BAM73883.1|cytochrome P450, partial [Bombyx mori]
Bm_nscaf2330_048	31.3486	-	GO:0005488//binding	-	8.38986e-95	gi|103058132|gb|ABF71569.1|F-actin bundling protein [Bombyx mori]
Bm_nscaf2330_049	32.7931	GO:0031224//intrinsic to membrane	GO:0046914//transition metal ion binding;GO:0008092//cytoskeletal protein binding	GO:0051234//establishment of localization;GO:0006996//organelle organization	1.46772e-115	gi|512888408|ref|XP_004922082.1|PREDICTED: LOW QUALITY PROTEIN: actin-binding LIM protein 3 [Bombyx mori]
Bm_nscaf2330_050	26.7405	-	-	-	0	gi|512888408|ref|XP_004922082.1|PREDICTED: LOW QUALITY PROTEIN: actin-binding LIM protein 3 [Bombyx mori]
Bm_nscaf2330_051	79.7545	-	-	-	-	-
Bm_nscaf2330_052	4.70134	-	-	GO:0016055//Wnt receptor signaling pathway	0	gi|512888673|ref|XP_004922124.1|PREDICTED: ubiquitin thioesterase trabid-like [Bombyx mori]
Bm_nscaf2330_053	284.54	-	GO:0005488//binding	-	5.96784e-85	gi|114052609|ref|NP_001040261.1|nucleoplasmin isoform 2 [Bombyx mori] >gi|87248551|gb|ABD36328.1| nucleoplasmin isoform 2 [Bombyx mori]
Bm_nscaf2330_054	5.38059	-	-	-	0	gi|512888420|ref|XP_004922084.1|PREDICTED: antigen KI-67-like [Bombyx mori]
Bm_nscaf2330_055	9.36752	-	-	-	0	gi|512888426|ref|XP_004922085.1|PREDICTED: uncharacterized protein C12orf4 homolog [Bombyx mori]
Bm_nscaf2330_056	9.18685	GO:0016460//myosin II complex	GO:0046872//metal ion binding;GO:0016887//ATPase activity	-	2.45173e-83	gi|148298826|ref|NP_001091813.1|myosin regulatory light chain 2 [Bombyx mori] >gi|122119463|sp|Q1HPS0.1|MLR_BOMMO RecName: Full=Myosin regulatory light chain 2; Short=MLC-2 >gi|95102960|gb|ABF51421.1| myosin light chain 2 [Bombyx mori] >gi|163963296|gb|ABY50568.1| myosin light chain 2 [Bombyx mandarina] >gi|194371731|gb|ACF59735.1| myosin light chain 2 [Bombyx mori] >gi|206114239|gb|ACI05250.1| m…
Bm_nscaf2330_057	34.4436	-	-	-	0	gi|512888432|ref|XP_004922086.1|PREDICTED: uncharacterized protein LOC101739289 [Bombyx mori]
Bm_nscaf2330_058	0.408135	-	-	-	5.83361e-164	gi|512888679|ref|XP_004922125.1|PREDICTED: uncharacterized protein LOC101745646 [Bombyx mori]
Bm_nscaf2330_059	0.515719	-	-	-	1.17753e-114	gi|512888679|ref|XP_004922125.1|PREDICTED: uncharacterized protein LOC101745646 [Bombyx mori]
Bm_nscaf2330_061	1.01307	-	-	-	-	-
Bm_nscaf2330_064	0.683495	GO:0031224//intrinsic to membrane	GO:0022857//transmembrane transporter activity	GO:0006810//transport	0	gi|284813579|ref|NP_001165395.1|sugar transporter 4 [Bombyx mori] >gi|283100192|gb|ADB08386.1| sugar transporter 4 [Bombyx mori]
Bm_nscaf2330_066	0.397603	GO:0016021//integral to membrane	GO:0008227//G-protein coupled amine receptor activity	GO:0007292//female gamete generation;GO:0007204//elevation of cytosolic calcium ion concentration;GO:0007187//G-protein signaling, coupled to cyclic nucleotide second messenger	2.26289e-177	gi|148298865|ref|NP_001091748.1|octopamine receptor [Bombyx mori] >gi|115424520|dbj|BAF33393.1| octopamine receptor [Bombyx mori]
Bm_nscaf2330_067	5.95033	-	-	-	7.35389e-78	gi|512888685|ref|XP_004922126.1|PREDICTED: N-acetyl-D-glucosamine kinase-like [Bombyx mori]
Bm_nscaf2330_068	9.92963	GO:0005740//mitochondrial envelope;GO:0016020//membrane	GO:0070011//peptidase activity, acting on L-amino acid peptides	GO:0006996//organelle organization	0	gi|325197114|ref|NP_001191410.1|high temperature requirement protein A2 [Bombyx mori] >gi|304421446|gb|ADM32522.1| htra2 [Bombyx mori]
Bm_nscaf2330_072	0.986055	-	-	-	-	-
Bm_nscaf2330_073	4.52517	-	-	-	0	gi|512888695|ref|XP_004922128.1|PREDICTED: dedicator of cytokinesis protein 1-like [Bombyx mori]
Bm_nscaf2330_074	1.92589	-	-	-	-	-
Bm_nscaf2330_075	2.98709	-	GO:0005488//binding	GO:0009653//anatomical structure morphogenesis;GO:0007275//multicellular organismal development;GO:0009987//cellular process	0	gi|512888695|ref|XP_004922128.1|PREDICTED: dedicator of cytokinesis protein 1-like [Bombyx mori]
Bm_nscaf2330_076	6.16284	-	-	-	-	-
Bm_nscaf2330_077	3.60029	-	-	GO:0006810//transport	0	gi|512888701|ref|XP_004922129.1|PREDICTED: sodium-coupled monocarboxylate transporter 1-like [Bombyx mori]
Bm_nscaf2330_078	0.312835	GO:0031224//intrinsic to membrane	GO:0004888//transmembrane receptor activity	GO:0007166//cell surface receptor linked signaling pathway;GO:0009987//cellular process;GO:0023060	0	gi|296080739|ref|NP_001171666.1|octopamine receptor [Bombyx mori] >gi|295443648|dbj|BAJ06526.1| octopamine receptor [Bombyx mori] >gi|295443650|dbj|BAJ06527.1| octopamine receptor [Bombyx mori]
Bm_nscaf2330_080	0.64872	-	-	-	7.77398e-119	gi|512888707|ref|XP_004922130.1|PREDICTED: uncharacterized protein LOC101746506 [Bombyx mori]
Bm_nscaf2330_085	0.520071	-	-	-	-	-
Bm_nscaf2330_086	4.32021	GO:0005737//cytoplasm;GO:0043229//intracellular organelle	GO:0005488//binding	GO:0006915//apoptosis;GO:0044249//cellular biosynthetic process;GO:0006996//organelle organization;GO:0019752//carboxylic acid metabolic process;GO:0007420//brain development;GO:0046907//intracellular transport;GO:0010817//regulation of hormone levels;GO:0050801//ion homeostasis;GO:0023060;GO:0007612//learning;GO:0048646//anatomical structure formation involved in morphogenesis;GO:0048729//tissue…	0	gi|512888716|ref|XP_004922132.1|PREDICTED: huntingtin-like [Bombyx mori]
Bm_nscaf2330_087	5.92581	-	-	GO:0009987//cellular process;GO:0048731	0	gi|512888716|ref|XP_004922132.1|PREDICTED: huntingtin-like [Bombyx mori]
Bm_nscaf2330_088	18.1854	-	-	-	2.4979e-180	gi|114051511|ref|NP_001040304.1|proline synthetase co-transcribed bacterial-like protein [Bombyx mori] >gi|87248205|gb|ABD36155.1| proline synthetase co-transcribed bacterial-like protein [Bombyx mori]
Bm_nscaf2330_089	32.2022	-	-	-	2.15276e-134	gi|512888467|ref|XP_004922091.1|PREDICTED: uncharacterized protein LOC101740081 [Bombyx mori]
Bm_nscaf2330_093	28.8578	-	-	-	9.10314e-13	gi|50838657|dbj|BAD34493.1|Gag-Pol [Ipomoea batatas]
Bm_nscaf2330_095	9.55587	-	GO:0017111//nucleoside-triphosphatase activity;GO:0003676//nucleic acid binding;GO:0032559//adenyl ribonucleotide binding	-	0	gi|512888728|ref|XP_004922134.1|PREDICTED: helicase ARIP4-like [Bombyx mori]
Bm_nscaf2330_096	3.75373	-	GO:0005488//binding;GO:0008276//protein methyltransferase activity	-	0	gi|512888732|ref|XP_004922135.1|PREDICTED: uncharacterized protein LOC101747197 [Bombyx mori]
Bm_nscaf2330_097	12.9744	GO:0031224//intrinsic to membrane	-	-	4.93333e-76	gi|512888496|ref|XP_004922095.1|PREDICTED: ER membrane protein complex subunit 6-like [Bombyx mori]
Bm_nscaf2330_104	12.6882	-	-	-	6.99632e-147	gi|512888508|ref|XP_004922097.1|PREDICTED: dephospho-CoA kinase domain-containing protein-like isoform X1 [Bombyx mori] >gi|512888516|ref|XP_004922098.1| PREDICTED: dephospho-CoA kinase domain-containing protein-like isoform X2 [Bombyx mori]
Bm_nscaf2330_106	183.267	GO:0016471//vacuolar proton-transporting V-type ATPase complex;GO:0005768//endosome	GO:0015078//hydrogen ion transmembrane transporter activity;GO:0015662//ATPase activity, coupled to transmembrane movement of ions, phosphorylative mechanism;GO:0019829//cation-transporting ATPase activity;GO:0032559//adenyl ribonucleotide binding	GO:0015986//ATP synthesis coupled proton transport	0	gi|190407685|gb|ACE78271.1|vacuolar ATPase B subunit [Bombyx mori]
Bm_nscaf2330_111	9.80216	GO:0044427//chromosomal part;GO:0008287//protein serine/threonine phosphatase complex;GO:0044444//cytoplasmic part	GO:0046983//protein dimerization activity	GO:0090304;GO:0006796//phosphate metabolic process;GO:0016043//cellular component organization;GO:0006464//protein modification process;GO:0035466;GO:0060255;GO:0035556	0	gi|512888540|ref|XP_004922102.1|PREDICTED: serine/threonine-protein phosphatase 2A 65 kDa regulatory subunit A alpha isoform-like isoform X1 [Bombyx mori]
Bm_nscaf2330_112	26.4867	GO:0044427//chromosomal part;GO:0008287//protein serine/threonine phosphatase complex;GO:0044444//cytoplasmic part	GO:0046983//protein dimerization activity	GO:0090304;GO:0006796//phosphate metabolic process;GO:0016043//cellular component organization;GO:0006464//protein modification process;GO:0035466;GO:0060255;GO:0035556	0	gi|512888550|ref|XP_004922104.1|PREDICTED: serine/threonine-protein phosphatase 2A 65 kDa regulatory subunit A alpha isoform-like [Bombyx mori]
Bm_nscaf2330_113	2.90994	-	-	-	0	gi|512888756|ref|XP_004922139.1|PREDICTED: negative elongation factor A-like [Bombyx mori]
Bm_nscaf2330_115	3.30409	-	-	-	0	gi|512888763|ref|XP_004922140.1|PREDICTED: LOW QUALITY PROTEIN: bifunctional protein NCOAT-like [Bombyx mori]
Bm_nscaf2330_119	4.36308	-	GO:0046872//metal ion binding	-	2.80755e-45	gi|512888562|ref|XP_004922106.1|PREDICTED: protein TRC8 homolog [Bombyx mori]
Bm_nscaf2330_120	31.4305	GO:0043231//intracellular membrane-bounded organelle	GO:0046872//metal ion binding	GO:0007417//central nervous system development;GO:0040008//regulation of growth	0	gi|512888562|ref|XP_004922106.1|PREDICTED: protein TRC8 homolog [Bombyx mori]
Bm_nscaf2330_121	1.30293	-	-	-	0	gi|512888568|ref|XP_004922107.1|PREDICTED: F-box/LRR-repeat protein 2-like isoform X1 [Bombyx mori]
Bm_nscaf2330_122	6.60305	-	-	-	1.07654e-27	gi|512888580|ref|XP_004922109.1|PREDICTED: uncharacterized protein CG7816-like [Bombyx mori]
Bm_nscaf2330_123	15.8684	-	-	-	0	gi|512888580|ref|XP_004922109.1|PREDICTED: uncharacterized protein CG7816-like [Bombyx mori]
Bm_nscaf2330_124	7.13988	-	-	-	0	gi|512888586|ref|XP_004922110.1|PREDICTED: macrophage erythroblast attacher-like [Bombyx mori]
Bm_nscaf2330_125	42.3382	GO:0043231//intracellular membrane-bounded organelle	GO:0003712//transcription cofactor activity;GO:0016614//oxidoreductase activity, acting on CH-OH group of donors;GO:0000166//nucleotide binding	GO:0006357//regulation of transcription from RNA polymerase II promoter;GO:0007423//sensory organ development;GO:0007166//cell surface receptor linked signaling pathway	0	gi|512888773|ref|XP_004922142.1|PREDICTED: C-terminal-binding protein-like [Bombyx mori]
Bm_nscaf2360_1	8.1752	GO:0015630//microtubule cytoskeleton;GO:0000775//chromosome, centromeric region;GO:0044430//cytoskeletal part	GO:0004672//protein kinase activity;GO:0032559//adenyl ribonucleotide binding	GO:0006468//protein amino acid phosphorylation;GO:0000070//mitotic sister chromatid segregation;GO:0051313//attachment of spindle microtubules to chromosome;GO:0051301//cell division	2.45938e-124	gi|512937305|ref|XP_004933735.1|PREDICTED: aurora kinase B-like [Bombyx mori] >gi|443301764|dbj|BAM76581.1| Aurora-B kinase [Bombyx mori]
Bm_nscaf2360_2	1.56021	GO:0044427//chromosomal part	GO:0004672//protein kinase activity;GO:0000166//nucleotide binding	-	4.20055e-36	gi|512937305|ref|XP_004933735.1|PREDICTED: aurora kinase B-like [Bombyx mori] >gi|443301764|dbj|BAM76581.1| Aurora-B kinase [Bombyx mori]
Bm_nscaf2360_3	7.33672	-	GO:0003824//catalytic activity	-	0	gi|164459610|gb|ABY57912.1|hydroxypyruvate isomerase [Bombyx mori]
Bm_nscaf2366_1	6.23559	GO:0016020//membrane;GO:0044444//cytoplasmic part	GO:0019787//small conjugating protein ligase activity;GO:0005488//binding	GO:0033036;GO:0042478//regulation of eye photoreceptor cell development;GO:0009888//tissue development;GO:0009605//response to external stimulus;GO:0007626//locomotory behavior;GO:0007635//chemosensory behavior;GO:0002118//aggressive behavior;GO:0019827//stem cell maintenance;GO:0001709//cell fate determination;GO:0007472//wing disc morphogenesis;GO:0008593//regulation of Notch signaling pathway	0	gi|512912551|ref|XP_004927684.1|PREDICTED: protein neuralized-like [Bombyx mori]
Bm_nscaf2366_2	10.5901	-	-	-	0	gi|512912553|ref|XP_004927685.1|PREDICTED: zinc finger protein Xfin-like [Bombyx mori]
Bm_nscaf2371_1	49.6161	-	GO:0003824//catalytic activity	-	4.76591e-132	gi|114052571|ref|NP_001040255.1|lysophospholipase [Bombyx mori] >gi|87248527|gb|ABD36316.1| lysophospholipase [Bombyx mori]
Bm_nscaf2398_01	18256.2	-	-	-	3.95226e-85	gi|290563223|ref|NP_001166685.1|cuticular protein RR-2 motif 75 precursor [Bombyx mori] >gi|223671252|tpd|FAA00578.1| TPA: putative cuticle protein [Bombyx mori]
Bm_nscaf2398_02	7.40052	-	-	-	0	gi|114050869|ref|NP_001040162.1|WD repeat domain 61 [Bombyx mori] >gi|87248251|gb|ABD36178.1| WD repeat domain 61 [Bombyx mori]
Bm_nscaf2398_03	4.3248	-	-	-	1.90443e-67	gi|114051355|ref|NP_001040373.1|WD repeat domain 61 [Bombyx mori] >gi|95102668|gb|ABF51272.1| WD repeat domain 61 [Bombyx mori]
Bm_nscaf2398_04	52.309	GO:0031981//nuclear lumen;GO:0030529//ribonucleoprotein complex	GO:0003676//nucleic acid binding;GO:0046914//transition metal ion binding;GO:0005515//protein binding	GO:0006396//RNA processing;GO:0006606//protein import into nucleus	0	gi|512908697|ref|XP_004926745.1|PREDICTED: pre-mRNA-splicing factor RBM22-like [Bombyx mori]
Bm_nscaf2398_05	9.04201	-	-	-	5.34831e-70	gi|328700758|ref|XP_003241371.1|PREDICTED: putative nuclease HARBI1-like [Acyrthosiphon pisum]
Bm_nscaf2398_06	51.2553	GO:0031224//intrinsic to membrane	-	GO:0006810//transport	1.07009e-39	gi|512908701|ref|XP_004926746.1|PREDICTED: secretory carrier-associated membrane protein 1-like [Bombyx mori]
Bm_nscaf2398_09	5.53964	-	-	-	1.57621e-22	gi|512908708|ref|XP_004926747.1|PREDICTED: furin-like protease 2-like [Bombyx mori]
Bm_nscaf2398_11	18.0401	GO:0016020//membrane	GO:0004175//endopeptidase activity	GO:0019538//protein metabolic process	0	gi|512908708|ref|XP_004926747.1|PREDICTED: furin-like protease 2-like [Bombyx mori]
Bm_nscaf2398_12	24.4881	-	GO:0004486//methylenetetrahydrofolate dehydrogenase activity;GO:0019238//cyclohydrolase activity	GO:0006760//folic acid and derivative metabolic process	0	gi|512908723|ref|XP_004926751.1|PREDICTED: probable bifunctional methylenetetrahydrofolate dehydrogenase/cyclohydrolase 2-like isoform X1 [Bombyx mori]
Bm_nscaf2398_13	1.43156	-	GO:0008233//peptidase activity	-	0	gi|512908743|ref|XP_004926756.1|PREDICTED: furin-like protease 2-like [Bombyx mori]
Bm_nscaf2408_1	0.628862	-	-	-	-	-
Bm_nscaf2439_1	78.6746	-	-	-	3.33405e-51	gi|226342886|ref|NP_001139705.1|serine protease inhibitor 13 precursor [Bombyx mori] >gi|195972028|gb|ACG61176.1| serpin-13 [Bombyx mori]
Bm_nscaf2457_2	3.30152	-	-	-	7.79729e-163	gi|512938007|ref|XP_004933902.1|PREDICTED: uncharacterized protein LOC101743712 [Bombyx mori]
Bm_nscaf2457_3	13.6952	-	GO:0046914//transition metal ion binding	-	6.16989e-51	gi|512938011|ref|XP_004933903.1|PREDICTED: E3 ubiquitin-protein ligase Arkadia-like, partial [Bombyx mori]
Bm_nscaf2511_001	46.6615	-	GO:0016787//hydrolase activity	-	0	gi|512926483|ref|XP_004931097.1|PREDICTED: myrosinase 1-like [Bombyx mori]
Bm_nscaf2511_002	13.1634	-	-	-	-	-
Bm_nscaf2511_003	13.9651	-	-	-	4.56671e-157	gi|512927000|ref|XP_004931225.1|PREDICTED: disks large homolog 4-like [Bombyx mori]
Bm_nscaf2511_004	33.4937	-	-	-	-	-
Bm_nscaf2511_005	2.0206	-	GO:0032561//guanyl ribonucleotide binding	GO:0006810//transport;GO:0035556	8.54418e-127	gi|512927004|ref|XP_004931226.1|PREDICTED: ras-related protein Rab-8A-like [Bombyx mori]
Bm_nscaf2511_006	8.32817	GO:0044464//cell part	GO:0000166//nucleotide binding;GO:0016787//hydrolase activity	GO:0007165//signal transduction	2.0781e-77	gi|512926495|ref|XP_004931100.1|PREDICTED: ras-related and estrogen-regulated growth inhibitor-like protein-like [Bombyx mori]
Bm_nscaf2511_007	1.83966	-	-	-	-	-
Bm_nscaf2511_008	14.812	-	-	-	5.56633e-75	gi|512926502|ref|XP_004931101.1|PREDICTED: ras-related and estrogen-regulated growth inhibitor-like protein-like [Bombyx mori]
Bm_nscaf2511_009	1.89044	-	GO:0004000//adenosine deaminase activity	GO:0008033//tRNA processing	0	gi|512926510|ref|XP_004931103.1|PREDICTED: tRNA-specific adenosine deaminase 1-like isoform X2 [Bombyx mori]
Bm_nscaf2511_010	2.1624	-	-	GO:0006810//transport	1.24022e-60	gi|512926538|ref|XP_004931110.1|PREDICTED: major facilitator superfamily domain-containing protein 9-like isoform X2 [Bombyx mori]
Bm_nscaf2511_011	11.2052	-	-	-	2.88714e-40	gi|512926518|ref|XP_004931105.1|PREDICTED: complex III assembly factor LYRM7-like isoform X1 [Bombyx mori]
Bm_nscaf2511_012	19.7676	GO:0044464//cell part	-	-	3.63877e-59	gi|512926542|ref|XP_004931111.1|PREDICTED: NADH dehydrogenase [ubiquinone] 1 beta subcomplex subunit 2, mitochondrial-like [Bombyx mori]
Bm_nscaf2511_013	3.00627	-	-	-	5.37149e-37	gi|512926546|ref|XP_004931112.1|PREDICTED: SH3 domain-containing kinase-binding protein 1-like [Bombyx mori]
Bm_nscaf2511_014	2.70894	-	-	-	-	-
Bm_nscaf2511_015	8.11355	GO:0031981//nuclear lumen;GO:0044444//cytoplasmic part;GO:0016020//membrane	GO:0005488//binding	GO:0009987//cellular process	0	gi|512926546|ref|XP_004931112.1|PREDICTED: SH3 domain-containing kinase-binding protein 1-like [Bombyx mori]
Bm_nscaf2511_016	39.0815	-	-	-	3.63055e-133	gi|512926549|ref|XP_004931113.1|PREDICTED: leucine-rich repeat-containing protein C10orf11 homolog isoform X1 [Bombyx mori] >gi|512926553|ref|XP_004931114.1| PREDICTED: leucine-rich repeat-containing protein C10orf11 homolog isoform X2 [Bombyx mori]
Bm_nscaf2511_017	2.53094	GO:0044444//cytoplasmic part	GO:0004030//aldehyde dehydrogenase [NAD(P)+] activity;GO:0005515//protein binding;GO:0019115//benzaldehyde dehydrogenase activity	GO:0007612//learning;GO:0001523//retinoid metabolic process;GO:0051260//protein homooligomerization	0	gi|512926556|ref|XP_004931115.1|PREDICTED: retinal dehydrogenase 1-like [Bombyx mori]
Bm_nscaf2511_021	16.077	GO:0000178//exosome (RNase complex);GO:0034399//nuclear periphery	GO:0008408//3'-5' exonuclease activity	GO:0006396//RNA processing	0	gi|357611416|gb|EHJ67473.1|hypothetical protein KGM_03529 [Danaus plexippus]
Bm_nscaf2511_022	4.14309	GO:0000178//exosome (RNase complex);GO:0034399//nuclear periphery	GO:0004518//nuclease activity	-	0	gi|512927018|ref|XP_004931229.1|PREDICTED: exosome complex exonuclease RRP44-like [Bombyx mori]
Bm_nscaf2511_023	1.35447	-	-	-	-	-
Bm_nscaf2511_025	44.8207	-	GO:0016857//racemase and epimerase activity, acting on carbohydrates and derivatives	GO:0044238//primary metabolic process	3.98227e-139	gi|512926575|ref|XP_004931120.1|PREDICTED: ribulose-phosphate 3-epimerase-like [Bombyx mori]
Bm_nscaf2511_026	30.966	-	-	-	0	gi|512926567|ref|XP_004931118.1|PREDICTED: uncharacterized protein C9orf114 homolog isoform X1 [Bombyx mori]
Bm_nscaf2511_027	66.2245	-	GO:0016742//hydroxymethyl-, formyl- and related transferase activity;GO:0019238//cyclohydrolase activity	GO:0009168//purine ribonucleoside monophosphate biosynthetic process	0	gi|512926563|ref|XP_004931117.1|PREDICTED: bifunctional purine biosynthesis protein PURH-like [Bombyx mori]
Bm_nscaf2511_028	8.96414	GO:0043231//intracellular membrane-bounded organelle	GO:0005488//binding;GO:0001071	GO:0010468//regulation of gene expression;GO:0006351//transcription, DNA-dependent	2.30932e-27	gi|157412326|ref|NP_001098704.1|nuclear factor NF-kappa-B p110 subunit isoform 2 [Bombyx mori] >gi|153610522|dbj|BAF74126.1| BmRelish2 [Bombyx mori]
Bm_nscaf2511_029	4.41517	GO:0043231//intracellular membrane-bounded organelle	GO:0005488//binding;GO:0001071	GO:0050896//response to stimulus;GO:0010468//regulation of gene expression;GO:0006351//transcription, DNA-dependent	0	gi|156255214|ref|NP_001095935.1|nuclear factor NF-kappa-B p110 subunit isoform 1 [Bombyx mori] >gi|153610516|dbj|BAF74125.1| BmRelish1 [Bombyx mori]
Bm_nscaf2511_030	3.97603	GO:0043231//intracellular membrane-bounded organelle	GO:0005488//binding;GO:0001071	GO:0010468//regulation of gene expression;GO:0006351//transcription, DNA-dependent	5.15749e-135	gi|156255214|ref|NP_001095935.1|nuclear factor NF-kappa-B p110 subunit isoform 1 [Bombyx mori] >gi|153610516|dbj|BAF74125.1| BmRelish1 [Bombyx mori]
Bm_nscaf2511_031	3.75402	GO:0043231//intracellular membrane-bounded organelle	GO:0005488//binding;GO:0001071	GO:0010468//regulation of gene expression;GO:0006351//transcription, DNA-dependent	1.58191e-97	gi|512937890|ref|XP_004933875.1|PREDICTED: uncharacterized protein LOC101738420 [Bombyx mori]
Bm_nscaf2511_033	2.38282	GO:0000178//exosome (RNase complex);GO:0034399//nuclear periphery	GO:0008408//3'-5' exonuclease activity	GO:0006396//RNA processing	0	gi|512927018|ref|XP_004931229.1|PREDICTED: exosome complex exonuclease RRP44-like [Bombyx mori]
Bm_nscaf2511_034	1.7119	-	-	-	2.67346e-33	gi|512939181|ref|XP_004934178.1|PREDICTED: uncharacterized protein LOC101740259, partial [Bombyx mori]
Bm_nscaf2511_035	6.23209	-	-	-	6.06357e-101	gi|512927022|ref|XP_004931230.1|PREDICTED: uncharacterized protein LOC101744812 [Bombyx mori]
Bm_nscaf2511_036	12.0988	-	-	-	-	-
Bm_nscaf2511_038	0.919828	-	-	-	-	-
Bm_nscaf2511_039	2.20102	-	-	-	-	-
Bm_nscaf2511_040	1.28968	-	-	-	0	gi|512927026|ref|XP_004931231.1|PREDICTED: dentin sialophosphoprotein-like [Bombyx mori]
Bm_nscaf2511_041	2.99409	-	-	-	1.11026e-169	gi|512927034|ref|XP_004931233.1|PREDICTED: uncharacterized protein LOC101745256 [Bombyx mori]
Bm_nscaf2511_042	8.3168	-	-	-	0	gi|512927038|ref|XP_004931234.1|PREDICTED: tetratricopeptide repeat protein 21B-like [Bombyx mori]
Bm_nscaf2511_043	231.183	GO:0016471//vacuolar proton-transporting V-type ATPase complex	GO:0015077//monovalent inorganic cation transmembrane transporter activity	GO:0006754//ATP biosynthetic process	0	gi|512926607|ref|XP_004931128.1|PREDICTED: V-type proton ATPase 116 kDa subunit a isoform 1-like isoform X1 [Bombyx mori] >gi|512926611|ref|XP_004931129.1| PREDICTED: V-type proton ATPase 116 kDa subunit a isoform 1-like isoform X2 [Bombyx mori]
Bm_nscaf2511_044	1.82153	-	GO:0016772//transferase activity, transferring phosphorus-containing groups	GO:0042723//thiamin and derivative metabolic process	2.00949e-138	gi|512927042|ref|XP_004931235.1|PREDICTED: thiamin pyrophosphokinase 1-like [Bombyx mori]
Bm_nscaf2511_045	59.4469	-	-	GO:0006810//transport	5.29315e-141	gi|512926615|ref|XP_004931130.1|PREDICTED: charged multivesicular body protein 5-like [Bombyx mori]
Bm_nscaf2511_046	1.37717	GO:0016020//membrane	-	GO:0006810//transport	0	gi|512926619|ref|XP_004931131.1|PREDICTED: synaptic vesicle glycoprotein 2B-like isoform X1 [Bombyx mori]
Bm_nscaf2511_050	18.6646	-	GO:0004175//endopeptidase activity;GO:0046914//transition metal ion binding	GO:0019538//protein metabolic process;GO:0007166//cell surface receptor linked signaling pathway	0	gi|112983432|ref|NP_001036981.1|A disintegrin and metalloproteinase with thrombospondin motifs 1 precursor [Bombyx mori] >gi|55468618|dbj|BAD69559.2| A disintegrin and metalloproteinase with thrombospondin motifs 1 [Bombyx mori]
Bm_nscaf2511_051	38.9017	-	GO:0004175//endopeptidase activity;GO:0046914//transition metal ion binding	GO:0019538//protein metabolic process;GO:0007166//cell surface receptor linked signaling pathway	0	gi|112983432|ref|NP_001036981.1|A disintegrin and metalloproteinase with thrombospondin motifs 1 precursor [Bombyx mori] >gi|55468618|dbj|BAD69559.2| A disintegrin and metalloproteinase with thrombospondin motifs 1 [Bombyx mori]
Bm_nscaf2511_052	9.19828	-	GO:0046914//transition metal ion binding;GO:0004175//endopeptidase activity	GO:0007166//cell surface receptor linked signaling pathway;GO:0019538//protein metabolic process
Bm_nscaf2511_054	0.800369	-	-	-	8.65597e-100	gi|512926631|ref|XP_004931134.1|PREDICTED: uncharacterized protein LOC101743373 [Bombyx mori]
Bm_nscaf2511_055	515.303	-	GO:0016859//cis-trans isomerase activity	GO:0044267//cellular protein metabolic process	9.97572e-117	gi|60592747|dbj|BAD90848.1|cyclophilin-like protein [Bombyx mori] >gi|76577781|gb|ABA54173.1| cyclophilin [Bombyx mori]
Bm_nscaf2511_056	27.2352	-	GO:0008135//translation factor activity, nucleic acid binding	GO:0010467//gene expression;GO:0009058//biosynthetic process	0	gi|112983334|ref|NP_001037650.1|methylthioribose-1-phosphate isomerase [Bombyx mori] >gi|122066488|sp|Q0ZB81.1|MTNA_BOMMO RecName: Full=Methylthioribose-1-phosphate isomerase; Short=M1Pi; Short=MTR-1-P isomerase; AltName: Full=S-methyl-5-thioribose-1-phosphate isomerase; AltName: Full=Translation initiation factor eIF-2B subunit alpha/beta/delta-like protein >gi|110174953|gb|ABG54283.1| eIF2B-alp…
Bm_nscaf2511_057	5.55211	-	GO:0004175//endopeptidase activity;GO:0046872//metal ion binding	GO:0044267//cellular protein metabolic process;GO:0006909//phagocytosis;GO:0007297//ovarian follicle cell migration;GO:0001558//regulation of cell growth;GO:0009887//organ morphogenesis;GO:0048534;GO:0007399//nervous system development;GO:0014706//striated muscle tissue development;GO:0007166//cell surface receptor linked signaling pathway;GO:0035051//cardiac cell differentiation	3.42376e-35	gi|512927054|ref|XP_004931238.1|PREDICTED: disintegrin and metalloproteinase domain-containing protein 10-like [Bombyx mori]
Bm_nscaf2511_058	11.4278	-	GO:0004175//endopeptidase activity;GO:0046872//metal ion binding	GO:0044267//cellular protein metabolic process;GO:0006909//phagocytosis;GO:0007297//ovarian follicle cell migration;GO:0001558//regulation of cell growth;GO:0009887//organ morphogenesis;GO:0048534;GO:0007399//nervous system development;GO:0014706//striated muscle tissue development;GO:0007166//cell surface receptor linked signaling pathway;GO:0035051//cardiac cell differentiation	0	gi|512927054|ref|XP_004931238.1|PREDICTED: disintegrin and metalloproteinase domain-containing protein 10-like [Bombyx mori]
Bm_nscaf2511_059	13.456	GO:0044424//intracellular part;GO:0016020//membrane	GO:0005488//binding	GO:0065008;GO:0048741//skeletal muscle fiber development;GO:0048667//cell morphogenesis involved in neuron differentiation;GO:0006909//phagocytosis;GO:0030030//cell projection organization;GO:0000768//syncytium formation by plasma membrane fusion;GO:0009887//organ morphogenesis;GO:0030036//actin cytoskeleton organization;GO:0003006//reproductive developmental process	0	gi|512927058|ref|XP_004931239.1|PREDICTED: membrane-associated protein Hem-like [Bombyx mori]
Bm_nscaf2511_060	20.1604	-	-	-	0	gi|512926635|ref|XP_004931135.1|PREDICTED: LOW QUALITY PROTEIN: cell division cycle 5-like protein-like [Bombyx mori]
Bm_nscaf2511_061	3.06609	-	-	-	0	gi|512926639|ref|XP_004931136.1|PREDICTED: Fanconi anemia group M protein-like [Bombyx mori]
Bm_nscaf2511_062	1.98801	-	GO:0016787//hydrolase activity;GO:0005488//binding	-	0	gi|512926639|ref|XP_004931136.1|PREDICTED: Fanconi anemia group M protein-like [Bombyx mori]
Bm_nscaf2511_063	9.71918	GO:0043231//intracellular membrane-bounded organelle	GO:0003677//DNA binding;GO:0004518//nuclease activity	GO:0006259//DNA metabolic process	0	gi|512926643|ref|XP_004931137.1|PREDICTED: DNA excision repair protein ERCC-1-like isoform X1 [Bombyx mori]
Bm_nscaf2511_064	22.7434	-	-	GO:0048592//eye morphogenesis;GO:0009987//cellular process	0	gi|512926651|ref|XP_004931139.1|PREDICTED: uncharacterized protein LOC101744043 [Bombyx mori]
Bm_nscaf2511_065	2.76982	-	-	-	-	-
Bm_nscaf2511_066	4.74065	-	-	-	3.12388e-127	gi|512926658|ref|XP_004931141.1|PREDICTED: mannosyl-oligosaccharide alpha-1,2-mannosidase isoform A-like [Bombyx mori]
Bm_nscaf2511_068	2.05428	GO:0012505//endomembrane system;GO:0043231//intracellular membrane-bounded organelle	GO:0046872//metal ion binding;GO:0015924	GO:0010259//multicellular organismal aging;GO:0050896//response to stimulus;GO:0006486//protein amino acid glycosylation	0	gi|512926662|ref|XP_004931142.1|PREDICTED: mannosyl-oligosaccharide alpha-1,2-mannosidase isoform A-like [Bombyx mori]
Bm_nscaf2511_069	0.228253	GO:0012505//endomembrane system;GO:0043231//intracellular membrane-bounded organelle	GO:0015924	GO:0010259//multicellular organismal aging;GO:0050896//response to stimulus;GO:0006486//protein amino acid glycosylation	0	gi|512926662|ref|XP_004931142.1|PREDICTED: mannosyl-oligosaccharide alpha-1,2-mannosidase isoform A-like [Bombyx mori]
Bm_nscaf2511_073	4.04121	-	-	-	0	gi|512926666|ref|XP_004931143.1|PREDICTED: STAM-binding protein-like A-like [Bombyx mori]
Bm_nscaf2511_074	62.9397	-	-	-	-	-
Bm_nscaf2511_075	122.301	GO:0044425//membrane part;GO:0043231//intracellular membrane-bounded organelle	GO:0051536//iron-sulfur cluster binding	-	1.58905e-68	gi|512926682|ref|XP_004931147.1|PREDICTED: CDGSH iron-sulfur domain-containing protein 2 homolog isoform X1 [Bombyx mori]
Bm_nscaf2511_076	11.6311	-	-	-	0	gi|512926698|ref|XP_004931151.1|PREDICTED: PH and SEC7 domain-containing protein 4-like [Bombyx mori]
Bm_nscaf2511_077	23.7231	-	-	-	5.41556e-158	gi|512926702|ref|XP_004931152.1|PREDICTED: RWD domain-containing protein 1-like [Bombyx mori]
Bm_nscaf2511_078	2.76982	-	-	-	-	-
Bm_nscaf2511_082	2.39916	-	GO:0005488//binding;GO:0016787//hydrolase activity	GO:0006139//nucleobase, nucleoside, nucleotide and nucleic acid metabolic process	0	gi|512926716|ref|XP_004931155.1|PREDICTED: DNA polymerase theta-like [Bombyx mori]
Bm_nscaf2511_083	26.4774	-	-	-	0	gi|512926708|ref|XP_004931153.1|PREDICTED: UPF0415 protein C7orf25 homolog isoform X1 [Bombyx mori]
Bm_nscaf2511_084	232.566	-	-	-	0	gi|512926720|ref|XP_004931156.1|PREDICTED: proliferation-associated protein 2G4-like [Bombyx mori]
Bm_nscaf2511_085	13.1725	-	-	-	3.788e-163	gi|512927074|ref|XP_004931243.1|PREDICTED: interleukin-1 receptor-associated kinase 4-like [Bombyx mori]
Bm_nscaf2511_087	1.8732	-	GO:0004527//exonuclease activity;GO:0034061	-	0	gi|512927078|ref|XP_004931244.1|PREDICTED: DNA polymerase zeta catalytic subunit-like [Bombyx mori]
Bm_nscaf2511_088	5.66698	-	-	-
Bm_nscaf2511_091	5.58765	-	-	-	0	gi|512926732|ref|XP_004931159.1|PREDICTED: protein LMBR1L-like [Bombyx mori]
Bm_nscaf2511_095	51.1208	-	GO:0008233//peptidase activity	-	0	gi|91077584|ref|XP_973097.1|PREDICTED: similar to ADAM metalloprotease CG1964 [Tribolium castaneum]
Bm_nscaf2511_097	24.4445	GO:0005918//septate junction	-	GO:0007043//cell-cell junction assembly;GO:0021675//nerve development;GO:0007272;GO:0035088//establishment or maintenance of apical/basal cell polarity;GO:0021782//glial cell development	0	gi|512926744|ref|XP_004931162.1|PREDICTED: contactin-like [Bombyx mori]
Bm_nscaf2511_098	144.464	GO:0005819//spindle	-	GO:0007450//dorsal/ventral pattern formation, imaginal disc	0	gi|512927086|ref|XP_004931246.1|PREDICTED: uncharacterized protein LOC101747225 [Bombyx mori]
Bm_nscaf2511_100	1.68845	-	-	-	1.09993e-92	gi|512927094|ref|XP_004931248.1|PREDICTED: angiomotin-like [Bombyx mori]
Bm_nscaf2511_101	2.34775	-	-	-	-	-
Bm_nscaf2511_102	3.63232	-	-	-	0	gi|512927094|ref|XP_004931248.1|PREDICTED: angiomotin-like [Bombyx mori]
Bm_nscaf2511_103	7.04325	-	-	-	6.14176e-95	gi|512926752|ref|XP_004931164.1|PREDICTED: thiosulfate sulfurtransferase/rhodanese-like domain-containing protein 3-like [Bombyx mori]
Bm_nscaf2511_105	29.0016	-	-	-	9.51916e-66	gi|512926756|ref|XP_004931165.1|PREDICTED: thiosulfate sulfurtransferase/rhodanese-like domain-containing protein 3-like [Bombyx mori]
Bm_nscaf2511_106	125.772	GO:0043231//intracellular membrane-bounded organelle	GO:0016705//oxidoreductase activity, acting on paired donors, with incorporation or reduction of molecular oxygen;GO:0016209//antioxidant activity	GO:0008152//metabolic process;GO:0019725//cellular homeostasis	8.87032e-143	gi|402746964|gb|AFQ94049.1|2-Cys peroxiredoxin [Bombyx mori]
Bm_nscaf2511_107	3.25269	-	-	-	0	gi|357617693|gb|EHJ70933.1|hypothetical protein KGM_14791 [Danaus plexippus]
Bm_nscaf2511_108	0.832817	GO:0043231//intracellular membrane-bounded organelle	GO:0016741//transferase activity, transferring one-carbon groups;GO:0046914//transition metal ion binding;GO:0003676//nucleic acid binding	-	3.82739e-97	gi|357617692|gb|EHJ70932.1|hypothetical protein KGM_14792 [Danaus plexippus]
Bm_nscaf2511_109	1768.57	GO:0015935//small ribosomal subunit	GO:0005198//structural molecule activity	GO:0010467//gene expression	2.16389e-76	gi|74904844|sp|Q5UAM9.1|RS14_BOMMORecName: Full=40S ribosomal protein S14 >gi|49532930|dbj|BAD26700.1| ribosomal protein S14 [Plutella xylostella] >gi|54609311|gb|AAV34871.1| ribosomal protein S14 [Bombyx mori] >gi|268306362|gb|ACY95302.1| ribosomal protein S14 [Manduca sexta] >gi|389608281|dbj|BAM17752.1| ribosomal protein S14a [Papilio xuthus] >gi|389610701|dbj|BAM18962.1| ribosomal protein S14…
Bm_nscaf2511_110	62.0989	GO:0030133//transport vesicle	GO:0032561//guanyl ribonucleotide binding;GO:0017111//nucleoside-triphosphatase activity	GO:0048079;GO:0008363//larval chitin-based cuticle development;GO:0015031//protein transport;GO:0006996//organelle organization;GO:0009790//embryonic development;GO:0031345//negative regulation of cell projection organization	5.26459e-91	gi|512926764|ref|XP_004931167.1|PREDICTED: GTP-binding protein SAR1b-like isoform X1 [Bombyx mori] >gi|512926768|ref|XP_004931168.1| PREDICTED: GTP-binding protein SAR1b-like isoform X2 [Bombyx mori]
Bm_nscaf2511_111	4.25024	-	-	-	-	-
Bm_nscaf2511_112	4.87033	-	GO:0046914//transition metal ion binding;GO:0008235//metalloexopeptidase activity	GO:0019538//protein metabolic process	3.50454e-159	gi|512927097|ref|XP_004931249.1|PREDICTED: cytosolic carboxypeptidase-like protein 5-like [Bombyx mori]
Bm_nscaf2511_113	9.38176	-	-	-	0	gi|512927097|ref|XP_004931249.1|PREDICTED: cytosolic carboxypeptidase-like protein 5-like [Bombyx mori]
Bm_nscaf2511_114	10.7989	-	-	-	1.5404e-170	gi|512926772|ref|XP_004931169.1|PREDICTED: uncharacterized protein LOC101736201 [Bombyx mori]
Bm_nscaf2511_116	6.09658	-	-	-	0	gi|512926780|ref|XP_004931171.1|PREDICTED: sorting nexin-4-like [Bombyx mori]
Bm_nscaf2511_119	0.397603	GO:0016021//integral to membrane	GO:0008188//neuropeptide receptor activity	GO:0007186//G-protein coupled receptor protein signaling pathway	2.45283e-141	gi|197209916|ref|NP_001127722.1|neuropeptide receptor A24 [Bombyx mori] >gi|195947018|dbj|BAG68423.1| neuropeptide receptor A24 [Bombyx mori]
Bm_nscaf2511_120	12.4227	-	-	-	0	gi|512926787|ref|XP_004931172.1|PREDICTED: ubiquitin carboxyl-terminal hydrolase 1-like isoform X1 [Bombyx mori] >gi|512926791|ref|XP_004931173.1| PREDICTED: ubiquitin carboxyl-terminal hydrolase 1-like isoform X2 [Bombyx mori] >gi|512926795|ref|XP_004931174.1| PREDICTED: ubiquitin carboxyl-terminal hydrolase 1-like isoform X3 [Bombyx mori]
Bm_nscaf2511_121	78.3753	GO:0044444//cytoplasmic part	GO:0031420;GO:0016301//kinase activity	GO:0006007//glucose catabolic process	0	gi|512926811|ref|XP_004931178.1|PREDICTED: pyruvate kinase-like isoform X3 [Bombyx mori]
Bm_nscaf2511_123	1.60074	-	-	-	-	-
Bm_nscaf2511_125	66.4307	GO:0044444//cytoplasmic part;GO:0043232	GO:0008092//cytoskeletal protein binding	-	3.05256e-96	gi|512926818|ref|XP_004931180.1|PREDICTED: tropomodulin-like isoform X2 [Bombyx mori]
Bm_nscaf2511_126	16.4656	GO:0043232	GO:0008092//cytoskeletal protein binding	-	8.80467e-169	gi|512926814|ref|XP_004931179.1|PREDICTED: tropomodulin-like isoform X1 [Bombyx mori]
Bm_nscaf2511_127	1.49402	GO:0044297//cell body;GO:0015934//large ribosomal subunit	GO:0005198//structural molecule activity;GO:0004659//prenyltransferase activity	GO:0007276//gamete generation;GO:0007052//mitotic spindle organization;GO:0006720//isoprenoid metabolic process;GO:0009790//embryonic development	3.1784e-101	gi|512926834|ref|XP_004931184.1|PREDICTED: geranylgeranyl pyrophosphate synthase-like isoform X4 [Bombyx mori]
Bm_nscaf2511_128	4.99171	-	-	-	0	gi|512926838|ref|XP_004931185.1|PREDICTED: uncharacterized protein LOC101738272 [Bombyx mori]
Bm_nscaf2511_129	55.6556	GO:0044297//cell body;GO:0042995//cell projection;GO:0005887//integral to plasma membrane	GO:0005488//binding;GO:0005227//calcium activated cation channel activity;GO:0005267//potassium channel activity	GO:0008049//male courtship behavior;GO:0042221//response to chemical stimulus;GO:0030001//metal ion transport;GO:0007622//rhythmic behavior	0	gi|512926842|ref|XP_004931186.1|PREDICTED: calcium-activated potassium channel slowpoke-like [Bombyx mori]
Bm_nscaf2511_130	45.966	GO:0044297//cell body;GO:0042995//cell projection;GO:0005887//integral to plasma membrane	GO:0005488//binding;GO:0005227//calcium activated cation channel activity;GO:0005267//potassium channel activity	GO:0008049//male courtship behavior;GO:0042221//response to chemical stimulus;GO:0030001//metal ion transport;GO:0007622//rhythmic behavior	0	gi|512926842|ref|XP_004931186.1|PREDICTED: calcium-activated potassium channel slowpoke-like [Bombyx mori]
Bm_nscaf2511_131	19.6797	GO:0044297//cell body;GO:0042995//cell projection;GO:0005887//integral to plasma membrane	GO:0005488//binding;GO:0005227//calcium activated cation channel activity;GO:0005267//potassium channel activity	GO:0008049//male courtship behavior;GO:0042221//response to chemical stimulus;GO:0030001//metal ion transport;GO:0007622//rhythmic behavior	1.36846e-66	gi|512926842|ref|XP_004931186.1|PREDICTED: calcium-activated potassium channel slowpoke-like [Bombyx mori]
Bm_nscaf2511_132	8.08242	-	-	GO:0010035//response to inorganic substance	3.38462e-77	gi|512926846|ref|XP_004931187.1|PREDICTED: protein CutA homolog [Bombyx mori]
Bm_nscaf2511_133	169.304	-	-	-	0	gi|167736344|ref|NP_001108066.1|spatzle-1 precursor [Bombyx mori]
Bm_nscaf2511_135	300.544	-	-	-	3.08346e-143	gi|512926850|ref|XP_004931188.1|PREDICTED: uncharacterized protein LOC101738673 [Bombyx mori]
Bm_nscaf2511_138	3.18768	-	-	-	8.16822e-132	gi|512927108|ref|XP_004931252.1|PREDICTED: uncharacterized protein LOC101736774 [Bombyx mori]
Bm_nscaf2511_140	10.0257	-	-	-	-	-
Bm_nscaf2511_142	0.610183	-	-	-	5.89435e-68	gi|357610518|gb|EHJ67016.1|hypothetical protein KGM_12448 [Danaus plexippus]
Bm_nscaf2511_144	12.9029	-	GO:0046914//transition metal ion binding;GO:0008237//metallopeptidase activity;GO:0008238//exopeptidase activity	GO:0019538//protein metabolic process	0	gi|512926866|ref|XP_004931192.1|PREDICTED: methionine aminopeptidase 1-like [Bombyx mori]
Bm_nscaf2511_145	1.34953	GO:0044464//cell part	GO:0004175//endopeptidase activity;GO:0046914//transition metal ion binding	GO:0048731;GO:0019538//protein metabolic process;GO:0009653//anatomical structure morphogenesis	0	gi|512927111|ref|XP_004931253.1|PREDICTED: LOW QUALITY PROTEIN: tolloid-like protein 1-like [Bombyx mori]
Bm_nscaf2511_147	0.958452	-	GO:0046872//metal ion binding;GO:0070011//peptidase activity, acting on L-amino acid peptides	-	0	gi|512927111|ref|XP_004931253.1|PREDICTED: LOW QUALITY PROTEIN: tolloid-like protein 1-like [Bombyx mori]
Bm_nscaf2511_148	18.2897	-	-	-	1.86373e-176	gi|114052835|ref|NP_001040496.1|cysteine-type peptidase [Bombyx mori] >gi|95103136|gb|ABF51509.1| cysteine-type peptidase [Bombyx mori]
Bm_nscaf2511_149	13.6542	GO:0019866//organelle inner membrane;GO:0031224//intrinsic to membrane;GO:0044444//cytoplasmic part	GO:0046872//metal ion binding;GO:0005215//transporter activity	GO:0046907//intracellular transport	0	gi|512926870|ref|XP_004931193.1|PREDICTED: calcium-binding mitochondrial carrier protein Aralar1-like [Bombyx mori]
Bm_nscaf2511_150	0.233884	-	GO:0016755	-	0	gi|284813559|ref|NP_001165385.1|gamma-glutamyltransferase [Bombyx mori] >gi|283558271|gb|ADB27113.1| gamma-glutamyltransferase [Bombyx mori]
Bm_nscaf2511_151	0.616284	-	-	-	5.88163e-126	gi|512927115|ref|XP_004931254.1|PREDICTED: uncharacterized protein LOC101737031 [Bombyx mori]
Bm_nscaf2511_152	1.86753	-	-	-	1.1636e-31	gi|512926873|ref|XP_004931194.1|PREDICTED: uncharacterized protein LOC101739610 isoform X1 [Bombyx mori]
Bm_nscaf2511_155	43.2624	GO:0043231//intracellular membrane-bounded organelle;GO:0044425//membrane part	GO:0046914//transition metal ion binding;GO:0016714//oxidoreductase activity, acting on paired donors, with incorporation or reduction of molecular oxygen, reduced pteridine as one donor, and incorporation of one atom of oxygen	GO:0044255//cellular lipid metabolic process;GO:0006662//glycerol ether metabolic process	9.30583e-102	gi|512927119|ref|XP_004931255.1|PREDICTED: alkylglycerol monooxygenase-like [Bombyx mori]
Bm_nscaf2511_156	60.9797	GO:0043231//intracellular membrane-bounded organelle;GO:0044425//membrane part	GO:0046914//transition metal ion binding;GO:0016714//oxidoreductase activity, acting on paired donors, with incorporation or reduction of molecular oxygen, reduced pteridine as one donor, and incorporation of one atom of oxygen	GO:0044255//cellular lipid metabolic process;GO:0006662//glycerol ether metabolic process	0	gi|512927119|ref|XP_004931255.1|PREDICTED: alkylglycerol monooxygenase-like [Bombyx mori]
Bm_nscaf2511_158	3.48429	GO:0005622//intracellular	GO:0005488//binding	GO:0007165//signal transduction	0	gi|512927127|ref|XP_004931257.1|PREDICTED: centaurin-gamma-1A-like [Bombyx mori]
Bm_nscaf2511_161	1.31124	-	-	-	5.17044e-37	gi|512927127|ref|XP_004931257.1|PREDICTED: centaurin-gamma-1A-like [Bombyx mori]
Bm_nscaf2511_162	122.877	GO:0044464//cell part	GO:0008238//exopeptidase activity	GO:0019538//protein metabolic process	0	gi|112983824|ref|NP_001036859.1|ecdysteroid-inducible angiotensin-converting enzyme-related gene product precursor [Bombyx mori] >gi|8918492|dbj|BAA97657.1| BmAcer [Bombyx mori] >gi|224176029|dbj|BAH23568.1| male reproductive organ angiotensin-converting enzyme-related protein 1 [Bombyx mori]
Bm_nscaf2511_163	1.74215	GO:0044464//cell part	GO:0008238//exopeptidase activity	GO:0019538//protein metabolic process	0	gi|512926881|ref|XP_004931196.1|PREDICTED: angiotensin-converting enzyme-like isoform X1 [Bombyx mori] >gi|512926885|ref|XP_004931197.1| PREDICTED: angiotensin-converting enzyme-like isoform X2 [Bombyx mori] >gi|512926889|ref|XP_004931198.1| PREDICTED: angiotensin-converting enzyme-like isoform X3 [Bombyx mori]
Bm_nscaf2511_164	1.46734	GO:0044464//cell part	GO:0008238//exopeptidase activity	GO:0019538//protein metabolic process	4.12277e-51	gi|512926881|ref|XP_004931196.1|PREDICTED: angiotensin-converting enzyme-like isoform X1 [Bombyx mori] >gi|512926885|ref|XP_004931197.1| PREDICTED: angiotensin-converting enzyme-like isoform X2 [Bombyx mori] >gi|512926889|ref|XP_004931198.1| PREDICTED: angiotensin-converting enzyme-like isoform X3 [Bombyx mori]
Bm_nscaf2511_168	4.05936	-	-	-	2.55555e-27	gi|290563356|ref|NP_001166791.1|cuticular protein glycine-rich 11 precursor [Bombyx mori] >gi|223670996|tpd|FAA00449.1| TPA: putative cuticle protein [Bombyx mori]
Bm_nscaf2511_169	14937.3	-	-	-	2.26902e-15	gi|112983226|ref|NP_001036952.1|cuticular protein glycine-rich 12 precursor [Bombyx mori] >gi|68989041|dbj|BAE06190.1| glycine rich protein [Bombyx mori]
Bm_nscaf2511_170	15454.2	-	-	-	1.75921e-91	gi|290560853|ref|NP_001166790.1|cuticular protein glycine-rich 13 precursor [Bombyx mori] >gi|223671000|tpd|FAA00451.1| TPA: putative cuticle protein [Bombyx mori]
Bm_nscaf2511_172	6.92779	-	GO:0003824//catalytic activity	-	0	gi|512926893|ref|XP_004931199.1|PREDICTED: uncharacterized protein YBL113C-like isoform X1 [Bombyx mori]
Bm_nscaf2511_174	2.18154	-	-	-	0	gi|512927135|ref|XP_004931259.1|PREDICTED: nuclear factor of activated T-cells 5-like [Bombyx mori]
Bm_nscaf2511_175	3.09247	-	-	-	0	gi|512927139|ref|XP_004931260.1|PREDICTED: neurogenic locus notch homolog protein 1-like [Bombyx mori]
Bm_nscaf2511_176	3.08142	-	-	-
Bm_nscaf2511_177	17.932	-	-	-	0	gi|512926901|ref|XP_004931201.1|PREDICTED: putative uncharacterized protein DDB_G0282133-like [Bombyx mori]
Bm_nscaf2511_180	3223.26	GO:0043231//intracellular membrane-bounded organelle	GO:0032559//adenyl ribonucleotide binding	GO:0050896//response to stimulus	0	gi|112982828|ref|NP_001036892.1|heat shock cognate protein [Bombyx mori] >gi|20563125|dbj|BAB92074.1| heat shock cognate protein [Bombyx mori] >gi|320526705|gb|ADW41775.1| heat shock protein 70 [Bombyx mori]
Bm_nscaf2511_181	1.50681	-	-	-	0	gi|512927143|ref|XP_004931261.1|PREDICTED: transmembrane protein 161B-like [Bombyx mori]
Bm_nscaf2511_182	36.1652	GO:0016469//proton-transporting two-sector ATPase complex	GO:0015077//monovalent inorganic cation transmembrane transporter activity;GO:0015662//ATPase activity, coupled to transmembrane movement of ions, phosphorylative mechanism;GO:0005515//protein binding	GO:0006754//ATP biosynthetic process	2.84898e-94	gi|389612718|dbj|BAM19776.1|vacuolar H[+] ATPase subunit 100-1, partial [Papilio xuthus]
Bm_nscaf2511_183	45.2209	-	-	-	0	gi|512927147|ref|XP_004931262.1|PREDICTED: V-type proton ATPase 116 kDa subunit a isoform 1-like [Bombyx mori]
Bm_nscaf2511_184	0.481472	-	-	GO:0008152//metabolic process	3.27199e-174	gi|512926905|ref|XP_004931202.1|PREDICTED: protoporphyrinogen oxidase-like [Bombyx mori]
Bm_nscaf2511_185	13.441	-	-	-	0	gi|512926909|ref|XP_004931203.1|PREDICTED: dynactin subunit 4-like [Bombyx mori]
Bm_nscaf2511_186	0.625669	-	GO:0016787//hydrolase activity	-	0	gi|512927151|ref|XP_004931263.1|PREDICTED: phospholipase B1, membrane-associated-like [Bombyx mori]
Bm_nscaf2511_187	31.5051	GO:0044444//cytoplasmic part;GO:0005874//microtubule	GO:0032561//guanyl ribonucleotide binding;GO:0046983//protein dimerization activity;GO:0017111//nucleoside-triphosphatase activity	GO:0043623//cellular protein complex assembly;GO:0007017//microtubule-based process	0	gi|112983501|ref|NP_001036885.1|alpha-tubulin [Bombyx mori] >gi|19773422|dbj|BAB86850.1| alpha-tubulin [Bombyx mori]
Bm_nscaf2511_188	2.97722	-	-	-	1.02652e-89	gi|512927155|ref|XP_004931264.1|PREDICTED: palmitoyltransferase ZDHHC6-like [Bombyx mori]
Bm_nscaf2511_189	121.999	GO:0032991//macromolecular complex;GO:0043231//intracellular membrane-bounded organelle;GO:0070161;GO:0015629//actin cytoskeleton;GO:0015630//microtubule cytoskeleton;GO:0044444//cytoplasmic part	GO:0008092//cytoskeletal protein binding	GO:0033036;GO:0048729//tissue morphogenesis;GO:0007315//pole plasm assembly;GO:0016056//rhodopsin mediated signaling pathway;GO:0009855//determination of bilateral symmetry;GO:0007635//chemosensory behavior;GO:0030036//actin cytoskeleton organization;GO:0035088//establishment or maintenance of apical/basal cell polarity;GO:0044091//membrane biogenesis;GO:0042051//compound eye photoreceptor develo…	1.25661e-35	gi|322792825|gb|EFZ16658.1|hypothetical protein SINV_06997 [Solenopsis invicta]
Bm_nscaf2511_190	235.201	GO:0032991//macromolecular complex;GO:0043231//intracellular membrane-bounded organelle;GO:0070161;GO:0015629//actin cytoskeleton;GO:0015630//microtubule cytoskeleton;GO:0044444//cytoplasmic part	GO:0008092//cytoskeletal protein binding	GO:0033036;GO:0048729//tissue morphogenesis;GO:0007315//pole plasm assembly;GO:0016056//rhodopsin mediated signaling pathway;GO:0009855//determination of bilateral symmetry;GO:0007635//chemosensory behavior;GO:0030036//actin cytoskeleton organization;GO:0035088//establishment or maintenance of apical/basal cell polarity;GO:0044091//membrane biogenesis;GO:0042051//compound eye photoreceptor develo…	0	gi|512926925|ref|XP_004931207.1|PREDICTED: moesin/ezrin/radixin homolog 1-like isoform X4 [Bombyx mori]
Bm_nscaf2511_191	2.54138	-	-	-	0	gi|512927159|ref|XP_004931265.1|PREDICTED: zinc finger and BTB domain-containing protein 17-like [Bombyx mori]
Bm_nscaf2511_193	7.76978	-	-	-	0	gi|512926929|ref|XP_004931208.1|PREDICTED: 3-hydroxyisobutyryl-CoA hydrolase, mitochondrial-like [Bombyx mori]
Bm_nscaf2511_194	2.07736	-	-	-	5.04466e-119	gi|512926933|ref|XP_004931209.1|PREDICTED: peptide deformylase, mitochondrial-like [Bombyx mori]
Bm_nscaf2511_195	17.3367	-	-	-	0	gi|512926953|ref|XP_004931214.1|PREDICTED: cytoplasmic dynein 1 intermediate chain-like isoform X5 [Bombyx mori] >gi|512926961|ref|XP_004931216.1| PREDICTED: cytoplasmic dynein 1 intermediate chain-like isoform X7 [Bombyx mori]
Bm_nscaf2511_196	43.7886	-	-	-	3.58454e-49	gi|512926957|ref|XP_004931215.1|PREDICTED: cytoplasmic dynein 1 intermediate chain-like isoform X6 [Bombyx mori]
Bm_nscaf2511_197	2.66022	-	-	-	2.62447e-151	gi|357628218|gb|EHJ77609.1|hypothetical protein KGM_21089 [Danaus plexippus]
Bm_nscaf2511_198	9.03884	-	-	-	0	gi|512926973|ref|XP_004931219.1|PREDICTED: neurexin-4-like isoform X1 [Bombyx mori]
Bm_nscaf2511_199	4.14309	-	-	-	-	-
Bm_nscaf2511_200	17235	-	GO:0005198//structural molecule activity	-	1.06976e-48	gi|112983982|ref|NP_001036835.1|cuticular protein RR-1 motif 4 precursor [Bombyx mori] >gi|4063820|dbj|BAA36273.1| LCP18 [Bombyx mori] >gi|5360249|dbj|BAA81902.1| cuticle protein LCP18 [Bombyx mori] >gi|223671109|tpd|FAA00506.1| TPA: putative cuticle protein [Bombyx mori]
Bm_nscaf2511_203	8.61721	-	GO:0005488//binding	GO:0002376//immune system process;GO:0030154//cell differentiation;GO:0048513//organ development;GO:0040011//locomotion;GO:0022414	0	gi|512926981|ref|XP_004931221.1|PREDICTED: zinc finger protein 1-like [Bombyx mori]
Bm_nscaf2511_204	2.16075	-	-	-	0	gi|512927175|ref|XP_004931269.1|PREDICTED: uncharacterized protein LOC101739231 [Bombyx mori]
Bm_nscaf2511_205	21.0787	-	-	GO:0000377//RNA splicing, via transesterification reactions with bulged adenosine as nucleophile	1.33069e-140	gi|512926992|ref|XP_004931223.1|PREDICTED: UPF0396 protein CG6066-like [Bombyx mori]
Bm_nscaf2511_206	1.56517	-	-	-	-	-
Bm_nscaf2529_001	80.7832	GO:0031980//mitochondrial lumen;GO:0015630//microtubule cytoskeleton	GO:0016833//oxo-acid-lyase activity	GO:0009081//branched chain family amino acid metabolic process	3.29273e-98	gi|114051864|ref|NP_001040133.1|hydroxymethylglutaryl-CoA lyase [Bombyx mori] >gi|87248159|gb|ABD36132.1| hydroxymethylglutaryl-CoA lyase isoform 1 [Bombyx mori]
Bm_nscaf2529_002	343.358	-	GO:0016740//transferase activity	GO:0008152//metabolic process	0	gi|512931483|ref|XP_004932314.1|PREDICTED: sialic acid synthase-like [Bombyx mori]
Bm_nscaf2529_003	0.680226	-	-	-	0	gi|512931958|ref|XP_004932427.1|PREDICTED: myosin-2 heavy chain-like [Bombyx mori]
Bm_nscaf2529_004	2.76982	-	-	-	4.98859e-42	gi|512931958|ref|XP_004932427.1|PREDICTED: myosin-2 heavy chain-like [Bombyx mori]
Bm_nscaf2529_005	8.12683	-	-	-	0	gi|512931487|ref|XP_004932315.1|PREDICTED: LOW QUALITY PROTEIN: cullin-associated NEDD8-dissociated protein 1-like [Bombyx mori]
Bm_nscaf2529_006	9.52808	-	-	-	0	gi|512931491|ref|XP_004932316.1|PREDICTED: probable ATP-dependent RNA helicase Dbp73D-like [Bombyx mori]
Bm_nscaf2529_007	2.91575	GO:0043229//intracellular organelle	-	GO:0009987//cellular process	0	gi|357628809|gb|EHJ77984.1|hypothetical protein KGM_17376 [Danaus plexippus]
Bm_nscaf2529_008	7.70356	-	-	-	2.60805e-131	gi|512931507|ref|XP_004932320.1|PREDICTED: ankyrin repeat domain-containing protein 49-like isoform X3 [Bombyx mori]
Bm_nscaf2529_009	3.12043	-	GO:0003676//nucleic acid binding;GO:0016279//protein-lysine N-methyltransferase activity	-	2.55911e-26	gi|512931966|ref|XP_004932429.1|PREDICTED: histone-lysine N-methyltransferase, H3 lysine-79 specific-like [Bombyx mori]
Bm_nscaf2529_010	2.32317	-	GO:0018024//histone-lysine N-methyltransferase activity	-	0	gi|512931966|ref|XP_004932429.1|PREDICTED: histone-lysine N-methyltransferase, H3 lysine-79 specific-like [Bombyx mori]
[truncated: 9,016 more rows]
